# Supplementary material for: Dynamics of extrachromosomal circular DNA in rice
Source: Nat Commun. 2024 Mar 18;15:2413. doi: 10.1038/s41467-024-46691-0 (PMC10948907; doi:10.1038/s41467-024-46691-0)
Supplement: Supplementary file 4 — Supplementary Data 1 [file 41467_2024_46691_MOESM4_ESM.xlsx]

## Sheet: Supp. Data 1
Supplementary Data 1. Summary of eccDNA sequencing in rice tissues.
Rice cultivars	Tissue	Sample origin	Raw reads	Total Bases (G)	Q20 Bases (%)	Q30 Bases (%)	Total mapped reads	Unique mapped reads (MAPQ > 20)	Unmapped reads	Detected eccDNA	Reads mapped to detected eccDNA
Nipponbare	GE	GE1	939395626	140.909	0.955487	0.926366	971522369	232928651	653316381	131	57865359
Nipponbare	GE	GE2	904560162	135.684	0.946243	0.905588	927830335	222798793	584208801	253	16275389
Nipponbare	1wRoot	1wRoot1	314575168	47.1863	0.936835	0.885655	314521924	31825458	243334194	247	12791915
Nipponbare	1wRoot	1wRoot2	244603156	36.6905	0.915004	0.854768	243311728	37659956	179043265	440	12126921
Nipponbare	leaf	leaf1	105043144	15.7565	0.907244	0.861766	127821925	69326790	7516350	13631	84190698
Nipponbare	leaf	leaf2	126393964	18.9591	0.929261	0.889204	164019381	83763292	2383274	8554	98746550
Nipponbare	panicle	panicle1	150416958	22.5625	0.949992	0.917391	166890382	52259285	80969038	319	25500663
Nipponbare	panicle	panicle2	104670412	15.7006	0.946275	0.912597	116157644	35988561	58346033	154	16312703
Nipponbare	sheath	sheath1	127103314	19.0655	0.941709	0.905058	151794255	65282283	44241728	692	28392346
Nipponbare	sheath	sheath2	113150262	16.9725	0.933087	0.893687	139883616	65879805	30952961	573	28893879
Nipponbare	stem	stem1	162490416	24.3736	0.913954	0.862958	197144587	79242480	51051776	412	68381278
Nipponbare	stem	stem2	118719286	17.8079	0.953656	0.923002	135006832	44737044	61707870	324	30782387
Nipponbare	Nip	Nip1	519317702	77.8977	0.919068	0.854757	565289842	436563829	13193942	1245	47034441
Nipponbare	Nip	Nip2	436560422	65.4841	0.927557	0.859619	467076401	317744377	16042683	1709	32071828
Nipponbare	Dro	Dro1	658445598	98.7668	0.93043	0.86397	692321429	497022642	50679378	1679	16855801
Nipponbare	Dro	Dro2	528771142	79.3157	0.935717	0.8755	567462475	373039791	34270758	1791	47524765
Nipponbare	Control	Control1	313015592	47.2411	0.927058	0.866226	396777737	213780428	2058314	14691	143100296
Nipponbare	Control	Control2	309078724	46.6538	0.934698	0.879413	382146536	210391075	4078042	14020	140730162
Nipponbare	Control	Control3	303436794	45.6693	0.912618	0.843591	382557653	199379604	1975669	14109	165392407
Nipponbare	Dark	Dark1	285039780	42.9701	0.934249	0.880375	347297832	197692742	4789999	15303	165025621
Nipponbare	Dark	Dark2	303953932	45.7447	0.924277	0.863801	373044142	217493680	2706787	19258	160243311
Nipponbare	Dark	Dark3	285104350	42.9615	0.929312	0.87239	341447728	173089509	34542923	15812	129657627
Nipponbare	uv	uv1	327899630	49.3155	0.919939	0.85666	406257090	230398242	3315827	18003	157868112
Nipponbare	uv	uv2	317609622	47.8958	0.920009	0.854442	406707054	216793803	1235147	19582	244321197
Nipponbare	uv	uv3	315212068	47.5724	0.932422	0.875676	387832241	221969436	3746117	19744	168054311
