# Supplementary material for: Dynamics of extrachromosomal circular DNA in rice
Source: Nat Commun. 2024 Mar 18;15:2413. doi: 10.1038/s41467-024-46691-0 (PMC10948907; doi:10.1038/s41467-024-46691-0)
Supplement: Supplementary file 5 — Supplementary Data 2 [file 41467_2024_46691_MOESM5_ESM.xlsx]

## Sheet: Supp. Data 2
Supplementary Data 2. Comprehensive list of eccDNAs in various rice tissues.
Sample	Chr_C	Start_C	End_C	eccDNA_Name	eccDNA_length	Reads_Value	Discordants	Split_Reads	Circle_Score	Mean_Cov	Std_Dev	Start_Cov_Inc	End_Cov_Inc	Cov_Cont
GE-1	chr01	828535	829087	chr01_828535_829087	553	26556	844	763	13892.6	6700.97	1797.83	0.989766	0.999874	0
GE-1	chr01	1446262	1446571	chr01_1446262_1446571	310	7268	30	438	15526	1799.96	491.926	0.990375	0.999151	0
GE-1	chr01	7791089	7791511	chr01_7791089_7791511	423	452284	39504	6700	268940	124981	24330.5	0.99207	0.999912	0
GE-1	chr01	10150737	10151039	chr01_10150737_10151039	303	63837	2245	974	24166.7	17267.9	2264.47	0.999868	0.999862	0
GE-1	chr01	14090702	14090934	chr01_14090702_14090934	233	60394	28	7510	338031	27670.4	3163.1	0.992871	0.999765	0
GE-1	chr01	16444307	16444522	chr01_16444307_16444522	216	14330	215	1387	58932.5	7657.64	1873.84	0.999906	0.999896	0
GE-1	chr01	23461450	23461738	chr01_23461450_23461738	289	308587	5768	2777	62893.2	100336	11309.8	0.996581	0.999639	0
GE-1	chr01	24792199	24792473	chr01_24792199_24792473	275	2078	27	185	7014.99	720.591	114.213	0.999873	0.999947	0
GE-1	chr01	27286727	27286964	chr01_27286727_27286964	238	1960132	22697	160239	8.64362e+06	785191	117154	0.991976	0.999903	0
GE-1	chr01	28179135	28179539	chr01_28179135_28179539	405	3611	121	381	18854	1008.24	105.39	0.991346	0.999942	0
GE-1	chr01	30251504	30251752	chr01_30251504_30251752	249	1412	35	182	7536.91	557.694	42.6761	0.999898	0.999848	0
GE-1	chr01	32611781	32612041	chr01_32611781_32612041	261	112787	83	11853	541439	42170.5	2104.76	0.991817	0.999718	0
GE-1	chr01	33533929	33534114	chr01_33533929_33534114	186	54500	5	1614	34453.7	32777.8	7063.06	0.992966	0.994484	0
GE-1	chr01	33535746	33537827	chr01_33535746_33537827	2082	11832191	26238	18892	788443	749880	623941	0.965595	0.437439	0
GE-1	chr01	33550350	33551074	chr01_33550350_33551074	725	45263	946	484	10412	8087.02	465.028	0.991792	0.999926	0
GE-1	chr01	11484808	11485333	chr01_11484808_11485333	526	3431	106	57	1140.79	816.042	69.8422	0.992486	0.991269	0
GE-1	chr01	14335906	14336325	chr01_14335906_14336325	420	1436	152	103	4456.96	411.869	35.8283	0.991976	0.999902	0
GE-1	chr01	23379925	23381022	chr01_23379925_23381022	1098	181039	2331	5727	324362	22343.4	1390.85	0.991602	0.999916	0
GE-1	chr01	33521569	33522395	chr01_33521569_33522395	827	3431824	63337	224958	1.09593e+07	524886	43071.8	0.987592	0.908594	0
GE-1	chr01	33536973	33538375	chr01_33536973_33538375	1403	4072296	15605	21015	885553	389665	92450.9	0.444323	0.543163	0
GE-1	chr01	41582315	41583557	chr01_41582315_41583557	1243	119873	19520	352	15761.3	10912.3	15333.6	0.77791	0.999946	0
GE-1	chr01	41582348	41582738	chr01_41582348_41582738	391	116767	13433	15206	722089	33484	2462.93	0.836845	0.96214	0
GE-1	chr02	11650737	11651146	chr02_11650737_11651146	410	3269	468	314	14779.5	948.606	84.196	0.999908	0.999922	0
GE-1	chr02	12473167	12473469	chr02_12473167_12473469	303	18234	19	1264	47715.4	4548.33	676.057	0.992778	0.999958	0
GE-1	chr02	13699020	13699197	chr02_13699020_13699197	178	765982	268	18506	930770	515466	117048	0.993441	0.916986	0
GE-1	chr02	15162682	15162952	chr02_15162682_15162952	271	145973	103	8364	383511	50904.1	4742.13	0.992736	0.999863	0
GE-1	chr02	18520345	18521136	chr02_18520345_18521136	792	50797	1685	2398	113928	8593.75	901.777	0.99242	0.999757	0
GE-1	chr02	23207184	23207388	chr02_23207184_23207388	205	90749	10	2354	51179.6	52352.3	11617.2	0.993671	0.992775	0
GE-1	chr02	25937136	25937339	chr02_25937136_25937339	204	881	35	257	11929.9	415.448	20.7531	0.999728	0.999977	0
GE-1	chr03	5663108	5663778	chr03_5663108_5663778	671	21159	1718	3026	134623	4111.43	256.033	0.99932	0.999835	0
GE-1	chr03	8018231	8018571	chr03_8018231_8018571	341	2255	37	134	5559.39	514.453	41.8258	0.992786	0.998803	0
GE-1	chr03	8673791	8674205	chr03_8673791_8674205	415	14530	1126	2492	108806	4181.25	372.362	0.990847	0.998891	0
GE-1	chr03	13494672	13494916	chr03_13494672_13494916	245	23766	263	798	27787.5	10536.4	2307.98	0.999118	0.999904	0
GE-1	chr03	23475428	23475659	chr03_23475428_23475659	232	6669	9	791	40804.8	2916.9	311.413	0.99255	0.999855	0
GE-1	chr03	24152821	24153128	chr03_24152821_24153128	308	26532	560	1733	60934.9	6152.89	1193.88	0.999682	0.999548	0
GE-1	chr03	25618753	25619083	chr03_25618753_25619083	331	7069	253	318	12199.5	1616.09	323.878	0.999268	0.998512	0
GE-1	chr03	30001045	30001419	chr03_30001045_30001419	375	4534	328	486	24352	1214.37	78.57	0.992008	0.999891	0
GE-1	chr03	35348722	35349134	chr03_35348722_35349134	413	348306	49688	33938	1.66002e+06	99021.8	7211.17	0.999922	0.999938	0
GE-1	chr04	4258346	4258552	chr04_4258346_4258552	207	8342	11	1614	79832.6	3881.43	204.687	0.990796	0.998852	0
GE-1	chr04	4422852	4423276	chr04_4422852_4423276	425	8205	437	635	28514.3	2295.64	129.667	0.992187	0.997896	0
GE-1	chr04	5585639	5586017	chr04_5585639_5586017	379	1852	170	55	1196.97	574.124	154.662	0.999604	0.999843	0
GE-1	chr04	8938047	8938276	chr04_8938047_8938276	230	110788	21	2821	54918.6	52593.2	29049	0.99097	0.989014	0
GE-1	chr04	9188010	9189531	chr04_9188010_9189531	1522	284961	13498	2684	56201.6	24714.4	15247	0.999689	0.489281	0
GE-1	chr04	9702965	9703214	chr04_9702965_9703214	250	12232	62	118	2312.73	4952.64	491.551	0.999936	0.998688	0
GE-1	chr04	13608168	13608438	chr04_13608168_13608438	271	1759	3	191	8757.66	575.711	57.3349	0.989153	0.999832	0
GE-1	chr04	13820234	13820431	chr04_13820234_13820431	198	21758	8	2453	165994	10348.9	744.455	0.991124	0.993628	0
GE-1	chr04	13729759	13730417	chr04_13729759_13730417	659	704466	33182	24276	812686	145767	24203.5	0.99975	0.999962	0
GE-1	chr04	32490390	32492075	chr04_32490390_32492075	1686	76062	1041	719	15890.8	6407.95	1553.6	0.999597	0.9998	0
GE-1	chr05	9744766	9745465	chr05_9744766_9745465	700	103284	2399	6285	312284	19093	945.97	0.991883	0.999965	0
GE-1	chr05	9840683	9841351	chr05_9840683_9841351	669	6036	185	128	4581.9	1218.79	162.099	0.990825	0.998313	0
GE-1	chr05	16288260	16288924	chr05_16288260_16288924	665	226733	5301	25618	1.22881e+06	41092.4	5228.86	0.999961	0.99997	0
GE-1	chr05	21502032	21502275	chr05_21502032_21502275	244	34292	1039	4747	213144	13840.1	656.494	0.999912	0.999923	0
GE-1	chr06	4205966	4206365	chr06_4205966_4206365	400	1099	49	120	6037.77	310.644	17.4075	0.991745	0.999936	0
GE-1	chr06	10758328	10758558	chr06_10758328_10758558	231	4256	2	463	22928.3	1939.22	236.116	0.992813	0.999972	0
GE-1	chr06	18898025	18898322	chr06_18898025_18898322	298	51104	44	752	16164.5	14777.9	7075.5	0.992873	0.993273	0
GE-1	chr06	19410571	19411039	chr06_19410571_19411039	469	21471	2092	1333	60106.2	5656.29	454.615	0.999874	0.999904	0
GE-1	chr06	20700942	20701226	chr06_20700942_20701226	285	3831	4	238	9529.17	1098.57	127.06	0.992288	0.998948	0
GE-1	chr06	21125913	21126362	chr06_21125913_21126362	450	9041	730	759	37986.4	2411.49	174.416	0.991128	0.99994	0
GE-1	chr06	27515349	27515574	chr06_27515349_27515574	226	106452	548	5301	272248	45548.6	5866.88	0.992423	0.999909	0
GE-1	chr07	6813221	6813458	chr07_6813221_6813458	238	17190	499	1166	52575.7	7422.11	976.87	0.999926	0.999956	0
GE-1	chr07	11238540	11238780	chr07_11238540_11238780	241	205655	113	24863	1.1129e+06	89519.5	10408.5	0.992873	0.999931	0
GE-1	chr07	14992886	14993089	chr07_14992886_14993089	204	108450	65	13759	692178	53671	3743.05	0.992068	0.99992	0
GE-1	chr07	15036306	15037177	chr07_15036306_15037177	872	16893	325	370	9506.02	2555.05	152.958	0.992276	0.99991	0
GE-1	chr07	16101431	16101655	chr07_16101431_16101655	225	2283	1	91	2335.06	1290.83	349.25	0.99477	0.999832	0
GE-1	chr07	17065218	17065436	chr07_17065218_17065436	219	1239	42	178	7934.92	580.583	43.3546	0.999331	0.999932	0
GE-1	chr07	17689535	17689827	chr07_17689535_17689827	293	73864	49	4736	198890	20307.1	1773.9	0.991821	0.999804	0
GE-1	chr07	18421914	18422131	chr07_18421914_18422131	218	5330	1	114	2371.59	2720.44	681.482	0.992182	0.994086	0
GE-1	chr07	23324145	23324695	chr07_23324145_23324695	551	51862	1451	1660	83852.7	11809	690.211	0.990078	0.991714	0
GE-1	chr07	24490810	24491378	chr07_24490810_24491378	569	3924	273	301	14326.9	869.458	56.499	0.999642	0.999691	0
GE-1	chr07	24699625	24699979	chr07_24699625_24699979	355	26522	729	1984	101746	6439.95	809.324	0.991496	0.99945	0
GE-1	chr07	27240162	27240710	chr07_27240162_27240710	549	4412	221	282	13462.1	1021.76	59.2956	0.99996	0.99996	0
GE-1	chr07	28642455	28643324	chr07_28642455_28643324	870	564792	12454	25796	1.12296e+06	86369.5	8591.59	0.992424	0.999896	0
GE-1	chr08	13093891	13094545	chr08_13093891_13094545	655	124346	4748	8232	373022	24565.2	3239.38	0.99993	0.999888	0
GE-1	chr08	14969856	14971064	chr08_14969856_14971064	1209	26048	286	1245	63352.1	2921.51	250.055	0.991667	0.999907	0
GE-1	chr08	15959221	15959531	chr08_15959221_15959531	311	129020	229	5954	238491	33542.6	3660.8	0.993126	0.999962	0
GE-1	chr09	3736717	3737214	chr09_3736717_3737214	498	35675	1255	3030	151555	8295.47	770.595	0.992121	0.99995	0
GE-1	chr09	4691903	4693040	chr09_4691903_4693040	1138	3749579	79219	59025	2.61809e+06	458596	36894	0.992462	0.999918	0
GE-1	chr09	4693445	4694000	chr09_4693445_4694000	556	30432	1545	248	7747.87	5732.83	2809.64	0.994219	0.991611	0
GE-1	chr09	4693542	4693889	chr09_4693542_4693889	348	28739	532	1202	50037.1	7850.7	728.527	0.806293	0.745959	0
GE-1	chr09	4694304	4694875	chr09_4694304_4694875	572	87145	3002	2293	49690.4	19570.8	1779.01	0.999829	0.998091	0
GE-1	chr09	4697182	4697762	chr09_4697182_4697762	581	244705	16164	6391	129847	57069.8	17006.5	0.999853	0.999832	0
GE-1	chr09	4725004	4725383	chr09_4725004_4725383	380	7942	435	132	4106.04	2170.45	642.335	0.963259	0.99682	0
GE-1	chr09	4728794	4729955	chr09_4728794_4729955	1162	1463033	8344	2834	53133.4	176047	88500.9	0.954264	0.999909	0
GE-1	chr09	4728810	4729535	chr09_4728810_4729535	726	1301798	17498	19205	399815	242579	25814.6	0.936795	0.607359	0
GE-1	chr09	5829759	5830089	chr09_5829759_5830089	331	1132970	40264	48484	1.97981e+06	258155	19411.3	0.999888	0.999908	0
GE-1	chr09	11069210	11069455	chr09_11069210_11069455	246	20184	13	467	16630.4	8371.9	880.183	0.992741	0.999907	0
GE-1	chr09	15322622	15323018	chr09_15322622_15323018	397	1513	102	143	6718.99	432.263	23.173	0.99111	0.999976	0
GE-1	chr09	18473208	18473527	chr09_18473208_18473527	320	387829	5749	19044	745786	89552.9	10959.5	0.999905	0.999481	0
GE-1	chr10	11353843	11354078	chr10_11353843_11354078	236	17008	14	2069	94960	7493.48	787.589	0.992846	0.999852	0
GE-1	chr10	18504771	18505199	chr10_18504771_18505199	429	34819	4931	3496	157414	9756.4	574.708	0.999649	0.999842	0
GE-1	chr11	3238195	3238407	chr11_3238195_3238407	213	66553	63	6299	314443	32380.4	3494.48	0.992763	0.999934	0
GE-1	chr11	8071391	8071724	chr11_8071391_8071724	334	7406832	136032	103135	6.49639e+06	1.94102e+06	244462	0.993786	0.992359	0
GE-1	chr11	9459443	9459995	chr11_9459443_9459995	553	15726	783	1325	61978.8	3595.82	277.948	0.999858	0.999758	0
GE-1	chr11	21259311	21259664	chr11_21259311_21259664	354	2946	105	71	2402.06	846.878	143.333	0.993774	0.991911	0
GE-1	chr11	22490125	22490410	chr11_22490125_22490410	286	2078	2	119	4799.34	582.333	43.5638	0.99165	0.999948	0
GE-1	chr12	9080853	9081142	chr12_9080853_9081142	290	110402	115	6890	276659	31221.6	2996.12	0.992335	0.999577	0
GE-1	chr12	12636164	12636576	chr12_12636164_12636576	413	2536	278	204	9256.68	751.864	62.788	0.999887	0.999896	0
GE-1	chr12	13874950	13875189	chr12_13874950_13875189	240	16994	460	2480	112830	7195.74	629.173	0.999664	0.999928	0
GE-1	chr12	14888785	14889024	chr12_14888785_14889024	240	55932	1575	6363	271547	23838.7	1739.65	0.999895	0.999931	0
GE-1	chr12	15499431	15499716	chr12_15499431_15499716	286	16945	13	1458	53669.9	5044.43	399.327	0.992579	0.999782	0
GE-1	chr12	15814774	15815267	chr12_15814774_15815267	494	22621	2551	1530	75679.4	5720.73	278.353	0.999925	0.999934	0
GE-1	chr12	18580859	18581121	chr12_18580859_18581121	263	14458	334	1615	63305.5	5058.51	355.56	0.999922	0.99962	0
GE-1	chr12	20461157	20461309	chr12_20461157_20461309	153	3110	1	71	1407.2	1647.01	373.783	0.986368	0.994139	0
GE-1	chr12	20503360	20504802	chr12_20503360_20504802	1443	2349228	38668	65047	3.01739e+06	225168	18957.9	0.991108	0.999503	0
GE-1	chr12	20506848	20507251	chr12_20506848_20507251	404	215602	13114	21622	1.03469e+06	61590.5	2790.22	0.991587	0.999767	0
GE-1	chr12	20507569	20508149	chr12_20507569_20508149	581	35671	2590	4184	178455	7971.79	600.644	0.990468	0.963144	0
GE-1	chr12	20518691	20519870	chr12_20518691_20519870	1180	328489	4720	4384	162117	38004.9	4664.61	0.986871	0.999783	0
GE-1	chr12	20522423	20523133	chr12_20522423_20523133	711	10283	458	571	25980.3	1869.31	152.135	0.990224	0.999933	0
GE-1	chr12	20523876	20523981	chr12_20523876_20523981	106	63910	86	1616	84739.1	34809.9	1499.74	0.706523	0.539948	0
GE-1	chr12	20524183	20524592	chr12_20524183_20524592	410	1992640	192640	100704	2.23165e+06	596614	77312	0.942845	0.999073	0
GE-1	chr12	20526162	20526426	chr12_20526162_20526426	265	1991	2	185	8083.73	683.174	37.9639	0.986971	0.997766	0
GE-1	chr12	20529986	20530569	chr12_20529986_20530569	584	855149	42994	60514	2.18092e+06	165429	29104.7	0.561744	0.999919	0
GE-1	chr12	20532226	20532680	chr12_20532226_20532680	455	8545	390	655	29009.4	2272.52	103.082	0.990882	0.969009	0
GE-1	chr12	20533124	20533559	chr12_20533124_20533559	436	1359	101	227	11247.4	381.432	27.8679	0.989713	0.999601	0
GE-1	chr12	20535025	20535871	chr12_20535025_20535871	847	8867	149	736	32518	1364.19	69.0909	0.990956	0.998972	0
GE-1	chr12	20536638	20537035	chr12_20536638_20537035	398	47142	4034	6429	291949	13138.7	1209.37	0.99976	0.999471	0
GE-1	chr12	20544105	20544740	chr12_20544105_20544740	636	208684	5762	3924	124568	40800.9	3190.53	0.991714	0.739756	0
GE-1	chr12	20609533	20610693	chr12_20609533_20610693	1161	259945	6462	2627	40741.3	29528.2	13496	0.878253	0.999877	0
GE-1	chr12	20613512	20614335	chr12_20613512_20614335	824	188224	12334	1196	25828.2	30516.1	1859.18	0.999906	0.945809	0
GE-1	chr12	20617227	20617434	chr12_20617227_20617434	208	52424	2150	4548	187769	24998.9	1652.79	0.994643	0.999924	0
GE-1	chr12	20622008	20622778	chr12_20622008_20622778	771	2752635	53040	25648	497960	363275	290406	0.994925	0.501614	0
GE-1	chr12	20628314	20628782	chr12_20628314_20628782	469	2545	169	196	9077	665.624	36.5846	0.988266	0.997409	0
GE-1	chr12	20630750	20631879	chr12_20630750_20631879	1130	519703	7052	6732	223956	62611.2	3755.19	0.991655	0.766351	0
GE-1	chr12	20635174	20635805	chr12_20635174_20635805	632	7752	278	223	4114.13	1672.32	255.674	0.981315	0.999867	0
GE-1	chr12	20637604	20638192	chr12_20637604_20638192	589	2036444	435	30903	515583	439993	186174	0.975074	0.703801	0
GE-1	chr12	20639028	20639937	chr12_20639028_20639937	910	772015	14906	32044	1.16107e+06	115984	12351.7	0.990949	0.991229	0
GE-1	chr12	20658289	20658975	chr12_20658289_20658975	687	78736	2054	7438	363568	15092.2	1261.12	0.99243	0.998606	0
GE-1	chr12	24455638	24455957	chr12_24455638_24455957	320	64759	1080	2444	98176.3	14800	1970.76	0.999934	0.999863	0
GE-1	chr12	425904	426343	chr12_425904_426343	440	16611	1397	866	47536.8	4458.46	301.011	0.992833	0.99966	0
GE-1	chr12	20511757	20512844	chr12_20511757_20512844	1088	1143047	18229	75401	3.61217e+06	140401	14522.5	0.991035	0.999591	0
GE-2	chr01	415112	415549	chr01_415112_415549	438	5830	266	1007	47015.3	1506.94	78.6583	0.999928	0.999612	0
GE-2	chr01	3913998	3914334	chr01_3913998_3914334	337	1038	42	196	9060.73	342.164	26.4922	0.999884	0.999856	0
GE-2	chr01	4758680	4759010	chr01_4758680_4759010	331	3022	98	996	44455.9	998.458	60.8189	0.999889	0.999558	0
GE-2	chr01	5174086	5174394	chr01_5174086_5174394	309	3849	168	926	41277.6	1353.48	101.455	0.999927	0.99979	0
GE-2	chr01	6032527	6032888	chr01_6032527_6032888	362	1688	2	255	11893.8	531.62	42.1994	0.991912	0.999921	0
GE-2	chr01	8163511	8163788	chr01_8163511_8163788	278	14575	1	372	6863.3	5584.71	1850.79	0.671463	0.926612	0
GE-2	chr01	8868744	8869054	chr01_8868744_8869054	311	9008	1	220	5335.21	3252.27	452.446	0.999124	0.954567	0
GE-2	chr01	10140884	10141152	chr01_10140884_10141152	269	2147	20	319	14022.5	864.735	89.1873	0.999926	0.999865	0
GE-2	chr01	11792134	11792458	chr01_11792134_11792458	325	14842	5	1435	70234.8	4930.53	307.296	0.991604	0.999666	0
GE-2	chr01	15797385	15797684	chr01_15797385_15797684	300	25962	18	800	26958.8	9782.74	1274.89	0.997207	0.999824	0
GE-2	chr01	19811877	19812138	chr01_19811877_19812138	262	565523	73	65846	3.06488e+06	226394	15357.8	0.992055	0.999841	0
GE-2	chr01	22293098	22293316	chr01_22293098_22293316	219	9163	1	917	47942.8	4027.81	200.719	0.990933	0.999821	0
GE-2	chr01	22987349	22988564	chr01_22987349_22988564	1216	16046	4	854	38239.1	1680.35	182.754	0.999962	0.999913	0
GE-2	chr01	23262875	23263067	chr01_23262875_23263067	193	46516	18	1702	30152	25235.7	4679.68	0.999095	0.999123	0
GE-2	chr01	26043271	26043611	chr01_26043271_26043611	341	5816	4	988	47489.8	1796.32	123.454	0.989755	0.999978	0
GE-2	chr01	27371700	27373641	chr01_27371700_27373641	1942	42242	4	359	9939.92	2859.6	270.244	0.991829	0.999927	0
GE-2	chr01	28919495	28919677	chr01_28919495_28919677	183	15071	6	2001	94476.3	7894.09	737.334	0.991266	0.999965	0
GE-2	chr01	29841263	29841749	chr01_29841263_29841749	487	4171	148	353	16520.2	1017.04	85.6152	0.999351	0.999528	0
GE-2	chr01	33518801	33520089	chr01_33518801_33520089	1289	118154	6	2084	104145	11493	3398.18	0.982096	0.5115	0
GE-2	chr01	33701169	33701456	chr01_33701169_33701456	288	4467	90	798	37271.1	1670.51	130.397	0.999946	0.99992	0
GE-2	chr01	35008638	35008853	chr01_35008638_35008853	216	14330	443	2366	104563	6445.46	376.495	0.999914	0.999896	0
GE-2	chr01	35377125	35377317	chr01_35377125_35377317	193	30699	1076	5081	224634	15257.4	1149.47	0.998473	0.999887	0
GE-2	chr01	37861607	37861890	chr01_37861607_37861890	284	506	17	66	3145.89	183.442	12.342	0.999943	0.998616	0
GE-2	chr01	38687939	38688188	chr01_38687939_38688188	250	8244	4	912	43287	3406.69	274.38	0.992169	0.999967	0
GE-2	chr01	33521569	33521787	chr01_33521569_33521787	219	512017	22722	27230	1.39211e+06	193356	46196.7	0.742318	0.656911	0
GE-2	chr01	39958671	39958907	chr01_39958671_39958907	237	6672	185	918	39921.4	2884.1	263.376	0.999938	0.999863	0
GE-2	chr01	40164550	40164994	chr01_40164550_40164994	445	2911	124	327	14205.2	767.917	114.327	0.999796	0.999925	0
GE-2	chr01	40279376	40279585	chr01_40279376_40279585	210	8298	291	1263	56400.6	3891.39	334.9	0.999933	0.999848	0
GE-2	chr01	42083243	42083609	chr01_42083243_42083609	367	544	18	75	3229.82	163.945	18.9963	1	1	0
GE-2	chr02	1229659	1230096	chr02_1229659_1230096	438	10525	396	1531	71953.4	2806.72	240.823	0.999881	0.999881	0
GE-2	chr02	3011616	3011941	chr02_3011616_3011941	326	880	58	182	8865.74	293.172	23.6015	0.998586	1	0
GE-2	chr02	3225726	3226817	chr02_3225726_3226817	1092	12483	4	449	21199.4	1456.06	134.902	0.999837	0.998446	0
GE-2	chr02	3279451	3279895	chr02_3279451_3279895	445	7965	284	955	43371.3	2018.6	164.52	0.999901	0.999876	0
GE-2	chr02	4435927	4436676	chr02_4435927_4436676	750	5085	4	299	13750.8	824.073	33.6658	0.99989	0.999869	0
GE-2	chr02	6459072	6459210	chr02_6459072_6459210	139	1083684	57	45932	1.27552e+06	695614	84088.7	0.993411	0.996071	0
GE-2	chr02	6759607	6759806	chr02_6759607_6759806	200	4326	2	526	26823.9	2061.57	143.894	0.991866	0.999873	0
GE-2	chr02	8026003	8026297	chr02_8026003_8026297	295	2354	136	351	12777.2	853.473	53.6034	0.99962	0.999963	0
GE-2	chr02	8387088	8387429	chr02_8387088_8387429	342	420	6	40	1615.43	137.449	15.2789	0.999765	1	0
GE-2	chr02	12675220	12675606	chr02_12675220_12675606	387	3846	109	163	7174.17	1144.84	171.736	0.999897	0.999839	0
GE-2	chr02	12675231	12675598	chr02_12675231_12675598	368	3846	1	57	2414.07	1178.81	84.1157	0.953322	0.968198	0
GE-2	chr02	13175895	13176292	chr02_13175895_13176292	398	39859	6	6947	309670	11323.1	534.444	0.991843	0.999969	0
GE-2	chr02	13493180	13493533	chr02_13493180_13493533	354	5207	60	427	20465	1669.16	178.891	0.999961	0.999904	0
GE-2	chr02	14726944	14727339	chr02_14726944_14727339	396	6641	4	588	29841.1	1853.12	126.43	0.991684	0.999966	0
GE-2	chr02	15570677	15570900	chr02_15570677_15570900	224	82973	12	7938	424582	36863	2276.66	0.992032	0.999885	0
GE-2	chr02	16736338	16736675	chr02_16736338_16736675	338	1622	20	178	7650.18	523.576	54.522	0.999979	0.999658	0
GE-2	chr02	18373387	18373883	chr02_18373387_18373883	497	783	2	78	3462	180.377	12.3269	0.991941	0.999819	0
GE-2	chr02	18520977	18521346	chr02_18520977_18521346	370	3287	1	341	15255.4	956.523	93.0818	0.991187	0.999847	0
GE-2	chr02	19528105	19528375	chr02_19528105_19528375	271	1977	38	36	686.99	787.307	81.5029	0.999386	0.999855	0
GE-2	chr02	19528680	19529012	chr02_19528680_19529012	333	1629	88	553	25974.4	532.527	29.5734	0.999963	0.999942	0
GE-2	chr02	20541107	20541370	chr02_20541107_20541370	264	1231	100	210	10073.2	425.297	72.4526	0.554909	0.999902	0
GE-2	chr02	24691328	24691652	chr02_24691328_24691652	325	92517	17	14095	704342	30704.3	1386.14	0.989917	0.999423	0
GE-2	chr02	25992937	25993172	chr02_25992937_25993172	236	924640	24691	103517	4.68949e+06	408277	45465.8	0.999937	0.9999	0
GE-2	chr02	26815777	26816012	chr02_26815777_26816012	236	1977	2	216	10795.9	823.847	47.8026	0.991481	0.977934	0
GE-2	chr02	27243419	27243649	chr02_27243419_27243649	231	7348	204	1114	50016.3	3156.6	176.815	0.999896	0.999929	0
GE-2	chr02	29368959	29369280	chr02_29368959_29369280	322	1791	74	425	19014.1	592.682	32.1558	0.999933	0.999912	0
GE-2	chr02	29617802	29618139	chr02_29617802_29618139	338	1139	54	204	9392.69	375.338	38.0342	0.999941	0.999919	0
GE-2	chr02	29664338	29664693	chr02_29664338_29664693	356	5700	284	1064	49943.7	1757.44	139.057	0.999951	0.999927	0
GE-2	chr02	29816039	29817250	chr02_29816039_29817250	1212	15914	14	1227	56140.7	1610.99	282.58	0.999891	0.999667	0
GE-2	chr02	32137760	32137933	chr02_32137760_32137933	174	5973	1	200	5371.39	3725.66	741.447	0.999314	0.997273	0
GE-2	chr03	994159	994453	chr03_994159_994453	295	1410	58	317	14581.5	508.184	42.9907	0.999938	0.999919	0
GE-2	chr03	1997674	1997937	chr03_1997674_1997937	264	1983	61	291	12059.4	777.681	43.8364	0.999987	0.999925	0
GE-2	chr03	4159732	4160604	chr03_4159732_4160604	873	4872	2	226	10478	690.327	46.4497	0.999721	0.999777	0
GE-2	chr03	4993163	4993327	chr03_4993163_4993327	165	41008	10	7142	307176	22979.4	2115.98	0.992419	0.999924	0
GE-2	chr03	5044763	5045037	chr03_5044763_5045037	275	3829	129	477	20013.9	1481.93	156.637	0.999758	0.999745	0
GE-2	chr03	5079704	5080857	chr03_5079704_5080857	1154	18371	3	645	29875.6	2027.65	103.645	0.998889	0.999354	0
GE-2	chr03	6024888	6025166	chr03_6024888_6025166	279	11186	1	1177	57864.1	4208.69	233.017	0.991871	0.99988	0
GE-2	chr03	6437434	6437775	chr03_6437434_6437775	342	22719	1194	4858	228050	7246.37	353.713	0.999899	0.999576	0
GE-2	chr03	8172522	8172773	chr03_8172522_8172773	252	2488	2	607	29951.8	996.705	56.9126	0.991625	0.999921	0
GE-2	chr03	17324306	17324387	chr03_17324306_17324387	82	161	1	3	63.94	129.975	12.6374	1	1	0
GE-2	chr03	23456647	23456880	chr03_23456647_23456880	234	1283760	20	23462	427521	645723	159677	0.992953	0.986008	0
GE-2	chr03	23981497	23981857	chr03_23981497_23981857	361	2074	90	337	16268.6	646.839	49.096	0.999924	0.999534	0
GE-2	chr03	24238470	24238714	chr03_24238470_24238714	245	3822	303	104	4845.54	1512.75	627.499	0.999966	0.998674	0
GE-2	chr03	24238474	24238667	chr03_24238474_24238667	194	3778	5	394	19315.3	1828.61	117.008	0.987945	0.928594	0
GE-2	chr03	24259799	24259972	chr03_24259799_24259972	174	113694	4895	22226	961615	59081.9	3951.39	0.999793	0.999918	0
GE-2	chr03	25066935	25067379	chr03_25066935_25067379	445	2523	88	4	186	665.232	286.732	0.772501	0.997757	0
GE-2	chr03	25066975	25067355	chr03_25066975_25067355	381	2521	51	348	12779.5	775.508	108.112	0.892576	0.994797	0
GE-2	chr03	26939115	26939390	chr03_26939115_26939390	276	1073	1	5	84	471.6	134.545	0.99848	0.978166	0
GE-2	chr03	36270880	36271186	chr03_36270880_36271186	307	721	22	162	7242.92	252.49	15.8507	1	0.999879	0
GE-2	chr04	10367	10673	chr04_10367_10673	307	2405	48	222	10768.1	850.19	66.6772	0.999866	0.997931	0
GE-2	chr04	22479	22813	chr04_22479_22813	335	1044	14	34	1082.72	359.308	42.4007	0.999755	0.999971	0
GE-2	chr04	1004230	1004537	chr04_1004230_1004537	308	24579	2	2501	124890	8558.2	488.689	0.991915	0.999863	0
GE-2	chr04	1998925	1999164	chr04_1998925_1999164	240	5701	185	777	36140.7	2406.93	149.527	0.999923	0.999935	0
GE-2	chr04	3279817	3280495	chr04_3279817_3280495	679	2811	6	174	7857.88	510.124	66.6827	0.993667	0.999923	0
GE-2	chr04	8917752	8917989	chr04_8917752_8917989	238	10499	39	1293	58709.3	4424	581.627	0.991563	0.999916	0.00843882
GE-2	chr04	9266926	9267267	chr04_9266926_9267267	342	19316	494	1535	73742.3	6132.35	261.94	0.999895	0.999954	0
GE-2	chr04	9884417	9884643	chr04_9884417_9884643	227	15720	1	662	26239.1	7387.96	948.777	0.992288	0.999903	0
GE-2	chr04	12542692	12542925	chr04_12542692_12542925	234	16954	612	2502	110600	7293.92	474.919	0.999726	0.99993	0
GE-2	chr04	14792604	14793115	chr04_14792604_14793115	512	4313	4	21	462.26	1126.39	301.763	0.976345	0.920738	0
GE-2	chr04	22928671	22928883	chr04_22928671_22928883	213	17306	574	2453	107055	8225.96	828.262	0.99978	0.999546	0
GE-2	chr04	25092353	25092855	chr04_25092353_25092855	503	28487	18	3193	148254	6674.2	539.697	0.999824	0.999887	0
GE-2	chr04	25238489	25238682	chr04_25238489_25238682	194	387804	2807	90553	3.91971e+06	195020	17501.3	0.999003	0.99882	0
GE-2	chr04	26071241	26071444	chr04_26071241_26071444	204	95877	2	1434	26833.3	52029.3	13432.7	0.994613	0.885389	0
GE-2	chr04	26609237	26609519	chr04_26609237_26609519	283	132374	6	4209	81422.3	58489.4	33724.3	0.994099	0.967028	0
GE-2	chr04	29423275	29423544	chr04_29423275_29423544	270	1594	1	27	522.69	643.115	204.136	0.992104	0.993514	0
GE-2	chr04	30489068	30489289	chr04_30489068_30489289	222	18752	1	476	9065.04	9408.95	1804.22	0.994205	0.978903	0
GE-2	chr04	30535395	30535566	chr04_30535395_30535566	172	404224	89	13494	312894	254306	51629.6	0.998993	0.99991	0
GE-2	chr04	32541633	32541988	chr04_32541633_32541988	356	5237	97	255	9308.58	1674.09	107.312	0.999879	0.999179	0
GE-2	chr04	32884307	32885081	chr04_32884307_32885081	775	31043	508	486	23222	4843.62	855.838	0.555232	0.531375	0
GE-2	chr04	35154357	35154581	chr04_35154357_35154581	225	7702	186	605	27183.3	3315.9	239.116	0.999944	0.999962	0
GE-2	chr04	27737843	27738449	chr04_27737843_27738449	607	7993	8	803	36432.9	1573.96	132.098	0.999891	0.999932	0
GE-2	chr05	28715	28955	chr05_28715_28955	241	12098	2	1440	73122.9	4939.68	300.176	0.989051	0.999192	0
GE-2	chr05	1576336	1576763	chr05_1576336_1576763	428	33961	239	1784	71020	9084.33	508.887	0.999899	0.999919	0
GE-2	chr05	2436391	2436645	chr05_2436391_2436645	255	24480	4	2266	111836	10091.5	812.576	0.991924	0.999904	0
GE-2	chr05	2481126	2481417	chr05_2481126_2481417	292	1409505	270	205914	9.78578e+06	517567	33993.6	0.991932	0.999931	0
GE-2	chr05	4619740	4619959	chr05_4619740_4619959	220	17332	536	2468	110119	8006.33	706.844	0.999796	0.9997	0
GE-2	chr05	4755398	4755719	chr05_4755398_4755719	322	28544	140	193	4007.24	9801.14	1096.9	0.999888	0.999912	0
GE-2	chr05	5614638	5614877	chr05_5614638_5614877	240	850	2	154	7935.1	363.745	53.6674	0.9924	0.999926	0
GE-2	chr05	10547031	10547200	chr05_10547031_10547200	170	3505	139	582	26733.3	1918.85	164.494	0.999938	0.521991	0
GE-2	chr05	13571518	13571781	chr05_13571518_13571781	264	945	31	134	5942.75	365.122	18.6252	0.999972	0.999917	0
GE-2	chr05	16059225	16059422	chr05_16059225_16059422	198	3703	131	557	26069.3	1779.87	114.047	0.999928	0.999806	0
GE-2	chr05	16500808	16501673	chr05_16500808_16501673	866	13262	2	398	19074.8	1933.95	126.153	0.992404	0.999895	0
GE-2	chr05	17001963	17002096	chr05_17001963_17002096	134	30017	639	3411	130465	19722.9	2700.87	0.999893	0.999909	0
GE-2	chr05	17700271	17700616	chr05_17700271_17700616	346	40474	4	978	19696.8	13656.1	2106.45	0.986567	0.984409	0
GE-2	chr05	20701405	20701839	chr05_20701405_20701839	435	2527	45	233	10970.3	651.306	56.9702	0.999936	0.999834	0
GE-2	chr05	21273453	21273680	chr05_21273453_21273680	228	3025	85	451	20262.9	1329.7	78.3545	0.999798	0.999909	0
GE-2	chr05	22925163	22925485	chr05_22925163_22925485	323	556452	55671	31	1532.96	163201	143976	1	1	0
GE-2	chr05	22925237	22925418	chr05_22925237_22925418	182	556379	211	80033	3.8476e+06	288913	22603.6	0.991831	0.999376	0
GE-2	chr05	23427443	23427658	chr05_23427443_23427658	216	19404	10	2800	135252	8628.47	386.768	0.991161	0.999927	0
GE-2	chr05	26031344	26031551	chr05_26031344_26031551	208	75363	9	11263	518977	34799.9	2367.57	0.991368	0.999914	0
GE-2	chr05	26276492	26276728	chr05_26276492_26276728	237	54416	1776	8007	352721	23433.2	1851.14	0.974671	0.999926	0
GE-2	chr05	27167095	27167720	chr05_27167095_27167720	626	84439	3824	2	86	14835.1	10253	0.999946	0.999975	0
GE-2	chr05	27167112	27167705	chr05_27167112_27167705	594	84439	3767	163	7587.42	15635	9914.61	0.998394	0.999867	0
GE-2	chr05	27167202	27167623	chr05_27167202_27167623	422	84085	833	7071	315957	21852.8	2274.01	0.983565	0.985392	0
GE-2	chr05	28601983	28602284	chr05_28601983_28602284	302	2200	2	328	15250	786.415	69.0505	0.992511	0.999136	0
GE-2	chr05	19644252	19644963	chr05_19644252_19644963	712	2482	82	50	1325.64	407.707	126.581	0.999851	0.998162	0
GE-2	chr06	108407	108677	chr06_108407_108677	271	7480	1	788	39024.8	2827.1	119.958	0.991321	0.999797	0
GE-2	chr06	1039412	1040506	chr06_1039412_1040506	1095	24041	3	1006	44199	2798.01	224.726	0.999894	0.999933	0
GE-2	chr06	2790045	2790179	chr06_2790045_2790179	135	521	9	22	871.76	317.739	29.3705	0.997342	0.987768	0
GE-2	chr06	4408895	4409414	chr06_4408895_4409414	520	1351	28	97	4890	291.318	90.4382	0.991179	1	0
GE-2	chr06	4516953	4517244	chr06_4516953_4517244	292	2220	82	21	830.54	805.44	55.8924	0.99995	0.999941	0
GE-2	chr06	4530734	4530999	chr06_4530734_4530999	266	1783	46	205	9440.81	674.683	37.9726	0.999901	0.999603	0
GE-2	chr06	4968837	4969053	chr06_4968837_4969053	217	1643	182	469	22358.8	629	297.24	0.999817	0.999962	0.166667
GE-2	chr06	5685894	5686267	chr06_5685894_5686267	374	7640	174	283	6948.7	2149.41	768.986	0.999945	0.999112	0
GE-2	chr06	5761615	5762332	chr06_5761615_5762332	718	8992	10	568	25240.3	1521.66	81.3052	0.999687	0.999592	0
GE-2	chr06	9381150	9381479	chr06_9381150_9381479	330	2726	41	261	11498.4	919.897	81.1876	0.999586	0.999977	0
GE-2	chr06	9608707	9609810	chr06_9608707_9609810	1104	21415	2	700	31901.3	2474.52	287.962	0.992544	0.999944	0
GE-2	chr06	14724568	14724774	chr06_14724568_14724774	207	16313	599	2158	98046.2	7647.13	637.733	0.999875	0.999936	0
GE-2	chr06	19150525	19151913	chr06_19150525_19151913	1389	44723	10	1122	50231	4208.16	549.813	0.999901	0.999946	0
GE-2	chr06	19176526	19176754	chr06_19176526_19176754	229	55745	9	4728	244886	24131.4	1257.9	0.991557	0.999489	0
GE-2	chr06	22164566	22164802	chr06_22164566_22164802	237	8152	77	636	25137	3570.32	337.798	0.999935	0.999483	0
GE-2	chr06	22185976	22187287	chr06_22185976_22187287	1312	4912	2	106	4404.97	488.076	66.0135	0.99297	0.999741	0
GE-2	chr06	23461164	23461379	chr06_23461164_23461379	216	201416	36	19518	954682	93294.7	8300.25	0.992016	0.999917	0
GE-2	chr06	25021372	25022385	chr06_25021372_25022385	1014	39432	2	1480	73622.3	4920.81	331.802	0.991593	0.999906	0
GE-2	chr06	25065466	25065762	chr06_25065466_25065762	297	749	20	67	3132.8	281.757	34.0941	0.999588	0.996907	0
GE-2	chr06	27320294	27320563	chr06_27320294_27320563	270	1120	14	97	2033.12	466.242	80.097	0.99998	0.999949	0
GE-2	chr06	29220975	29221239	chr06_29220975_29221239	265	47618	8	5838	277618	18506.4	1038.46	0.991776	0.999944	0
GE-2	chr06	12647714	12648596	chr06_12647714_12648596	883	1481	2	48	1886.48	205.71	26.1553	0.999917	0.999907	0
GE-2	chr06	14465800	14467113	chr06_14465800_14467113	1314	31210	4	145	5223.08	3087.98	238.937	0.991397	0.999722	0
GE-2	chr07	1717952	1718209	chr07_1717952_1718209	258	8124	2	980	48787	3204.17	149.251	0.991478	0.999895	0
GE-2	chr07	4131832	4132078	chr07_4131832_4132078	247	49796	1389	6925	310207	20341.7	1064.19	0.999937	0.999545	0
GE-2	chr07	7339323	7339549	chr07_7339323_7339549	227	26932	3	3477	166996	11612.5	550.788	0.991699	0.999921	0
GE-2	chr07	8606164	8606594	chr07_8606164_8606594	431	6577	2	952	41972.4	1766.07	177.939	0.991427	0.999966	0
GE-2	chr07	10742668	10742905	chr07_10742668_10742905	238	1813	49	274	12894.5	750.127	46.7434	0.999875	0.999885	0
GE-2	chr07	11929718	11929987	chr07_11929718_11929987	270	2036	40	292	14392.3	830.379	79.0768	0.999802	0.999707	0
GE-2	chr07	16084580	16084813	chr07_16084580_16084813	234	243478	82	19217	875367	105495	7527.29	0.992078	0.999688	0
GE-2	chr07	17388949	17389335	chr07_17388949_17389335	387	1336	21	74	3032	398.689	44.4236	0.999954	0.999855	0
GE-2	chr07	17905976	17906287	chr07_17905976_17906287	312	14187	32	156	2455.75	5426.68	1530.96	0.994281	0.997871	0
GE-2	chr07	19674174	19674461	chr07_19674174_19674461	288	2756	112	164	6177.87	1059.02	92.4147	0.999245	0.999932	0
GE-2	chr07	22616282	22616625	chr07_22616282_22616625	344	3377	22	378	16708.9	1083.71	149.329	0.993196	0.999836	0
GE-2	chr08	1252358	1252577	chr08_1252358_1252577	220	3074	1	72	1895.31	1474.94	305.686	0.994013	0.99991	0
GE-2	chr08	5502868	5503075	chr08_5502868_5503075	208	639471	10	30248	678610	323929	102045	0.995875	0.999779	0
GE-2	chr08	7260769	7261134	chr08_7260769_7261134	366	3378	242	620	26425.3	955.962	158.65	0.999834	0.99989	0
GE-2	chr08	7859453	7859726	chr08_7859453_7859726	274	11047	2	970	48446.5	4288.64	341.224	0.983008	0.990339	0
GE-2	chr08	9023332	9023585	chr08_9023332_9023585	254	4568	137	640	28264.7	1853.32	116.009	0.999895	0.998774	0
GE-2	chr08	13353745	13353955	chr08_13353745_13353955	211	121078	3714	13014	578193	58073	6143.29	0.999912	0.999899	0
GE-2	chr08	15468177	15469380	chr08_15468177_15469380	1204	4628	2	257	12001.4	486.212	89.0965	0.9912	0.999895	0
GE-2	chr08	25128982	25129412	chr08_25128982_25129412	431	4093	4	122	3187.75	1123.59	118.811	0.992206	0.999941	0
GE-2	chr08	25531678	25531879	chr08_25531678_25531879	202	5073	144	640	26382.1	2624.45	420.079	0.999916	0.999923	0
GE-2	chr08	25540201	25540555	chr08_25540201_25540555	355	31085	2	2516	119306	9830.16	599.48	0.992209	0.999932	0
GE-2	chr08	27447639	27448000	chr08_27447639_27448000	362	199746	36	15536	712847	62871.7	6054.86	0.992289	0.999905	0
GE-2	chr08	27720188	27721013	chr08_27720188_27721013	826	10485	2	424	20474.7	1576.31	222.992	0.991683	0.999906	0
GE-2	chr09	1291520	1291807	chr09_1291520_1291807	288	7315	2	1376	66618.5	2723.59	255.582	0.991961	0.999253	0
GE-2	chr09	2101358	2101523	chr09_2101358_2101523	166	85649	4	2548	51737.3	58828.2	14467.6	0.978174	0.991884	0
GE-2	chr09	2194668	2194902	chr09_2194668_2194902	235	1199	10	33	693.84	547.953	106.792	0.999967	0.99987	0
GE-2	chr09	4691903	4693040	chr09_4691903_4693040	1138	319664	5	18252	784260	35921	3603.43	0.740798	0.694842	0
GE-2	chr09	4694387	4694824	chr09_4694387_4694824	438	50177	14	2134	98541.3	12535	1174.03	0.634833	0.587352	0
GE-2	chr09	4696729	4696951	chr09_4696729_4696951	223	346483	11597	63539	2.82362e+06	153569	19255	0.98383	0.932373	0
GE-2	chr09	4707680	4708763	chr09_4707680_4708763	1084	61958	18	1357	64484.7	6421.69	2697.65	0.421724	0.733108	0
GE-2	chr09	6498198	6498502	chr09_6498198_6498502	305	35132	956	4477	202778	12123.2	823.269	0.999884	0.99977	0
GE-2	chr09	8527625	8527833	chr09_8527625_8527833	209	127690	18	10081	403341	62093.5	6843.23	0.993084	0.992114	0
GE-2	chr09	9310882	9311095	chr09_9310882_9311095	214	11421	4	1637	74312.7	5307.98	460.34	0.992301	0.999892	0
GE-2	chr09	11840191	11840409	chr09_11840191_11840409	219	43688	1316	6391	293684	19714.5	1326.28	0.999965	0.999557	0
GE-2	chr09	15496583	15496799	chr09_15496583_15496799	217	2269	74	313	14196.4	1052.27	102.561	0.999951	0.999548	0
GE-2	chr09	17145579	17146158	chr09_17145579_17146158	580	1715	1	110	4598.76	358.883	45.3106	0.999966	0.998835	0
GE-2	chr09	20177461	20177718	chr09_20177461_20177718	258	26070	12	2509	122863	10592.5	1215.77	0.99286	0.978173	0
GE-2	chr09	20689305	20689778	chr09_20689305_20689778	474	1869	34	254	11124.8	449.879	39.3637	0.99994	0.999774	0
GE-2	chr09	20692894	20693263	chr09_20692894_20693263	370	4335	162	948	43135.3	1287.27	50.0476	0.999937	0.999938	0
GE-2	chr10	111073	111371	chr10_111073_111371	299	9877	260	1065	48042.7	3586.99	216.224	0.999882	0.999612	0
GE-2	chr10	561452	561679	chr10_561452_561679	228	2268	78	244	10809.7	879.868	68.2433	0.999844	0.815231	0
GE-2	chr10	893477	893676	chr10_893477_893676	200	16983	580	897	36323.3	8272.39	643.286	0.999839	0.999888	0
GE-2	chr10	4668719	4669068	chr10_4668719_4669068	350	2424	122	492	21939.8	777.805	65.024	0.999945	0.999735	0
GE-2	chr10	5220392	5220565	chr10_5220392_5220565	174	12428	7	1154	43475.8	7105.72	1210.56	0.999677	0.99986	0
GE-2	chr10	5221085	5221225	chr10_5221085_5221225	141	291	9	56	2641.75	169.771	14.1816	1	0.999768	0
GE-2	chr10	5560736	5561100	chr10_5560736_5561100	365	5683	230	1067	47621.6	1765.76	156.115	0.999963	0.999842	0
GE-2	chr10	10031467	10031632	chr10_10031467_10031632	166	55702	3	1328	31495.4	32308	14838.6	0.990166	0.996768	0
GE-2	chr10	12490850	12491140	chr10_12490850_12491140	291	12766	1	1502	70036.8	4600.05	232.546	0.99195	0.999927	0
GE-2	chr10	13923771	13924075	chr10_13923771_13924075	305	4565	1	415	19813	1614.98	117.175	0.991927	0.999956	0
GE-2	chr10	17624216	17624664	chr10_17624216_17624664	449	21760	5	310	7483.74	6336.81	1781.41	0.997103	0.957107	0
GE-2	chr10	17895414	17895680	chr10_17895414_17895680	267	22042	535	2635	118407	8671.74	613.717	0.999943	0.999884	0
GE-2	chr10	21860574	21860970	chr10_21860574_21860970	397	3207	136	504	22864.8	907.207	44.0215	0.999851	0.999925	0
GE-2	chr10	6422137	6422833	chr10_6422137_6422833	697	1272	11	70	2643.81	228.711	23.2145	0.999904	0.999905	0
GE-2	chr11	1854286	1854648	chr11_1854286_1854648	363	3200	2	421	19291	1008.14	104.226	0.999938	0.999978	0
GE-2	chr11	1879337	1879617	chr11_1879337_1879617	281	2372	1	63	1481.5	935.214	149.445	0.999941	0.999923	0
GE-2	chr11	3961178	3961438	chr11_3961178_3961438	261	4400	119	615	27079.1	1750.99	82.0682	0.999852	0.999864	0
GE-2	chr11	4364613	4364869	chr11_4364613_4364869	257	36199	6	5138	267319	13435.2	716.618	0.99094	0.999957	0
GE-2	chr11	4481114	4481385	chr11_4481114_4481385	272	13358	279	1162	42539.2	5237.94	354.977	0.999926	0.999788	0
GE-2	chr11	4784736	4784949	chr11_4784736_4784949	214	12013	6	1846	79322.1	5553.41	422.993	0.989993	0.999971	0
GE-2	chr11	5648109	5648304	chr11_5648109_5648304	196	12040	2	1651	81985	5846.73	353.936	0.991649	0.999923	0
GE-2	chr11	7050019	7050237	chr11_7050019_7050237	219	1184	33	186	8308.56	519.142	21.7081	0.999922	0.993448	0
GE-2	chr11	10880337	10880765	chr11_10880337_10880765	429	2911	132	399	17874.2	779.07	47.047	0.998421	1	0
GE-2	chr11	11568259	11568542	chr11_11568259_11568542	284	725	4	38	2187.8	289.724	32.4949	0.993183	0.979246	0
GE-2	chr11	13080639	13080848	chr11_13080639_13080848	210	4122	135	403	17950.1	1995.65	198.228	0.999938	0.999572	0
GE-2	chr11	13797697	13797940	chr11_13797697_13797940	244	1102	32	129	5874.55	465.337	44.7079	0.999959	0.999954	0
GE-2	chr11	14228296	14228516	chr11_14228296_14228516	221	1425	31	18	469.92	662.564	59.4966	0.999956	0.999171	0
GE-2	chr11	17763719	17764057	chr11_17763719_17764057	339	475	16	16	375.33	147.562	32.7706	0.999169	1	0
GE-2	chr11	17856186	17856594	chr11_17856186_17856594	409	20930	2	1520	69534.3	5968.45	416.023	0.992465	0.999909	0
GE-2	chr11	20680526	20680806	chr11_20680526_20680806	281	23865	12	2134	99925.1	9202.22	778.743	0.992143	0.999482	0
GE-2	chr11	25011211	25011426	chr11_25011211_25011426	216	33202	5	3561	169792	15841.3	1764.38	0.99265	0.999915	0
GE-2	chr11	25851588	25851953	chr11_25851588_25851953	366	971	128	150	6583.78	294.997	36.8038	1	0.998659	0
GE-2	chr11	27478207	27478520	chr11_27478207_27478520	314	806	40	160	7227.43	275.882	14.692	0.999926	0.999501	0
GE-2	chr12	3382840	3383205	chr12_3382840_3383205	366	1025	3	280	14225.2	309.742	26.916	0.991518	1	0
GE-2	chr12	5266307	5266671	chr12_5266307_5266671	365	1135	56	200	10380.9	347.819	23.4198	0.998291	0.999737	0
GE-2	chr12	6660858	6661061	chr12_6660858_6661061	204	3503	1	159	2830.6	1713.7	188.379	0.990065	0.972276	0
GE-2	chr12	6923467	6924843	chr12_6923467_6924843	1377	22857	2	800	38069.5	2083.43	633.24	0.992025	0.999912	0
GE-2	chr12	7676769	7677159	chr12_7676769_7677159	391	2890	88	399	19470.2	844.697	88.403	0.999865	0.999895	0
GE-2	chr12	8540970	8541931	chr12_8540970_8541931	962	100390	9	916	37739.9	12397	5221.94	0.660347	0.418859	0
GE-2	chr12	8773283	8773493	chr12_8773283_8773493	211	17477	8	2312	110803	8135.09	591.654	0.99219	0.999943	0
GE-2	chr12	9746066	9746447	chr12_9746066_9746447	382	9547	4	192	5798.49	3051.38	421.167	0.999536	0.999855	0
GE-2	chr12	11840782	11840899	chr12_11840782_11840899	118	7040	207	352	14729.6	5138.16	1277.49	0.867099	0.982306	0
GE-2	chr12	12151691	12151976	chr12_12151691_12151976	286	6911	180	759	35747.8	2558.89	174.226	0.999567	0.999748	0
GE-2	chr12	12195302	12195708	chr12_12195302_12195708	407	2130	2	305	14404	577.48	57.3742	0.991088	1	0
GE-2	chr12	13353282	13353413	chr12_13353282_13353413	132	531	2	18	1347.88	274.412	68.5251	0.982512	1	0
GE-2	chr12	14792338	14792637	chr12_14792338_14792637	300	9035	488	86	3587.88	3208.66	873.945	1	0.999928	0
GE-2	chr12	14792347	14792623	chr12_14792347_14792623	277	9035	75	381	12567.8	3452.67	230.918	0.99351	0.987596	0
GE-2	chr12	16455323	16455693	chr12_16455323_16455693	371	2691	120	538	24021.2	816.035	46.6875	0.998312	0.999388	0
GE-2	chr12	17275332	17275594	chr12_17275332_17275594	263	427612	11944	55420	2.44768e+06	169012	10394.6	0.999921	0.999856	0
GE-2	chr12	19700706	19700909	chr12_19700706_19700909	204	21663	628	3396	131176	11005.4	1527.75	0.999922	0.999479	0
GE-2	chr12	20499833	20500504	chr12_20499833_20500504	672	680913	63	4791	150673	123173	14948.5	0.763637	0.925141	0
GE-2	chr12	20502605	20504000	chr12_20502605_20504000	1396	155969	2	746	31985.3	13082.6	12988.3	0.496142	0.365351	0
GE-2	chr12	20506609	20507621	chr12_20506609_20507621	1013	199493	16	2471	117129	23924.1	8972.1	0.655489	0.430263	0
GE-2	chr12	20506939	20508887	chr12_20506939_20508887	1949	423734	27	3716	148224	27673.4	5345.59	0.556869	0.530449	0
GE-2	chr12	20508194	20509838	chr12_20508194_20509838	1645	273676	632	905	40815	20667.1	9591.29	0.387444	0.746031	0
GE-2	chr12	20523626	20524354	chr12_20523626_20524354	729	41508	33	3337	150730	6749.73	1100.54	0.624352	0.652233	0
GE-2	chr12	20524467	20525766	chr12_20524467_20525766	1300	68055	14	882	39361.3	6402.89	2865.25	0.34602	0.405985	0
GE-2	chr12	20526289	20527319	chr12_20526289_20527319	1031	134041	4	5129	221268	15757.5	3763.93	0.459816	0.973991	0
GE-2	chr12	20540010	20542647	chr12_20540010_20542647	2638	120987	3	893	41358.5	5853.75	1657.92	0.697873	0.478657	0
GE-2	chr12	20612617	20614316	chr12_20612617_20614316	1700	186147	66	1680	69428.4	14033.1	4466.12	0.695943	0.665316	0
GE-2	chr12	20666012	20667277	chr12_20666012_20667277	1266	33986	6	333	13943	3261.15	733.724	0.421719	0.517888	0
GE-2	chr12	21195814	21196137	chr12_21195814_21196137	324	2881	68	403	19879.1	962.124	66.8368	0.999947	0.999882	0
GE-2	chr12	24599485	24599792	chr12_24599485_24599792	308	37237	3	3361	169566	12765.7	580.838	0.991835	0.999916	0
GE-2	chr12	26092794	26093070	chr12_26092794_26093070	277	2090	130	339	15469.5	802.877	51.0496	0.999903	0.999374	0
GE-2	chr12	20510768	20513464	chr12_20510768_20513464	2697	126589	6	782	33830	5921.77	2593.88	0.988635	0.391296	0
leaf-1	chr01	62584	63151	chr01_62584_63151	568	4179	1052	737	28453.4	914.744	81.6279	0.873179	0.999926	0
leaf-1	chr01	66517	67321	chr01_66517_67321	805	629	52	21	335.46	93.0684	14.6332	0.571529	0.527328	0
leaf-1	chr01	95852	96044	chr01_95852_96044	193	318	2	41	1681	138.958	22.2338	0.990174	0.999836	0
leaf-1	chr01	96280	96615	chr01_96280_96615	336	202	48	2	52	53.8269	30.6619	0.915724	0.988136	0
leaf-1	chr01	96365	96607	chr01_96365_96607	243	200	9	39	2018.34	71.3058	12.8615	0.903139	0.979506	0
leaf-1	chr01	97133	97981	chr01_97133_97981	849	1448	92	4	218	170.045	149.585	0.484296	0.887653	0
leaf-1	chr01	97230	97339	chr01_97230_97339	110	448	8	203	8597.1	298.358	41.0581	0.867765	0.885968	0
leaf-1	chr01	104596	105554	chr01_104596_105554	959	2302	216	22	466	284.237	92.3343	0.866254	0.399539	0
leaf-1	chr01	220254	220622	chr01_220254_220622	369	197	16	55	2089.98	52.4348	5.84409	0.558483	0.499331	0
leaf-1	chr01	221528	221751	chr01_221528_221751	224	1503	42	193	6888.89	549.578	51.4788	0.990983	0.998982	0
leaf-1	chr01	258968	260096	chr01_258968_260096	1129	2837	124	22	964.48	320.687	141.054	0.865531	0.825292	0
leaf-1	chr01	460627	461231	chr01_460627_461231	605	1219	63	41	1448.75	249.166	28.8423	0.711919	1	0
leaf-1	chr01	468105	468323	chr01_468105_468323	219	18669	144	277	6513.65	7402.48	596.803	0.862864	0.770476	0
leaf-1	chr01	472041	472574	chr01_472041_472574	534	941	19	7	160.75	179.171	67.0108	0.395534	0.805796	0
leaf-1	chr01	472603	473272	chr01_472603_473272	670	1016	232	40	784	194.75	18.2657	0.394165	0.83096	0
leaf-1	chr01	475961	476239	chr01_475961_476239	279	28284	114	880	19062.8	12283.1	4944.54	0.908348	0.98526	0
leaf-1	chr01	506874	507630	chr01_506874_507630	757	616	60	10	227.88	106.593	18.6263	0.989102	0.943358	0
leaf-1	chr01	506875	507629	chr01_506875_507629	755	616	25	5	116.76	106.712	18.4386	0.98139	0.940665	0
leaf-1	chr01	530762	531155	chr01_530762_531155	394	14962	454	9	214.85	3883.46	1953.22	0.997889	0.997404	0
leaf-1	chr01	530769	531151	chr01_530769_531151	383	14962	452	6	264	3993.41	1868.97	0.996507	0.996739	0
leaf-1	chr01	530777	531140	chr01_530777_531140	364	14956	437	11	503	4195.55	1689.45	0.993227	0.993657	0
leaf-1	chr01	530784	531135	chr01_530784_531135	352	14953	264	51	2116.74	4330.38	1549.77	0.988642	0.991174	0
leaf-1	chr01	530800	531117	chr01_530800_531117	318	14922	226	92	4287.78	4712.2	1068.46	0.960522	0.966453	0
leaf-1	chr01	530829	531092	chr01_530829_531092	264	14644	16	245	12839.8	5166.23	321.044	0.838234	0.880971	0
leaf-1	chr01	719948	720284	chr01_719948_720284	337	2882	68	788	35346.1	936.036	77.5433	1	0.968168	0
leaf-1	chr01	798612	799016	chr01_798612_799016	405	3341	14	190	7953.96	773.658	58.9903	0.64457	0.734195	0
leaf-1	chr01	802903	803464	chr01_802903_803464	562	776	58	154	6755.46	169.806	16.2034	0.846764	0.970013	0
leaf-1	chr01	833770	834304	chr01_833770_834304	535	3652	376	100	4695.82	833.227	82.1475	0.91972	0.999975	0
leaf-1	chr01	848379	849671	chr01_848379_849671	1293	1077	13	4	102	110.314	15.2177	0.679919	0.68456	0
leaf-1	chr01	892791	893743	chr01_892791_893743	953	35869	1700	82	1621.66	4744.09	3567.99	0.835907	0.751128	0
leaf-1	chr01	924150	924409	chr01_924150_924409	260	7474	273	1080	46528.7	3064.68	199.446	0.998878	0.999826	0
leaf-1	chr01	974866	975482	chr01_974866_975482	617	1394	58	34	1784	255.341	86.4101	0.598291	0.463997	0
leaf-1	chr01	975062	975643	chr01_975062_975643	582	1418	121	248	10891.8	284.427	50.684	0.555757	0.963589	0
leaf-1	chr01	1058262	1058770	chr01_1058262_1058770	509	958	65	9	413	217.917	43.3046	0.992512	0.829284	0
leaf-1	chr01	1058266	1058805	chr01_1058266_1058805	540	963	113	138	4854.22	215.022	43.0384	0.981656	0.999239	0
leaf-1	chr01	1203494	1203615	chr01_1203494_1203615	122	1905	6	1043	49193.6	1198.4	89.7216	0.871635	0.882965	0
leaf-1	chr01	1272642	1273272	chr01_1272642_1273272	631	233	21	5	223	45.0302	9.78567	0.613673	0.628554	0
leaf-1	chr01	1272676	1273261	chr01_1272676_1273261	586	230	22	31	928.48	47.1043	6.52263	0.640922	0.646264	0
leaf-1	chr01	1273622	1274579	chr01_1273622_1274579	958	800	42	9	234.57	88.6416	70.1413	0.705111	0.495271	0
leaf-1	chr01	1315849	1316103	chr01_1315849_1316103	255	2547	41	65	2731.71	984.346	125.691	0.940123	0.938574	0
leaf-1	chr01	1315855	1316103	chr01_1315855_1316103	249	2535	3	211	9187.41	999.343	77.6798	0.923399	0.938574	0
leaf-1	chr01	1333007	1333284	chr01_1333007_1333284	278	6050	16	887	43232.5	2341.3	169.978	0.979524	0.993996	0
leaf-1	chr01	1420257	1420764	chr01_1420257_1420764	508	739	89	44	1975.49	168.684	21.7812	0.885709	0.966399	0
leaf-1	chr01	1446223	1446759	chr01_1446223_1446759	537	298	16	4	184	65.6194	15.1604	0.490879	0.464659	0
leaf-1	chr01	1515200	1515775	chr01_1515200_1515775	576	807	88	32	1458.6	166.325	48.3149	0.782924	0.771536	0
leaf-1	chr01	1515280	1515829	chr01_1515280_1515829	550	794	87	46	1773.93	169.277	47.7397	0.628742	0.978769	0
leaf-1	chr01	1585023	1585259	chr01_1585023_1585259	237	58724	22	1093	22061.1	26207.5	8319.24	0.983735	0.967669	0
leaf-1	chr01	1585025	1585263	chr01_1585025_1585263	239	58719	20	3526	102600	26280.3	8149.48	0.974826	0.993455	0
leaf-1	chr01	1627388	1627928	chr01_1627388_1627928	541	6442	406	20	1114	1244.58	1666.77	0.727485	0.949539	0
leaf-1	chr01	1627713	1627884	chr01_1627713_1627884	172	6160	5	685	30442.4	3649.98	530.601	0.930249	0.965213	0
leaf-1	chr01	1681660	1682220	chr01_1681660_1682220	561	928	24	4	173	192.438	28.2114	0.70454	0.803299	0
leaf-1	chr01	1681666	1682212	chr01_1681666_1682212	547	920	80	35	1561.8	195.641	20.009	0.700238	0.794599	0
leaf-1	chr01	1817652	1818056	chr01_1817652_1818056	405	492	7	7	273	123.614	29.805	0.700879	0.672332	0
leaf-1	chr01	1839565	1839776	chr01_1839565_1839776	212	10063	68	1021	43692.1	3991.43	554.97	0.992182	0.996861	0
leaf-1	chr01	1858907	1859787	chr01_1858907_1859787	881	1143	70	18	349	176.62	32.8102	0.982298	0.9778	0
leaf-1	chr01	1915832	1916082	chr01_1915832_1916082	251	797	4	11	581	281.292	66.0723	0.47706	0.859356	0
leaf-1	chr01	1940817	1940973	chr01_1940817_1940973	157	27749	842	4362	199853	15006.2	1199.57	0.998164	0.999215	0
leaf-1	chr01	2039320	2039808	chr01_2039320_2039808	489	571	82	68	2292.23	124.061	12.6653	0.658929	0.708894	0
leaf-1	chr01	2057816	2058358	chr01_2057816_2058358	543	21253	76	12	674	3419.08	4271.77	0.995905	0.801249	0
leaf-1	chr01	2057856	2058057	chr01_2057856_2058057	202	20851	18	2514	105699	8933.75	772.365	0.985699	0.963302	0
leaf-1	chr01	2192236	2193043	chr01_2192236_2193043	808	1093	8	3	74	107.6	75.8516	0.366379	0.376951	0
leaf-1	chr01	2193284	2194257	chr01_2193284_2194257	974	1233	37	12	259.99	163.001	45.7375	0.646105	0.968824	0
leaf-1	chr01	2229693	2230282	chr01_2229693_2230282	590	1196	115	149	6863.8	253.445	21.5004	0.987584	0.999849	0
leaf-1	chr01	2294599	2295517	chr01_2294599_2295517	919	2133	92	134	5116.4	282.54	76.0789	0.999955	0.999656	0
leaf-1	chr01	2294714	2295189	chr01_2294714_2295189	476	1560	110	82	3885.94	351.796	32.9816	0.563382	0.448698	0
leaf-1	chr01	2422904	2423157	chr01_2422904_2423157	254	3820	442	1072	41810.8	1584.64	300.632	0.999928	0.903404	0
leaf-1	chr01	2550772	2551152	chr01_2550772_2551152	381	337	3	15	807	90.1553	21.712	0.421558	0.609162	0
leaf-1	chr01	2556768	2557410	chr01_2556768_2557410	643	10716	367	42	1938.67	1877.41	1761.87	0.909808	0.834793	0
leaf-1	chr01	2556953	2557297	chr01_2556953_2557297	345	10567	304	127	5584.76	3428.19	781.752	0.947369	0.971318	0
leaf-1	chr01	2556960	2557283	chr01_2556960_2557283	324	10549	2	765	38027	3614.28	261.111	0.935367	0.959083	0
leaf-1	chr01	2588706	2588958	chr01_2588706_2588958	253	961	1	115	5468.84	367.94	17.6366	0.988532	0.993575	0
leaf-1	chr01	2652528	2652883	chr01_2652528_2652883	356	423	24	52	1847.96	122.887	11.1857	0.499747	0.632197	0
leaf-1	chr01	2663862	2664591	chr01_2663862_2664591	730	1572	45	60	2942.01	265.853	16.0739	0.805425	0.80917	0
leaf-1	chr01	2734189	2734619	chr01_2734189_2734619	431	2157	106	68	1320.78	484.267	176.954	0.877995	0.968827	0
leaf-1	chr01	2809525	2809870	chr01_2809525_2809870	346	1637	21	301	15945.8	505.719	56.0797	0.953067	0.999723	0
leaf-1	chr01	2893831	2895047	chr01_2893831_2895047	1217	3362	230	74	3498.65	327.78	187.845	0.999285	0.984758	0
leaf-1	chr01	2893879	2894051	chr01_2893879_2894051	173	1461	86	313	14569.2	763.14	67.7157	0.946182	0.580328	0
leaf-1	chr01	2903274	2903595	chr01_2903274_2903595	322	778	19	6	261.93	232.788	37.6404	0.96778	0.650025	0
leaf-1	chr01	2903279	2903580	chr01_2903279_2903580	302	771	11	20	967.93	240.525	23.1606	0.945014	0.638206	0
leaf-1	chr01	2910979	2911292	chr01_2910979_2911292	314	12549	8	541	11073.8	4853.92	1890.59	0.728245	0.580391	0
leaf-1	chr01	2912436	2912971	chr01_2912436_2912971	536	845	65	11	246	166.273	63.237	0.340871	0.813863	0
leaf-1	chr01	2940202	2940444	chr01_2940202_2940444	243	90350	18	1942	36391.9	37862.2	14806.1	0.948845	0.932786	0
leaf-1	chr01	2983516	2983728	chr01_2983516_2983728	213	3090	182	80	3892	1242.32	409.93	0.992083	0.736088	0
leaf-1	chr01	2983575	2983743	chr01_2983575_2983743	169	2971	12	512	25533.9	1438.98	178.278	0.805997	0.760452	0
leaf-1	chr01	2984308	2984588	chr01_2984308_2984588	281	372	9	35	1529.97	136.543	11.0103	0.483158	0.502363	0
leaf-1	chr01	3027658	3028816	chr01_3027658_3028816	1159	1079	46	22	1046	111.54	53.7141	0.910187	0.400431	0
leaf-1	chr01	3028341	3029025	chr01_3028341_3029025	685	869	72	96	4442.87	156.184	24.8955	0.648117	0.99985	0
leaf-1	chr01	3031079	3031619	chr01_3031079_3031619	541	515	45	33	1602	102.107	20.368	0.547117	0.475447	0
leaf-1	chr01	3037484	3037865	chr01_3037484_3037865	382	819	6	230	10292.9	193.95	22.3732	0.665287	0.648058	0
leaf-1	chr01	3157332	3157706	chr01_3157332_3157706	375	1237	62	16	558.07	356.305	103.217	0.981566	0.99991	0
leaf-1	chr01	3157351	3157701	chr01_3157351_3157701	351	1237	40	118	5657.18	378.037	62.9795	0.963999	0.994505	0
leaf-1	chr01	3217312	3218747	chr01_3217312_3218747	1436	2139	11	11	182	200.993	38.9585	0.645733	0.993425	0
leaf-1	chr01	3229936	3230229	chr01_3229936_3230229	294	3297	8	182	5122.15	1319.91	250.804	0.982974	0.919568	0
leaf-1	chr01	3258456	3259436	chr01_3258456_3259436	981	608	45	57	2673	67.1633	32.9768	0.895883	0.553687	0
leaf-1	chr01	3265621	3265948	chr01_3265621_3265948	328	1013	72	16	643.9	345.092	99.8914	0.992003	0.992232	0
leaf-1	chr01	3272923	3273092	chr01_3272923_3273092	170	2319	84	742	33099.9	1249.73	109.091	0.831448	0.833807	0
leaf-1	chr01	3308801	3309206	chr01_3308801_3309206	406	706	42	97	4610.3	163.857	28.2574	0.703731	0.682612	0
leaf-1	chr01	3308859	3309123	chr01_3308859_3309123	265	564	3	33	1460.94	183.049	9.30916	0.554717	0.551015	0
leaf-1	chr01	3403165	3403866	chr01_3403165_3403866	702	2052	174	173	7430.63	327.33	161.142	0.999863	0.984662	0
leaf-1	chr01	3430615	3430897	chr01_3430615_3430897	283	5370	582	2	112	1535.68	1744.89	0.996699	0.633364	0
leaf-1	chr01	3430620	3430742	chr01_3430620_3430742	123	5337	141	991	48401.8	3524.4	258.541	0.996778	0.990252	0
leaf-1	chr01	3546787	3547508	chr01_3546787_3547508	722	5772	215	85	3597.84	880.975	549.269	0.932486	0.892527	0
leaf-1	chr01	3607344	3608239	chr01_3607344_3608239	896	1937	82	16	834.66	277.049	93.9879	0.46372	0.814881	0
leaf-1	chr01	3607403	3608182	chr01_3607403_3608182	780	1887	48	10	435	305.928	59.8119	0.691975	0.710938	0
leaf-1	chr01	3900934	3901925	chr01_3900934_3901925	992	775	90	25	846.24	102.149	13.8485	0.689049	0.67167	0
leaf-1	chr01	3956688	3956919	chr01_3956688_3956919	232	260	1	7	298.99	100.892	10.7627	0.504507	0.614925	0
leaf-1	chr01	3967099	3967369	chr01_3967099_3967369	271	1701	11	192	8578.62	636.648	61.5946	0.905573	0.905517	0
leaf-1	chr01	3969583	3970095	chr01_3969583_3970095	513	1817	151	81	4758.72	387.627	166.231	0.802845	0.99217	0
leaf-1	chr01	3969629	3969851	chr01_3969629_3969851	223	1405	7	87	4284	571.486	43.3595	0.739805	0.534539	0
leaf-1	chr01	4004027	4004204	chr01_4004027_4004204	178	797	4	38	1869.94	349.61	63.9026	0.739316	0.418309	0
leaf-1	chr01	4004038	4004467	chr01_4004038_4004467	430	1279	27	10	456	283.282	84.6087	0.729156	0.687302	0
leaf-1	chr01	4004058	4004388	chr01_4004058_4004388	331	1192	12	47	2193.88	320.312	51.971	0.686549	0.617926	0
leaf-1	chr01	4078299	4078576	chr01_4078299_4078576	278	361	2	6	295	119.238	6.81321	0.532834	0.489671	0
leaf-1	chr01	4098082	4098258	chr01_4098082_4098258	177	1800	6	516	24773.2	857.989	48.7847	0.910632	0.409101	0
leaf-1	chr01	4125937	4126246	chr01_4125937_4126246	310	867	46	184	8893.84	291.427	25.0476	0.889199	0.924517	0
leaf-1	chr01	4149599	4149916	chr01_4149599_4149916	318	1039	27	256	11702.9	354.653	23.4464	0.993891	0.995413	0
leaf-1	chr01	4280357	4280961	chr01_4280357_4280961	605	1369	19	15	848	268.768	31.1471	0.640717	0.717057	0
leaf-1	chr01	4295810	4296402	chr01_4295810_4296402	593	1432	315	6	190	275.846	139.312	0.978809	0.765171	0
leaf-1	chr01	4295847	4296370	chr01_4295847_4296370	524	1428	285	62	2797.88	308.973	111.975	0.942315	0.84703	0
leaf-1	chr01	4296578	4297154	chr01_4296578_4297154	577	556	26	12	469.8	103.16	95.2656	0.478204	0.49689	0
leaf-1	chr01	4296701	4296879	chr01_4296701_4296879	179	446	2	72	3594.78	243.067	30.423	0.800119	0.747687	0
leaf-1	chr01	4296705	4296879	chr01_4296705_4296879	175	446	2	10	163.94	244.793	28.5354	0.787353	0.747687	0
leaf-1	chr01	4437915	4438921	chr01_4437915_4438921	1007	956	126	166	7789.81	124.486	12.0105	0.988508	0.987345	0
leaf-1	chr01	4444780	4445135	chr01_4444780_4445135	356	1843	53	84	3973	558.285	109.647	0.994801	0.999679	0
leaf-1	chr01	4444811	4445110	chr01_4444811_4445110	300	1833	3	35	1606.92	602.605	36.1785	0.856681	0.887778	0
leaf-1	chr01	4457043	4457509	chr01_4457043_4457509	467	2984	286	136	5983.69	597.305	94.7817	0.99258	0.993199	0
leaf-1	chr01	4567281	4567781	chr01_4567281_4567781	501	678	24	14	718	152.024	14.0389	0.733223	0.486474	0
leaf-1	chr01	4573008	4573311	chr01_4573008_4573311	304	15442	355	866	42869.5	5367.36	873.532	0.986081	0.998184	0
leaf-1	chr01	4573019	4573297	chr01_4573019_4573297	279	15440	7	906	45941.7	5616.47	230.819	0.938713	0.94072	0
leaf-1	chr01	4578958	4579994	chr01_4578958_4579994	1037	5577	163	72	3038.85	599.582	569.391	1	0.999719	0
leaf-1	chr01	4578975	4579769	chr01_4578975_4579769	795	5423	144	81	3826	750.64	570.338	0.954091	0.560748	0
leaf-1	chr01	4579249	4579486	chr01_4579249_4579486	238	4067	5	92	2405.75	1587.16	272.625	0.642291	0.632988	0
leaf-1	chr01	4586790	4587229	chr01_4586790_4587229	440	5367	98	218	8591.57	1004.1	152.836	0.984035	0.923873	0
leaf-1	chr01	4597899	4598113	chr01_4597899_4598113	215	1284	2	84	3831.25	427.421	93.0768	0.985756	0.458826	0
leaf-1	chr01	4599640	4600813	chr01_4599640_4600813	1174	59149	114	21	339.86	6355.31	10341.3	0.466906	0.919652	0
leaf-1	chr01	4603321	4603557	chr01_4603321_4603557	237	1307	2	46	1275.26	653.042	225.642	0.942921	0.906758	0
leaf-1	chr01	4604308	4605674	chr01_4604308_4605674	1367	7455	14	4	86.94	565.234	564.614	0.739981	0.701151	0
leaf-1	chr01	4607969	4608443	chr01_4607969_4608443	475	2374	107	25	547.65	531.004	101.527	0.643553	0.429893	0
leaf-1	chr01	4609734	4610420	chr01_4609734_4610420	687	11128	246	80	1846.28	1696.1	1956.05	0.699213	0.444539	0
leaf-1	chr01	4609982	4610209	chr01_4609982_4610209	228	10064	1	1219	26950	4250.63	1309.2	0.852758	0.779772	0
leaf-1	chr01	4611499	4612181	chr01_4611499_4612181	683	4302	535	20	961	810.836	189.895	0.999819	0.995966	0
leaf-1	chr01	4611513	4612167	chr01_4611513_4612167	655	4302	461	380	19976.8	844.683	98.15	0.994862	0.994616	0
leaf-1	chr01	4659938	4660566	chr01_4659938_4660566	629	830	40	28	1083.91	167.056	21.6946	0.737535	0.536346	0
leaf-1	chr01	4724312	4725200	chr01_4724312_4725200	889	1050	48	44	2365.46	152.189	15.0403	0.604754	0.5969	0
leaf-1	chr01	4827037	4828324	chr01_4827037_4828324	1288	1377	98	38	1375.47	142.042	42.178	0.5476	0.981109	0
leaf-1	chr01	4827320	4828173	chr01_4827320_4828173	854	1122	70	57	2592	162.199	21.6302	0.394484	0.611393	0
leaf-1	chr01	4829415	4829878	chr01_4829415_4829878	464	1819	144	106	4438.89	384.395	29.7874	0.995946	0.99639	0
leaf-1	chr01	4954660	4954910	chr01_4954660_4954910	251	433	9	72	2940.98	176.756	18.4104	0.995756	1	0
leaf-1	chr01	4957234	4957552	chr01_4957234_4957552	319	3860	255	48	2566.95	1300.63	555.739	0.924816	0.940945	0
leaf-1	chr01	4957243	4957509	chr01_4957243_4957509	267	3840	146	538	22581.6	1538.74	149.345	0.923241	0.959866	0
leaf-1	chr01	5014740	5015054	chr01_5014740_5015054	315	1904	3	271	12598.8	672.818	40.3633	0.983987	0.993483	0
leaf-1	chr01	5173838	5174396	chr01_5173838_5174396	559	7816	353	48	2299	1401.28	997.049	0.737278	0.86239	0
leaf-1	chr01	5173909	5174420	chr01_5173909_5174420	512	7765	354	6	256.15	1517.26	962.251	0.781868	0.781095	0
leaf-1	chr01	5174028	5174305	chr01_5174028_5174305	278	7036	60	93	4176.2	2364.1	186.143	0.755689	0.798559	0
leaf-1	chr01	5233145	5234016	chr01_5233145_5234016	872	2241	113	4	158	285.075	110.176	0.730527	0.753367	0
leaf-1	chr01	5233176	5233983	chr01_5233176_5233983	808	2216	212	33	1739.73	302.01	95.8347	0.725753	0.724188	0
leaf-1	chr01	5233274	5233730	chr01_5233274_5233730	457	1747	33	16	803.53	375.708	40.8282	0.579396	0.430223	0
leaf-1	chr01	5243064	5243408	chr01_5243064_5243408	345	1594	96	587	26974.5	495.933	47.7278	0.716376	0.821153	0
leaf-1	chr01	5281011	5281653	chr01_5281011_5281653	643	8598	210	67	1410.4	1136.35	1246.79	0.910927	0.91809	0
leaf-1	chr01	5361751	5362730	chr01_5361751_5362730	980	1625	164	24	1344	210.655	54.7342	0.781731	0.830871	0
leaf-1	chr01	5361773	5362709	chr01_5361773_5362709	937	1620	144	46	2443.38	219.05	39.0674	0.799379	0.847523	0
leaf-1	chr01	5367672	5368138	chr01_5367672_5368138	467	3352	188	2	111	736.3	373.661	0.999827	0.990737	0
leaf-1	chr01	5367683	5368128	chr01_5367683_5368128	446	3351	171	24	1225.98	769.991	347.855	0.994532	0.988233	0
leaf-1	chr01	5367728	5368078	chr01_5367728_5368078	351	3299	104	32	1365.94	929.274	184.502	0.913215	0.89774	0
leaf-1	chr01	5367740	5368061	chr01_5367740_5368061	322	3216	63	40	2011.66	975.34	106.41	0.876312	0.850801	0
leaf-1	chr01	5378997	5379743	chr01_5378997_5379743	747	541	19	3	91.95	86.6233	14.4122	0.694327	0.609166	0
leaf-1	chr01	5386909	5388095	chr01_5386909_5388095	1187	1289	37	16	696	139.267	36.4577	0.531787	0.725611	0
leaf-1	chr01	5485826	5486675	chr01_5485826_5486675	850	1253	34	8	169.87	177.27	65.5921	0.957249	0.966078	0
leaf-1	chr01	5485843	5486652	chr01_5485843_5486652	810	1253	26	5	105	183.779	60.0369	0.904283	0.904542	0
leaf-1	chr01	5491623	5492200	chr01_5491623_5492200	578	1030	73	76	3799.92	218.899	13.285	0.987228	0.999907	0
leaf-1	chr01	5512441	5512702	chr01_5512441_5512702	262	2060	4	571	27740.8	830.349	64.2966	0.986506	0.977508	0
leaf-1	chr01	5540995	5541154	chr01_5540995_5541154	160	522	3	234	12235.2	265.308	11.1744	0.897122	0.716261	0
leaf-1	chr01	5550457	5550840	chr01_5550457_5550840	384	672	12	88	4102	169.637	27.7592	0.537695	0.991518	0
leaf-1	chr01	5573877	5574505	chr01_5573877_5574505	629	1290	71	59	3098.62	257.949	21.1805	0.942969	0.997084	0
leaf-1	chr01	5607837	5608196	chr01_5607837_5608196	360	1038	2	33	1695.91	299.081	60.5055	0.991872	0.992124	0
leaf-1	chr01	5618236	5618657	chr01_5618236_5618657	422	495	12	8	179.94	127.8	36.0115	0.444508	0.769346	0
leaf-1	chr01	5619469	5619664	chr01_5619469_5619664	196	79104	114	2528	60231	41806.5	18731.7	0.999416	0.999722	0
leaf-1	chr01	5643301	5643804	chr01_5643301_5643804	504	4371	484	273	12569.2	997.95	132.467	0.988927	0.996449	0
leaf-1	chr01	5657173	5657318	chr01_5657173_5657318	146	894	9	36	1928.51	471.869	42.4687	0.906121	0.904266	0
leaf-1	chr01	5658052	5658370	chr01_5658052_5658370	319	3118	136	190	9701.91	1087.5	321.109	0.996528	0.999955	0
leaf-1	chr01	5658075	5658341	chr01_5658075_5658341	267	3118	1	191	8734.62	1219.33	123.454	0.919959	0.909909	0
leaf-1	chr01	5746158	5746712	chr01_5746158_5746712	555	67065	4168	24	982.55	11872.4	8778.89	0.987726	0.977377	0
leaf-1	chr01	5746168	5746703	chr01_5746168_5746703	536	67060	2337	49	2348.61	12290.2	8643.96	0.984803	0.979335	0
leaf-1	chr01	5746285	5746589	chr01_5746285_5746589	305	64124	1326	1138	58634	19255.4	3692.59	0.837433	0.827434	0
leaf-1	chr01	5833423	5834207	chr01_5833423_5834207	785	1681	154	130	4461.8	260.287	41.8266	0.954041	0.993964	0
leaf-1	chr01	5885929	5886572	chr01_5885929_5886572	644	1554	162	69	3063.79	274.652	108.236	0.994799	0.941022	0
leaf-1	chr01	5885958	5886503	chr01_5885958_5886503	546	1525	83	11	534.99	302.229	93.6694	0.864648	0.745349	0
leaf-1	chr01	5886218	5886427	chr01_5886218_5886427	210	1045	5	19	774	419.297	19.9136	0.471882	0.612202	0
leaf-1	chr01	5890617	5890911	chr01_5890617_5890911	295	3518	149	330	15541.8	1248.67	142.079	0.999903	0.99801	0
leaf-1	chr01	5946242	5947030	chr01_5946242_5947030	789	1236	84	95	4532.92	205.943	14.2433	0.992394	0.999757	0
leaf-1	chr01	5972161	5972303	chr01_5972161_5972303	143	2927	8	1175	59696.9	1714.26	120.841	0.920692	0.921756	0
leaf-1	chr01	6006344	6006687	chr01_6006344_6006687	344	1261	6	240	11225.9	380.749	26.384	0.918218	0.999947	0
leaf-1	chr01	6008059	6008560	chr01_6008059_6008560	502	1682	133	163	7712	352.238	56.1281	0.990869	0.722365	0
leaf-1	chr01	6040378	6040680	chr01_6040378_6040680	303	3486	132	143	6914.95	1151.88	368.023	0.973695	0.99231	0
leaf-1	chr01	6040412	6040637	chr01_6040412_6040637	226	3420	33	65	2992.15	1355.09	128.473	0.856923	0.848467	0
leaf-1	chr01	6050072	6050267	chr01_6050072_6050267	196	2443	74	317	13009.6	1124.45	102.5	0.999099	0.999602	0
leaf-1	chr01	6141031	6141369	chr01_6141031_6141369	339	1003	1	318	14590	288.95	34.5802	0.638185	0.744661	0
leaf-1	chr01	6149357	6149754	chr01_6149357_6149754	398	10738	646	39	1644.98	2888.33	1233	0.999502	0.999204	0
leaf-1	chr01	6149383	6149714	chr01_6149383_6149714	332	10691	262	1140	50339.1	3424.05	310.46	0.98876	0.970986	0
leaf-1	chr01	6234169	6234762	chr01_6234169_6234762	594	530	37	12	645	109.54	34.1643	0.951066	0.964434	0
leaf-1	chr01	6234244	6234750	chr01_6234244_6234750	507	520	74	36	1372.51	122.978	10.8222	0.828538	0.940414	0
leaf-1	chr01	6240037	6240901	chr01_6240037_6240901	865	1450	122	187	8116.41	208.049	42.2053	0.999923	0.713113	0
leaf-1	chr01	6241060	6241319	chr01_6241060_6241319	260	375	3	5	107	119.305	17.1443	0.424479	0.763242	0
leaf-1	chr01	6257873	6258304	chr01_6257873_6258304	432	1965	54	149	5410.71	377.148	61.8451	0.985087	0.999915	0
leaf-1	chr01	6270952	6272095	chr01_6270952_6272095	1144	1491	144	3	135	167.328	79.4805	0.760128	0.392697	0
leaf-1	chr01	6270963	6272078	chr01_6270963_6272078	1116	1490	40	2	60	171.279	76.4087	0.774404	0.489889	0
leaf-1	chr01	6270977	6272061	chr01_6270977_6272061	1085	1488	38	2	82.99	175.694	72.8291	0.783788	0.569009	0
leaf-1	chr01	6270991	6272047	chr01_6270991_6272047	1057	1488	38	2	85	179.827	69.1601	0.788352	0.619204	0
leaf-1	chr01	6271011	6272026	chr01_6271011_6272026	1016	1483	34	3	139.89	185.756	63.7923	0.769791	0.657543	0
leaf-1	chr01	6271028	6272008	chr01_6271028_6272008	981	1479	112	4	125.93	190.656	59.3117	0.743192	0.665984	0
leaf-1	chr01	6271060	6271980	chr01_6271060_6271980	921	1452	70	12	441.11	198.492	52.3504	0.696262	0.638553	0
leaf-1	chr01	6282983	6283254	chr01_6282983_6283254	272	302	12	24	1368	110.207	12.9641	0.498132	0.527098	0
leaf-1	chr01	6283018	6283258	chr01_6283018_6283258	241	290	3	15	648	113.487	9.46484	0.500609	0.523907	0
leaf-1	chr01	6303082	6303899	chr01_6303082_6303899	818	2684	269	24	876	394.829	177.145	0.736865	0.574889	0
leaf-1	chr01	6303190	6303791	chr01_6303190_6303791	602	2497	187	15	853.6	491.684	81.461	0.682333	0.721005	0
leaf-1	chr01	6315892	6316426	chr01_6315892_6316426	535	1571	162	89	4173.82	331.509	34.2876	0.97721	0.96538	0
leaf-1	chr01	6337166	6337509	chr01_6337166_6337509	344	1142	132	14	564.98	354.224	74.8423	0.975757	0.996907	0
leaf-1	chr01	6337178	6337505	chr01_6337178_6337505	328	1140	12	159	7541.65	369.446	26.3456	0.963509	0.994746	0
leaf-1	chr01	6367460	6368507	chr01_6367460_6368507	1048	664	112	69	3174.79	81.7813	15.2684	0.952265	0.799977	0
leaf-1	chr01	6369487	6370073	chr01_6369487_6370073	587	566	69	8	397.95	116.097	15.0947	0.526263	0.49785	0
leaf-1	chr01	6386274	6387034	chr01_6386274_6387034	761	1046	66	99	4532.79	163.699	65.1354	0.981978	0.479301	0
leaf-1	chr01	6386621	6387428	chr01_6386621_6387428	808	1140	45	139	5602.48	172.827	52.7562	0.571944	0.941261	0
leaf-1	chr01	6393870	6394745	chr01_6393870_6394745	876	4121	148	213	9201.57	613.202	66.6541	0.999851	0.999893	0
leaf-1	chr01	6473076	6473374	chr01_6473076_6473374	299	810	26	156	7056.71	285.661	16.8651	0.989137	0.987703	0
leaf-1	chr01	6539000	6539840	chr01_6539000_6539840	841	5128	294	272	10134.2	804.449	98.6113	0.968827	0.999654	0
leaf-1	chr01	6567070	6567967	chr01_6567070_6567967	898	1838	100	49	2509.8	275.631	52.3117	0.899746	0.995094	0
leaf-1	chr01	6586663	6586792	chr01_6586663_6586792	130	371	8	55	2048.75	234.178	25.0266	0.996831	0.995231	0
leaf-1	chr01	6587487	6587767	chr01_6587487_6587767	281	3184	142	7	363.98	944.779	396.539	0.985955	0.986815	0
leaf-1	chr01	6587515	6587747	chr01_6587515_6587747	233	3177	6	189	8989.03	1118.96	101.988	0.962646	0.974137	0
leaf-1	chr01	6645662	6646598	chr01_6645662_6646598	937	743	16	11	567.81	98.1635	17.2878	0.744709	0.723875	0
leaf-1	chr01	6645681	6646580	chr01_6645681_6646580	900	736	40	21	1045	99.0256	17.0486	0.681026	0.659919	0
leaf-1	chr01	6648260	6648739	chr01_6648260_6648739	480	2259	151	61	3049	452.251	169.73	0.951921	0.499897	0
leaf-1	chr01	6648425	6648905	chr01_6648425_6648905	481	2391	168	191	9110.93	499.902	105.616	0.593241	0.959155	0
leaf-1	chr01	6736163	6736421	chr01_6736163_6736421	259	1007	46	104	3539.79	421.252	87.0455	0.964366	0.999819	0
leaf-1	chr01	6747183	6747952	chr01_6747183_6747952	770	5827	157	13	164.92	858.618	367.668	0.482294	0.926328	0
leaf-1	chr01	6753732	6754723	chr01_6753732_6754723	992	1359	27	20	415.53	154.48	45.8245	0.542393	0.552403	0
leaf-1	chr01	6758156	6758581	chr01_6758156_6758581	426	2838	9	12	324.86	505.214	212.549	0.626836	0.903652	0
leaf-1	chr01	6790214	6790579	chr01_6790214_6790579	366	702	4	108	5385.85	195.789	38.099	0.601099	0.981666	0
leaf-1	chr01	6820115	6820628	chr01_6820115_6820628	514	556	112	46	2091.92	113.558	29.4346	0.932643	0.5487	0
leaf-1	chr01	7013914	7014180	chr01_7013914_7014180	267	3853	206	5	319	1319.4	679.972	0.999936	0.980588	0
leaf-1	chr01	7013915	7014176	chr01_7013915_7014176	262	3853	177	48	2646.75	1344.06	662.435	0.998956	0.982074	0
leaf-1	chr01	7013944	7014145	chr01_7013944_7014145	202	3851	17	289	12971.3	1696.16	154.369	0.969337	0.964728	0
leaf-1	chr01	7038363	7038542	chr01_7038363_7038542	180	1438	1	226	10351	755.978	71.0623	0.801745	0.853824	0
leaf-1	chr01	7182803	7183080	chr01_7182803_7183080	278	2416	2	1036	46464.3	947.173	68.2929	0.979302	0.973716	0
leaf-1	chr01	7185865	7186475	chr01_7185865_7186475	611	1180	192	229	11940	230.815	25.7077	0.992728	0.999902	0
leaf-1	chr01	7185879	7186346	chr01_7185879_7186346	468	1017	64	22	1050	240.957	18.6154	0.898369	0.459621	0
leaf-1	chr01	7209874	7210428	chr01_7209874_7210428	555	1290	102	54	2541	254.599	62.6329	0.952902	0.455522	0
leaf-1	chr01	7220042	7220869	chr01_7220042_7220869	828	10066	394	3	116	1556.26	450.457	0.993562	0.984524	0
leaf-1	chr01	7220057	7220855	chr01_7220057_7220855	799	10066	809	122	5693.91	1612.43	346.832	0.993592	0.986863	0
leaf-1	chr01	7220070	7220843	chr01_7220070_7220843	774	10066	696	402	20845.6	1658.47	237.51	0.977431	0.974064	0
leaf-1	chr01	7230566	7231155	chr01_7230566_7231155	590	2359	192	39	1982	395.827	203.811	0.975277	0.952944	0
leaf-1	chr01	7230570	7231132	chr01_7230570_7231132	563	2357	156	53	2259.88	412.276	193.986	0.966132	0.925319	0
leaf-1	chr01	7230643	7231085	chr01_7230643_7231085	443	2296	100	55	2355	495.525	123.271	0.852199	0.840307	0
leaf-1	chr01	7230657	7231090	chr01_7230657_7231090	434	2294	23	15	714	501.875	116.223	0.828399	0.854578	0
leaf-1	chr01	7230722	7231060	chr01_7230722_7231060	339	2080	8	112	5320	542.979	88.56	0.647153	0.756856	0
leaf-1	chr01	7239902	7240910	chr01_7239902_7240910	1009	1934	214	17	327.13	257.577	31.5949	0.999953	0.989037	0
leaf-1	chr01	7239903	7240910	chr01_7239903_7240910	1008	1934	90	81	3754.92	257.685	31.4247	0.993003	0.989037	0
leaf-1	chr01	7245014	7246001	chr01_7245014_7246001	988	1122	17	36	1319.88	136.241	24.2577	0.612462	0.611832	0
leaf-1	chr01	7388901	7389154	chr01_7388901_7389154	254	581	8	54	2218.94	225.684	24.2763	0.992385	0.996699	0
leaf-1	chr01	7398432	7398976	chr01_7398432_7398976	545	528	132	45	1568.92	112.024	7.70965	0.712518	0.461295	0
leaf-1	chr01	7399055	7399873	chr01_7399055_7399873	819	784	12	2	108	116.347	35.8738	0.369867	0.896425	0
leaf-1	chr01	7399076	7399853	chr01_7399076_7399853	778	779	9	6	292.13	120.423	31.9193	0.421273	0.865832	0
leaf-1	chr01	7399101	7399821	chr01_7399101_7399821	721	764	57	25	1036	124.319	29.825	0.457268	0.746013	0
leaf-1	chr01	7419053	7419504	chr01_7419053_7419504	452	2985	188	148	6619.92	597.951	96.3768	0.993509	0.994446	0
leaf-1	chr01	7527022	7528109	chr01_7527022_7528109	1088	1420	98	6	109.98	166.496	68.7741	0.626531	0.704468	0
leaf-1	chr01	7527108	7528024	chr01_7527108_7528024	917	1382	141	25	1028.7	190.706	43.3058	0.699309	0.746514	0
leaf-1	chr01	7634266	7634935	chr01_7634266_7634935	670	3003	264	42	1821.2	546.069	164.837	0.985599	0.419558	0
leaf-1	chr01	7635128	7635262	chr01_7635128_7635262	135	2692	106	1130	44378.8	1515.86	171.894	0.653562	0.961278	0
leaf-1	chr01	7637210	7637360	chr01_7637210_7637360	151	1312	9	342	17543.5	716.493	70.1469	0.978961	0.945134	0
leaf-1	chr01	7638204	7638708	chr01_7638204_7638708	505	514	144	72	3517.48	114.798	13.5865	0.631079	0.714558	0
leaf-1	chr01	7643445	7644037	chr01_7643445_7644037	593	1139	340	90	3721.45	231.458	54.5742	0.737476	0.586358	0
leaf-1	chr01	7644307	7644959	chr01_7644307_7644959	653	4248	384	105	4585.1	790.405	232.325	0.804484	0.917471	0
leaf-1	chr01	7644388	7644901	chr01_7644388_7644901	514	4056	361	167	8515	905.832	66.3787	0.723162	0.76785	0
leaf-1	chr01	7672885	7673382	chr01_7672885_7673382	498	1445	105	87	4104.8	320.565	27.3364	0.992023	0.863822	0
leaf-1	chr01	7674057	7674511	chr01_7674057_7674511	455	1046	56	84	3706.96	194.443	23.6971	0.91676	0.997797	0
leaf-1	chr01	7710478	7712042	chr01_7710478_7712042	1565	4235	69	12	528.38	364.201	79.1933	0.892513	0.887328	0
leaf-1	chr01	7790222	7790604	chr01_7790222_7790604	383	6253	36	500	16829.5	1584.15	274.414	0.868007	0.947626	0
leaf-1	chr01	7823446	7824483	chr01_7823446_7824483	1038	425	13	4	142	53.4571	14.5365	0.496235	0.994408	0
leaf-1	chr01	7824966	7825509	chr01_7824966_7825509	544	1226	107	22	453.89	283.622	38.2887	0.840183	0.892842	0
leaf-1	chr01	7884562	7885307	chr01_7884562_7885307	746	2854	312	102	2390.2	500.934	57.4735	0.963455	0.566102	0
leaf-1	chr01	7926019	7926245	chr01_7926019_7926245	227	13084	11	1295	48438.6	5127.23	315.115	0.983854	0.999266	0
leaf-1	chr01	7990979	7991247	chr01_7990979_7991247	269	729	4	44	2211.7	233.265	24.7504	0.646955	0.393167	0
leaf-1	chr01	8010555	8011434	chr01_8010555_8011434	880	1348	57	12	527.94	167.752	112.871	0.969611	0.495015	0
leaf-1	chr01	8010962	8011334	chr01_8010962_8011334	373	1111	21	24	1293.26	293.47	32.9461	0.596461	0.616896	0
leaf-1	chr01	8041300	8041902	chr01_8041300_8041902	603	1205	47	56	2536.82	233.307	58.8786	0.848237	0.644614	0
leaf-1	chr01	8079751	8080021	chr01_8079751_8080021	271	1550	78	338	15185.8	600.833	45.8903	0.990814	0.996325	0
leaf-1	chr01	8165646	8166792	chr01_8165646_8166792	1147	27939	91	21	485.78	2882.15	4349.56	0.662432	0.752918	0
leaf-1	chr01	8167798	8168148	chr01_8167798_8168148	351	8381	22	57	1087.95	2737.58	915.661	0.605667	0.957122	0
leaf-1	chr01	8183768	8184002	chr01_8183768_8184002	235	501	6	85	3610.89	173.256	13.8648	0.98305	0.988733	0
leaf-1	chr01	8185692	8185974	chr01_8185692_8185974	283	523	9	32	1552.76	182.635	36.6775	0.733962	0.769111	0
leaf-1	chr01	8207303	8207896	chr01_8207303_8207896	594	11472	671	6	180	1943.76	1366.97	0.891751	0.976731	0
leaf-1	chr01	8207324	8207865	chr01_8207324_8207865	542	11465	654	19	925	2125.78	1292.44	0.915725	0.971263	0
leaf-1	chr01	8235751	8236547	chr01_8235751_8236547	797	2018	36	24	519.69	327.851	66.7672	0.791853	0.401722	0
leaf-1	chr01	8346646	8347064	chr01_8346646_8347064	419	2363	29	305	12432	495.83	63.6591	0.952453	0.952304	0
leaf-1	chr01	8347905	8348452	chr01_8347905_8348452	548	11783	442	6	320	2353.26	1905.67	0.709406	0.527244	0
leaf-1	chr01	8347948	8348550	chr01_8347948_8348550	603	11849	483	21	1046	2157.35	1918.38	0.980997	0.898092	0
leaf-1	chr01	8347965	8348590	chr01_8347965_8348590	626	11848	495	12	437.93	2078.78	1925.18	0.985358	0.996894	0
leaf-1	chr01	8347999	8348344	chr01_8347999_8348344	346	11637	385	49	2335	3665.53	1045.27	0.984313	0.912001	0
leaf-1	chr01	8348008	8348339	chr01_8348008_8348339	332	11624	294	199	9022.36	3802.31	822.38	0.975733	0.91291	0
leaf-1	chr01	8348013	8348315	chr01_8348013_8348315	303	11587	59	865	39521.7	4042.92	252.71	0.958651	0.870721	0
leaf-1	chr01	8453672	8454111	chr01_8453672_8454111	440	500	42	155	6495.98	95.5513	12.7328	0.899941	0.999645	0
leaf-1	chr01	8454602	8455116	chr01_8454602_8455116	515	683	54	58	2456.45	152.918	33.5714	0.940429	0.997548	0
leaf-1	chr01	8454639	8454894	chr01_8454639_8454894	256	492	2	18	687.96	178.514	27.8007	0.773047	0.370423	0
leaf-1	chr01	8473067	8473679	chr01_8473067_8473679	613	8915	915	147	3032.41	1835.72	238.145	0.804966	0.508229	0
leaf-1	chr01	8499965	8500650	chr01_8499965_8500650	686	1113	93	41	2032	199.546	44.0169	0.693989	0.979195	0
leaf-1	chr01	8499980	8500643	chr01_8499980_8500643	664	1104	85	12	674	202.656	40.5084	0.635696	0.962963	0
leaf-1	chr01	8500090	8500626	chr01_8500090_8500626	537	997	35	13	593.79	218.043	25.7421	0.45589	0.902202	0
leaf-1	chr01	8531073	8531430	chr01_8531073_8531430	358	849	21	86	4154.45	248.613	36.5335	0.738554	0.862335	0
leaf-1	chr01	8686673	8686997	chr01_8686673_8686997	325	826	2	73	3441.95	275.765	22.6476	0.990407	0.999887	0
leaf-1	chr01	8714106	8714972	chr01_8714106_8714972	867	1336	91	29	1475	187.314	110.072	0.977033	0.949725	0
leaf-1	chr01	8714161	8714696	chr01_8714161_8714696	536	1213	168	65	3167.23	263.381	66.3198	0.816238	0.628675	0
leaf-1	chr01	8715244	8716213	chr01_8715244_8716213	970	724	50	48	2297.48	95.2178	10.3638	0.825796	0.645503	0
leaf-1	chr01	8715274	8716182	chr01_8715274_8716182	909	701	32	14	593.14	96.3899	9.3759	0.697828	0.591461	0
leaf-1	chr01	8814059	8814260	chr01_8814059_8814260	202	12080	48	253	11921.3	5314.83	575.116	0.958449	0.992253	0
leaf-1	chr01	8827072	8827873	chr01_8827072_8827873	802	1238	170	15	296.9	205.998	42.564	0.817651	0.938098	0
leaf-1	chr01	8873935	8874179	chr01_8873935_8874179	245	3921	3	285	6576.74	1637.3	476.524	0.763774	0.911989	0
leaf-1	chr01	8939808	8940816	chr01_8939808_8940816	1009	234	15	4	152	27.8819	5.33044	0.440883	0.462571	0
leaf-1	chr01	8939854	8940972	chr01_8939854_8940972	1119	253	45	12	590	27.9356	4.55177	0.491933	0.473388	0
leaf-1	chr01	8940697	8941164	chr01_8940697_8941164	468	123	4	6	201	22.8587	10.1197	0.36904	0.478662	0
leaf-1	chr01	8941298	8941810	chr01_8941298_8941810	513	485	45	4	272	82.916	35.7622	0.560883	0.891075	0
leaf-1	chr01	8941366	8941792	chr01_8941366_8941792	427	480	24	64	2525	97.3779	17.0605	0.80536	0.896955	0
leaf-1	chr01	8944877	8945471	chr01_8944877_8945471	595	657	93	78	3825.87	133.357	10.0892	0.891488	0.935463	0
leaf-1	chr01	8946040	8946850	chr01_8946040_8946850	811	20094	1454	90	3691.93	2258.36	3211.11	0.899582	0.533691	0
leaf-1	chr01	8946357	8946708	chr01_8946357_8946708	352	19633	1310	89	4341.9	5013.93	3223.14	0.917009	0.893273	0
leaf-1	chr01	8946415	8946658	chr01_8946415_8946658	244	19350	1168	88	4746	7050.22	1235.83	0.942007	0.921406	0
leaf-1	chr01	8946422	8946657	chr01_8946422_8946657	236	19319	210	2381	107438	7242.58	624.042	0.933638	0.92115	0
leaf-1	chr01	8966604	8967061	chr01_8966604_8967061	458	2874	214	126	6018	561.956	50.3139	0.992	0.999874	0
leaf-1	chr01	8987963	8988535	chr01_8987963_8988535	573	838	39	69	3658	168.998	26.6363	0.990962	0.433394	0
leaf-1	chr01	9121841	9122394	chr01_9121841_9122394	554	614	24	24	1042.1	127.631	21.2065	0.838909	0.726661	0
leaf-1	chr01	9128087	9128504	chr01_9128087_9128504	418	4242	67	41	993.83	873.149	182.894	0.996423	0.993374	0
leaf-1	chr01	9172448	9172697	chr01_9172448_9172697	250	518	28	22	1018	186.016	46.4634	0.81366	0.714224	0
leaf-1	chr01	9279257	9279486	chr01_9279257_9279486	230	4530	9	452	23223	1789.59	116.341	0.985963	0.994557	0
leaf-1	chr01	9344836	9346081	chr01_9344836_9346081	1246	832	20	15	635	86.1365	20.0831	0.564377	0.596404	0
leaf-1	chr01	9345273	9345914	chr01_9345273_9345914	642	555	55	79	3857	104.769	6.90924	0.429911	0.436424	0
leaf-1	chr01	9351936	9352332	chr01_9351936_9352332	397	2023	36	29	824.4	501.136	142.194	0.630266	0.906956	0
leaf-1	chr01	9352036	9352296	chr01_9352036_9352296	261	1753	1	225	11460.4	598.423	44.2481	0.563307	0.819689	0
leaf-1	chr01	9357337	9357634	chr01_9357337_9357634	298	644	23	36	1558.66	223.003	55.3765	0.97815	0.817208	0
leaf-1	chr01	9358108	9358745	chr01_9358108_9358745	638	201	20	15	832.86	36.4349	6.20965	0.525799	0.812588	0
leaf-1	chr01	9361474	9361933	chr01_9361474_9361933	460	43802	747	92	1860.48	8893.26	5376.14	0.963354	0.964474	0
leaf-1	chr01	9363313	9363661	chr01_9363313_9363661	349	41286	1304	171	2543.91	12425.3	7241.48	0.956385	0.913108	0
leaf-1	chr01	9364411	9364939	chr01_9364411_9364939	529	4338	530	291	10529.2	1003.51	98.0691	0.977966	0.888071	0
leaf-1	chr01	9409899	9410094	chr01_9409899_9410094	196	1689	4	35	769.1	835.159	161.655	0.953184	0.997259	0
leaf-1	chr01	9459778	9459972	chr01_9459778_9459972	195	199	2	3	60.99	92.4536	10.6607	0.634308	0.635699	0
leaf-1	chr01	9626345	9627089	chr01_9626345_9627089	745	1706	88	32	952.65	277.34	139.077	0.980272	0.44389	0
leaf-1	chr01	9626731	9627371	chr01_9626731_9627371	641	1792	80	86	3658.92	351.114	81.8347	0.535415	0.993174	0
leaf-1	chr01	9627791	9628099	chr01_9627791_9628099	309	588	38	55	2637	206.37	45.9977	0.970905	0.999221	0
leaf-1	chr01	9627806	9628094	chr01_9627806_9628094	289	588	12	107	4942.57	215.75	30.091	0.933542	0.982799	0
leaf-1	chr01	9644479	9644815	chr01_9644479_9644815	337	1671	4	580	27470.2	522.31	29.3332	0.94166	0.997399	0
leaf-1	chr01	9676949	9677137	chr01_9676949_9677137	189	482	3	90	4068	220.564	36.8799	0.582948	0.969907	0
leaf-1	chr01	9679784	9680442	chr01_9679784_9680442	659	654	14	33	1869	111.967	10.6049	0.672873	0.530587	0
leaf-1	chr01	9711847	9712359	chr01_9711847_9712359	513	1038	208	110	4210.8	229.064	66.2275	0.974601	0.99948	0
leaf-1	chr01	9711911	9712268	chr01_9711911_9712268	358	950	54	45	1751.53	268.485	30.9051	0.747811	0.672067	0
leaf-1	chr01	9818234	9818781	chr01_9818234_9818781	548	762	50	20	923.99	166.707	25.8903	0.922555	0.901046	0
leaf-1	chr01	9834037	9834399	chr01_9834037_9834399	363	689	4	69	3413.47	200.807	23.025	0.790396	0.999951	0
leaf-1	chr01	9905210	9906117	chr01_9905210_9906117	908	425	30	6	211.93	61.7144	8.70369	0.879124	0.95101	0
leaf-1	chr01	9907031	9907602	chr01_9907031_9907602	572	1560	250	150	6531.69	327.42	37.5198	0.689925	0.995471	0
leaf-1	chr01	9907035	9907497	chr01_9907035_9907497	463	1428	72	16	708	341.723	22.9223	0.68767	0.540634	0
leaf-1	chr01	9970110	9970451	chr01_9970110_9970451	342	2281	4	515	23656.3	699.328	54.0562	0.944633	0.874269	0
leaf-1	chr01	9972304	9973279	chr01_9972304_9973279	976	1849	114	15	742	209.817	141.684	0.944743	0.901079	0
leaf-1	chr01	9972364	9973193	chr01_9972364_9973193	830	1833	90	54	2300.99	241.689	129.701	0.840918	0.783532	0
leaf-1	chr01	9972554	9973036	chr01_9972554_9973036	483	1620	46	13	433.94	338.564	79.4354	0.500821	0.682646	0
leaf-1	chr01	9973809	9974250	chr01_9973809_9974250	442	694	56	20	651.95	138.397	35.8487	0.815533	0.88439	0
leaf-1	chr01	9973822	9974225	chr01_9973822_9974225	404	689	18	119	4768.8	147.886	18.3986	0.826647	0.839142	0
leaf-1	chr01	9980077	9980342	chr01_9980077_9980342	266	462	18	122	5151.8	171.411	15.4397	0.794444	0.884536	0
leaf-1	chr01	9989685	9990404	chr01_9989685_9990404	720	609	76	16	380	97.8985	16.2297	0.40942	0.84481	0
leaf-1	chr01	9993219	9993867	chr01_9993219_9993867	649	3678	618	71	1233.26	736.341	188.31	0.720077	0.83233	0
leaf-1	chr01	9999545	10000120	chr01_9999545_10000120	576	4645	272	27	443.63	764.226	487.381	0.675073	0.880979	0
leaf-1	chr01	10030797	10030982	chr01_10030797_10030982	186	14826	16	1029	20648.3	8130.44	2457.66	0.971595	0.971325	0
leaf-1	chr01	10042239	10042986	chr01_10042239_10042986	748	10158	64	14	319	1245.89	858.581	0.904489	0.997366	0
leaf-1	chr01	10096189	10096550	chr01_10096189_10096550	362	11196	124	413	11903.9	3274.6	686.111	0.997473	0.903582	0
leaf-1	chr01	10155754	10156451	chr01_10155754_10156451	698	1192	207	87	3716.19	217.363	15.3341	0.862162	0.976145	0
leaf-1	chr01	10171667	10172486	chr01_10171667_10172486	820	1687	92	17	894.66	251.238	81.5798	0.915257	0.949551	0
leaf-1	chr01	10171733	10172426	chr01_10171733_10172426	694	1655	64	21	971.96	281.368	43.4899	0.785133	0.815852	0
leaf-1	chr01	10192781	10193273	chr01_10192781_10193273	493	513	31	24	926.86	106.909	23.854	0.954414	0.85727	0
leaf-1	chr01	10272937	10273622	chr01_10272937_10273622	686	2773	232	130	6531.92	401.27	224.122	0.836255	0.590967	0
leaf-1	chr01	10273509	10273724	chr01_10273509_10273724	216	2030	99	531	20490.4	761.614	158.793	0.595667	0.86508	0
leaf-1	chr01	10336168	10336669	chr01_10336168_10336669	502	656	21	6	312	151.725	13.3137	0.676015	0.793575	0
leaf-1	chr01	10359229	10359867	chr01_10359229_10359867	639	407	32	9	150	72.1567	19.5525	0.517424	0.477391	0
leaf-1	chr01	10504559	10505134	chr01_10504559_10505134	576	1768	171	129	4629.56	351.367	95.1688	0.76306	0.984341	0
leaf-1	chr01	10539256	10539632	chr01_10539256_10539632	377	24836	1384	41	1807.63	5822.4	4880.31	0.968742	0.648553	0
leaf-1	chr01	10539262	10539734	chr01_10539262_10539734	473	25492	1493	52	2576.59	4818.7	4789.46	0.963143	0.999362	0
leaf-1	chr01	10539279	10539725	chr01_10539279_10539725	447	25490	1427	75	3392.79	5078.06	4801.4	0.957649	0.984961	0
leaf-1	chr01	10539361	10539530	chr01_10539361_10539530	170	22774	13	3891	187337	11168.8	669.08	0.888107	0.819288	0
leaf-1	chr01	10540314	10540922	chr01_10540314_10540922	609	259	50	48	2205.76	48.8536	5.38241	1	0.532362	0
leaf-1	chr01	10544786	10545315	chr01_10544786_10545315	530	2284	372	105	5384.76	430.015	195.916	0.783697	0.528357	0
leaf-1	chr01	10545906	10546169	chr01_10545906_10546169	264	1235	14	89	4372.93	434.118	88.1747	0.812781	0.463046	0
leaf-1	chr01	10546012	10546702	chr01_10546012_10546702	691	1944	96	19	909.98	303.88	122.678	0.558351	0.553801	0
leaf-1	chr01	10559954	10560414	chr01_10559954_10560414	461	272	21	12	824	58.0022	15.5241	0.338589	0.391479	0
leaf-1	chr01	10579695	10579885	chr01_10579695_10579885	191	765	72	21	1029.86	331.742	150.689	0.99163	0.985958	0
leaf-1	chr01	10579717	10579869	chr01_10579717_10579869	153	765	38	41	2150.32	391.48	101.9	0.944018	0.963251	0
leaf-1	chr01	10596651	10597298	chr01_10596651_10597298	648	645	147	100	3769.97	124.836	17.2154	0.924832	0.724657	0
leaf-1	chr01	10637824	10639143	chr01_10637824_10639143	1320	4788	93	5	336.76	451.776	223.646	0.964357	0.901212	0
leaf-1	chr01	10637852	10639110	chr01_10637852_10639110	1259	4785	168	61	2923.89	472.858	206.955	0.954646	0.915685	0
leaf-1	chr01	10641700	10642039	chr01_10641700_10642039	340	469	22	133	5533.74	144.853	14.5467	0.795908	0.995145	0
leaf-1	chr01	10704961	10706069	chr01_10704961_10706069	1109	5945	554	17	928	702.724	319.508	0.639106	1	0
leaf-1	chr01	10705026	10706053	chr01_10705026_10706053	1028	5917	520	55	2664.85	754.499	270.998	0.750373	0.995498	0
leaf-1	chr01	10705135	10705961	chr01_10705135_10705961	827	5676	289	216	10796	873.829	130.679	0.660671	0.793646	0
leaf-1	chr01	10705361	10706002	chr01_10705361_10706002	642	4800	255	196	9771	906.551	150.742	0.421389	0.884207	0
leaf-1	chr01	10737062	10737493	chr01_10737062_10737493	432	517	12	13	354	111.327	14.4815	0.957211	0.682206	0
leaf-1	chr01	10738443	10739501	chr01_10738443_10739501	1059	747	60	25	649.78	96.8904	13.5105	0.758686	0.974649	0
leaf-1	chr01	10834366	10834622	chr01_10834366_10834622	257	1726	109	154	5598.78	714.762	81.6353	0.99997	0.999932	0
leaf-1	chr01	10852329	10853222	chr01_10852329_10853222	894	117213	166	10	173.8	13941.4	16127.5	0.99722	0.454994	0
leaf-1	chr01	10852422	10852731	chr01_10852422_10852731	310	92440	47	2942	66870.5	32578.9	13072.7	0.946509	0.672751	0
leaf-1	chr01	10862812	10863396	chr01_10862812_10863396	585	10586	501	138	5272.54	2243.21	1158.35	0.785159	0.452316	0
leaf-1	chr01	10863660	10864316	chr01_10863660_10864316	657	131150	1522	322	6440.5	22660.8	13062.8	0.808782	0.741887	0
leaf-1	chr01	10946150	10946407	chr01_10946150_10946407	258	543	1	45	2239	192.778	34.4168	0.93703	0.54526	0
leaf-1	chr01	10949989	10951329	chr01_10949989_10951329	1341	2619	46	56	2271.82	246.492	136.835	0.90658	0.821174	0
leaf-1	chr01	10950325	10951002	chr01_10950325_10951002	678	2108	30	20	735.96	373.69	63.468	0.490323	0.605749	0
leaf-1	chr01	10950384	10951003	chr01_10950384_10951003	620	2041	124	43	2268.33	389.433	38.4245	0.544007	0.606623	0
leaf-1	chr01	10984970	10985442	chr01_10984970_10985442	473	304	13	2	106	64.7987	23.494	0.543944	0.39793	0
leaf-1	chr01	10988198	10988890	chr01_10988198_10988890	693	925	111	179	7641.04	157.54	37.007	0.513821	0.549566	0
leaf-1	chr01	11057086	11057534	chr01_11057086_11057534	449	1276	120	7	272	272.797	45.4659	0.979055	0.86998	0
leaf-1	chr01	11057094	11057552	chr01_11057094_11057552	459	1276	116	64	2830.5	273.046	37.4615	0.970314	0.9684	0
leaf-1	chr01	11071060	11071806	chr01_11071060_11071806	747	684	44	6	274	95.8901	66.1585	0.472677	0.909134	0
leaf-1	chr01	11085857	11086451	chr01_11085857_11086451	595	2805	249	179	7578.17	504.256	160.92	0.997507	0.948945	0
leaf-1	chr01	11101333	11102581	chr01_11101333_11102581	1249	5117	128	41	866.01	434.808	646.241	0.999892	0.660219	0
leaf-1	chr01	11143683	11144410	chr01_11143683_11144410	728	678	26	4	87.86	108.407	22.5741	0.447883	0.694766	0
leaf-1	chr01	11155204	11156047	chr01_11155204_11156047	844	5437	295	273	12596.4	832.6	102.913	0.999399	0.985941	0
leaf-1	chr01	11223316	11223477	chr01_11223316_11223477	162	285	20	128	6207.75	155.46	15.3841	0.881912	0.973945	0
leaf-1	chr01	11224108	11225165	chr01_11224108_11225165	1058	511	28	14	697	61.4844	8.66752	0.613943	0.552588	0
leaf-1	chr01	11224127	11225151	chr01_11224127_11225151	1025	504	16	6	303	62.251	7.64294	0.60948	0.581288	0
leaf-1	chr01	11224193	11225086	chr01_11224193_11225086	894	453	12	10	315.98	63.4188	7.18429	0.525782	0.504786	0
leaf-1	chr01	11259914	11260993	chr01_11259914_11260993	1080	1075	100	138	5901.71	121.437	23.1482	0.76858	0.867471	0
leaf-1	chr01	11266096	11266394	chr01_11266096_11266394	299	1620	81	120	6052.27	480.644	132.144	0.984279	0.986568	0
leaf-1	chr01	11266121	11266382	chr01_11266121_11266382	262	1617	7	43	2166	507.425	117.703	0.852434	0.929835	0
leaf-1	chr01	11266973	11267358	chr01_11266973_11267358	386	8677	21	304	11687.5	2198.27	225.933	0.993334	0.998946	0
leaf-1	chr01	11305196	11306015	chr01_11305196_11306015	820	772	42	8	165.93	115.621	32.996	0.677682	0.640144	0
leaf-1	chr01	11306909	11308030	chr01_11306909_11308030	1122	826	30	3	68.71	95.3827	23.8709	0.497701	0.994927	0
leaf-1	chr01	11315102	11315794	chr01_11315102_11315794	693	6174	308	273	11059.8	1105.51	138.673	0.987058	0.895434	0
leaf-1	chr01	11382137	11383857	chr01_11382137_11383857	1721	2487	132	26	1052.81	141.704	89.3202	0.848738	0.453082	0
leaf-1	chr01	11382163	11382415	chr01_11382163_11382415	253	557	96	18	917.91	182.901	53.7972	0.846342	0.724751	0
leaf-1	chr01	11382866	11383671	chr01_11382866_11383671	806	1692	63	148	6082.9	201.484	71.1932	0.669946	0.473032	0
leaf-1	chr01	11382919	11383133	chr01_11382919_11383133	215	734	15	93	2762.04	278.659	18.9946	0.647768	0.534121	0
leaf-1	chr01	11499176	11499445	chr01_11499176_11499445	270	473	1	67	2582.88	193.967	14.0266	0.990778	0.878569	0
leaf-1	chr01	11581154	11582046	chr01_11581154_11582046	893	2114	214	56	2310.38	293.265	99.3775	0.803236	0.66252	0
leaf-1	chr01	11581249	11581921	chr01_11581249_11581921	673	1983	112	48	2117.99	344.845	43.7608	0.634965	0.602728	0
leaf-1	chr01	11591117	11592311	chr01_11591117_11592311	1195	3557	111	41	2124.93	369.299	168.018	0.992822	0.999885	0
leaf-1	chr01	11591203	11592210	chr01_11591203_11592210	1008	3447	62	17	883	420.024	130.435	0.754845	0.731768	0
leaf-1	chr01	11645913	11646097	chr01_11645913_11646097	185	763	17	18	747.85	345.87	50.0612	0.589697	0.668985	0
leaf-1	chr01	11646980	11648060	chr01_11646980_11648060	1081	2440	60	29	1633	242.356	270.202	0.809225	0.774076	0
leaf-1	chr01	11647103	11647948	chr01_11647103_11647948	846	2294	22	20	1014	283.814	292.218	0.492824	0.538467	0
leaf-1	chr01	11647307	11647477	chr01_11647307_11647477	171	1623	6	345	16210.7	860.382	77.2465	0.750777	0.780582	0
leaf-1	chr01	11666707	11667209	chr01_11666707_11667209	503	28374	1082	30	1428.9	5584.64	3755.96	0.997776	0.881633	0
leaf-1	chr01	11666730	11667190	chr01_11666730_11667190	461	28373	1002	135	8107.38	6091.7	3510.29	0.995998	0.943204	0
leaf-1	chr01	11666776	11667145	chr01_11666776_11667145	370	28306	758	96	3610.95	7477.47	2373	0.960847	0.954075	0
leaf-1	chr01	11737698	11738492	chr01_11737698_11738492	795	1482	84	10	582	225.838	26.1762	0.62746	0.466543	0
leaf-1	chr01	11737720	11738588	chr01_11737720_11738588	869	1593	29	14	699	222.599	26.5831	0.583849	0.515814	0
leaf-1	chr01	11752407	11753374	chr01_11752407_11753374	968	2278	226	30	1471.38	292.324	122.373	0.630077	0.742599	0
leaf-1	chr01	11752653	11753202	chr01_11752653_11753202	550	1893	34	17	911.87	392.035	34.796	0.541629	0.541159	0
leaf-1	chr01	11763160	11763373	chr01_11763160_11763373	214	460	1	22	410.77	190.296	26.5795	0.789401	0.941988	0
leaf-1	chr01	11783116	11783445	chr01_11783116_11783445	330	2488	219	1072	49729.2	760.474	124.335	0.991503	0.582274	0
leaf-1	chr01	11783348	11784024	chr01_11783348_11784024	677	2739	120	301	15229.9	380.231	240.178	0.398273	0.974773	0
leaf-1	chr01	11893772	11894499	chr01_11893772_11894499	728	2005	129	22	948.53	344.403	96.4885	0.981196	0.899445	0
leaf-1	chr01	11893826	11894474	chr01_11893826_11894474	649	1991	96	52	2475.86	376.664	26.5385	0.876295	0.886401	0
leaf-1	chr01	11914300	11915033	chr01_11914300_11915033	734	4759	384	14	777.88	732.599	333.622	0.945664	0.633146	0
leaf-1	chr01	11914307	11914941	chr01_11914307_11914941	635	4500	275	62	3021.52	808.667	291.613	0.933611	0.601025	0
leaf-1	chr01	11914411	11914985	chr01_11914411_11914985	575	4502	180	32	1455	853.521	268.535	0.68049	0.622481	0
leaf-1	chr01	11996609	11997220	chr01_11996609_11997220	612	1644	138	118	4675.41	312.206	54.7916	0.883861	0.982859	0
leaf-1	chr01	11996631	11997202	chr01_11996631_11997202	572	1643	104	48	2107	320.746	45.4913	0.782511	0.903403	0
leaf-1	chr01	12014175	12014757	chr01_12014175_12014757	583	646	48	17	294.97	157.486	54.6802	0.93715	0.933414	0
leaf-1	chr01	12033750	12034183	chr01_12033750_12034183	434	1608	13	11	382.82	300.487	45.4715	0.990559	0.987442	0
leaf-1	chr01	12035833	12036041	chr01_12035833_12036041	209	587	18	140	5576.99	223.019	29.4697	0.682948	0.773601	0
leaf-1	chr01	12036853	12037292	chr01_12036853_12037292	440	953	102	28	908.78	196.761	21.5203	0.75767	0.706277	0
leaf-1	chr01	12039225	12039563	chr01_12039225_12039563	339	673	56	45	2432.85	173.92	127.3	0.417343	0.610692	0
leaf-1	chr01	12051860	12052767	chr01_12051860_12052767	908	1476	78	51	2494.17	200.344	77.9205	0.983759	0.475583	0
leaf-1	chr01	12052404	12053105	chr01_12052404_12053105	702	1322	108	34	1545.68	222.813	73.5001	0.385322	0.575674	0
leaf-1	chr01	12077741	12078076	chr01_12077741_12078076	336	1402	85	10	495.92	410.704	134.149	0.848307	0.846116	0
leaf-1	chr01	12077793	12078049	chr01_12077793_12078049	257	1327	36	99	4929.65	484.203	22.8274	0.773468	0.795522	0
leaf-1	chr01	12079234	12080012	chr01_12079234_12080012	779	1497	204	12	541	238.359	110.992	0.991816	0.643626	0
leaf-1	chr01	12079260	12079989	chr01_12079260_12079989	730	1494	188	16	718.2	252.705	99.3658	0.954082	0.705243	0
leaf-1	chr01	12080396	12080558	chr01_12080396_12080558	163	262	36	45	2012.92	127.494	21.1652	0.8142	0.792662	0
leaf-1	chr01	12080408	12080547	chr01_12080408_12080547	140	259	3	21	957	135.201	8.87173	0.778192	0.770732	0
leaf-1	chr01	12112495	12113697	chr01_12112495_12113697	1203	2297	123	8	411	248.324	92.2987	0.997893	0.989221	0
leaf-1	chr01	12112572	12113684	chr01_12112572_12113684	1113	2291	96	51	2368.99	267.251	66.4218	0.945868	0.983174	0
leaf-1	chr01	12112863	12113549	chr01_12112863_12113549	687	1782	56	46	2414.8	310.22	40.1255	0.424425	0.556013	0
leaf-1	chr01	12122274	12122522	chr01_12122274_12122522	249	2732	74	731	31628.4	1081.65	99.4834	0.999387	0.990381	0
leaf-1	chr01	12154267	12154598	chr01_12154267_12154598	332	369	3	63	2857.37	128.163	16.2199	0.962194	0.983082	0
leaf-1	chr01	12348335	12348885	chr01_12348335_12348885	551	1472	120	34	1279.52	313.862	65.512	0.985154	0.889545	0
leaf-1	chr01	12474573	12474719	chr01_12474573_12474719	147	3808	388	934	44019.6	2288.1	207.887	0.863797	0.938901	0
leaf-1	chr01	12512773	12513737	chr01_12512773_12513737	965	1130	62	8	351.94	149.337	42.6561	0.654696	0.664665	0
leaf-1	chr01	12512784	12513691	chr01_12512784_12513691	908	1109	52	8	387.83	154.152	39.082	0.650629	0.620103	0
leaf-1	chr01	12556168	12556897	chr01_12556168_12556897	730	386	3	2	84	59.6365	27.9624	0.395203	0.771052	0
leaf-1	chr01	12724398	12725094	chr01_12724398_12725094	697	876	102	26	906.05	153.261	13.7266	0.914299	0.926849	0
leaf-1	chr01	12724400	12725116	chr01_12724400_12725116	717	876	63	11	222.08	150.62	20.6099	0.908932	1	0
leaf-1	chr01	12734184	12734554	chr01_12734184_12734554	371	1286	6	127	6102.86	346.651	35.4626	0.947074	0.997616	0
leaf-1	chr01	12756762	12757001	chr01_12756762_12757001	240	554	2	85	4497.98	202.59	12.9327	0.88153	0.508409	0
leaf-1	chr01	12761164	12761941	chr01_12761164_12761941	778	2350	192	8	536	353.306	146.72	0.777487	0.837521	0
leaf-1	chr01	12761187	12761921	chr01_12761187_12761921	735	2338	185	32	1912	371.597	129.375	0.807987	0.839491	0
leaf-1	chr01	12761210	12761901	chr01_12761210_12761901	692	2331	171	13	706.55	390.08	109.293	0.813488	0.825211	0
leaf-1	chr01	12765027	12765711	chr01_12765027_12765711	685	3393	108	38	2169.44	490.956	438.141	0.6576	0.603144	0
leaf-1	chr01	12765251	12765404	chr01_12765251_12765404	154	2496	3	311	15236.3	1296.96	75.2611	0.721082	0.686669	0
leaf-1	chr01	12840526	12841033	chr01_12840526_12841033	508	786	28	14	744	160.29	41.5918	0.648435	0.564743	0
leaf-1	chr01	12914735	12915983	chr01_12914735_12915983	1249	1673	104	256	10900.9	181.841	18.7432	0.991694	0.997686	0
leaf-1	chr01	12933464	12934064	chr01_12933464_12934064	601	17306	1000	117	5827.08	2930.58	1496.7	0.977034	0.625318	0
leaf-1	chr01	12933470	12934199	chr01_12933470_12934199	730	17594	812	103	4517.43	2498.55	1647.38	0.968061	0.967068	0
leaf-1	chr01	12935012	12935729	chr01_12935012_12935729	718	2151	297	226	10641.9	369.784	38.3609	0.777868	0.967392	0
leaf-1	chr01	12967531	12968148	chr01_12967531_12968148	618	3418	330	39	832.87	778.58	213.624	0.96764	0.946403	0
leaf-1	chr01	12986092	12986717	chr01_12986092_12986717	626	3299	420	3	133	590.621	247.63	0.995404	1	0
leaf-1	chr01	12986123	12986686	chr01_12986123_12986686	564	3299	355	86	3808	654.3	164.615	0.98912	0.992941	0
leaf-1	chr01	12986168	12986647	chr01_12986168_12986647	480	3248	177	48	2231.36	718.144	64.8008	0.835202	0.860021	0
leaf-1	chr01	13048235	13049130	chr01_13048235_13049130	896	490	36	12	580	61.0838	16.3603	0.570512	0.674338	0
leaf-1	chr01	13048525	13048905	chr01_13048525_13048905	381	311	9	15	548.65	78.5026	6.93523	0.420564	0.448178	0
leaf-1	chr01	13102057	13102266	chr01_13102057_13102266	210	550	4	28	817.49	227.383	34.3023	0.98101	0.994868	0
leaf-1	chr01	13159830	13160560	chr01_13159830_13160560	731	4485	215	233	11012.6	798.644	126.702	0.988742	0.99679	0
leaf-1	chr01	13181796	13182590	chr01_13181796_13182590	795	4657	307	2	129.93	722.792	352.273	0.982276	0.985887	0
leaf-1	chr01	13181806	13182580	chr01_13181806_13182580	775	4657	304	14	694.85	740.951	337.952	0.975888	0.983198	0
leaf-1	chr01	13181832	13182551	chr01_13181832_13182551	720	4656	258	101	4611.83	793.654	289.563	0.947228	0.960455	0
leaf-1	chr01	13222449	13223146	chr01_13222449_13223146	698	3396	182	116	5196.38	614.33	82.959	0.581992	0.854774	0
leaf-1	chr01	13226124	13226634	chr01_13226124_13226634	511	1190	244	43	929.78	273.337	37.2618	0.701854	0.98104	0
leaf-1	chr01	13309561	13310686	chr01_13309561_13310686	1126	7053	453	64	2438.33	809.959	366.687	0.97871	0.955731	0
leaf-1	chr01	13309646	13310594	chr01_13309646_13310594	949	6981	380	106	5343.92	939.924	227.179	0.8472	0.837946	0
leaf-1	chr01	13311528	13311849	chr01_13311528_13311849	322	773	63	73	3365.98	253.121	46.9102	0.984285	0.953385	0
leaf-1	chr01	13311534	13311839	chr01_13311534_13311839	306	762	21	182	8482.77	262.97	19.217	0.97187	0.934014	0
leaf-1	chr01	13327506	13328290	chr01_13327506_13328290	785	876	86	38	1633.99	116.515	64.3489	0.679404	0.740884	0
leaf-1	chr01	13327639	13327764	chr01_13327639_13327764	126	474	2	190	8573.75	261.976	16.2153	0.682561	0.58183	0
leaf-1	chr01	13411489	13411965	chr01_13411489_13411965	477	668	52	33	1764.97	127.704	55.7002	0.992353	0.886848	0
leaf-1	chr01	13411765	13411972	chr01_13411765_13411972	208	495	4	44	2048.7	185.715	28.049	0.523436	0.907842	0
leaf-1	chr01	13436537	13436892	chr01_13436537_13436892	356	898	20	7	432.29	270.614	80.7151	0.999371	0.993454	0
leaf-1	chr01	13436551	13436878	chr01_13436551_13436878	328	898	2	10	195.94	290.823	40.4603	0.984547	0.978256	0
leaf-1	chr01	13438375	13438697	chr01_13438375_13438697	323	11444	4	1219	59836.9	3940.39	436.639	0.989068	0.998758	0
leaf-1	chr01	13606752	13607008	chr01_13606752_13607008	257	7182	252	661	31842.1	2974.82	432.734	0.999811	0.999467	0
leaf-1	chr01	13610272	13610783	chr01_13610272_13610783	512	550	20	9	219	102.072	33.9059	0.952016	0.958139	0
leaf-1	chr01	13610390	13610792	chr01_13610390_13610792	403	519	6	44	1965.94	118.54	13.7338	0.696003	1	0
leaf-1	chr01	13643955	13644286	chr01_13643955_13644286	332	289	30	24	1318.56	85.1752	13.8505	0.476998	0.86325	0
leaf-1	chr01	13643969	13644282	chr01_13643969_13644282	314	287	3	32	1791.72	87.869	8.03658	0.499727	0.852481	0
leaf-1	chr01	13644688	13645677	chr01_13644688_13645677	990	540	66	4	101.87	72.1001	6.22928	0.92452	0.477054	0
leaf-1	chr01	13644689	13645676	chr01_13644689_13645676	988	540	21	9	251.49	72.1287	6.19513	0.918585	0.476038	0
leaf-1	chr01	13678202	13678458	chr01_13678202_13678458	257	496	23	60	2841.26	195.652	14.5626	0.885928	0.944055	0
leaf-1	chr01	13748767	13749058	chr01_13748767_13749058	292	694	4	108	3615.4	278.773	45.9849	0.986327	0.982825	0
leaf-1	chr01	13759054	13759294	chr01_13759054_13759294	241	484	10	76	2889.96	185.417	16.7984	0.988625	0.970353	0
leaf-1	chr01	13825719	13826695	chr01_13825719_13826695	977	330	10	6	158	43.5707	7.41227	0.785376	0.761527	0
leaf-1	chr01	13867596	13868342	chr01_13867596_13868342	747	2606	178	43	904.69	473.118	100.299	0.871613	0.983158	0
leaf-1	chr01	13912862	13913017	chr01_13912862_13913017	156	1223	8	121	5835.48	691.852	83.0184	0.968097	0.995344	0
leaf-1	chr01	13914429	13914806	chr01_13914429_13914806	378	1057	7	42	1858.99	286.021	36.9741	0.77708	0.901391	0
leaf-1	chr01	13937062	13937379	chr01_13937062_13937379	318	348	2	26	1182	106.442	7.34206	0.486711	0.77163	0
leaf-1	chr01	13950495	13950718	chr01_13950495_13950718	224	12613	93	1625	67493.4	4893.6	468.141	0.996389	0.996273	0
leaf-1	chr01	13957417	13958193	chr01_13957417_13958193	777	1158	114	112	5487.36	183.014	19.1105	0.865397	0.784821	0
leaf-1	chr01	13989548	13990199	chr01_13989548_13990199	652	1679	218	28	1544.07	302.296	84.9993	0.691455	0.940487	0
leaf-1	chr01	14009363	14009657	chr01_14009363_14009657	295	999	36	25	1172.58	390.653	80.8927	0.812013	0.816739	0
leaf-1	chr01	14009368	14009652	chr01_14009368_14009652	285	997	18	46	1917.11	399.789	64.9328	0.810012	0.814601	0
leaf-1	chr01	14020781	14021058	chr01_14020781_14021058	278	1068	17	112	5231.07	408.282	31.7482	0.978173	0.909323	0
leaf-1	chr01	14055974	14056592	chr01_14055974_14056592	619	566	34	24	1319	107.107	12.1682	0.665188	0.750958	0
leaf-1	chr01	14113648	14114388	chr01_14113648_14114388	741	3333	110	18	952	554.601	226.091	0.792056	0.876103	0
leaf-1	chr01	14113774	14114347	chr01_14113774_14114347	574	3190	323	128	6445.87	671.073	75.0052	0.735799	0.819898	0
leaf-1	chr01	14233799	14234567	chr01_14233799_14234567	769	1005	56	3	62	156.467	60.599	0.906089	0.775871	0
leaf-1	chr01	14233854	14234503	chr01_14233854_14234503	650	984	40	7	145	178.057	36.375	0.852489	0.777034	0
leaf-1	chr01	14245207	14246674	chr01_14245207_14246674	1468	3575	108	67	2721.16	318.131	52.8014	0.775582	0.79117	0
leaf-1	chr01	14245230	14246647	chr01_14245230_14246647	1418	3548	92	48	2761.77	324.207	42.1812	0.729317	0.737585	0
leaf-1	chr01	14318951	14319461	chr01_14318951_14319461	511	760	98	219	10682	160.184	28.6435	0.603949	0.999824	0
leaf-1	chr01	14322665	14323199	chr01_14322665_14323199	535	4047	546	276	13037.8	929.191	94.0399	0.999768	0.994686	0
leaf-1	chr01	14326370	14326813	chr01_14326370_14326813	444	4870	216	37	1649.45	1045.26	428.92	0.912448	0.935452	0
leaf-1	chr01	14326505	14326788	chr01_14326505_14326788	284	4322	8	175	8882	1357.55	93.5091	0.662114	0.875795	0
leaf-1	chr01	14356011	14356238	chr01_14356011_14356238	228	629	76	178	7867	230.176	21.8306	0.99546	0.805375	0
leaf-1	chr01	14491849	14492462	chr01_14491849_14492462	614	8478	134	37	664.85	924.791	702.98	0.988867	0.581929	0
leaf-1	chr01	14493178	14493752	chr01_14493178_14493752	575	602	57	8	265.28	100.27	28.2172	0.519231	0.511872	0
leaf-1	chr01	14494081	14494584	chr01_14494081_14494584	504	1896	214	41	767.06	433.777	134.187	0.780679	0.835549	0
leaf-1	chr01	14495759	14497006	chr01_14495759_14497006	1248	2623	132	5	102.94	236.497	83.6656	0.585399	0.633024	0
leaf-1	chr01	14521495	14522242	chr01_14521495_14522242	748	1297	140	76	3608	194.771	63.6252	0.801576	0.894025	0
leaf-1	chr01	14546403	14546871	chr01_14546403_14546871	469	1147	111	46	2441	258.355	22.8462	0.877033	0.938489	0
leaf-1	chr01	14547880	14548532	chr01_14547880_14548532	653	552	24	18	835	97.6426	13.1295	0.637704	0.697438	0
leaf-1	chr01	14563846	14564433	chr01_14563846_14564433	588	1294	262	39	792.5	285.366	39.5605	0.868189	0.806622	0
leaf-1	chr01	14583288	14583374	chr01_14583288_14583374	87	379	3	19	1106.93	276.907	17.6824	0.573458	0.564821	0
leaf-1	chr01	14606618	14607524	chr01_14606618_14607524	907	8804	438	83	3804.97	1250.4	447.044	0.783651	0.454721	0
leaf-1	chr01	14606675	14607392	chr01_14606675_14607392	718	8376	241	59	1816.58	1471.44	115.769	0.808536	0.630319	0
leaf-1	chr01	14681350	14681976	chr01_14681350_14681976	627	1631	82	64	3114.82	323.388	40.32	0.82452	0.870407	0
leaf-1	chr01	14692750	14693337	chr01_14692750_14693337	588	1644	135	29	512.51	326.792	172.384	0.413284	0.442246	0
leaf-1	chr01	14700770	14701105	chr01_14700770_14701105	336	1177	1	36	1019.76	401.69	78.9713	0.989714	0.917861	0
leaf-1	chr01	14723530	14723744	chr01_14723530_14723744	215	678	11	12	431.93	244.537	24.2238	0.831021	0.653137	0
leaf-1	chr01	14724525	14725079	chr01_14724525_14725079	555	1784	143	67	2813.79	373.395	156.75	0.982951	0.98474	0
leaf-1	chr01	14724543	14724833	chr01_14724543_14724833	291	1464	25	17	681.41	518.786	44.346	0.926075	0.535375	0
leaf-1	chr01	14725298	14725776	chr01_14725298_14725776	479	225	21	6	217.44	46.4498	8.32804	0.915448	0.369714	0
leaf-1	chr01	14806727	14807706	chr01_14806727_14807706	980	1027	212	53	2407.21	131.757	38.0742	0.978344	0.994967	0
leaf-1	chr01	14806798	14807639	chr01_14806798_14807639	842	995	104	24	1238.16	142.578	28.7803	0.766379	0.7233	0
leaf-1	chr01	14882480	14883967	chr01_14882480_14883967	1488	3254	168	8	315.96	275.861	128.437	0.586111	0.813852	0
leaf-1	chr01	14882509	14883938	chr01_14882509_14883938	1430	3246	80	17	473.94	285.894	120.764	0.64173	0.796308	0
leaf-1	chr01	14882563	14883884	chr01_14882563_14883884	1322	3206	64	6	330.98	304.019	106.87	0.680335	0.670131	0
leaf-1	chr01	14912554	14913473	chr01_14912554_14913473	920	7078	513	39	2118	995.828	422.176	0.959763	0.945068	0
leaf-1	chr01	14912599	14913425	chr01_14912599_14913425	827	7036	479	96	4660.9	1095.62	315.941	0.919014	0.903253	0
leaf-1	chr01	14912620	14913402	chr01_14912620_14913402	783	7009	355	25	1071	1141.19	257.508	0.881203	0.86539	0
leaf-1	chr01	14949904	14950160	chr01_14949904_14950160	257	436	18	92	3658.1	178.391	15.9412	0.803796	0.982049	0
leaf-1	chr01	14978438	14979592	chr01_14978438_14979592	1155	740	34	6	118	86.4281	12.5168	0.844449	0.924799	0
leaf-1	chr01	14979847	14980116	chr01_14979847_14980116	270	435	1	34	2007.7	177.383	16.9611	0.966428	0.991801	0
leaf-1	chr01	14985310	14985797	chr01_14985310_14985797	488	1580	178	12	270.82	381.226	57.3543	0.994501	0.991725	0
leaf-1	chr01	15034601	15034864	chr01_15034601_15034864	264	26878	1815	134	4229.33	10288.5	1499.35	0.998639	0.996759	0
leaf-1	chr01	15034602	15034864	chr01_15034602_15034864	263	26878	1562	1721	68878.8	10321.2	1405.82	0.996997	0.996759	0
leaf-1	chr01	15034603	15034858	chr01_15034603_15034858	256	26877	46	3648	179956	10529.2	499.849	0.988842	0.987104	0
leaf-1	chr01	15038024	15038765	chr01_15038024_15038765	742	3694	306	320	16210.3	588.95	47.6802	0.871788	0.533262	0
leaf-1	chr01	15043258	15043424	chr01_15043258_15043424	167	2447	2	100	2864.73	1358.64	430.433	0.857581	0.639117	0
leaf-1	chr01	15084453	15084694	chr01_15084453_15084694	242	2575	90	297	13144.9	1024.99	101.133	0.933629	0.778381	0
leaf-1	chr01	15112222	15112433	chr01_15112222_15112433	212	2213	111	163	6317.09	907.73	218.742	0.99763	0.998121	0
leaf-1	chr01	15158106	15158960	chr01_15158106_15158960	855	518	26	4	150	78.815	15.9964	0.618585	0.473791	0
leaf-1	chr01	15273914	15274428	chr01_15273914_15274428	515	12627	419	14	840.97	2537.83	1610.75	0.939793	0.875572	0
leaf-1	chr01	15274004	15274335	chr01_15274004_15274335	332	12214	158	101	4861.36	3631.39	786.548	0.861271	0.841472	0
leaf-1	chr01	15275770	15276810	chr01_15275770_15276810	1041	3323	190	8	389.86	412.287	170.21	0.859284	0.814837	0
leaf-1	chr01	15298900	15299265	chr01_15298900_15299265	366	7549	21	171	3434.98	2267.4	332.677	0.963	0.868378	0
leaf-1	chr01	15306743	15307811	chr01_15306743_15307811	1069	3542	64	18	299.95	449.99	166.401	0.861713	0.999943	0
leaf-1	chr01	15312166	15312290	chr01_15312166_15312290	125	182	3	28	1135.58	75.8468	31.9745	0.455426	0.340206	0
leaf-1	chr01	15312479	15312896	chr01_15312479_15312896	418	1219	51	70	2866.47	262.607	87.5614	0.451227	0.469322	0
leaf-1	chr01	15312618	15313238	chr01_15312618_15313238	621	1468	86	109	5259.7	250.134	67.2184	0.576377	0.98287	0
leaf-1	chr01	15366910	15367368	chr01_15366910_15367368	459	2847	221	168	7276.39	597.066	134.439	0.982831	0.997983	0
leaf-1	chr01	15376987	15377300	chr01_15376987_15377300	314	4509	7	300	12133	1559.93	144.23	0.991625	0.964688	0
leaf-1	chr01	15518137	15518585	chr01_15518137_15518585	449	1924	36	7	169.79	282.179	182.931	0.63753	0.500539	0
leaf-1	chr01	15519821	15520890	chr01_15519821_15520890	1070	9987	51	6	126	452.384	1616.71	0.473962	0.882162	0
leaf-1	chr01	15555957	15556791	chr01_15555957_15556791	835	2448	123	63	3008.01	388.016	37.4937	0.990784	0.999975	0
leaf-1	chr01	15555961	15556791	chr01_15555961_15556791	831	2448	120	28	444.84	388.534	36.8283	0.96009	0.999975	0
leaf-1	chr01	15591478	15591938	chr01_15591478_15591938	461	576	20	4	109.84	125.75	32.7336	0.752528	0.514791	0
leaf-1	chr01	15595472	15595925	chr01_15595472_15595925	454	3682	184	54	2110.78	733.525	155.038	0.65454	0.811157	0
leaf-1	chr01	15609761	15610195	chr01_15609761_15610195	435	224	20	8	332	49.7811	15.6862	0.414321	0.995581	0
leaf-1	chr01	15611985	15612603	chr01_15611985_15612603	619	819	84	62	1260	163.495	16.8012	0.95701	0.750516	0
leaf-1	chr01	15767195	15768469	chr01_15767195_15768469	1275	1418	52	23	1289	142.216	37.0909	0.774874	0.765532	0
leaf-1	chr01	15767363	15768286	chr01_15767363_15768286	924	1220	95	35	1820	159.954	26.9819	0.448889	0.436782	0
leaf-1	chr01	15786080	15786340	chr01_15786080_15786340	261	929	22	276	12190	349.935	21.4731	0.958125	0.910419	0
leaf-1	chr01	15798214	15798803	chr01_15798214_15798803	590	1120	74	36	941.73	209.492	46.4169	0.996804	0.764646	0
leaf-1	chr01	15805392	15805648	chr01_15805392_15805648	257	920	8	184	9824.92	350.734	31.5458	0.88712	0.948731	0
leaf-1	chr01	15807976	15808144	chr01_15807976_15808144	169	4851	3	508	11834.7	2946.78	601.703	0.985757	0.994494	0
leaf-1	chr01	15812339	15812860	chr01_15812339_15812860	522	649	66	31	1658.98	147.95	19.154	0.708979	0.788616	0
leaf-1	chr01	15886468	15886775	chr01_15886468_15886775	308	5380	278	226	10045.5	1943.09	521.328	0.997834	0.999969	0
leaf-1	chr01	15886498	15886772	chr01_15886498_15886772	275	5375	6	422	18109.8	2108.92	210.39	0.921079	0.992215	0
leaf-1	chr01	16038871	16039110	chr01_16038871_16039110	240	4144	7	554	25456.7	1517.92	103.302	0.991928	0.99992	0
leaf-1	chr01	16108659	16109150	chr01_16108659_16109150	492	1063	68	15	380.51	247.222	98.1086	0.690293	0.905745	0
leaf-1	chr01	16115442	16115985	chr01_16115442_16115985	544	2464	429	16	747.56	561.376	140.563	0.934076	0.916798	0
leaf-1	chr01	16197747	16198349	chr01_16197747_16198349	603	679	38	20	478.97	136.517	12.234	0.876456	0.707523	0
leaf-1	chr01	16207620	16208204	chr01_16207620_16208204	585	1797	108	361	14162	343.045	62.881	0.863091	0.542342	0
leaf-1	chr01	16208132	16208844	chr01_16208132_16208844	713	1422	200	203	8991.99	202.066	93.5645	0.363811	0.999877	0
leaf-1	chr01	16227254	16227557	chr01_16227254_16227557	304	806	32	178	7893.77	266.594	40.4948	0.546613	0.880723	0
leaf-1	chr01	16232253	16232594	chr01_16232253_16232594	342	841	108	40	1971.8	263.372	76.3935	0.980811	0.730017	0
leaf-1	chr01	16232270	16232565	chr01_16232270_16232565	296	837	3	165	7754.95	292.431	19.3934	0.950645	0.752195	0
leaf-1	chr01	16232287	16233624	chr01_16232287_16233624	1338	1190	9	14	664.99	101.642	99.8736	0.845143	0.935426	0
leaf-1	chr01	16248836	16249228	chr01_16248836_16249228	393	748	16	10	438	190.773	45.176	0.831283	0.791591	0
leaf-1	chr01	16248849	16249209	chr01_16248849_16249209	361	742	1	9	386.91	198.917	36.8433	0.802309	0.749498	0
leaf-1	chr01	16260867	16260999	chr01_16260867_16260999	133	3465	4	82	2006.58	2064.14	211.239	0.990783	0.929964	0
leaf-1	chr01	16260867	16261003	chr01_16260867_16261003	137	3465	4	327	15514.1	2047.32	229.464	0.990783	0.953629	0
leaf-1	chr01	16261745	16262458	chr01_16261745_16262458	714	549	15	8	253.51	81.6003	21.1768	0.858288	0.68708	0
leaf-1	chr01	16284076	16284262	chr01_16284076_16284262	187	1491	37	21	995.66	700.968	86.4599	0.95288	0.952167	0
leaf-1	chr01	16284584	16284877	chr01_16284584_16284877	294	745	36	73	3267.64	275.437	42.3703	0.711234	0.942592	0
leaf-1	chr01	16285384	16285613	chr01_16285384_16285613	230	382	14	20	845	134.943	14.4609	0.879605	0.90117	0
leaf-1	chr01	16285390	16285632	chr01_16285390_16285632	243	378	2	31	1763.83	132.558	16.2869	0.864971	0.999922	0
leaf-1	chr01	16342864	16343240	chr01_16342864_16343240	377	310	55	8	269	80.2846	44.6186	0.661909	0.442626	0
leaf-1	chr01	16343411	16344561	chr01_16343411_16344561	1151	613	80	46	1723.99	68.6243	9.56378	0.798615	0.9786	0
leaf-1	chr01	16345563	16345907	chr01_16345563_16345907	345	3976	210	150	7129.88	1195.86	239.306	0.999975	0.999321	0
leaf-1	chr01	16345569	16345900	chr01_16345569_16345900	332	3976	107	127	6180.8	1225.92	187.677	0.977922	0.976315	0
leaf-1	chr01	16345597	16345859	chr01_16345597_16345859	263	3816	7	152	7523.94	1313.28	78.88	0.82724	0.772273	0
leaf-1	chr01	16401441	16401642	chr01_16401441_16401642	202	30661	119	524	11433.5	13286.9	1157.36	0.99704	0.998638	0
leaf-1	chr01	16424782	16425447	chr01_16424782_16425447	666	752	114	152	7041.18	138.632	15.2034	0.933483	0.605782	0
leaf-1	chr01	16426003	16426318	chr01_16426003_16426318	316	232	4	60	2527.73	76.8635	13.4944	0.510577	0.902835	0
leaf-1	chr01	16426799	16427426	chr01_16426799_16427426	628	902	18	20	927.67	163.105	87.5746	0.914894	0.427206	0
leaf-1	chr01	16427112	16427799	chr01_16427112_16427799	688	1157	84	194	9510.5	206.221	41.1224	0.619076	0.943598	0
leaf-1	chr01	16457775	16458552	chr01_16457775_16458552	778	477	4	13	585.34	63.6834	33.875	0.758297	0.37995	0
leaf-1	chr01	16458815	16459084	chr01_16458815_16459084	270	1123	2	97	4985.24	407.881	34.9965	0.66272	0.658443	0
leaf-1	chr01	16580017	16580503	chr01_16580017_16580503	487	7365	61	6	132	1738.63	1273.66	0.985072	0.342438	0
leaf-1	chr01	16580022	16580307	chr01_16580022_16580307	286	7099	4	89	1698.78	2752.19	479.901	0.977758	0.811497	0
leaf-1	chr01	16582021	16582626	chr01_16582021_16582626	606	1711	49	16	307.94	277.225	105.138	0.609301	0.550771	0
leaf-1	chr01	16584359	16584914	chr01_16584359_16584914	556	7947	546	291	11865.7	1423.52	450.219	0.868237	0.739529	0
leaf-1	chr01	16615667	16615880	chr01_16615667_16615880	214	534	13	6	301.88	214.995	34.685	0.783221	0.35126	0
leaf-1	chr01	16704770	16705322	chr01_16704770_16705322	553	22519	2254	541	11451.4	4978.45	712.525	0.992658	0.986941	0
leaf-1	chr01	16830640	16831358	chr01_16830640_16831358	719	450	69	6	96	76.0084	14.6629	0.507878	0.591426	0
leaf-1	chr01	16836472	16836821	chr01_16836472_16836821	350	806	2	20	447.54	237.799	22.7492	0.705237	0.731976	0
leaf-1	chr01	16837833	16839055	chr01_16837833_16839055	1223	2267	44	5	90.98	248.161	108.664	0.410159	0.889836	0
leaf-1	chr01	16840526	16841274	chr01_16840526_16841274	749	471	26	5	112.65	81.361	7.68572	0.991709	0.700557	0
leaf-1	chr01	16840527	16841273	chr01_16840527_16841273	747	471	19	5	96.83	81.3901	7.67324	0.984473	0.699621	0
leaf-1	chr01	17144679	17145125	chr01_17144679_17145125	447	1238	56	17	390.95	260.623	43.5326	0.970789	0.955017	0
leaf-1	chr01	17149742	17150060	chr01_17149742_17150060	319	3512	2	819	39024	1230.9	71.8211	0.96506	0.999466	0
leaf-1	chr01	17201650	17202189	chr01_17201650_17202189	540	865	49	34	1339.67	159.824	72.3278	0.707481	0.964129	0
leaf-1	chr01	17201930	17202126	chr01_17201930_17202126	197	600	2	55	2289.92	252.291	18.0815	0.53563	0.831283	0
leaf-1	chr01	17202457	17203069	chr01_17202457_17203069	613	8438	1033	619	27707.3	1683.88	183.652	0.998839	0.998705	0
leaf-1	chr01	17332887	17333772	chr01_17332887_17333772	886	8109	216	46	1094.96	792.889	942.808	0.521813	0.988675	0
leaf-1	chr01	17349557	17350282	chr01_17349557_17350282	726	896	76	54	2399.98	138.688	43.9835	0.622687	0.940899	0
leaf-1	chr01	17352293	17352923	chr01_17352293_17352923	631	514	36	8	443.74	99.8333	17.6385	0.622279	0.657509	0
leaf-1	chr01	17405414	17405898	chr01_17405414_17405898	485	3550	424	63	3307.3	811.581	134.822	0.982806	0.989732	0
leaf-1	chr01	17405428	17405899	chr01_17405428_17405899	472	3545	409	18	926.35	825.887	104.88	0.934051	0.992286	0
leaf-1	chr01	17405435	17405893	chr01_17405435_17405893	459	3543	283	52	2402.2	836.428	83.6317	0.897242	0.963076	0
leaf-1	chr01	17419957	17420211	chr01_17419957_17420211	255	1373	45	107	4107.05	570.469	48.5511	0.972335	0.969874	0
leaf-1	chr01	17532121	17532597	chr01_17532121_17532597	477	1955	174	60	2012.1	436.187	43.8214	0.992482	0.97807	0
leaf-1	chr01	17548710	17549194	chr01_17548710_17549194	485	690	8	5	205.96	120.696	45.2209	0.418461	0.74878	0
leaf-1	chr01	17553671	17554085	chr01_17553671_17554085	415	969	24	45	1663.96	195.698	44.0865	0.99098	0.997461	0
leaf-1	chr01	17632795	17632936	chr01_17632795_17632936	142	6423	12	482	21503.1	3302.93	276.538	0.987881	0.996334	0
leaf-1	chr01	17691784	17692053	chr01_17691784_17692053	270	2209	4	36	1843.32	939.301	497.939	0.991006	0.921576	0
leaf-1	chr01	17707036	17707187	chr01_17707036_17707187	152	2094	4	95	3598.62	1003.86	127.221	0.983026	0.675454	0
leaf-1	chr01	17707039	17707341	chr01_17707039_17707341	303	2374	8	27	1389	646.831	366.48	0.965676	0.784393	0
leaf-1	chr01	17740476	17740777	chr01_17740476_17740777	302	11202	304	169	8345.88	2955.38	1821.18	0.997509	0.999843	0
leaf-1	chr01	17740489	17740758	chr01_17740489_17740758	270	11202	157	902	42006.9	3268.53	1669.57	0.987672	0.978299	0
leaf-1	chr01	17767835	17768126	chr01_17767835_17768126	292	535	1	33	1752	160.337	18.011	0.739889	0.739499	0
leaf-1	chr01	17795897	17796165	chr01_17795897_17796165	269	3157	143	423	20508.7	1230.33	61.3774	0.9954	0.999349	0
leaf-1	chr01	17811103	17811562	chr01_17811103_17811562	460	378	33	18	731.97	76.6383	14.0774	0.567055	0.622965	0
leaf-1	chr01	17811859	17811976	chr01_17811859_17811976	118	504	8	70	3011.79	298.256	26.3033	0.868738	1	0
leaf-1	chr01	17854966	17855511	chr01_17854966_17855511	546	1547	69	20	1052	307.339	70.5235	0.796761	0.719209	0
leaf-1	chr01	17900397	17901369	chr01_17900397_17901369	973	2121	68	21	998.98	274.87	79.6656	0.772957	0.772403	0
leaf-1	chr01	17986116	17986433	chr01_17986116_17986433	318	947	6	110	4456	324.423	52.4831	0.983986	0.574436	0
leaf-1	chr01	17986154	17986781	chr01_17986154_17986781	628	1235	50	44	2043.95	229.963	101.461	0.800299	0.990011	0
leaf-1	chr01	18259516	18259766	chr01_18259516_18259766	251	4561	7	858	38795.4	1805.5	125.779	0.988945	0.974812	0
leaf-1	chr01	18337633	18337955	chr01_18337633_18337955	323	8786	271	342	11010.6	2765.58	1573.72	1	0.991753	0
leaf-1	chr01	18339745	18339959	chr01_18339745_18339959	215	493	2	15	367.99	215.234	45.5461	0.999947	0.999283	0
leaf-1	chr01	18425263	18425756	chr01_18425263_18425756	494	1072	134	35	710.8	250.339	27.3638	0.877113	0.997583	0
leaf-1	chr01	18428627	18429242	chr01_18428627_18429242	616	7479	241	28	602.45	1235.1	1194.24	0.991688	0.999577	0
leaf-1	chr01	18599777	18599921	chr01_18599777_18599921	145	1786	25	44	2148.04	996.562	86.9687	0.967992	0.417056	0
leaf-1	chr01	18599962	18600141	chr01_18599962_18600141	180	1583	1	62	1407.98	702.028	264.008	0.34682	0.925403	0
leaf-1	chr01	18637516	18638433	chr01_18637516_18638433	918	1270	69	22	919.14	168.158	37.702	0.844356	0.879045	0
leaf-1	chr01	18648178	18648486	chr01_18648178_18648486	309	4553	129	869	42104.3	1545.44	161.334	0.999626	0.986804	0
leaf-1	chr01	18652157	18652463	chr01_18652157_18652463	307	610	30	179	8674.5	208.216	28.7702	0.871643	0.658808	0
leaf-1	chr01	18666071	18666923	chr01_18666071_18666923	853	580	104	30	1618.9	84.4437	11.5637	0.788768	0.882537	0
leaf-1	chr01	18667374	18668142	chr01_18667374_18668142	769	1566	208	6	245.78	254.139	103.677	0.981766	1	0
leaf-1	chr01	18667409	18668107	chr01_18667409_18668107	699	1564	180	58	2347.89	277.94	74.8408	0.956946	0.977261	0
leaf-1	chr01	18667454	18668067	chr01_18667454_18668067	614	1548	152	30	1391.95	301.93	40.4798	0.832843	0.866719	0
leaf-1	chr01	18667475	18668042	chr01_18667475_18668042	568	1502	89	34	1530.98	311.67	21.7459	0.763313	0.785812	0
leaf-1	chr01	18716199	18717183	chr01_18716199_18717183	985	1141	60	16	459.3	135.314	70.3909	0.904478	0.939801	0
leaf-1	chr01	18716254	18716830	chr01_18716254_18716830	577	953	28	11	511.6	182.016	54.1126	0.804192	0.412982	0
leaf-1	chr01	18717751	18718101	chr01_18717751_18718101	351	248	81	7	223.58	63.7029	52.623	0.940099	1	0
leaf-1	chr01	18727350	18727631	chr01_18727350_18727631	282	870	12	79	3828.04	331.641	39.7772	0.989691	0.981218	0
leaf-1	chr01	18735157	18735689	chr01_18735157_18735689	533	1258	92	17	950.99	274.398	43.8597	0.663733	0.731511	0
leaf-1	chr01	18735218	18735740	chr01_18735218_18735740	523	1233	74	65	2917.35	271.372	54.7222	0.595518	0.848009	0
leaf-1	chr01	18738050	18738367	chr01_18738050_18738367	318	848	3	221	9986.08	279.155	43.9706	0.821707	0.947652	0
leaf-1	chr01	18740224	18741249	chr01_18740224_18741249	1026	687	36	10	521.86	78.1961	13.4833	0.70207	0.56668	0
leaf-1	chr01	18740229	18741319	chr01_18740229_18741319	1091	705	48	24	763.84	76.7312	14.3173	0.698811	0.683854	0
leaf-1	chr01	18791098	18791375	chr01_18791098_18791375	278	1189	6	210	9565.12	474.108	63.4323	0.841857	0.862854	0
leaf-1	chr01	18805085	18805259	chr01_18805085_18805259	175	5802	3	197	4667.51	3289.18	995.667	0.976981	0.974472	0
leaf-1	chr01	18887352	18887606	chr01_18887352_18887606	255	1168	2	53	1418.89	482.52	45.6011	0.811254	0.753747	0
leaf-1	chr01	18936044	18936249	chr01_18936044_18936249	206	629	13	85	3336.37	256.751	27.7054	0.986735	0.993802	0
leaf-1	chr01	18936658	18937243	chr01_18936658_18937243	586	1806	358	274	13009.8	379.349	32.2696	0.999971	0.929348	0
leaf-1	chr01	19003919	19004380	chr01_19003919_19004380	462	565	33	156	7502.29	115.761	12.1414	0.698941	0.526936	0
leaf-1	chr01	19030678	19031140	chr01_19030678_19031140	463	7600	904	691	29046.1	1636.82	255.426	0.989871	0.999559	0
leaf-1	chr01	19078004	19078888	chr01_19078004_19078888	885	1444	74	27	1464.97	203.56	32.6743	0.702881	0.633025	0
leaf-1	chr01	19078021	19078874	chr01_19078021_19078874	854	1431	42	41	1959.59	207.223	26.6247	0.696815	0.628752	0
leaf-1	chr01	19099483	19099761	chr01_19099483_19099761	279	407	2	92	3862.68	163.784	17.6498	0.945027	0.990412	0
leaf-1	chr01	19107563	19107922	chr01_19107563_19107922	360	3199	6	262	13239.8	858.145	51.7717	0.982989	0.989012	0
leaf-1	chr01	19112548	19113515	chr01_19112548_19113515	968	974	28	7	374.7	127.992	36.2517	0.734756	0.677412	0
leaf-1	chr01	19127813	19128298	chr01_19127813_19128298	486	880	117	20	368.67	193.792	27.8328	0.79449	0.812793	0
leaf-1	chr01	19137531	19138068	chr01_19137531_19138068	538	957	76	72	3041.87	217.106	31.8053	0.977185	1	0
leaf-1	chr01	19239947	19240410	chr01_19239947_19240410	464	1803	229	54	1202.72	406.242	96.2576	0.953324	0.802267	0
leaf-1	chr01	19324818	19326117	chr01_19324818_19326117	1300	1831	39	6	328.82	177.001	82.0904	0.726231	0.771061	0
leaf-1	chr01	19324862	19326069	chr01_19324862_19326069	1208	1820	73	7	312.52	188.979	72.2916	0.816712	0.774481	0
leaf-1	chr01	19324898	19326034	chr01_19324898_19326034	1137	1808	71	26	1576	198.869	62.3642	0.822341	0.763497	0
leaf-1	chr01	19333361	19333790	chr01_19333361_19333790	430	42931	2043	36	789.37	10222.5	5472.23	0.995799	0.99477	0
leaf-1	chr01	19345503	19346318	chr01_19345503_19346318	816	582	46	16	799.58	78.4577	42.186	0.827881	0.894137	0
leaf-1	chr01	19346605	19346933	chr01_19346605_19346933	329	945	15	256	11380	317.585	19.243	0.946315	0.856527	0
leaf-1	chr01	19363978	19365212	chr01_19363978_19365212	1235	7436	205	2	103	800.31	392.209	0.934329	0.939519	0
leaf-1	chr01	19424597	19424755	chr01_19424597_19424755	159	546	3	47	1885.19	306.38	34.5828	0.992108	0.999934	0
leaf-1	chr01	19474754	19475111	chr01_19474754_19475111	358	1349	80	109	5560.4	381.51	50.034	0.883092	0.892835	0
leaf-1	chr01	19480734	19481373	chr01_19480734_19481373	640	754	32	24	1165.5	143.557	27.1607	0.698531	0.755098	0
leaf-1	chr01	19574337	19575334	chr01_19574337_19575334	998	1150	138	13	304.89	149.696	15.0541	0.9281	0.510816	0
leaf-1	chr01	19597257	19597730	chr01_19597257_19597730	474	494	13	13	546.12	110.353	11.38	0.730697	0.598887	0
leaf-1	chr01	19716860	19717407	chr01_19716860_19717407	548	966	163	10	400	204.342	62.4043	0.942514	1	0
leaf-1	chr01	19716904	19717404	chr01_19716904_19717404	501	962	124	79	3122.1	221.84	25.7333	0.929542	0.998391	0
leaf-1	chr01	19811685	19812297	chr01_19811685_19812297	613	52815	1696	61	2521.92	8755.5	7091.75	0.855841	0.952063	0
leaf-1	chr01	19811836	19812213	chr01_19811836_19812213	378	52608	416	3067	135210	14092.5	2699.68	0.974254	0.985	0
leaf-1	chr01	19813071	19813442	chr01_19813071_19813442	372	323	4	14	485.7	87.3181	23.7195	0.978862	0.406992	0
leaf-1	chr01	19817572	19817821	chr01_19817572_19817821	250	978	126	2	66	331.679	121.837	0.974907	0.81709	0
leaf-1	chr01	19817590	19817815	chr01_19817590_19817815	226	975	93	73	2457.88	365.098	69.553	0.971072	0.83122	0
leaf-1	chr01	19817603	19817805	chr01_19817603_19817805	203	975	3	36	1695.62	386.287	28.1368	0.914967	0.821002	0
leaf-1	chr01	19820506	19821028	chr01_19820506_19821028	523	4313	355	591	26097	945.374	145.82	0.951008	0.992559	0
leaf-1	chr01	19861379	19862337	chr01_19861379_19862337	959	4828	392	65	3141.99	644.734	289.877	0.992662	0.900727	0
leaf-1	chr01	19861400	19862323	chr01_19861400_19862323	924	4825	367	138	5871.01	665.677	274.237	0.938089	0.873635	0
leaf-1	chr01	19861577	19862156	chr01_19861577_19862156	580	4197	231	281	11879.6	870.819	73.9431	0.587553	0.647173	0
leaf-1	chr01	19954185	19955526	chr01_19954185_19955526	1342	8070	283	34	1433.95	778.618	642.585	0.986205	0.993876	0
leaf-1	chr01	19954222	19955495	chr01_19954222_19955495	1274	8065	255	36	1875.96	817.492	636.525	0.894941	0.911996	0
leaf-1	chr01	19954298	19955416	chr01_19954298_19955416	1119	7955	37	15	664.9	910.24	624.983	0.682709	0.660342	0
leaf-1	chr01	19954647	19955300	chr01_19954647_19955300	654	7146	700	82	4124.02	1368.42	403.978	0.73685	0.56858	0
leaf-1	chr01	19954657	19955195	chr01_19954657_19955195	539	6698	666	174	8485.4	1527.98	229.683	0.735723	0.553625	0
leaf-1	chr01	19982615	19983414	chr01_19982615_19983414	800	1946	57	53	2714.11	299.63	21.717	0.76233	0.737878	0
leaf-1	chr01	20067067	20067259	chr01_20067067_20067259	193	376	6	45	1670	161.281	14.8322	0.577523	0.894838	0
leaf-1	chr01	20140485	20140772	chr01_20140485_20140772	288	1416	6	71	3582.51	554.066	119.53	0.991243	0.945918	0
leaf-1	chr01	20186713	20187400	chr01_20186713_20187400	688	413	48	20	335	74.0364	6.456	0.528796	0.544741	0
leaf-1	chr01	20225180	20225565	chr01_20225180_20225565	386	1163	3	79	2888.46	290.545	17.6078	0.663046	0.6712	0
leaf-1	chr01	20279924	20280700	chr01_20279924_20280700	777	1381	113	22	1186.68	212.21	61.7755	0.822737	0.833761	0
leaf-1	chr01	20279952	20280677	chr01_20279952_20280677	726	1374	102	16	876	222.35	50.1102	0.760102	0.811759	0
leaf-1	chr01	20279972	20280657	chr01_20279972_20280657	686	1357	91	18	908	229.194	42.4315	0.709673	0.772408	0
leaf-1	chr01	20292188	20293324	chr01_20292188_20293324	1137	1837	134	161	6998.66	211.04	30.2227	0.899621	0.889376	0
leaf-1	chr01	20320136	20320969	chr01_20320136_20320969	834	970	180	27	1294	137.809	43.8912	0.811167	0.747268	0
leaf-1	chr01	20320167	20320930	chr01_20320167_20320930	764	962	130	57	2497.95	146.594	34.4067	0.79243	0.768709	0
leaf-1	chr01	20327006	20327245	chr01_20327006_20327245	240	965	8	32	1521.99	355.841	29.6978	0.876869	0.889493	0
leaf-1	chr01	20446188	20446349	chr01_20446188_20446349	162	1931	167	42	2263.62	952.683	450.65	0.996621	0.999633	0
leaf-1	chr01	20446212	20446334	chr01_20446212_20446334	123	1931	2	255	12363.3	1201.09	91.0518	0.962219	0.980833	0
leaf-1	chr01	20449007	20449170	chr01_20449007_20449170	164	1441	6	225	11334.8	810.945	75.8077	0.864153	0.885566	0
leaf-1	chr01	20460530	20461398	chr01_20460530_20461398	869	1087	98	4	85	155.861	33.7399	0.948779	0.908449	0
leaf-1	chr01	20461998	20462280	chr01_20461998_20462280	283	760	10	123	5995.31	269.309	37.9798	0.903817	0.777319	0
leaf-1	chr01	20462000	20462309	chr01_20462000_20462309	310	781	40	24	1171.96	256.379	56.1577	0.895085	0.817324	0
leaf-1	chr01	20462040	20462302	chr01_20462040_20462302	263	754	4	28	1522	272.286	41.3868	0.735162	0.816639	0
leaf-1	chr01	20477848	20478610	chr01_20477848_20478610	763	721	60	9	480	108.923	32.5306	0.504041	0.511416	0
leaf-1	chr01	20477854	20478593	chr01_20477854_20478593	740	717	57	9	582	111.211	30.2884	0.512147	0.548973	0
leaf-1	chr01	20477873	20478558	chr01_20477873_20478558	686	710	70	22	1002.86	116.187	25.4952	0.527679	0.588439	0
leaf-1	chr01	20477921	20478513	chr01_20477921_20478513	593	668	33	15	672	123.343	19.2307	0.534289	0.581612	0
leaf-1	chr01	20603300	20604078	chr01_20603300_20604078	779	1005	112	64	3076.12	166.449	20.0865	0.976469	0.994525	0
leaf-1	chr01	20608269	20608461	chr01_20608269_20608461	193	417	4	71	3005.23	177.526	12.6836	0.852017	0.631614	0
leaf-1	chr01	20609136	20609286	chr01_20609136_20609286	151	2829	16	329	13770.6	1521.09	142.063	0.992258	0.999309	0
leaf-1	chr01	20685707	20686904	chr01_20685707_20686904	1198	22613	216	24	395	1977.92	1970.96	0.878744	0.53955	0
leaf-1	chr01	20705800	20706019	chr01_20705800_20706019	220	601	26	16	838	230.886	60.007	0.998518	0.588629	0
leaf-1	chr01	20705804	20706634	chr01_20705804_20706634	831	937	42	8	382	117.687	75.0386	0.992368	0.66165	0
leaf-1	chr01	20705815	20706628	chr01_20705815_20706628	814	936	92	10	550	119.079	75.1754	0.969711	0.651793	0
leaf-1	chr01	20705822	20706023	chr01_20705822_20706023	202	607	24	44	2068	247.493	25.7609	0.946558	0.588872	0
leaf-1	chr01	20876474	20876873	chr01_20876474_20876873	400	1561	4	120	5323.83	344.213	40.629	0.601741	0.993199	0
leaf-1	chr01	20877630	20878128	chr01_20877630_20878128	499	499	25	6	139	111.727	15.3119	0.721718	0.87602	0
leaf-1	chr01	20907668	20908012	chr01_20907668_20908012	345	798	34	19	891.95	232.337	77.568	0.919858	0.946066	0
leaf-1	chr01	20907697	20907982	chr01_20907697_20907982	286	784	11	32	1507.57	263.607	38.9155	0.864964	0.873399	0
leaf-1	chr01	20909212	20910123	chr01_20909212_20910123	912	2753	214	16	844	344.111	185.776	0.529535	0.800429	0
leaf-1	chr01	20909301	20910031	chr01_20909301_20910031	731	2668	148	30	1457.73	407.889	149.476	0.565103	0.716317	0
leaf-1	chr01	20909420	20909906	chr01_20909420_20909906	487	2346	41	20	871.87	510.584	41.0452	0.582231	0.63881	0
leaf-1	chr01	20909430	20909914	chr01_20909430_20909914	485	2341	51	19	778	510.767	41.7363	0.574961	0.645827	0
leaf-1	chr01	20931033	20932280	chr01_20931033_20932280	1248	5655	308	84	3203.28	619.03	99.9352	0.988539	0.99996	0
leaf-1	chr01	20947795	20948205	chr01_20947795_20948205	411	1523	7	25	1106.2	323.849	41.8928	0.97805	0.997964	0
leaf-1	chr01	21155351	21156016	chr01_21155351_21156016	666	1422	172	313	13147.5	266.144	13.0035	0.898651	0.999352	0
leaf-1	chr01	21433776	21434103	chr01_21433776_21434103	328	502	10	54	2236.45	157.315	16.3431	0.873445	0.87798	0
leaf-1	chr01	21444584	21445787	chr01_21444584_21445787	1204	7970	912	190	8321.1	822.69	273.772	0.999913	0.95765	0
leaf-1	chr01	21467385	21467861	chr01_21467385_21467861	477	1628	195	406	18805.5	365	24.1915	0.926082	0.911093	0
leaf-1	chr01	21468235	21469130	chr01_21468235_21469130	896	620	63	60	2150.76	88.2905	11.1171	0.724421	0.839027	0
leaf-1	chr01	21513110	21513407	chr01_21513110_21513407	298	925	16	6	365	320.189	66.1853	0.937459	0.94562	0
leaf-1	chr01	21513115	21513402	chr01_21513115_21513402	288	920	14	12	640	327.056	55.8744	0.920268	0.93227	0
leaf-1	chr01	21522705	21523079	chr01_21522705_21523079	375	1920	91	6	240.66	516.537	268.795	0.949698	0.933411	0
leaf-1	chr01	21522754	21523016	chr01_21522754_21523016	263	1838	44	250	12112.9	690.214	48.7288	0.906101	0.878026	0
leaf-1	chr01	21559562	21560355	chr01_21559562_21560355	794	17336	984	624	31927.3	2808.13	192.28	0.992886	0.950839	0
leaf-1	chr01	21559564	21560382	chr01_21559564_21560382	819	17338	1074	175	8855.97	2734.21	451.617	0.978573	0.997522	0
leaf-1	chr01	21560579	21560815	chr01_21560579_21560815	237	602	4	17	387.88	231.712	25.4772	0.94098	0.872963	0
leaf-1	chr01	21565473	21565648	chr01_21565473_21565648	176	13723	189	1758	79582.8	6918.37	868.236	0.990764	0.997119	0
leaf-1	chr01	21581746	21582282	chr01_21581746_21582282	537	1043	180	110	5049.5	242.302	36.15	0.936691	0.953078	0
leaf-1	chr01	21595787	21596623	chr01_21595787_21596623	837	9348	545	29	1089.89	1423.69	653.463	0.998869	0.999927	0
leaf-1	chr01	21595802	21596474	chr01_21595802_21596474	673	9206	389	390	19866.2	1740.07	144.648	0.988755	0.908268	0
leaf-1	chr01	21649601	21650265	chr01_21649601_21650265	665	7776	214	23	480.57	1307.21	632.564	0.645306	0.888956	0
leaf-1	chr01	21655432	21656361	chr01_21655432_21656361	930	16577	440	14	289.92	1918.88	1410.1	0.934088	0.984768	0
leaf-1	chr01	21655443	21656347	chr01_21655443_21656347	905	16570	430	56	1111.66	1968.66	1396.89	0.93143	0.96855	0
leaf-1	chr01	21709543	21709998	chr01_21709543_21709998	456	2906	158	5	214.78	632.949	403.148	0.941373	0.92362	0
leaf-1	chr01	21709563	21709986	chr01_21709563_21709986	424	2899	151	5	224	675.74	385.726	0.938998	0.929144	0
leaf-1	chr01	21709643	21709906	chr01_21709643_21709906	264	2772	3	205	10560	965.825	85.8446	0.839935	0.848645	0
leaf-1	chr01	21736973	21738010	chr01_21736973_21738010	1038	1207	50	14	721.64	150.381	34.9688	0.623014	0.606459	0
leaf-1	chr01	21737071	21737911	chr01_21737071_21737911	841	1118	22	10	514	164.379	19.3764	0.522447	0.558293	0
leaf-1	chr01	21800966	21801452	chr01_21800966_21801452	487	1583	123	75	1381.72	387.815	74.5194	0.520847	0.786207	0
leaf-1	chr01	21849224	21850358	chr01_21849224_21850358	1135	1847	78	27	1054.84	213.925	26.9527	0.930395	0.903281	0
leaf-1	chr01	21871748	21872236	chr01_21871748_21872236	489	968	62	47	2309.93	227.391	63.3108	0.993717	0.987921	0
leaf-1	chr01	21884370	21884838	chr01_21884370_21884838	469	5047	174	6	314.74	1080.08	537.944	0.997667	0.985809	0
leaf-1	chr01	21884383	21884831	chr01_21884383_21884831	449	5047	171	4	173.68	1126.02	502.911	0.989166	0.983386	0
leaf-1	chr01	21884393	21884822	chr01_21884393_21884822	430	5047	145	15	575.74	1172.39	461.959	0.981929	0.977772	0
leaf-1	chr01	21884405	21884802	chr01_21884405_21884802	398	5037	139	11	498	1254.3	375.013	0.967346	0.95557	0
leaf-1	chr01	21884416	21884791	chr01_21884416_21884791	376	5018	113	45	2015	1313.52	292.444	0.94948	0.939721	0
leaf-1	chr01	21884445	21884761	chr01_21884445_21884761	317	4920	22	87	3943.85	1433.15	80.1851	0.84377	0.835469	0
leaf-1	chr01	21913479	21913714	chr01_21913479_21913714	236	1041	1	97	4569	398.749	30.4275	0.985492	0.999519	0
leaf-1	chr01	22001298	22001601	chr01_22001298_22001601	304	527	22	12	657.59	159.145	70.8414	0.985263	0.95049	0
leaf-1	chr01	22004983	22005600	chr01_22004983_22005600	618	1035	70	8	316.82	185.288	40.1793	0.782145	0.341115	0
leaf-1	chr01	22044558	22044979	chr01_22044558_22044979	422	918	60	194	7085.45	186.19	56.9652	0.923531	0.813446	0
leaf-1	chr01	22090942	22091671	chr01_22090942_22091671	730	851	282	26	1305.85	151.567	13.7027	0.948406	0.63352	0
leaf-1	chr01	22109915	22111460	chr01_22109915_22111460	1546	2020	172	61	2990.46	171.013	89.719	0.981135	0.974023	0
leaf-1	chr01	22165502	22165803	chr01_22165502_22165803	302	4611	174	40	1972.69	1590.61	603.864	0.990701	0.991212	0
leaf-1	chr01	22165507	22165796	chr01_22165507_22165796	290	4611	166	28	1199	1651.8	534.642	0.987599	0.987004	0
leaf-1	chr01	22165525	22165780	chr01_22165525_22165780	256	4611	41	697	28530.6	1844.12	97.7159	0.970551	0.971211	0
leaf-1	chr01	22194604	22195462	chr01_22194604_22195462	859	2210	28	7	337	322.703	112	0.918627	0.910414	0
leaf-1	chr01	22194700	22195379	chr01_22194700_22195379	680	2100	102	30	1353.96	371.985	62.7031	0.677284	0.713881	0
leaf-1	chr01	22253962	22254926	chr01_22253962_22254926	965	4446	218	62	2983.7	592.414	156.675	0.957218	0.659115	0
leaf-1	chr01	22254017	22254789	chr01_22254017_22254789	773	3993	216	30	772.04	639.895	118.866	0.776201	0.479006	0
leaf-1	chr01	22254096	22255006	chr01_22254096_22255006	911	4302	430	15	614.65	604.824	154.782	0.61676	0.648864	0
leaf-1	chr01	22262888	22263351	chr01_22262888_22263351	464	993	43	40	1708	224.54	19.4684	0.716274	0.61445	0
leaf-1	chr01	22279198	22279479	chr01_22279198_22279479	282	405	24	4	92.99	125.972	45.6348	0.898376	0.465816	0
leaf-1	chr01	22332540	22333661	chr01_22332540_22333661	1122	582	45	41	2171	67.6262	12.4018	0.57109	0.789528	0
leaf-1	chr01	22404416	22404762	chr01_22404416_22404762	347	1318	18	40	1721.84	436.084	38.8364	0.971478	0.998994	0
leaf-1	chr01	22409033	22409409	chr01_22409033_22409409	377	2159	12	262	12678.8	594.896	87.1881	0.989552	0.991535	0
leaf-1	chr01	22409749	22410422	chr01_22409749_22410422	674	1667	110	31	1350.63	264.629	128.598	0.955163	0.549225	0
leaf-1	chr01	22409864	22410394	chr01_22409864_22410394	531	1587	89	46	2102	312.813	100.24	0.676119	0.607482	0
leaf-1	chr01	22417301	22418092	chr01_22417301_22418092	792	760	105	130	5534.84	119.488	21.4514	0.842514	0.947649	0
leaf-1	chr01	22475832	22476092	chr01_22475832_22476092	261	1466	13	136	6117.22	584.358	43.9218	0.989364	0.997815	0
leaf-1	chr01	22483609	22483890	chr01_22483609_22483890	282	4563	6	234	10234	1849.35	214.241	0.97413	0.995702	0
leaf-1	chr01	22485100	22485399	chr01_22485100_22485399	300	597	6	122	4837.06	209.358	16.7365	0.471258	0.97879	0
leaf-1	chr01	22495439	22496332	chr01_22495439_22496332	894	1362	58	29	1542.83	193.138	35.0709	0.808209	0.558521	0
leaf-1	chr01	22539277	22539442	chr01_22539277_22539442	166	338	4	55	3014	154.891	5.27891	0.365257	0.586462	0
leaf-1	chr01	22613487	22613777	chr01_22613487_22613777	291	3145	76	669	29965.7	1134.48	75.2798	0.979684	0.937837	0
leaf-1	chr01	22633155	22633488	chr01_22633155_22633488	334	3589	192	1352	64356.3	1163.1	80.0092	0.999229	0.852542	0
leaf-1	chr01	22637032	22637303	chr01_22637032_22637303	272	390	22	124	4436.3	147.934	13.5569	0.968952	0.999929	0
leaf-1	chr01	22637566	22637824	chr01_22637566_22637824	259	935	23	144	7172.22	349.88	55.6626	0.993324	0.994071	0
leaf-1	chr01	22677336	22677950	chr01_22677336_22677950	615	1163	90	12	734	209.008	67.9756	0.625757	0.510464	0
leaf-1	chr01	22805264	22805784	chr01_22805264_22805784	521	2339	202	170	8192.57	493.185	45.7526	0.954011	0.904809	0
leaf-1	chr01	22805317	22805817	chr01_22805317_22805817	501	2262	156	62	3014.47	478.782	93.8286	0.695382	0.999893	0
leaf-1	chr01	22841879	22842156	chr01_22841879_22842156	278	786	4	32	1964.58	299.574	24.8135	0.913653	0.995456	0
leaf-1	chr01	22849766	22849972	chr01_22849766_22849972	207	7896	3	110	2178.72	3507.6	1154.72	0.874266	0.801865	0
leaf-1	chr01	22871282	22871482	chr01_22871282_22871482	201	1756	56	358	13435.2	743.415	74.1197	0.986191	0.980434	0
leaf-1	chr01	22875686	22876460	chr01_22875686_22876460	775	1585	74	11	492.75	241.707	113.763	0.995373	0.396793	0
leaf-1	chr01	22875778	22876702	chr01_22875778_22876702	925	1957	99	18	868.92	260.057	94.5655	0.693031	0.766883	0
leaf-1	chr01	22876152	22876670	chr01_22876152_22876670	519	1505	216	35	550.94	334.504	54.8037	0.515996	0.75783	0
leaf-1	chr01	22892687	22893641	chr01_22892687_22893641	955	701	44	14	572.47	87.7065	26.9332	0.983449	0.464426	0
leaf-1	chr01	22893475	22894364	chr01_22893475_22894364	890	1189	28	13	592.8	148.236	79.1707	0.468605	0.773807	0
leaf-1	chr01	22911204	22912232	chr01_22911204_22912232	1029	885	22	20	736.94	109.257	40.5921	0.476151	0.580292	0
leaf-1	chr01	22911418	22912012	chr01_22911418_22912012	595	705	90	21	869.91	141.825	16.3053	0.532772	0.451118	0
leaf-1	chr01	22912685	22912960	chr01_22912685_22912960	276	1223	64	43	1568.79	391.476	148.959	0.935585	0.936356	0
leaf-1	chr01	22912704	22912922	chr01_22912704_22912922	219	1196	9	15	711.86	456.358	85.6034	0.900154	0.85273	0
leaf-1	chr01	23009867	23010204	chr01_23009867_23010204	338	3139	125	18	818.57	916.504	332.995	0.935656	0.917003	0
leaf-1	chr01	23009880	23010195	chr01_23009880_23010195	316	3120	109	25	1208.99	968.568	277.556	0.920951	0.911732	0
leaf-1	chr01	23009890	23010186	chr01_23009890_23010186	297	3113	91	43	2110.97	1010.31	229.878	0.897081	0.895907	0
leaf-1	chr01	23033048	23034223	chr01_23033048_23034223	1176	1668	144	34	1397.71	168.152	33.7886	0.991043	0.598327	0
leaf-1	chr01	23055684	23056071	chr01_23055684_23056071	388	2171	6	133	2706.1	532.682	168.801	0.835959	0.905394	0
leaf-1	chr01	23103918	23104530	chr01_23103918_23104530	613	600	50	44	2248	117.123	8.44686	0.748541	0.639093	0
leaf-1	chr01	23171171	23172373	chr01_23171171_23172373	1203	1476	21	8	346	148.687	71.9608	0.598188	0.590413	0
leaf-1	chr01	23171260	23172276	chr01_23171260_23172276	1017	1386	76	16	612	164.381	67.2836	0.49508	0.460226	0
leaf-1	chr01	23171512	23172040	chr01_23171512_23172040	529	1076	28	46	2453.92	226.07	18.3624	0.536894	0.532239	0
leaf-1	chr01	23187442	23188393	chr01_23187442_23188393	952	2035	186	368	18294	270.681	21.7163	0.996949	0.988643	0
leaf-1	chr01	23253991	23254502	chr01_23253991_23254502	512	1168	52	4	92.87	188.943	86.0813	0.562099	0.654527	0
leaf-1	chr01	23262880	23263343	chr01_23262880_23263343	464	36923	1995	353	8681.38	7743.17	2302.51	0.718921	0.657872	0
leaf-1	chr01	23275258	23276361	chr01_23275258_23276361	1104	2528	128	31	740.88	308.009	80.2209	0.99509	0.994266	0
leaf-1	chr01	23310863	23311389	chr01_23310863_23311389	527	714	101	35	1092.05	153.24	12.9374	0.88145	0.9918	0
leaf-1	chr01	23312079	23312183	chr01_23312079_23312183	105	261	4	47	2492	185.462	16.128	0.987521	0.992024	0
leaf-1	chr01	23445786	23446035	chr01_23445786_23446035	250	1379	49	92	4631.42	512.261	167.888	0.957693	0.957947	0
leaf-1	chr01	23445831	23445980	chr01_23445831_23445980	150	1250	2	39	1901	647.295	25.2731	0.79757	0.774812	0
leaf-1	chr01	23533700	23535494	chr01_23533700_23535494	1795	2858	124	15	701	206.56	83.7524	0.466867	0.466824	0
leaf-1	chr01	23533794	23535401	chr01_23533794_23535401	1608	2782	110	42	1790.83	224.682	68.2938	0.637201	0.486547	0
leaf-1	chr01	23537686	23538526	chr01_23537686_23538526	841	1925	268	33	1422.91	249.386	98.5681	0.914453	0.974098	0
leaf-1	chr01	23537726	23538506	chr01_23537726_23538506	781	1904	230	35	1829	263.583	87.3439	0.791888	0.933645	0
leaf-1	chr01	23537828	23538295	chr01_23537828_23538295	468	1539	75	12	578	328.874	41.5584	0.60585	0.441683	0
leaf-1	chr01	23550180	23550507	chr01_23550180_23550507	328	1465	2	520	24283.7	439.902	32.4838	0.98941	0.949205	0
leaf-1	chr01	23599775	23600243	chr01_23599775_23600243	469	7065	125	53	890.91	1617.97	526.22	0.55223	0.511427	0
leaf-1	chr01	23605454	23606580	chr01_23605454_23606580	1127	2710	44	15	294	233.934	136.165	0.35626	0.704165	0
leaf-1	chr01	23627548	23628645	chr01_23627548_23628645	1098	647	69	14	854	70.5697	29.9643	0.689817	0.726609	0
leaf-1	chr01	23655497	23655768	chr01_23655497_23655768	272	5603	146	13	677.88	1781.4	667.714	0.993925	0.987787	0
leaf-1	chr01	23655502	23655773	chr01_23655502_23655773	272	5604	275	110	6252.76	1784.33	660.785	0.988754	0.995247	0
leaf-1	chr01	23655538	23655766	chr01_23655538_23655766	229	5569	180	332	15273.4	2047.14	288.762	0.92635	0.984377	0
leaf-1	chr01	23685048	23685443	chr01_23685048_23685443	396	3512	4	205	8721.85	849.197	148.525	0.99227	0.999957	0
leaf-1	chr01	23704004	23704384	chr01_23704004_23704384	381	661	18	14	676	163.032	34.2684	0.774554	0.632093	0
leaf-1	chr01	23704041	23704324	chr01_23704041_23704324	284	577	4	42	2191.79	179.272	18.3877	0.707922	0.554884	0
leaf-1	chr01	23704096	23704457	chr01_23704096_23704457	362	606	8	58	2791	156.573	43.5598	0.563564	0.674852	0
leaf-1	chr01	23782845	23784010	chr01_23782845_23784010	1166	6017	599	5	227	670.726	421.922	0.852783	0.781906	0
leaf-1	chr01	23782872	23783982	chr01_23782872_23783982	1111	6008	602	16	836	701.929	407.657	0.887377	0.842408	0
leaf-1	chr01	23782909	23783979	chr01_23782909_23783979	1071	5997	592	9	360	724.266	398.161	0.889578	0.841878	0
leaf-1	chr01	23782912	23783921	chr01_23782912_23783921	1010	5978	560	36	1773	761.754	378.702	0.886342	0.764479	0
leaf-1	chr01	23782933	23783479	chr01_23782933_23783479	547	4844	415	116	5599.35	1085.6	176.792	0.852296	0.516008	0
leaf-1	chr01	23810992	23811449	chr01_23810992_23811449	458	1698	61	45	2234.85	384.14	149.735	0.796044	0.928841	0
leaf-1	chr01	23811048	23811412	chr01_23811048_23811412	365	1645	41	105	5353	456.423	48.9782	0.797475	0.889411	0
leaf-1	chr01	23855454	23856413	chr01_23855454_23856413	960	1338	156	13	642	177.315	56.9437	0.577899	0.585261	0
leaf-1	chr01	23855474	23856387	chr01_23855474_23856387	914	1318	59	3	134.97	183.742	50.435	0.605591	0.620196	0
leaf-1	chr01	24041401	24042301	chr01_24041401_24042301	901	808	76	30	1191	118.71	26.1478	0.667739	0.71811	0
leaf-1	chr01	24057945	24058741	chr01_24057945_24058741	797	4876	206	21	1087	740.652	358.651	0.97654	0.888681	0
leaf-1	chr01	24057980	24058702	chr01_24057980_24058702	723	4863	180	9	383	807.219	306.812	0.911968	0.873972	0
leaf-1	chr01	24057996	24058687	chr01_24057996_24058687	692	4843	174	11	525.99	837.036	278.643	0.888212	0.867345	0
leaf-1	chr01	24058019	24058666	chr01_24058019_24058666	648	4809	144	16	583	879.38	233.87	0.845496	0.84494	0
leaf-1	chr01	24058073	24058628	chr01_24058073_24058628	556	4628	93	40	1527.83	952.263	159.882	0.691775	0.751064	0
leaf-1	chr01	24062131	24062868	chr01_24062131_24062868	738	1120	91	3	76.98	189.465	51.3405	0.953317	0.936198	0
leaf-1	chr01	24062147	24062817	chr01_24062147_24062817	671	1106	59	38	1885.86	204.531	19.0061	0.933582	0.883683	0
leaf-1	chr01	24062165	24062829	chr01_24062165_24062829	665	1108	56	7	386	203.759	24.1454	0.837104	0.908845	0
leaf-1	chr01	24191871	24192099	chr01_24191871_24192099	229	5495	102	834	37172.2	1986.86	207.657	0.985448	0.845429	0
leaf-1	chr01	24198171	24198378	chr01_24198171_24198378	208	2228	2	215	10495.8	993.029	98.8567	0.957758	0.958663	0
leaf-1	chr01	24203769	24204384	chr01_24203769_24204384	616	2826	212	99	1792.02	602.315	61.2749	0.871755	0.942662	0
leaf-1	chr01	24216749	24217078	chr01_24216749_24217078	330	1031	92	464	21954.8	347.085	49.3745	0.710883	0.973148	0
leaf-1	chr01	24343990	24345049	chr01_24343990_24345049	1060	1321	155	3	165	153.466	106.918	0.801583	0.993939	0
leaf-1	chr01	24344016	24344789	chr01_24344016_24344789	774	1293	132	8	368	204.316	77.8729	0.83834	0.714426	0
leaf-1	chr01	24344086	24344679	chr01_24344086_24344679	594	1225	134	116	5754	240.895	44.3136	0.737394	0.699711	0
leaf-1	chr01	24345640	24345832	chr01_24345640_24345832	193	1103	110	28	1243.62	510.938	154.197	0.972235	0.973098	0
leaf-1	chr01	24406918	24407193	chr01_24406918_24407193	276	1191	45	111	4998.13	461.913	55.5947	0.999738	0.999882	0
leaf-1	chr01	24426215	24426936	chr01_24426215_24426936	722	738	13	3	193.51	115.946	37.5911	0.632243	0.85563	0
leaf-1	chr01	24427277	24427387	chr01_24427277_24427387	111	857	5	89	4237.93	634.5	80.6204	0.984139	0.965395	0
leaf-1	chr01	24519512	24520468	chr01_24519512_24520468	957	1602	61	6	326	199.616	77.6232	0.791815	0.790327	0
leaf-1	chr01	24554693	24555634	chr01_24554693_24555634	942	1710	66	35	1383.59	202.606	99.681	0.593884	0.593034	0
leaf-1	chr01	24555077	24555440	chr01_24555077_24555440	364	1202	8	15	708.51	312.096	47.0889	0.479779	0.57292	0
leaf-1	chr01	24580493	24581065	chr01_24580493_24581065	573	1900	334	172	7662.42	418.719	40.7437	0.999951	0.50901	0
leaf-1	chr01	24591125	24591706	chr01_24591125_24591706	582	1078	38	42	1879.28	207.466	89.3659	0.857955	0.923898	0
leaf-1	chr01	24592478	24593233	chr01_24592478_24593233	756	1814	132	186	7976.57	309.636	17.8705	0.991633	0.967524	0
leaf-1	chr01	24654837	24655129	chr01_24654837_24655129	293	812	24	336	14503	298.952	21.5706	0.99983	0.98537	0
leaf-1	chr01	24663457	24663866	chr01_24663457_24663866	410	2985	52	137	5241.66	650.577	57.3454	0.991734	0.947473	0
leaf-1	chr01	24666266	24667097	chr01_24666266_24667097	832	4232	211	15	641.95	554.106	520.936	0.895993	0.900954	0
leaf-1	chr01	24666464	24666779	chr01_24666464_24666779	316	3664	85	39	2037	1171.63	291.309	0.767504	0.703246	0
leaf-1	chr01	24666515	24666769	chr01_24666515_24666769	255	3499	11	174	8475.48	1310.54	63.0733	0.706633	0.69493	0
leaf-1	chr01	24681123	24682019	chr01_24681123_24682019	897	5481	306	19	456.63	853.208	222.039	0.958972	0.992728	0
leaf-1	chr01	24687155	24687873	chr01_24687155_24687873	719	427	48	8	192.82	68.5084	13.6185	0.439998	0.787664	0
leaf-1	chr01	24733683	24734619	chr01_24733683_24734619	937	1098	185	48	2458	147.881	20.7887	0.928276	0.855495	0
leaf-1	chr01	24733691	24734679	chr01_24733691_24734679	989	1102	62	13	622.86	142.143	31.6409	0.897072	0.979128	0
leaf-1	chr01	24744598	24745874	chr01_24744598_24745874	1277	5296	87	40	2187	485.729	178.692	0.741641	0.550324	0
leaf-1	chr01	24751703	24751966	chr01_24751703_24751966	264	415	3	12	587.96	151.954	19.6294	0.918711	0.847193	0
leaf-1	chr01	24751703	24751973	chr01_24751703_24751973	271	415	3	6	238	150.296	22.0034	0.918711	0.862862	0
leaf-1	chr01	24752211	24752570	chr01_24752211_24752570	360	612	10	16	499.94	165.398	13.57	0.831793	0.744738	0
leaf-1	chr01	24791128	24791580	chr01_24791128_24791580	453	992	79	131	5109.54	194.564	22.8606	0.978133	0.999107	0
leaf-1	chr01	24798444	24798944	chr01_24798444_24798944	501	848	40	7	351.9	182.422	35.9172	0.85551	0.913076	0
leaf-1	chr01	24893255	24893503	chr01_24893255_24893503	249	2602	139	281	13012.1	982.694	115.047	0.999885	0.972812	0
leaf-1	chr01	24907228	24907904	chr01_24907228_24907904	677	621	20	13	553	116.642	22.015	0.74353	0.999311	0
leaf-1	chr01	24944712	24945127	chr01_24944712_24945127	416	2878	11	2	58	742.01	362.601	0.983412	0.902952	0
leaf-1	chr01	24944759	24945098	chr01_24944759_24945098	340	2862	4	34	575.95	888.51	206.581	0.950867	0.910394	0
leaf-1	chr01	24945514	24946233	chr01_24945514_24946233	720	345	33	24	908	47.1669	23.9268	0.472055	0.331847	0
leaf-1	chr01	24946194	24946660	chr01_24946194_24946660	467	438	64	24	1087	95.7082	11.9321	0.43143	0.471622	0
leaf-1	chr01	25085697	25085978	chr01_25085697_25085978	282	10695	465	205	8127.98	3437.67	1360.45	0.995478	0.996123	0
leaf-1	chr01	25085716	25085958	chr01_25085716_25085958	243	10679	401	932	42440.4	3916.31	705.742	0.973736	0.973183	0
leaf-1	chr01	25102472	25103450	chr01_25102472_25103450	979	979	16	8	155.99	116.044	35.3859	0.331641	0.470011	0
leaf-1	chr01	25180611	25180715	chr01_25180611_25180715	105	396	22	17	1015	248.548	59.5475	0.740809	0.705787	0
leaf-1	chr01	25253013	25253267	chr01_25253013_25253267	255	935	32	85	4245.95	303.953	32.1916	0.896015	0.654605	0
leaf-1	chr01	25326405	25326797	chr01_25326405_25326797	393	1162	28	17	806.99	289.99	97.8111	0.92726	0.956901	0
leaf-1	chr01	25326455	25326744	chr01_25326455_25326744	290	1090	6	33	1548.89	345.692	29.3624	0.797089	0.811012	0
leaf-1	chr01	25352683	25352955	chr01_25352683_25352955	273	1229	20	16	688	420.232	88.3822	0.76919	0.71102	0
leaf-1	chr01	25352711	25352983	chr01_25352711_25352983	273	1231	6	96	4555.98	436.974	44.3245	0.7416	0.827662	0
leaf-1	chr01	25362838	25363156	chr01_25362838_25363156	319	862	2	190	9742.96	283.148	16.8859	0.808916	0.988118	0
leaf-1	chr01	25370551	25370872	chr01_25370551_25370872	322	1991	45	507	22121.2	693.657	59.0873	0.99986	0.979309	0
leaf-1	chr01	25435680	25436187	chr01_25435680_25436187	508	661	59	32	1081.19	155.039	31.2433	0.935962	0.9786	0
leaf-1	chr01	25445950	25446441	chr01_25445950_25446441	492	493	62	30	1667	108.566	17.0799	0.577729	0.551826	0
leaf-1	chr01	25534033	25535887	chr01_25534033_25535887	1855	2797	33	11	567	172.343	77.7218	0.877772	0.931032	0
leaf-1	chr01	25534350	25534674	chr01_25534350_25534674	325	773	3	70	3311.71	234.858	10.1351	0.479081	0.551406	0
leaf-1	chr01	25535676	25535899	chr01_25535676_25535899	224	774	15	68	3523.26	276.933	34.9705	0.347926	0.994057	0
leaf-1	chr01	25577202	25577622	chr01_25577202_25577622	421	1044	60	107	3892.29	207.788	27.611	0.893334	0.994677	0
leaf-1	chr01	25658352	25659006	chr01_25658352_25659006	655	259	30	38	956.91	45.4067	10.4552	0.912335	0.462096	0
leaf-1	chr01	25683180	25683451	chr01_25683180_25683451	272	15286	582	1803	85190.3	6156.62	551.478	0.999786	0.999915	0
leaf-1	chr01	25725837	25726832	chr01_25725837_25726832	996	1207	25	14	370	163.686	34.7686	0.959539	0.685687	0
leaf-1	chr01	25741480	25742476	chr01_25741480_25742476	997	2636	158	2	82	334.087	164.226	0.99819	0.923956	0
leaf-1	chr01	25741527	25742428	chr01_25741527_25742428	902	2633	114	7	315	368.272	132.519	0.970402	0.958392	0
leaf-1	chr01	25741551	25742403	chr01_25741551_25742403	853	2630	148	6	256	387.884	107.231	0.952098	0.945285	0
leaf-1	chr01	25741565	25742391	chr01_25741565_25742391	827	2629	137	12	483.28	398.393	90.7478	0.932186	0.931738	0
leaf-1	chr01	25773948	25774453	chr01_25773948_25774453	506	1253	116	78	3733.99	296.046	24.4704	0.984579	0.993445	0
leaf-1	chr01	25829201	25829597	chr01_25829201_25829597	397	18107	949	157	5720.77	4767.45	2164.48	0.981182	0.977929	0
leaf-1	chr01	25829209	25829573	chr01_25829209_25829573	365	18089	826	465	20647.6	5152.91	1804.7	0.977162	0.964516	0
leaf-1	chr01	25829241	25829555	chr01_25829241_25829555	315	17953	474	318	13257	5757.96	1042.18	0.918247	0.928879	0
leaf-1	chr01	25829246	25829522	chr01_25829246_25829522	277	17518	77	1084	51170.8	6127.87	282.513	0.896929	0.817022	0
leaf-1	chr01	25905842	25906438	chr01_25905842_25906438	597	3495	323	30	1397.08	618.268	248.249	0.972527	0.900177	0
leaf-1	chr01	25905845	25906429	chr01_25905845_25906429	585	3491	310	14	314	628.818	239.504	0.965721	0.89278	0
leaf-1	chr01	25923046	25923545	chr01_25923046_25923545	500	501	54	46	2452	112.435	12.5754	0.736396	0.559247	0
leaf-1	chr01	25939617	25940191	chr01_25939617_25940191	575	26934	251	37	705.93	5056.61	3743.55	0.869828	0.950567	0
leaf-1	chr01	26015689	26016406	chr01_26015689_26016406	718	2561	78	6	138	379.238	166.824	0.777742	0.625157	0
leaf-1	chr01	26020189	26020889	chr01_26020189_26020889	701	769	22	8	139.74	125.211	19.9543	0.616439	0.346726	0
leaf-1	chr01	26021759	26022519	chr01_26021759_26022519	761	24277	338	174	3940.12	2608.43	4575.4	0.855774	0.839294	0
leaf-1	chr01	26027474	26028021	chr01_26027474_26028021	548	2791	48	17	254.63	558.186	131.452	0.86379	0.850913	0
leaf-1	chr01	26031048	26032401	chr01_26031048_26032401	1354	1482	48	5	201.79	139.444	38.0565	0.883981	0.88276	0
leaf-1	chr01	26031079	26032369	chr01_26031079_26032369	1291	1469	28	21	1166.65	143.546	33.9548	0.790181	0.812257	0
leaf-1	chr01	26066492	26066843	chr01_26066492_26066843	352	1082	40	426	19801.4	317.453	47.723	0.93897	0.737501	0
leaf-1	chr01	26075267	26076245	chr01_26075267_26076245	979	3216	190	43	2179	390.144	290.773	0.948014	0.954124	0
leaf-1	chr01	26075567	26076078	chr01_26075567_26076078	512	2811	335	102	4534	625.266	210.82	0.674567	0.657058	0
leaf-1	chr01	26098462	26098827	chr01_26098462_26098827	366	1494	110	96	4317.8	427.608	149.508	0.972395	0.974117	0
leaf-1	chr01	26098483	26098813	chr01_26098483_26098813	331	1489	56	147	5920.88	462.764	108.738	0.941356	0.9459	0
leaf-1	chr01	26230923	26231224	chr01_26230923_26231224	302	16807	819	231	9890.26	4888.54	2547.38	0.976543	0.999072	0
leaf-1	chr01	26230953	26231200	chr01_26230953_26231200	248	16796	772	67	3073.55	5850.14	1658.8	0.964469	0.978707	0
leaf-1	chr01	26230964	26231189	chr01_26230964_26231189	226	16737	476	196	8739.23	6262.84	1038.67	0.941005	0.955229	0
leaf-1	chr01	26230975	26231179	chr01_26230975_26231179	205	16631	72	1038	46121.8	6567.34	415.733	0.895228	0.916132	0
leaf-1	chr01	26309951	26310767	chr01_26309951_26310767	817	534	33	14	742	80.2635	23.6296	0.522809	0.583529	0
leaf-1	chr01	26328317	26328553	chr01_26328317_26328553	237	5259	217	37	1790.87	2121.97	1036.75	0.990415	0.980656	0
leaf-1	chr01	26328321	26328493	chr01_26328321_26328493	173	5143	9	151	7623.08	2735.05	227.467	0.980122	0.902756	0
leaf-1	chr01	26336319	26337066	chr01_26336319_26337066	748	9749	192	59	2626.69	1489.72	1413.26	0.964563	0.998724	0
leaf-1	chr01	26336625	26336973	chr01_26336625_26336973	349	9223	27	217	9019.71	2961.22	480.839	0.864916	0.938387	0
leaf-1	chr01	26398131	26398544	chr01_26398131_26398544	414	7737	382	162	7566.14	1855.29	846.3	0.996696	0.999845	0
leaf-1	chr01	26398153	26398441	chr01_26398153_26398441	289	7161	247	664	28573.6	2401.55	197.726	0.934293	0.809394	0
leaf-1	chr01	26402243	26402791	chr01_26402243_26402791	549	1002	218	92	4127.97	214.474	51.4348	0.964779	0.654373	0
leaf-1	chr01	26402336	26402891	chr01_26402336_26402891	556	1018	238	75	3957	215.387	47.8744	0.676166	0.59841	0
leaf-1	chr01	26412695	26413868	chr01_26412695_26413868	1174	3862	238	20	1050.62	410.818	252.438	0.873606	0.645166	0
leaf-1	chr01	26412916	26413643	chr01_26412916_26413643	728	3582	191	49	2334.82	603.666	59.2281	0.706046	0.748021	0
leaf-1	chr01	26429286	26430035	chr01_26429286_26430035	750	1170	140	123	5808	191.433	40.1006	0.688482	0.6288	0
leaf-1	chr01	26625147	26626350	chr01_26625147_26626350	1204	7867	160	72	3005.85	747.199	658.911	0.992762	0.996374	0
leaf-1	chr01	26713356	26714449	chr01_26713356_26714449	1094	2662	98	26	754.52	316.318	36.3853	0.998844	0.984575	0
leaf-1	chr01	26728634	26729741	chr01_26728634_26729741	1108	1489	66	30	1650	167.691	52.2251	0.737389	0.863949	0
leaf-1	chr01	26734409	26735479	chr01_26734409_26735479	1071	3652	30	25	1407.99	440.338	245.941	0.99139	0.753457	0
leaf-1	chr01	26734670	26735372	chr01_26734670_26735372	703	3369	250	140	6295.84	603.816	100.25	0.719287	0.643532	0
leaf-1	chr01	26734743	26735544	chr01_26734743_26735544	802	3447	314	109	5333.52	544.055	179.991	0.604224	0.998795	0
leaf-1	chr01	26762714	26764040	chr01_26762714_26764040	1327	1613	60	2	76	159.058	66.5652	0.723122	0.832499	0
leaf-1	chr01	26762784	26763967	chr01_26762784_26763967	1184	1607	56	10	573.98	176.658	45.7424	0.855978	0.903063	0
leaf-1	chr01	26762819	26763936	chr01_26762819_26763936	1118	1596	114	22	1017.84	185.041	30.8763	0.848768	0.870063	0
leaf-1	chr01	26845836	26846203	chr01_26845836_26846203	368	1235	38	2	52	371.313	112.005	0.96645	0.981476	0
leaf-1	chr01	26845851	26846191	chr01_26845851_26846191	341	1233	31	86	3815.06	397.991	62.1559	0.958324	0.973822	0
leaf-1	chr01	26922657	26923213	chr01_26922657_26923213	557	1738	85	141	6224.74	321.955	100.632	0.983893	0.695199	0
leaf-1	chr01	26922770	26923140	chr01_26922770_26923140	371	1505	8	30	1248	380.573	63.0982	0.669638	0.593095	0
leaf-1	chr01	26964092	26964438	chr01_26964092_26964438	347	2968	10	8	142.89	1020.09	685.206	0.93826	0.603498	0
leaf-1	chr01	26964161	26964471	chr01_26964161_26964471	311	2934	4	98	1819.04	1108.93	667.043	0.91405	0.395652	0
leaf-1	chr01	26966532	26967167	chr01_26966532_26967167	636	15298	1040	101	1878.39	2734.75	747.102	0.90015	0.754651	0
leaf-1	chr01	27069995	27070541	chr01_27069995_27070541	547	540	40	36	769.57	119.701	21.8027	0.86241	0.520231	0
leaf-1	chr01	27286605	27287135	chr01_27286605_27287135	531	6516	286	22	1158.78	1195.58	1106.05	0.986798	0.986386	0
leaf-1	chr01	27286720	27286965	chr01_27286720_27286965	246	6017	54	190	10993.5	2134.96	864.02	0.770871	0.864996	0
leaf-1	chr01	27291155	27292365	chr01_27291155_27292365	1211	1301	172	111	4861.74	134.808	47.8837	0.949366	0.860445	0
leaf-1	chr01	27291616	27292244	chr01_27291616_27292244	629	958	50	18	849.26	174.694	29.3836	0.479699	0.562496	0
leaf-1	chr01	27299703	27300313	chr01_27299703_27300313	611	305	30	6	309	58.7705	9.32877	0.561488	0.383716	0
leaf-1	chr01	27301497	27301702	chr01_27301497_27301702	206	322	2	76	3175.92	132.829	13.5195	0.74092	0.423656	0
leaf-1	chr01	27320461	27321045	chr01_27320461_27321045	585	756	80	157	7736.82	157.029	15.4462	0.922517	0.999943	0
leaf-1	chr01	27367452	27367878	chr01_27367452_27367878	427	1217	30	14	458.98	250.923	68.9546	0.99845	1	0
leaf-1	chr01	27367458	27367842	chr01_27367458_27367842	385	1214	8	54	2185.89	272.839	19.8577	0.988848	0.937685	0
leaf-1	chr01	27371974	27372227	chr01_27371974_27372227	254	856	12	37	1786.57	280.126	61.6129	0.942099	0.894832	0
leaf-1	chr01	27372916	27373487	chr01_27372916_27373487	572	845	64	23	1012.13	178.235	26.1257	0.935376	0.855131	0
leaf-1	chr01	27378273	27378594	chr01_27378273_27378594	322	1636	48	16	547.87	526.255	167.213	0.973935	0.988277	0
leaf-1	chr01	27378278	27378589	chr01_27378278_27378589	312	1633	36	9	459.91	541.238	147.097	0.968613	0.9841	0
leaf-1	chr01	27378287	27378583	chr01_27378287_27378583	297	1631	20	21	1090.83	562.328	115.929	0.949207	0.974081	0
leaf-1	chr01	27386428	27386808	chr01_27386428_27386808	381	2740	12	289	11705.2	707.7	85.8786	0.989564	0.986135	0
leaf-1	chr01	27393775	27393977	chr01_27393775_27393977	203	495	6	158	6335.14	207.762	14.5164	0.748988	0.808498	0
leaf-1	chr01	27412039	27412826	chr01_27412039_27412826	788	1560	148	18	852.39	229.686	80.453	0.645787	0.511208	0
leaf-1	chr01	27464049	27465059	chr01_27464049_27465059	1011	4173	155	4	93.93	491.089	291.244	0.995821	0.591701	0
leaf-1	chr01	27470218	27471004	chr01_27470218_27471004	787	796	56	4	220	127.83	26.3149	0.73685	0.593435	0
leaf-1	chr01	27470236	27470987	chr01_27470236_27470987	752	793	52	18	819.98	131.566	20.1579	0.740883	0.602134	0
leaf-1	chr01	27470261	27470968	chr01_27470261_27470968	708	781	34	7	331	134.888	15.487	0.696672	0.588706	0
leaf-1	chr01	27506603	27506881	chr01_27506603_27506881	279	1158	34	9	556	385.158	85.8	0.953219	0.650799	0
leaf-1	chr01	27506604	27506965	chr01_27506604_27506965	362	1266	39	138	6720.91	347.066	102.861	0.947958	0.92217	0
leaf-1	chr01	27617688	27618423	chr01_27617688_27618423	736	978	76	96	4123	171.097	25.8749	0.999701	0.99183	0
leaf-1	chr01	27637890	27638094	chr01_27637890_27638094	205	1790	36	455	17833.3	749.039	51.8605	0.945424	0.994446	0
leaf-1	chr01	27714469	27714975	chr01_27714469_27714975	507	1242	312	176	6382.01	281.32	30.5451	0.946071	0.961323	0
leaf-1	chr01	27722455	27722740	chr01_27722455_27722740	286	4376	23	449	23323.1	1608.47	89.5716	0.990055	0.999944	0
leaf-1	chr01	27801549	27801973	chr01_27801549_27801973	425	735	63	29	1095.7	160.278	40.1261	0.904364	0.757897	0
leaf-1	chr01	27801555	27801834	chr01_27801555_27801834	280	578	2	14	625.99	179.369	33.0269	0.891649	0.479001	0
leaf-1	chr01	27936266	27937050	chr01_27936266_27937050	785	1148	144	22	1061.99	172.212	16.4328	0.845668	0.493135	0
leaf-1	chr01	27937717	27938007	chr01_27937717_27938007	291	394	4	42	2502.02	143.117	13.5377	0.847683	0.863497	0
leaf-1	chr01	27952255	27952749	chr01_27952255_27952749	495	811	67	84	4122.81	174.783	42.6847	0.684261	0.999759	0
leaf-1	chr01	27952295	27952532	chr01_27952295_27952532	238	589	3	10	593	216.156	8.71519	0.612752	0.441699	0
leaf-1	chr01	27963504	27964103	chr01_27963504_27964103	600	3165	218	11	514.96	583.977	153.856	0.785509	0.814591	0
leaf-1	chr01	27963519	27964093	chr01_27963519_27964093	575	3141	206	69	3022.82	600.667	134.177	0.761966	0.800121	0
leaf-1	chr01	28027415	28027783	chr01_28027415_28027783	369	3254	109	10	386	899.897	276.485	0.912128	0.911295	0
leaf-1	chr01	28027434	28027765	chr01_28027434_28027765	332	3223	71	28	1344	971.269	183.56	0.877271	0.885232	0
leaf-1	chr01	28047957	28048273	chr01_28047957_28048273	317	51132	28	1806	35885.6	16408.5	7147.82	0.882277	0.959261	0
leaf-1	chr01	28050956	28051836	chr01_28050956_28051836	881	13149	1254	231	9894.65	1801.22	525.687	0.999935	0.653971	0
leaf-1	chr01	28051043	28051658	chr01_28051043_28051658	616	11101	463	741	37113.8	2066.77	204.586	0.847687	0.414255	0
leaf-1	chr01	28051633	28051914	chr01_28051633_28051914	282	5242	10	748	36689.3	1510.9	440.367	0.330966	0.999119	0
leaf-1	chr01	28086096	28086716	chr01_28086096_28086716	621	2958	6	2	110	477.337	538.147	0.842056	0.959633	0
leaf-1	chr01	28086180	28086611	chr01_28086180_28086611	432	2953	179	10	381	684.132	525.653	0.965772	0.963923	0
leaf-1	chr01	28086261	28086518	chr01_28086261_28086518	258	2905	60	73	3025.85	1100.46	164.301	0.967316	0.918755	0
leaf-1	chr01	28086269	28086522	chr01_28086269_28086522	254	2910	31	205	10319.9	1118.97	92.5494	0.949101	0.940194	0
leaf-1	chr01	28087208	28087855	chr01_28087208_28087855	648	1241	188	239	10893	242.374	24.7827	0.991451	0.991121	0
leaf-1	chr01	28235189	28235316	chr01_28235189_28235316	128	569	1	93	3900.99	325.835	27.4475	0.979561	0.99997	0
leaf-1	chr01	28237995	28238708	chr01_28237995_28238708	714	1724	126	243	9785.92	293.858	33.8409	0.999967	0.989994	0
leaf-1	chr01	28334169	28334456	chr01_28334169_28334456	288	2058	4	474	22187	777.115	59.7968	0.881924	0.986188	0
leaf-1	chr01	28336481	28337584	chr01_28336481_28337584	1104	909	38	44	2212.91	106.454	26.6961	0.518159	0.937579	0
leaf-1	chr01	28381753	28382318	chr01_28381753_28382318	566	29662	2552	408	12800.1	5879.38	2029.61	0.974043	0.966261	0
leaf-1	chr01	28383085	28383521	chr01_28383085_28383521	437	760	2	15	554	163.97	14.9142	0.643741	0.628745	0
leaf-1	chr01	28438909	28439390	chr01_28438909_28439390	482	3361	8	4	269.82	587.017	543.514	0.935285	0.632825	0
leaf-1	chr01	28438950	28439183	chr01_28438950_28439183	234	3238	24	440	19936.2	1141.91	97.2102	0.935649	0.898287	0
leaf-1	chr01	28440084	28440270	chr01_28440084_28440270	187	6490	14	790	39377.8	3097.63	260.371	0.978517	0.982629	0
leaf-1	chr01	28444344	28444626	chr01_28444344_28444626	283	497	4	24	1275.29	168.621	39.2292	0.65303	0.392527	0
leaf-1	chr01	28545092	28545373	chr01_28545092_28545373	282	295	3	16	752	101.185	15.0827	0.604456	0.478975	0
leaf-1	chr01	28563574	28564127	chr01_28563574_28564127	554	4416	591	483	24771.1	972.445	164.073	0.996961	0.999597	0
leaf-1	chr01	28568058	28568378	chr01_28568058_28568378	321	2836	212	2	102	934.206	300.485	0.996566	0.99748	0
leaf-1	chr01	28568072	28568369	chr01_28568072_28568369	298	2835	30	735	33276.4	1003.44	169.257	0.987173	0.997272	0
leaf-1	chr01	28568901	28569057	chr01_28568901_28569057	157	1219	12	232	10284.2	671.013	72.3205	0.768739	0.953529	0
leaf-1	chr01	28575809	28576647	chr01_28575809_28576647	839	688	112	113	4533.88	105.792	16.7838	0.882486	0.987365	0
leaf-1	chr01	28577134	28577969	chr01_28577134_28577969	836	553	45	41	1649.12	76.903	21.6619	0.886957	0.508877	0
leaf-1	chr01	28592505	28592730	chr01_28592505_28592730	226	17113	508	4515	179574	6720.78	568.604	0.981376	0.993884	0
leaf-1	chr01	28709334	28710070	chr01_28709334_28710070	737	756	40	45	1983	107.556	38.0758	0.774117	0.577304	0
leaf-1	chr01	28709397	28709784	chr01_28709397_28709784	388	575	4	14	556	132.62	30.1519	0.625016	0.504761	0
leaf-1	chr01	28709458	28709636	chr01_28709458_28709636	179	323	2	14	603.74	132.994	17.6283	0.517647	0.334679	0
leaf-1	chr01	28718546	28719088	chr01_28718546_28719088	543	4159	558	142	3285.76	912.349	72.7567	0.725531	0.888596	0
leaf-1	chr01	28719444	28719760	chr01_28719444_28719760	317	2752	56	40	1077.19	948.111	252.673	0.863165	0.917152	0
leaf-1	chr01	28723871	28725209	chr01_28723871_28725209	1339	11313	310	55	1059.86	808.871	641.99	0.847673	0.876334	0
leaf-1	chr01	28862276	28862513	chr01_28862276_28862513	238	526	2	17	330.81	184.646	47.6886	0.535749	0.875724	0
leaf-1	chr01	28864532	28865252	chr01_28864532_28865252	721	1369	74	162	6580.21	231.339	40.1887	0.988266	0.994746	0
leaf-1	chr01	28869580	28869886	chr01_28869580_28869886	307	3467	89	285	11142.5	1270.76	93.4653	0.996076	0.995633	0
leaf-1	chr01	28883562	28883791	chr01_28883562_28883791	230	3097	6	67	1419.88	1392.58	308.158	0.992471	0.987394	0
leaf-1	chr01	28897974	28898254	chr01_28897974_28898254	281	8403	509	115	4818.95	3132.74	853.239	0.992584	0.993642	0
leaf-1	chr01	28897987	28898246	chr01_28897987_28898246	260	8401	155	706	34593.1	3350.86	382.718	0.974633	0.985471	0
leaf-1	chr01	28924717	28925620	chr01_28924717_28925620	904	3212	333	9	231.83	450.096	159.067	0.99702	0.645973	0
leaf-1	chr01	28924740	28925598	chr01_28924740_28925598	859	3208	440	86	3413.58	472.521	128.588	0.978974	0.744887	0
leaf-1	chr01	28924827	28925513	chr01_28924827_28925513	687	3042	224	75	3465.66	526.238	67.8217	0.690146	0.671782	0
leaf-1	chr01	28984782	28985440	chr01_28984782_28985440	659	617	90	68	3436	115.033	13.2243	0.582028	0.546148	0
leaf-1	chr01	28991912	28992623	chr01_28991912_28992623	712	1868	147	223	10243	333.2	70.5328	0.956341	0.980379	0
leaf-1	chr01	29009685	29010309	chr01_29009685_29010309	625	2354	131	22	351.86	503.718	66.0017	0.912855	0.994429	0
leaf-1	chr01	29051260	29051875	chr01_29051260_29051875	616	575	22	27	1316.7	111.624	11.502	0.577846	0.92228	0
leaf-1	chr01	29064703	29064945	chr01_29064703_29064945	243	754	5	48	2247.34	276.893	87.0783	0.973895	0.82508	0
leaf-1	chr01	29085661	29086476	chr01_29085661_29086476	816	32275	1381	242	4739.28	4673.2	1222.06	0.878932	0.959009	0
leaf-1	chr01	29142903	29143436	chr01_29142903_29143436	534	970	144	105	4626.75	218.484	22.5767	0.999829	0.950944	0
leaf-1	chr01	29148476	29148773	chr01_29148476_29148773	298	6959	253	147	5763.92	2219.13	1054.71	0.992507	0.984323	0
leaf-1	chr01	29148505	29148704	chr01_29148505_29148704	200	6710	64	210	8344.44	2920.69	390.217	0.924387	0.838325	0
leaf-1	chr01	29171404	29172163	chr01_29171404_29172163	760	1597	250	27	1452	257.484	93.3618	0.800288	0.544108	0
leaf-1	chr01	29171407	29172755	chr01_29171407_29172755	1349	1756	244	55	3041.93	163.039	128.109	0.801825	0.841424	0
leaf-1	chr01	29171477	29172067	chr01_29171477_29172067	591	1503	162	42	2001.7	302.232	45.0375	0.740938	0.635552	0
leaf-1	chr01	29175595	29176122	chr01_29175595_29176122	528	504	64	4	102.89	121.704	28.6253	0.558973	0.916315	0
leaf-1	chr01	29197504	29198154	chr01_29197504_29198154	651	1821	60	79	3990	320.482	61.796	0.855624	0.455004	0
leaf-1	chr01	29197651	29198492	chr01_29197651_29198492	842	2128	64	38	2065.96	295.239	74.4509	0.478416	0.563966	0
leaf-1	chr01	29230217	29231180	chr01_29230217_29231180	964	2327	38	6	221	268.033	149.159	0.508177	0.61571	0
leaf-1	chr01	29230315	29231106	chr01_29230315_29231106	792	2226	230	18	828	311.379	128.646	0.568728	0.644636	0
leaf-1	chr01	29271103	29272000	chr01_29271103_29272000	898	3085	336	21	1130	343.598	214.041	0.998501	0.545618	0
leaf-1	chr01	29271181	29271470	chr01_29271181_29271470	290	1818	18	201	9949.75	577.287	23.7937	0.834722	0.618389	0
leaf-1	chr01	29271676	29271850	chr01_29271676_29271850	175	954	8	618	29141	475.81	25.0797	0.584492	0.793232	0
leaf-1	chr01	29338501	29338836	chr01_29338501_29338836	336	278	8	47	2057.52	83.5194	10.4367	0.62061	0.579468	0
leaf-1	chr01	29342189	29342894	chr01_29342189_29342894	706	64295	4721	187	7292.06	7397.23	14684.2	0.991804	0.784103	0
leaf-1	chr01	29342272	29342949	chr01_29342272_29342949	678	64225	4621	540	25651.1	7661.29	14926.1	0.71064	0.998156	0
leaf-1	chr01	29342567	29342664	chr01_29342567_29342664	98	58620	1	11462	625225	43849	3812.69	0.908557	0.926142	0
leaf-1	chr01	29346722	29347742	chr01_29346722_29347742	1021	4182	264	26	501.93	474.857	163.605	0.455546	0.577217	0
leaf-1	chr01	29499798	29500032	chr01_29499798_29500032	235	2260	232	560	27230.8	853.855	143.384	0.962364	0.932923	0
leaf-1	chr01	29499826	29500005	chr01_29499826_29500005	180	2232	6	150	6827.7	931.028	22.9784	0.819721	0.814598	0
leaf-1	chr01	29552276	29553480	chr01_29552276_29553480	1205	1266	92	15	840	119.086	62.4811	0.581033	0.658138	0
leaf-1	chr01	29552498	29553385	chr01_29552498_29553385	888	1125	64	35	2080	139.896	59.2608	0.48135	0.638766	0
leaf-1	chr01	29552895	29553586	chr01_29552895_29553586	692	942	52	4	226.7	143.606	72.0069	0.376599	0.87823	0
leaf-1	chr01	29554044	29555096	chr01_29554044_29555096	1053	2478	90	41	2076	298.408	176.972	0.93381	0.865588	0
leaf-1	chr01	29554178	29554853	chr01_29554178_29554853	676	2309	285	158	7728.68	424.407	66.0344	0.821337	0.671153	0
leaf-1	chr01	29554191	29554773	chr01_29554191_29554773	583	2194	171	94	4384.59	449.009	23.8518	0.774883	0.600515	0
leaf-1	chr01	29586742	29586894	chr01_29586742_29586894	153	2979	160	1217	46542.3	1622.86	158.66	0.978134	0.944909	0
leaf-1	chr01	29609265	29609912	chr01_29609265_29609912	648	1635	142	180	7278.68	316.196	53.1534	0.999963	0.989509	0
leaf-1	chr01	29624646	29625363	chr01_29624646_29625363	718	492	32	40	1349.11	85.6346	6.98037	0.639269	0.548143	0
leaf-1	chr01	29650194	29650543	chr01_29650194_29650543	350	1372	56	17	446.84	352.052	115.238	0.988477	0.977814	0
leaf-1	chr01	29695549	29696516	chr01_29695549_29696516	968	1089	51	34	1261.13	143.231	16.1869	0.984304	0.968589	0
leaf-1	chr01	29717488	29718474	chr01_29717488_29718474	987	3459	135	27	1406.69	451.043	112.07	0.985131	1	0
leaf-1	chr01	29717519	29718447	chr01_29717519_29718447	929	3458	106	22	1073.71	471.304	79.5655	0.905247	0.908942	0
leaf-1	chr01	29743096	29743484	chr01_29743096_29743484	389	3071	154	112	4263.83	804.675	326.682	0.88995	0.865412	0
leaf-1	chr01	29743157	29743422	chr01_29743157_29743422	266	2892	23	43	2165	1022.29	66.0533	0.789919	0.774496	0
leaf-1	chr01	29743162	29743420	chr01_29743162_29743420	259	2878	3	56	2366.75	1030.32	42.1687	0.771783	0.766789	0
leaf-1	chr01	29774486	29774705	chr01_29774486_29774705	220	218	5	43	1701.74	84.1279	11.8662	0.445538	0.521799	0
leaf-1	chr01	29840088	29840513	chr01_29840088_29840513	426	1664	98	28	752.95	361.459	153.23	1	0.939482	0
leaf-1	chr01	29840094	29840501	chr01_29840094_29840501	408	1663	90	12	398.94	376.373	138.786	0.99739	0.94311	0
leaf-1	chr01	29841144	29842138	chr01_29841144_29842138	995	647	30	4	250	77.8461	45.6747	0.775997	0.946711	0
leaf-1	chr01	29841174	29842086	chr01_29841174_29842086	913	645	28	11	430.77	84.136	42.3553	0.836177	0.895372	0
leaf-1	chr01	29841235	29842032	chr01_29841235_29842032	798	631	21	16	617.85	93.1694	37.4578	0.770857	0.785741	0
leaf-1	chr01	29842407	29843240	chr01_29842407_29843240	834	4142	352	486	22576.8	625.879	45.4261	0.999717	0.998544	0
leaf-1	chr01	29876172	29876297	chr01_29876172_29876297	126	4018	135	629	28921.1	2437.33	280.38	0.980659	0.994943	0
leaf-1	chr01	29876939	29877146	chr01_29876939_29877146	208	281	1	19	912.99	116.705	18.583	0.986124	0.99981	0
leaf-1	chr01	29877781	29878442	chr01_29877781_29878442	662	2342	117	126	5192.22	391.587	356.905	0.999043	0.881895	0
leaf-1	chr01	29878064	29878399	chr01_29878064_29878399	336	2194	4	224	11230.8	698.099	246.347	0.787198	0.884739	0
leaf-1	chr01	29886995	29887587	chr01_29886995_29887587	593	1077	73	41	2248.8	210.679	21.5929	0.673318	0.754837	0
leaf-1	chr01	29958967	29959414	chr01_29958967_29959414	448	1388	51	32	1465.93	283.34	88.9137	0.854345	0.989108	0
leaf-1	chr01	29992975	29993488	chr01_29992975_29993488	514	320	8	6	257	68.3918	8.29338	0.506801	0.394112	0
leaf-1	chr01	30124912	30125708	chr01_30124912_30125708	797	4537	202	22	890.17	686.342	347.176	0.993411	0.610809	0
leaf-1	chr01	30131504	30131862	chr01_30131504_30131862	359	2328	4	210	8709.82	704.455	48.0192	0.991168	0.999897	0
leaf-1	chr01	30142851	30143503	chr01_30142851_30143503	653	1742	178	236	10847.9	341.817	16.6845	0.999296	0.999675	0
leaf-1	chr01	30151137	30151459	chr01_30151137_30151459	323	554	42	4	172.62	174.475	33.5803	0.977007	0.962856	0
leaf-1	chr01	30151141	30151450	chr01_30151141_30151450	310	554	8	36	2024.82	179.663	22.0309	0.966086	0.940814	0
leaf-1	chr01	30273532	30273851	chr01_30273532_30273851	320	986	4	238	12636	300.103	42.9754	0.78621	0.559325	0
leaf-1	chr01	30296753	30297056	chr01_30296753_30297056	304	740	2	220	11484.9	268.155	18.3078	0.988833	0.999888	0
leaf-1	chr01	30300150	30300989	chr01_30300150_30300989	840	1832	85	36	1955.11	271.265	71.9692	0.541655	0.652668	0
leaf-1	chr01	30439153	30439491	chr01_30439153_30439491	339	25390	60	296	4855.14	8952.64	5542.3	0.927008	0.991797	0
leaf-1	chr01	30440120	30441423	chr01_30440120_30441423	1304	1252	60	6	89.9	104.269	28.5385	0.568421	0.603778	0
leaf-1	chr01	30459588	30459922	chr01_30459588_30459922	335	475	16	147	6367.98	153.06	16.4723	0.964929	0.907417	0
leaf-1	chr01	30497481	30498171	chr01_30497481_30498171	691	1231	162	136	5449.81	203.645	38.8056	0.990867	0.63223	0
leaf-1	chr01	30509364	30509719	chr01_30509364_30509719	356	884	16	20	953.94	238.025	74.1371	0.866437	0.866788	0
leaf-1	chr01	30685571	30685901	chr01_30685571_30685901	331	5255	80	54	2641.66	1687.11	403.671	0.951821	0.973687	0
leaf-1	chr01	30685588	30685882	chr01_30685588_30685882	295	5233	26	174	9337.59	1816.36	164.091	0.900705	0.921935	0
leaf-1	chr01	30723338	30723590	chr01_30723338_30723590	253	200	3	79	2711.96	83.8214	7.90845	0.992846	0.969886	0
leaf-1	chr01	30815013	30815642	chr01_30815013_30815642	630	6327	595	36	1429.54	1133.86	667.023	0.993717	0.988864	0
leaf-1	chr01	30819255	30819803	chr01_30819255_30819803	549	2800	125	29	1464	572.71	341.909	0.64691	0.819233	0
leaf-1	chr01	30819405	30819753	chr01_30819405_30819753	349	2638	8	200	8606.34	823.578	105.624	0.782278	0.825528	0
leaf-1	chr01	30876973	30877348	chr01_30876973_30877348	376	366	21	4	120.68	101.667	29.814	0.932709	0.7119	0
leaf-1	chr01	30889254	30889569	chr01_30889254_30889569	316	305	2	45	2143.72	100.825	6.76438	0.541807	0.575805	0
leaf-1	chr01	30963479	30963848	chr01_30963479_30963848	370	2254	113	41	1672.98	592.022	238.378	0.982522	0.961043	0
leaf-1	chr01	30963535	30963786	chr01_30963535_30963786	252	2136	69	32	1475.93	733.614	127.214	0.815295	0.777461	0
leaf-1	chr01	31042051	31042297	chr01_31042051_31042297	247	1180	16	32	1885.74	471.443	72.4031	0.924557	0.940849	0
leaf-1	chr01	31063432	31064060	chr01_31063432_31064060	629	670	10	7	385.93	124.849	22.0843	0.605117	0.543971	0
leaf-1	chr01	31203176	31203394	chr01_31203176_31203394	219	4096	17	401	18077.9	1604.92	200.512	0.991102	0.72189	0
leaf-1	chr01	31203241	31203835	chr01_31203241_31203835	595	4516	55	52	2534.43	681.584	609.487	0.661111	0.977297	0
leaf-1	chr01	31212669	31212839	chr01_31212669_31212839	171	3421	2	747	37477.1	1795.54	86.4048	0.982026	0.997074	0
leaf-1	chr01	31215047	31215170	chr01_31215047_31215170	124	1013	4	310	16041.5	643.821	42.6304	0.955751	0.938954	0
leaf-1	chr01	31224552	31224688	chr01_31224552_31224688	137	1095	6	275	13111.4	630.176	40.7256	0.733697	0.947487	0
leaf-1	chr01	31251387	31251690	chr01_31251387_31251690	304	678	5	51	2423	242.231	27.7599	0.992943	0.999864	0
leaf-1	chr01	31359042	31359745	chr01_31359042_31359745	704	594	81	14	713.94	102.97	29.2346	0.4243	0.696584	0
leaf-1	chr01	31390074	31390384	chr01_31390074_31390384	311	996	5	31	1432.84	310.465	27.4471	0.58783	0.692556	0
leaf-1	chr01	31415663	31416447	chr01_31415663_31416447	785	2282	134	64	3002.57	347.755	84.7451	0.714165	0.739972	0
leaf-1	chr01	31421664	31422678	chr01_31421664_31422678	1015	534	66	34	1736.82	65.4763	13.8257	0.909245	0.893447	0
leaf-1	chr01	31422941	31423231	chr01_31422941_31423231	291	413	1	72	3841	153.866	19.6455	0.938605	0.974223	0
leaf-1	chr01	31435902	31436629	chr01_31435902_31436629	728	2469	318	64	1282	450.069	71.5181	0.988693	0.997747	0
leaf-1	chr01	31441287	31441738	chr01_31441287_31441738	452	4273	196	38	824.96	923.373	108.521	0.714529	0.548893	0
leaf-1	chr01	31451071	31451658	chr01_31451071_31451658	588	16870	627	195	3863.68	3245.09	2415.37	0.923091	0.98135	0
leaf-1	chr01	31457666	31457940	chr01_31457666_31457940	275	1007	2	107	4894	393.759	27.4758	0.973083	0.942892	0
leaf-1	chr01	31461262	31461593	chr01_31461262_31461593	332	1045	1	17	409.42	304.181	63.5721	0.351103	0.936668	0
leaf-1	chr01	31466346	31466939	chr01_31466346_31466939	594	2621	128	15	283.82	447.906	283.244	0.759466	0.547751	0
leaf-1	chr01	31471838	31472865	chr01_31471838_31472865	1028	2841	20	17	407.05	242.744	160.778	0.987019	1	0
leaf-1	chr01	31497602	31497927	chr01_31497602_31497927	326	2217	8	269	12185	779.311	70.0011	0.990658	0.97509	0
leaf-1	chr01	31575328	31575824	chr01_31575328_31575824	497	995	72	16	719.94	217.728	66.6725	0.859695	0.702789	0
leaf-1	chr01	31575402	31575689	chr01_31575402_31575689	288	825	8	24	1204	269.596	30.2309	0.668585	0.512252	0
leaf-1	chr01	31618222	31618632	chr01_31618222_31618632	411	498	9	16	595	109.52	12.9144	0.335603	0.397975	0
leaf-1	chr01	31692149	31692951	chr01_31692149_31692951	803	660	24	6	235.03	100.685	20.5811	0.82801	0.845218	0
leaf-1	chr01	31692194	31692902	chr01_31692194_31692902	709	633	8	9	406	106.274	14.18	0.678906	0.70335	0
leaf-1	chr01	31693560	31694337	chr01_31693560_31694337	778	2191	105	29	1681	313.416	299.468	0.831788	0.956368	0
leaf-1	chr01	31693932	31694257	chr01_31693932_31694257	326	2023	18	406	17189.2	662.403	49.7396	0.83587	0.888065	0
leaf-1	chr01	31705153	31706339	chr01_31705153_31706339	1187	1275	38	22	977.84	135.984	18.8339	0.794715	0.615029	0
leaf-1	chr01	31710554	31711141	chr01_31710554_31711141	588	5009	228	334	17069	1037.31	120.89	0.855057	0.970149	0
leaf-1	chr01	31716382	31716644	chr01_31716382_31716644	263	1988	132	50	2280.98	679.821	355.705	0.924738	0.964798	0
leaf-1	chr01	31716417	31716570	chr01_31716417_31716570	154	1843	8	168	7431.86	975.804	63.8388	0.862362	0.828205	0
leaf-1	chr01	31727739	31728028	chr01_31727739_31728028	290	1042	2	354	15932.5	361.952	68.0299	0.688361	0.974456	0
leaf-1	chr01	31767349	31768514	chr01_31767349_31768514	1166	1988	42	12	503.88	220.913	49.2932	0.688452	0.618409	0
leaf-1	chr01	31767467	31768393	chr01_31767467_31768393	927	1751	31	29	1454.77	242.333	28.0935	0.548666	0.472235	0
leaf-1	chr01	31801870	31802126	chr01_31801870_31802126	257	915	48	226	9125.65	337.355	28.7471	0.731896	0.897834	0
leaf-1	chr01	31816214	31816874	chr01_31816214_31816874	661	899	112	58	2702	164.056	21.0951	0.766263	0.772092	0
leaf-1	chr01	31816219	31816923	chr01_31816219_31816923	705	907	122	98	5046	159.195	27.7121	0.762561	0.999911	0
leaf-1	chr01	32005403	32005923	chr01_32005403_32005923	521	2491	229	78	3877	539.954	117.76	0.89831	0.999977	0
leaf-1	chr01	32006702	32006978	chr01_32006702_32006978	277	836	2	241	11963.7	313.859	28.2522	0.961296	0.67791	0
leaf-1	chr01	32007100	32007416	chr01_32007100_32007416	317	864	14	107	5180.52	290.63	64.1392	0.444237	0.92133	0
leaf-1	chr01	32007166	32007435	chr01_32007166_32007435	270	829	1	80	4197	308.071	53.6921	0.676189	0.991459	0
leaf-1	chr01	32049862	32051362	chr01_32049862_32051362	1501	2324	44	3	109.75	194.827	91.2782	0.64397	0.848218	0
leaf-1	chr01	32131639	32132149	chr01_32131639_32132149	511	1890	214	159	6952.85	442.455	24.7984	0.99811	0.999929	0
leaf-1	chr01	32138894	32139158	chr01_32138894_32139158	265	2134	76	174	8300.98	745.492	178.872	0.992847	0.99275	0
leaf-1	chr01	32138917	32139141	chr01_32138917_32139141	225	2133	5	181	9380.87	819.25	32.6652	0.907618	0.932329	0
leaf-1	chr01	32195476	32195847	chr01_32195476_32195847	372	1203	23	12	623	288.291	87.062	0.992188	0.559859	0
leaf-1	chr01	32195517	32195966	chr01_32195517_32195966	450	1371	78	45	1877.36	285.846	65.5728	0.875084	0.935518	0
leaf-1	chr01	32215473	32216152	chr01_32215473_32216152	680	205123	9946	300	6111.52	39318	14321.6	0.962172	0.974063	0
leaf-1	chr01	32250841	32251667	chr01_32250841_32251667	827	1034	96	61	2373.8	145.953	72.454	0.777909	0.948984	0
leaf-1	chr01	32250994	32251228	chr01_32250994_32251228	235	676	2	14	717	256.291	11.3353	0.587969	0.555869	0
leaf-1	chr01	32374151	32374570	chr01_32374151_32374570	420	33603	436	209	6286.92	8324.79	3881.44	0.895265	0.996466	0
leaf-1	chr01	32374236	32374522	chr01_32374236_32374522	287	31183	126	725	35371.7	10722.9	1835.35	0.747095	0.911003	0
leaf-1	chr01	32487682	32488258	chr01_32487682_32488258	577	865	55	48	2400.99	181.22	32.2629	0.992164	0.993621	0
leaf-1	chr01	32532948	32533294	chr01_32532948_32533294	347	505	2	23	1218	148.012	8.88754	0.504056	0.827932	0
leaf-1	chr01	32546936	32547734	chr01_32546936_32547734	799	1084	114	103	5109.74	173.083	23.7124	0.999876	0.782315	0
leaf-1	chr01	32572811	32573194	chr01_32572811_32573194	384	4834	142	6	231.36	1272.8	592.171	0.969347	0.959237	0
leaf-1	chr01	32572825	32573181	chr01_32572825_32573181	357	4813	133	13	684.99	1358.84	521.731	0.959764	0.950582	0
leaf-1	chr01	32572849	32573159	chr01_32572849_32573159	311	4774	132	112	5361.72	1522.08	325.555	0.930814	0.924524	0
leaf-1	chr01	32572860	32573146	chr01_32572860_32573146	287	4729	88	109	5191.68	1597.09	204.485	0.898998	0.886672	0
leaf-1	chr01	32579052	32580017	chr01_32579052_32580017	966	652	25	12	762	78.9492	22.4961	0.501674	0.403849	0
leaf-1	chr01	32579197	32579947	chr01_32579197_32579947	751	556	32	16	752	87.172	17.9193	0.429023	0.440279	0
leaf-1	chr01	32586306	32586469	chr01_32586306_32586469	164	22070	83	264	7470.03	12342.5	2982.12	0.995809	0.998413	0
leaf-1	chr01	32666515	32666968	chr01_32666515_32666968	454	1050	32	10	419	206.759	73.9566	0.655424	0.582352	0
leaf-1	chr01	32666713	32667087	chr01_32666713_32667087	375	938	32	14	667	237.709	61.4781	0.483933	0.995685	0
leaf-1	chr01	32666733	32667072	chr01_32666733_32667072	340	911	17	8	445	248.873	48.313	0.477361	0.960082	0
leaf-1	chr01	32689706	32689975	chr01_32689706_32689975	270	10022	461	93	4210.8	3427.2	1754.15	0.952793	0.95655	0
leaf-1	chr01	32689735	32689951	chr01_32689735_32689951	217	9931	390	148	6998.84	4140.03	1118.56	0.933866	0.938723	0
leaf-1	chr01	32689741	32689939	chr01_32689741_32689939	199	9863	313	106	4411.59	4402.71	730.363	0.921868	0.915075	0
leaf-1	chr01	32689748	32689932	chr01_32689748_32689932	185	9796	13	842	40066.9	4584.53	299.305	0.898358	0.894363	0
leaf-1	chr01	32715041	32715534	chr01_32715041_32715534	494	800	30	12	420	163.824	49.1117	0.511554	0.880272	0
leaf-1	chr01	32747702	32747938	chr01_32747702_32747938	237	974	1	116	4831.76	384.106	32.7498	0.990976	1	0
leaf-1	chr01	32783292	32783629	chr01_32783292_32783629	338	9179	172	890	40242.4	2918.67	212.125	0.999914	0.999725	0
leaf-1	chr01	32789890	32790130	chr01_32789890_32790130	241	346	3	90	4980	130.817	6.11008	0.736268	0.450327	0
leaf-1	chr01	32798655	32799280	chr01_32798655_32799280	626	956	159	194	9479	187.09	15.0241	0.623246	1	0
leaf-1	chr01	32826528	32827123	chr01_32826528_32827123	596	2627	203	63	1363.29	586.538	80.6998	0.982644	0.99737	0
leaf-1	chr01	32834602	32835680	chr01_32834602_32835680	1079	704	24	31	1377	84.6447	19.0772	0.614422	0.554246	0
leaf-1	chr01	32853448	32853941	chr01_32853448_32853941	494	322	42	4	114	74.2008	8.7796	0.471148	0.666999	0
leaf-1	chr01	32947463	32947922	chr01_32947463_32947922	460	1189	100	94	2363.82	261.519	44.559	0.965491	0.98619	0
leaf-1	chr01	33026697	33027650	chr01_33026697_33027650	954	1404	108	152	6992.57	179.137	69.995	0.865079	1	0
leaf-1	chr01	33070238	33070737	chr01_33070238_33070737	500	494	10	6	317	106.279	13.5758	0.788356	0.554785	0
leaf-1	chr01	33072019	33072254	chr01_33072019_33072254	236	2925	8	193	9286.86	1053.94	73.7754	0.988107	0.991909	0
leaf-1	chr01	33205252	33205453	chr01_33205252_33205453	202	341	16	138	5468.83	140.697	9.07199	0.637992	0.864173	0
leaf-1	chr01	33236196	33237634	chr01_33236196_33237634	1439	1073	120	100	4546.69	97.0327	19.7039	0.604907	0.982575	0
leaf-1	chr01	33254787	33255063	chr01_33254787_33255063	277	553	54	193	8758.78	211.163	20.3797	0.929154	1	0
leaf-1	chr01	33331767	33332025	chr01_33331767_33332025	259	1741	6	193	9446	663.395	38.1691	0.945524	0.993227	0
leaf-1	chr01	33338394	33338548	chr01_33338394_33338548	155	312	15	66	2978.49	165.071	9.20764	0.892588	0.867548	0
leaf-1	chr01	33348244	33348401	chr01_33348244_33348401	158	1327	120	105	4447.98	637.688	50.2492	0.69934	0.951543	0
leaf-1	chr01	33377115	33378015	chr01_33377115_33378015	901	1064	34	4	159	146.716	38.6712	0.76842	0.765807	0
leaf-1	chr01	33377146	33377978	chr01_33377146_33377978	833	1052	58	112	5035.93	155.345	24.904	0.760382	0.77143	0
leaf-1	chr01	33388744	33389049	chr01_33388744_33389049	306	1790	92	578	26591.5	641.23	39.3551	0.905214	0.999886	0
leaf-1	chr01	33448793	33449045	chr01_33448793_33449045	253	1382	49	206	9628.97	528.663	34.8844	0.999165	0.997779	0
leaf-1	chr01	33461222	33461718	chr01_33461222_33461718	497	637	58	107	5262	134.577	13.7202	0.991731	0.970368	0
leaf-1	chr01	33583590	33583848	chr01_33583590_33583848	259	818	4	69	2963.83	293.124	19.5755	0.400659	0.444961	0
leaf-1	chr01	33585829	33586192	chr01_33585829_33586192	364	1865	30	43	926.36	523.642	185.427	0.524604	0.731697	0
leaf-1	chr01	33656684	33656946	chr01_33656684_33656946	263	257	12	3	131.9	89.8664	14.2746	0.42916	0.4933	0
leaf-1	chr01	33665373	33665676	chr01_33665373_33665676	304	911	75	104	5505.29	322.495	72.3437	0.938532	0.929199	0
leaf-1	chr01	33665391	33665668	chr01_33665391_33665668	278	904	18	100	3777.36	341.029	40.2297	0.890944	0.905603	0
leaf-1	chr01	33696990	33697837	chr01_33696990_33697837	848	320	14	18	936.82	45.8087	8.58068	0.597823	0.473538	0
leaf-1	chr01	33720467	33721074	chr01_33720467_33721074	608	20404	665	227	4506.45	3251.27	1551.65	0.967531	0.990137	0
leaf-1	chr01	33762014	33762182	chr01_33762014_33762182	169	3076	11	721	34476	1577.2	121.962	0.990387	0.886127	0
leaf-1	chr01	33789900	33790204	chr01_33789900_33790204	305	1247	116	503	24325.4	400.283	28.8507	0.741597	0.926118	0
leaf-1	chr01	33813302	33814245	chr01_33813302_33814245	944	1945	274	35	1695.98	261.221	140.056	0.91709	0.849762	0
leaf-1	chr01	33813388	33813943	chr01_33813388_33813943	556	1683	145	213	8317.57	365.508	72.2783	0.878478	0.590518	0
leaf-1	chr01	33815261	33815963	chr01_33815261_33815963	703	313	24	6	230	52.9402	4.48922	0.460741	0.444945	0
leaf-1	chr01	33835559	33836082	chr01_33835559_33836082	524	6889	1131	696	28626.8	1579.16	101.445	0.998372	0.99844	0
leaf-1	chr01	33919873	33920091	chr01_33919873_33920091	219	302	1	14	882	110.06	8.04352	0.453415	0.508527	0
leaf-1	chr01	33947076	33947435	chr01_33947076_33947435	360	601	4	11	378.91	169.209	22.2002	0.656464	0.626286	0
leaf-1	chr01	34026975	34027220	chr01_34026975_34027220	246	883	4	8	142.91	366.735	37.4332	0.957391	0.673044	0
leaf-1	chr01	34042358	34042905	chr01_34042358_34042905	548	1074	67	85	3936	237.324	15.0885	0.991129	0.999957	0
leaf-1	chr01	34043781	34044062	chr01_34043781_34044062	282	228	2	15	785	81.3203	10.5946	0.754043	0.63255	0
leaf-1	chr01	34055466	34056289	chr01_34055466_34056289	824	283	20	10	195.61	40.1981	8.87422	0.474876	0.568166	0
leaf-1	chr01	34112990	34114205	chr01_34112990_34114205	1216	1373	236	46	1832.82	146.671	51.8183	0.765621	0.70987	0
leaf-1	chr01	34113269	34114099	chr01_34113269_34114099	831	1182	116	64	3422.75	177.408	29.6197	0.499034	0.650337	0
leaf-1	chr01	34115666	34116146	chr01_34115666_34116146	481	412	28	16	617.93	76.4188	19.8022	0.344857	0.436103	0
leaf-1	chr01	34119176	34119866	chr01_34119176_34119866	691	74789	4592	3	81.64	11154.1	7879.58	0.994744	0.998252	0
leaf-1	chr01	34119199	34119857	chr01_34119199_34119857	659	74788	4574	94	4017.36	11696	7666.59	0.995591	0.998302	0
leaf-1	chr01	34119218	34119835	chr01_34119218_34119835	618	74784	2855	20	915.96	12460.9	7300.04	0.983567	0.987164	0
leaf-1	chr01	34119223	34119827	chr01_34119223_34119827	605	74782	4445	137	6852.97	12721	7157.35	0.979053	0.980896	0
leaf-1	chr01	34119234	34119817	chr01_34119234_34119817	584	74764	2726	120	5979.66	13153.5	6905.86	0.965154	0.968132	0
leaf-1	chr01	34130809	34131514	chr01_34130809_34131514	706	443	30	45	2163.15	73.4624	17.6306	0.436954	0.532274	0
leaf-1	chr01	34153791	34154277	chr01_34153791_34154277	487	1840	182	159	6749.95	419.897	29.8736	0.995669	0.996311	0
leaf-1	chr01	34220951	34221457	chr01_34220951_34221457	507	1556	78	63	2805.6	297.458	128.83	0.901282	0.793977	0
leaf-1	chr01	34259055	34259961	chr01_34259055_34259961	907	1040	44	52	2393.98	151.129	22.2255	0.975022	0.791024	0
leaf-1	chr01	34260159	34260303	chr01_34260159_34260303	145	2872	118	324	15724.1	1676.64	318.04	0.992296	0.999103	0
leaf-1	chr01	34260172	34260290	chr01_34260172_34260290	119	2872	1	83	4238.84	1815.25	85.213	0.920168	0.935516	0
leaf-1	chr01	34265861	34266314	chr01_34265861_34266314	454	1359	60	38	1656.63	266.143	72.5339	0.945651	0.924939	0
leaf-1	chr01	34321905	34322614	chr01_34321905_34322614	710	2376	201	8	354	390.568	127.7	0.568086	0.800259	0
leaf-1	chr01	34321964	34322554	chr01_34321964_34322554	591	2277	138	16	823.99	439.6	69.3678	0.63148	0.756883	0
leaf-1	chr01	34329930	34330216	chr01_34329930_34330216	287	432	1	7	228.43	167.483	11.3155	0.987082	0.991982	0
leaf-1	chr01	34403121	34403448	chr01_34403121_34403448	328	821	69	270	12242.8	274.309	32.9147	0.95732	0.996927	0
leaf-1	chr01	34416986	34417347	chr01_34416986_34417347	362	877	44	185	8236.68	249.681	14.0561	0.827185	0.865479	0
leaf-1	chr01	34496786	34496985	chr01_34496786_34496985	200	550	12	83	3983.76	240.95	26.7895	0.945491	0.915997	0
leaf-1	chr01	34542144	34542760	chr01_34542144_34542760	617	2093	164	430	19667.9	423.437	28.6543	0.987542	0.999822	0
leaf-1	chr01	34600799	34601625	chr01_34600799_34601625	827	2345	78	15	678.9	342.506	61.8841	0.719706	0.711665	0
leaf-1	chr01	34745085	34745650	chr01_34745085_34745650	566	1453	137	114	5517	315.078	27.2028	0.991048	0.995768	0
leaf-1	chr01	34786106	34786407	chr01_34786106_34786407	302	499	4	16	744	161.618	25.4004	0.724933	0.762884	0
leaf-1	chr01	34800354	34800750	chr01_34800354_34800750	397	383	28	4	132	88.5076	9.94137	0.748919	0.808111	0
leaf-1	chr01	34801192	34802092	chr01_34801192_34802092	901	610	70	70	3435.77	88.9478	15.5356	0.989121	0.999895	0
leaf-1	chr01	34824992	34825454	chr01_34824992_34825454	463	13643	920	603	11752.5	3040.65	304.339	0.897144	0.896681	0
leaf-1	chr01	34849533	34850195	chr01_34849533_34850195	663	741	52	36	2067.92	130.234	20.6745	0.785541	0.481057	0
leaf-1	chr01	34935097	34935368	chr01_34935097_34935368	272	875	7	96	4424.58	334.07	31.4073	0.992161	0.986527	0
leaf-1	chr01	34936442	34937424	chr01_34936442_34937424	983	1252	50	28	1290.99	153.779	41.1728	0.660729	0.701508	0
leaf-1	chr01	34942824	34943057	chr01_34942824_34943057	234	8922	56	118	3394.64	2113.53	2196.38	0.979988	0.996524	0
leaf-1	chr01	35008602	35008861	chr01_35008602_35008861	260	16526	1377	462	21606.6	5916.33	3426.4	0.997745	0.963997	0
leaf-1	chr01	35008620	35008896	chr01_35008620_35008896	277	16564	1305	50	2402.93	5519.82	3649.92	0.96549	0.968619	0
leaf-1	chr01	35008656	35008816	chr01_35008656_35008816	161	15997	148	1644	79505.3	8571.48	602.973	0.907719	0.902101	0
leaf-1	chr01	35037451	35038104	chr01_35037451_35038104	654	4134	146	30	567.98	706.424	316.504	0.915881	0.764674	0
leaf-1	chr01	35041032	35041832	chr01_35041032_35041832	801	931	68	10	215.83	118.921	38.0624	0.689324	0.642212	0
leaf-1	chr01	35048501	35048943	chr01_35048501_35048943	443	8995	38	25	383.78	1440.14	1491.64	0.862397	0.555075	0
leaf-1	chr01	35062517	35062752	chr01_35062517_35062752	236	690	5	14	715	217.97	12.7271	0.629849	0.805603	0
leaf-1	chr01	35167997	35168825	chr01_35167997_35168825	829	877	4	4	176	123.378	61.0052	0.712622	0.575483	0
leaf-1	chr01	35168310	35168633	chr01_35168310_35168633	324	601	10	18	950	177.789	15.5115	0.600887	0.367823	0
leaf-1	chr01	35281116	35282165	chr01_35281116_35282165	1050	6161	205	23	458.82	812.404	204.758	0.790761	0.985194	0
leaf-1	chr01	35382749	35383036	chr01_35382749_35383036	288	399	10	222	9168.3	151.505	12.7336	0.971315	0.981824	0
leaf-1	chr01	35485440	35486111	chr01_35485440_35486111	672	4094	643	36	2154	756.702	291.36	0.955531	0.983819	0
leaf-1	chr01	35485466	35486108	chr01_35485466_35486108	643	4090	615	124	5633	788.512	255.538	0.949479	0.9834	0
leaf-1	chr01	35485514	35486078	chr01_35485514_35486078	565	4066	479	302	13220.4	879.11	81.9377	0.904594	0.946834	0
leaf-1	chr01	35539311	35539696	chr01_35539311_35539696	386	2004	150	80	3662.92	547.408	258.669	0.881015	0.852115	0
leaf-1	chr01	35582334	35582916	chr01_35582334_35582916	583	667	68	112	5477.81	133.562	11.1384	0.932375	0.828753	0
leaf-1	chr01	35593030	35594035	chr01_35593030_35594035	1006	1344	76	22	435.52	169.541	67.5493	1	0.972455	0
leaf-1	chr01	35597336	35597665	chr01_35597336_35597665	330	254	9	16	753.9	81.997	22.4153	0.985699	0.983078	0
leaf-1	chr01	35597367	35597640	chr01_35597367_35597640	274	253	4	20	920	91.1722	10.0604	0.885047	0.885123	0
leaf-1	chr01	35676169	35676808	chr01_35676169_35676808	640	3000	150	32	625.9	481.812	193.002	0.858131	0.829592	0
leaf-1	chr01	35677860	35679120	chr01_35677860_35679120	1261	32947	486	25	495	3125.8	1871.41	0.712433	0.619889	0
leaf-1	chr01	35683885	35684308	chr01_35683885_35684308	424	7632	542	30	1094.96	1845.83	951.412	1	0.999532	0
leaf-1	chr01	35683915	35684289	chr01_35683915_35684289	375	7626	469	19	738	2061.41	788.821	0.968555	0.976504	0
leaf-1	chr01	35683930	35684258	chr01_35683930_35684258	329	7527	325	177	8421	2299.8	496.696	0.948993	0.935963	0
leaf-1	chr01	35683938	35684230	chr01_35683938_35684230	293	7413	15	423	19904.8	2470.78	71.3889	0.920711	0.866534	0
leaf-1	chr01	35729374	35730385	chr01_35729374_35730385	1012	508	45	30	1270.36	63.0514	10.4797	0.599248	0.421378	0
leaf-1	chr01	35731036	35732059	chr01_35731036_35732059	1024	1924	87	14	699.7	231.325	89.4815	0.561213	0.395072	0
leaf-1	chr01	35731357	35732313	chr01_35731357_35732313	957	2001	68	82	4409.97	263.691	48.4654	0.569743	0.992089	0
leaf-1	chr01	35732770	35733094	chr01_35732770_35733094	325	7020	252	95	4320.89	1872.33	1218.94	0.995753	0.998331	0
leaf-1	chr01	35732842	35733052	chr01_35732842_35733052	211	6915	167	834	33374.7	2752.61	299.584	0.936507	0.963124	0
leaf-1	chr01	35827619	35828347	chr01_35827619_35828347	729	9737	1341	23	1149	1145.91	1630.54	0.498312	0.988081	0
leaf-1	chr01	35828067	35828288	chr01_35828067_35828288	222	9501	366	3806	162280	3599.31	338.687	0.95581	0.980179	0
leaf-1	chr01	35866492	35867705	chr01_35866492_35867705	1214	4515	226	10	480.84	465.455	306.691	0.801329	0.337069	0
leaf-1	chr01	35875631	35875886	chr01_35875631_35875886	256	2221	158	42	1833.8	835.62	225.906	0.925533	0.900234	0
leaf-1	chr01	35875657	35875859	chr01_35875657_35875859	203	2159	32	76	4108.84	944.238	77.5014	0.850864	0.820647	0
leaf-1	chr01	35930580	35930886	chr01_35930580_35930886	307	2961	232	2	112	1048.22	333.759	0.998695	0.993809	0
leaf-1	chr01	35930582	35930847	chr01_35930582_35930847	266	2960	6	76	3721.92	1131.94	222.238	0.997259	0.852723	0
leaf-1	chr01	35930593	35930871	chr01_35930593_35930871	279	2960	32	460	21132.7	1147.1	123.519	0.983081	0.994323	0
leaf-1	chr01	35966800	35967165	chr01_35966800_35967165	366	318	2	24	1138	90.3342	9.86973	0.640575	0.534718	0
leaf-1	chr01	35996697	35997318	chr01_35996697_35997318	622	2684	95	20	1068.56	474.106	336.992	0.550112	0.873206	0
leaf-1	chr01	35996831	35997138	chr01_35996831_35997138	308	2382	5	258	12089.2	808.186	81.9575	0.757577	0.773611	0
leaf-1	chr01	36010124	36011071	chr01_36010124_36011071	948	2560	195	11	282	350.162	88.4996	0.995046	0.992347	0
leaf-1	chr01	36010125	36011071	chr01_36010125_36011071	947	2560	190	96	4296.43	350.484	87.9882	0.99316	0.992347	0
leaf-1	chr01	36090585	36091987	chr01_36090585_36091987	1403	3508	36	42	2062	298.797	227.224	0.888745	0.424595	0
leaf-1	chr01	36090684	36091888	chr01_36090684_36091888	1205	3351	4	30	1335	328.239	230.815	0.607207	0.429755	0
leaf-1	chr01	36090842	36091540	chr01_36090842_36091540	699	2698	96	7	358	453.172	226.487	0.552491	0.464172	0
leaf-1	chr01	36090915	36091486	chr01_36090915_36091486	572	2581	133	133	7197.23	519.708	195.575	0.698056	0.554741	0
leaf-1	chr01	36091676	36092196	chr01_36091676_36092196	521	818	308	100	3834	180.302	50.1209	0.437897	0.990397	0
leaf-1	chr01	36095793	36096000	chr01_36095793_36096000	208	815	18	106	4585	315.082	58.0835	0.950413	0.625281	0
leaf-1	chr01	36095884	36096134	chr01_36095884_36096134	251	791	2	36	1905	245.128	109.805	0.60206	0.637718	0
leaf-1	chr01	36097935	36098326	chr01_36097935_36098326	392	4676	18	309	13912.7	1052.53	122.793	0.990237	0.999923	0
leaf-1	chr01	36196475	36197094	chr01_36196475_36197094	620	2442	392	114	5300.97	468.447	91.2866	0.772476	0.711444	0
leaf-1	chr01	36196485	36197088	chr01_36196485_36197088	604	2438	366	154	7652.55	476.665	77.0519	0.773456	0.712548	0
leaf-1	chr01	36215561	36216680	chr01_36215561_36216680	1120	1229	96	32	1739.7	134.223	36.4863	0.917001	0.991963	0
leaf-1	chr01	36215590	36216651	chr01_36215590_36216651	1062	1229	68	19	821.87	138.994	30.917	0.838067	0.869609	0
leaf-1	chr01	36217951	36218295	chr01_36217951_36218295	345	1684	117	6	258	424.081	268.38	0.984658	0.918713	0
leaf-1	chr01	36217979	36218213	chr01_36217979_36218213	235	1672	15	151	6761.92	606.064	39.3863	0.971639	0.951512	0
leaf-1	chr01	36218476	36218977	chr01_36218476_36218977	502	1563	118	67	2838.92	309.968	153.113	0.922463	0.986276	0
leaf-1	chr01	36218559	36218933	chr01_36218559_36218933	375	1538	40	57	2701.59	395.5	49.649	0.887358	0.931339	0
leaf-1	chr01	36218571	36218916	chr01_36218571_36218916	346	1528	6	44	2106.56	408.078	23.984	0.837541	0.85521	0
leaf-1	chr01	36305812	36306053	chr01_36305812_36306053	242	511	12	7	374	181.116	33.1874	0.780607	0.785591	0
leaf-1	chr01	36343926	36344585	chr01_36343926_36344585	660	266	30	31	1511	46.2261	7.81533	0.499596	0.57119	0
leaf-1	chr01	36401914	36402831	chr01_36401914_36402831	918	528	26	21	1062	72.1418	10.0606	0.809982	0.617216	0
leaf-1	chr01	36402572	36403145	chr01_36402572_36403145	574	261	6	15	892	48.0157	29.3324	0.36431	0.935162	0
leaf-1	chr01	36423211	36424183	chr01_36423211_36424183	973	1679	237	106	5577.18	219.263	44.3317	0.97983	0.496586	0
leaf-1	chr01	36423248	36424151	chr01_36423248_36424151	904	1669	55	20	1024	225.753	38.8558	0.761504	0.62826	0
leaf-1	chr01	36424275	36425726	chr01_36424275_36425726	1452	17388	110	3	152	1627.92	905.007	0.423382	1	0
leaf-1	chr01	36424317	36425684	chr01_36424317_36425684	1368	17388	733	217	9837.22	1727.43	835.647	0.720176	0.997242	0
leaf-1	chr01	36424349	36425643	chr01_36424349_36425643	1295	17356	634	30	1301.66	1811.94	777.128	0.775112	0.819063	0
leaf-1	chr01	36424365	36425632	chr01_36424365_36425632	1268	17306	627	38	1747.98	1844.31	752.717	0.771728	0.783478	0
leaf-1	chr01	36424416	36425570	chr01_36424416_36425570	1155	17014	585	87	4030	1987.14	627.1	0.696718	0.693995	0
leaf-1	chr01	36459129	36459474	chr01_36459129_36459474	346	6642	14	135	2786	1924.95	655.875	0.937873	0.90867	0
leaf-1	chr01	36489200	36489520	chr01_36489200_36489520	321	1508	40	24	1235.76	501.288	134.535	0.989765	0.789869	0
leaf-1	chr01	36489215	36489516	chr01_36489215_36489516	302	1504	11	80	3839.99	525.545	93.2126	0.970493	0.778393	0
leaf-1	chr01	36489232	36489576	chr01_36489232_36489576	345	1541	10	93	4680.99	489.311	129.9	0.907867	0.979639	0
leaf-1	chr01	36567468	36567994	chr01_36567468_36567994	527	424	120	3	52	85.2985	21.3709	0.450327	0.466399	0
leaf-1	chr01	36568485	36568683	chr01_36568485_36568683	199	9690	18	179	3874.87	4879.26	2580.68	0.961866	0.955828	0
leaf-1	chr01	36585638	36586377	chr01_36585638_36586377	740	8838	320	11	170.83	1394.71	1184.52	0.816889	0.445995	0
leaf-1	chr01	36586510	36587234	chr01_36586510_36587234	725	306999	325	36	825.89	33503.2	82611.7	0.723843	0.717338	0
leaf-1	chr01	36630207	36630345	chr01_36630207_36630345	139	426	6	56	2482.36	262.138	20.4696	0.808267	0.825272	0
leaf-1	chr01	36766802	36767106	chr01_36766802_36767106	305	1851	164	149	7804.21	649.694	130.58	0.76933	0.868237	0
leaf-1	chr01	36767380	36767600	chr01_36767380_36767600	221	925	16	7	358.7	335.895	107.567	0.79069	0.99811	0
leaf-1	chr01	36767390	36767602	chr01_36767390_36767602	213	901	17	3	161.7	345.085	98.5734	0.796955	0.999632	0
leaf-1	chr01	36777714	36778017	chr01_36777714_36778017	304	8776	1090	114	5015.59	2561.78	1674.35	0.994569	0.931303	0
leaf-1	chr01	36777746	36777982	chr01_36777746_36777982	237	8758	960	224	10808.6	3213.18	1295.71	0.974952	0.939435	0
leaf-1	chr01	36777747	36777922	chr01_36777747_36777922	176	8458	65	997	45102.4	3954.62	306.611	0.968688	0.840995	0
leaf-1	chr01	36777757	36777930	chr01_36777757_36777930	174	8476	23	152	6781	3908.01	512.381	0.905807	0.860212	0
leaf-1	chr01	36778417	36778680	chr01_36778417_36778680	264	193	6	34	1499	75.4525	5.46581	0.450153	0.483621	0
leaf-1	chr01	36779601	36779920	chr01_36779601_36779920	320	172	1	9	274	60.2947	14.6803	0.821028	0.999542	0
leaf-1	chr01	36814124	36814726	chr01_36814124_36814726	603	1726	186	129	5515.09	309.269	107.315	0.999957	0.99976	0
leaf-1	chr01	36814171	36814558	chr01_36814171_36814558	388	1488	20	34	1791.94	382.625	48.8917	0.812301	0.548582	0
leaf-1	chr01	36855794	36857100	chr01_36855794_36857100	1307	2210	216	10	193.99	229.272	44.9842	0.981186	0.655568	0
leaf-1	chr01	36875659	36876143	chr01_36875659_36876143	485	780	37	4	69	165.246	18.8504	0.828006	0.824597	0
leaf-1	chr01	36882072	36882358	chr01_36882072_36882358	287	1525	9	106	3183.23	591.699	47.7376	0.999082	0.999389	0
leaf-1	chr01	36910415	36910615	chr01_36910415_36910615	201	3886	8	62	1064.84	1767.84	388.163	0.594891	0.963056	0
leaf-1	chr01	36914540	36915469	chr01_36914540_36915469	930	2889	12	3	60	301.644	328.482	0.77395	0.669283	0
leaf-1	chr01	36914620	36914926	chr01_36914620_36914926	307	2270	3	11	225	729.853	219.85	0.968838	0.812186	0
leaf-1	chr01	36940350	36941235	chr01_36940350_36941235	886	3815	68	9	404.98	553.053	190.581	0.594177	0.645772	0
leaf-1	chr01	36940436	36941123	chr01_36940436_36941123	688	3601	532	129	5943.98	649.231	72.2599	0.633662	0.626713	0
leaf-1	chr01	37013504	37014350	chr01_37013504_37014350	847	992	56	81	3237.79	138.363	52.3931	0.857746	0.501101	0
leaf-1	chr01	37072500	37073234	chr01_37072500_37073234	735	1408	32	7	339	232.722	47.6094	0.932828	0.418223	0
leaf-1	chr01	37100337	37100887	chr01_37100337_37100887	551	892	66	14	668.76	190.115	32.6309	0.91617	0.789293	0
leaf-1	chr01	37100371	37100911	chr01_37100371_37100911	541	889	61	9	422.82	191.676	30.7947	0.778956	0.868291	0
leaf-1	chr01	37243499	37244472	chr01_37243499_37244472	974	2190	110	69	3358.68	263.449	141.143	0.94099	0.81301	0
leaf-1	chr01	37244251	37244506	chr01_37244251_37244506	256	1230	22	136	5818.9	495.996	69.9824	0.570732	0.978806	0
leaf-1	chr01	37300646	37300901	chr01_37300646_37300901	256	313	9	11	341.99	126.345	31.1432	0.882236	0.979405	0
leaf-1	chr01	37334565	37335096	chr01_37334565_37335096	532	1078	99	139	6779.24	238.264	21.1438	0.803742	0.960758	0
leaf-1	chr01	37336946	37337244	chr01_37336946_37337244	299	858	42	6	294	282.51	113.947	0.954937	0.999297	0
leaf-1	chr01	37336959	37337226	chr01_37336959_37337226	268	856	33	23	1125	311.071	81.3852	0.94487	0.981906	0
leaf-1	chr01	37336967	37337220	chr01_37336967_37337220	254	854	28	46	1689.72	323.502	63.5086	0.930721	0.966599	0
leaf-1	chr01	37336984	37337205	chr01_37336984_37337205	222	844	6	52	2033.9	345.792	22.9942	0.870921	0.904351	0
leaf-1	chr01	37337641	37337919	chr01_37337641_37337919	279	2408	132	84	3011.26	905.622	199.865	0.995255	0.998989	0
leaf-1	chr01	37430121	37430661	chr01_37430121_37430661	541	485	72	21	899.78	98.0481	37.0316	0.618975	0.677147	0
leaf-1	chr01	37430248	37430978	chr01_37430248_37430978	731	485	10	6	221.84	70.8822	52.0211	0.572977	0.876755	0
leaf-1	chr01	37431382	37431676	chr01_37431382_37431676	295	216	3	16	275.91	77.5374	8.84582	0.607272	0.617689	0
leaf-1	chr01	37433562	37434071	chr01_37433562_37434071	510	1443	114	53	3007.65	326.817	51.4139	0.980851	0.644668	0
leaf-1	chr01	37438936	37439394	chr01_37438936_37439394	459	3094	134	12	530.96	666.976	445.081	0.969814	0.981148	0
leaf-1	chr01	37439082	37439350	chr01_37439082_37439350	269	2888	121	70	3650.94	1029.33	144.216	0.803656	0.942837	0
leaf-1	chr01	37439085	37439342	chr01_37439085_37439342	258	2870	6	226	11800.8	1054.74	71.1093	0.794668	0.921782	0
leaf-1	chr01	37446688	37446937	chr01_37446688_37446937	250	874	23	111	4724.8	343.361	24.6588	1	0.999723	0
leaf-1	chr01	37447313	37447866	chr01_37447313_37447866	554	3865	93	5	98	724.758	397.686	0.957307	0.937318	0
leaf-1	chr01	37449938	37451058	chr01_37449938_37451058	1121	2375	138	48	2069.59	278.214	99.526	0.742684	0.818494	0
leaf-1	chr01	37450006	37450967	chr01_37450006_37450967	962	2312	234	62	2986.01	310.417	64.936	0.685116	0.702655	0
leaf-1	chr01	37455058	37455952	chr01_37455058_37455952	895	3853	237	82	3955.64	546.138	239.812	0.750064	0.878151	0
leaf-1	chr01	37455112	37455890	chr01_37455112_37455890	779	3810	171	8	425	613.557	176.188	0.815123	0.829078	0
leaf-1	chr01	37455154	37455862	chr01_37455154_37455862	709	3747	170	56	2855.99	660.871	95.6423	0.811414	0.818959	0
leaf-1	chr01	37482121	37482480	chr01_37482121_37482480	360	194	11	14	610.91	48.3092	33.9641	0.57135	0.822669	0
leaf-1	chr01	37482221	37482364	chr01_37482221_37482364	144	161	1	11	279.94	88.7343	13.1994	0.806997	0.759046	0
leaf-1	chr01	37483042	37483455	chr01_37483042_37483455	414	1370	2	10	276.72	302.794	57.0709	0.795195	0.927666	0
leaf-1	chr01	37486375	37486582	chr01_37486375_37486582	208	2106	115	201	8504.58	841.382	258.744	0.999665	0.999205	0
leaf-1	chr01	37486416	37486549	chr01_37486416_37486549	134	1997	1	193	8955.82	1028.52	54.8808	0.833452	0.862321	0
leaf-1	chr01	37499342	37499951	chr01_37499342_37499951	610	4170	774	64	1576.89	870.059	247.471	0.804889	0.785361	0
leaf-1	chr01	37529737	37530640	chr01_37529737_37530640	904	1042	29	4	216.86	130.155	48.312	0.697256	0.579564	0
leaf-1	chr01	37542085	37542474	chr01_37542085_37542474	390	785	11	8	245.69	210.627	62.3149	0.679765	0.776456	0
leaf-1	chr01	37564051	37564240	chr01_37564051_37564240	190	524	4	104	1986.63	271.899	137.369	0.507262	0.705399	0
leaf-1	chr01	37564051	37564285	chr01_37564051_37564285	235	532	8	22	1157.96	264.103	125.702	0.507262	0.813385	0
leaf-1	chr01	37600024	37600512	chr01_37600024_37600512	489	6137	380	42	981.96	1299.3	1172.36	0.806087	0.900242	0
leaf-1	chr01	37645929	37646114	chr01_37645929_37646114	186	3724	6	71	3309.68	1424.84	511.73	0.9731	0.439176	0
leaf-1	chr01	37651368	37651920	chr01_37651368_37651920	553	1448	194	96	4841.97	289.759	44.9457	0.99174	0.944899	0
leaf-1	chr01	37755641	37757149	chr01_37755641_37757149	1509	1374	42	14	726	116.979	32.3089	0.757378	0.505835	0
leaf-1	chr01	37794178	37794943	chr01_37794178_37794943	766	1511	79	35	1758	246.312	50.9047	0.996853	0.993132	0
leaf-1	chr01	37794201	37794903	chr01_37794201_37794903	703	1507	44	64	3258	259.915	23.006	0.926465	0.873826	0
leaf-1	chr01	37795624	37796344	chr01_37795624_37796344	721	1182	96	67	3142.36	211.276	16.1388	0.991902	0.956131	0
leaf-1	chr01	37939779	37940878	chr01_37939779_37940878	1100	1573	7	7	354	171.222	62.7499	0.588496	0.71993	0
leaf-1	chr01	37991383	37991669	chr01_37991383_37991669	287	1034	62	254	11309.8	391.888	21.5811	0.99611	0.977391	0
leaf-1	chr01	37994834	37995385	chr01_37994834_37995385	552	536	49	43	2148	116.998	14.7371	0.654098	0.762324	0
leaf-1	chr01	38084102	38084570	chr01_38084102_38084570	469	1096	103	50	2428.84	225.66	20.261	0.970333	0.970869	0
leaf-1	chr01	38131858	38133123	chr01_38131858_38133123	1266	5236	168	2	96.37	546.125	160.727	0.994095	0.560429	0
leaf-1	chr01	38131881	38133102	chr01_38131881_38133102	1222	5236	224	52	2654.86	564.427	130.809	0.96859	0.65983	0
leaf-1	chr01	38131915	38133065	chr01_38131915_38133065	1151	5211	168	36	1882.98	586.28	99.2941	0.821485	0.697053	0
leaf-1	chr01	38138781	38138928	chr01_38138781_38138928	148	456	1	11	557	240	8.53803	0.70564	0.444882	0
leaf-1	chr01	38150602	38151178	chr01_38150602_38151178	577	3648	595	291	13440.5	773.648	201.237	0.984155	0.792113	0
leaf-1	chr01	38150761	38151252	chr01_38150761_38151252	492	3383	260	126	6456.74	788.992	240.814	0.551653	0.997175	0
leaf-1	chr01	38219265	38219448	chr01_38219265_38219448	184	1137	74	79	2311.27	530.585	50.5946	0.864478	0.961102	0
leaf-1	chr01	38307540	38308036	chr01_38307540_38308036	497	1183	61	27	1315	215.919	77.0982	0.976277	0.714708	0
leaf-1	chr01	38307631	38308100	chr01_38307631_38308100	470	1192	68	66	2860.95	234.942	59.883	0.673395	0.997858	0
leaf-1	chr01	38311226	38312154	chr01_38311226_38312154	929	744	40	14	787.94	79.6067	43.2332	0.897847	0.681567	0
leaf-1	chr01	38316291	38317040	chr01_38316291_38317040	750	1234	177	51	2585.18	198.997	41.9593	0.730734	0.708539	0
leaf-1	chr01	38316311	38317018	chr01_38316311_38317018	708	1211	26	8	367.89	204.758	35.6286	0.706893	0.67138	0
leaf-1	chr01	38453578	38454005	chr01_38453578_38454005	428	1213	75	139	5862.96	248.778	22.321	0.885307	0.902438	0
leaf-1	chr01	38484211	38484465	chr01_38484211_38484465	255	291	14	80	2829.88	114.429	8.03492	0.819238	0.339202	0
leaf-1	chr01	38529044	38530189	chr01_38529044_38530189	1146	1004	45	39	2017	115.694	22.5288	0.95431	0.370782	0
leaf-1	chr01	38555964	38556270	chr01_38555964_38556270	307	1930	47	201	6265.2	735.278	80.3284	0.999711	0.982738	0
leaf-1	chr01	38594160	38594788	chr01_38594160_38594788	629	706	116	61	2811.85	142.358	24.126	0.992714	0.990243	0
leaf-1	chr01	38597204	38597533	chr01_38597204_38597533	330	647	33	132	6022.23	210.003	16.4234	0.981706	0.884877	0
leaf-1	chr01	38667517	38667756	chr01_38667517_38667756	240	662	3	50	1766.34	239.736	31.4572	0.757241	0.970986	0
leaf-1	chr01	38668199	38668465	chr01_38668199_38668465	267	11516	458	2197	99782.6	4564.19	346.871	0.99994	0.999501	0
leaf-1	chr01	38671729	38672098	chr01_38671729_38672098	370	860	38	3	158.84	229.602	74.167	0.820289	0.975859	0
leaf-1	chr01	38671743	38672084	chr01_38671743_38672084	342	855	32	8	362.61	244.733	53.8941	0.820953	0.961918	0
leaf-1	chr01	38671748	38672078	chr01_38671748_38672078	331	853	16	13	689.49	249.645	47.1777	0.811113	0.944892	0
leaf-1	chr01	38695623	38696692	chr01_38695623_38696692	1070	2350	90	6	306.78	271.63	106.467	0.763009	0.599869	0
leaf-1	chr01	38695630	38696386	chr01_38695630_38696386	757	2065	76	61	2941	333.31	47.5724	0.757802	0.559155	0
leaf-1	chr01	38695929	38696452	chr01_38695929_38696452	524	1611	65	30	1158.4	346.943	60.2301	0.391578	0.541096	0
leaf-1	chr01	38749197	38749753	chr01_38749197_38749753	557	822	46	10	511	178.417	25.5429	0.703758	0.75371	0
leaf-1	chr01	38769034	38769383	chr01_38769034_38769383	350	670	2	28	1366.36	191.45	12.8179	0.743864	0.569816	0
leaf-1	chr01	38791382	38792061	chr01_38791382_38792061	680	571	66	57	2359.8	106.535	7.35077	0.952439	1	0
leaf-1	chr01	38792721	38793773	chr01_38792721_38793773	1053	2069	4	4	155	249.641	138.558	0.557814	0.529234	0
leaf-1	chr01	38792905	38793598	chr01_38792905_38793598	694	1901	202	12	614	339.074	75.2775	0.620779	0.606405	0
leaf-1	chr01	38792915	38793588	chr01_38792915_38793588	674	1884	186	29	1416	345.905	64.8939	0.631375	0.620452	0
leaf-1	chr01	38938957	38939480	chr01_38938957_38939480	524	1701	190	28	806.48	349.675	120.463	0.979542	0.971402	0
leaf-1	chr01	38997770	38998241	chr01_38997770_38998241	472	362	15	25	1020	82.0085	15.434	0.421635	0.410309	0
leaf-1	chr01	39123855	39124497	chr01_39123855_39124497	643	1906	204	17	372.88	345.743	89.5337	0.766224	0.813366	0
leaf-1	chr01	39144444	39145036	chr01_39144444_39145036	593	2032	151	194	8695.51	417.78	46.2178	0.944271	0.805252	0
leaf-1	chr01	39179931	39182683	chr01_39179931_39182683	2753	6379	71	109	2977.93	327.563	32.594	0.99986	0.988208	0
leaf-1	chr01	39192279	39192908	chr01_39192279_39192908	630	1529	68	96	4486.41	298.189	17.3112	0.985514	0.997318	0
leaf-1	chr01	39261617	39262174	chr01_39261617_39262174	558	12112	958	40	1460.38	2523.98	545.037	0.983481	0.998952	0
leaf-1	chr01	39261652	39262128	chr01_39261652_39262128	477	12007	550	121	6177.93	2734.68	175.65	0.836414	0.846105	0
leaf-1	chr01	39319390	39319740	chr01_39319390_39319740	351	766	30	206	9073.85	225.974	16.8713	0.91635	0.999953	0
leaf-1	chr01	39345121	39345690	chr01_39345121_39345690	570	5469	243	71	3116.83	1112.15	237.995	0.714768	0.743053	0
leaf-1	chr01	39392152	39392456	chr01_39392152_39392456	305	2705	63	36	1860.65	868.924	231.284	0.940193	0.934142	0
leaf-1	chr01	39407585	39408177	chr01_39407585_39408177	593	2392	258	23	378.71	543.034	116.006	0.98584	0.976437	0
leaf-1	chr01	39408559	39409746	chr01_39408559_39409746	1188	1152	102	78	4045	124.335	14.7402	0.944674	0.719325	0
leaf-1	chr01	39408577	39409823	chr01_39408577_39409823	1247	1169	120	40	1957.77	121.629	18.7986	0.873882	1	0
leaf-1	chr01	39443149	39443786	chr01_39443149_39443786	638	764	84	118	5742.64	148.571	16.9769	0.832402	0.97221	0
leaf-1	chr01	39507290	39507664	chr01_39507290_39507664	375	2253	172	359	14908.5	588.008	158.744	0.901513	0.991926	0
leaf-1	chr01	39507351	39507652	chr01_39507351_39507652	302	2117	44	189	8995	643.684	119.887	0.680182	0.920561	0
leaf-1	chr01	39507430	39507667	chr01_39507430_39507667	238	1841	20	121	6063.68	688.831	100.955	0.524852	0.997167	0
leaf-1	chr01	39508509	39508883	chr01_39508509_39508883	375	671	18	2	52.86	181.524	51.6091	0.943074	0.956911	0
leaf-1	chr01	39508542	39508887	chr01_39508542_39508887	346	664	63	9	490.98	192.287	37.2266	0.888689	0.964061	0
leaf-1	chr01	39508547	39508877	chr01_39508547_39508877	331	664	3	50	2499.98	198.239	23.8151	0.872676	0.9448	0
leaf-1	chr01	39564033	39564527	chr01_39564033_39564527	495	1363	154	140	5990.93	314.435	66.5727	0.999891	0.854359	0
leaf-1	chr01	39580742	39581210	chr01_39580742_39581210	469	611	52	52	2591.98	125.423	22.562	0.824839	0.670268	0
leaf-1	chr01	39586343	39587412	chr01_39586343_39587412	1070	1044	108	51	2296.84	118.045	33.8869	0.894181	0.417907	0
leaf-1	chr01	39671251	39671712	chr01_39671251_39671712	462	683	15	31	1477	139.015	23.2496	0.645226	0.517626	0
leaf-1	chr01	39677773	39678862	chr01_39677773_39678862	1090	648	75	38	1710	78.3829	16.6269	0.918732	0.68532	0
leaf-1	chr01	39692955	39693525	chr01_39692955_39693525	571	3041	724	541	24382.2	660.363	45.075	0.975893	0.886924	0
leaf-1	chr01	39742299	39742944	chr01_39742299_39742944	646	1453	76	40	2045.9	282.837	50.2323	0.444124	0.989723	0
leaf-1	chr01	39742322	39742915	chr01_39742322_39742915	594	1430	59	27	1370.4	294.862	29.1955	0.469527	0.870759	0
leaf-1	chr01	39759594	39760457	chr01_39759594_39760457	864	1599	45	10	218	252.927	32.7548	0.903983	0.980697	0
leaf-1	chr01	39761663	39762250	chr01_39761663_39762250	588	636	28	16	708	127.221	9.10203	0.5537	0.521365	0
leaf-1	chr01	39819849	39820682	chr01_39819849_39820682	834	2980	215	12	489	418.522	235.529	0.536566	0.586138	0
leaf-1	chr01	39819915	39820599	chr01_39819915_39820599	685	2903	117	9	448	494.363	188.104	0.666123	0.714579	0
leaf-1	chr01	39819948	39820566	chr01_39819948_39820566	619	2862	100	13	642	535.445	147.09	0.715624	0.763408	0
leaf-1	chr01	39819955	39820578	chr01_39819955_39820578	624	2858	109	11	518.76	532.169	150.944	0.718754	0.756494	0
leaf-1	chr01	39819989	39820523	chr01_39819989_39820523	535	2773	305	77	3945	588.316	66.1056	0.716045	0.745484	0
leaf-1	chr01	40046921	40047208	chr01_40046921_40047208	288	358	6	20	558.63	134.401	17.9274	0.574846	0.986334	0
leaf-1	chr01	40111934	40112772	chr01_40111934_40112772	839	1889	303	143	6350.9	280.578	55.7865	0.873022	0.980916	0
leaf-1	chr01	40111958	40112725	chr01_40111958_40112725	768	1867	231	71	3358.42	294.971	30.2336	0.815344	0.816084	0
leaf-1	chr01	40118942	40119134	chr01_40118942_40119134	193	124	4	6	264	53.9167	13.6585	0.556229	0.432839	0
leaf-1	chr01	40119476	40120026	chr01_40119476_40120026	551	5752	518	268	11417.5	1098.33	278.42	0.963049	0.989148	0
leaf-1	chr01	40164546	40165002	chr01_40164546_40165002	457	21894	859	10	499.83	5022.41	3328.47	0.995438	0.96432	0
leaf-1	chr01	40164553	40164992	chr01_40164553_40164992	440	21891	853	12	544.61	5215.52	3241.51	0.99561	0.974791	0
leaf-1	chr01	40164615	40164929	chr01_40164615_40164929	315	21808	92	262	12080.2	7160.6	1146.04	0.971064	0.966747	0
leaf-1	chr01	40164624	40164921	chr01_40164624_40164921	298	21792	197	697	30289.5	7373.07	723.286	0.934634	0.935373	0
leaf-1	chr01	40230152	40230454	chr01_40230152_40230454	303	3810	158	738	32465.4	1443.32	176.621	0.998478	0.997674	0
leaf-1	chr01	40249812	40250072	chr01_40249812_40250072	261	1624	68	297	14348.4	642.958	34.2392	0.999905	0.999659	0
leaf-1	chr01	40279874	40280128	chr01_40279874_40280128	255	6383	54	304	9969.95	2653.66	409.84	0.983807	0.985681	0
leaf-1	chr01	40322711	40323188	chr01_40322711_40323188	478	7113	764	527	23784.9	1496.44	321.393	0.984429	0.99876	0
leaf-1	chr01	40415011	40415875	chr01_40415011_40415875	865	1537	106	24	1135	227.481	66.8375	0.791269	0.874337	0
leaf-1	chr01	40415054	40415842	chr01_40415054_40415842	789	1510	74	16	865.88	240.893	52.5371	0.72051	0.796526	0
leaf-1	chr01	40415374	40415904	chr01_40415374_40415904	531	1145	13	20	920	254.066	61.8227	0.368245	0.91748	0
leaf-1	chr01	40469029	40469225	chr01_40469029_40469225	197	524	36	82	3670.13	246.378	44.9947	0.924388	0.818297	0
leaf-1	chr01	40470180	40470555	chr01_40470180_40470555	376	1137	38	204	8935	291.016	36.0615	0.993457	0.996592	0
leaf-1	chr01	40786072	40786454	chr01_40786072_40786454	383	924	19	19	753.94	243.264	24.0165	0.6321	0.638229	0
leaf-1	chr01	40805647	40806900	chr01_40805647_40806900	1254	2541	43	13	655	262.575	62.6767	0.783614	0.665467	0
leaf-1	chr01	40808616	40808936	chr01_40808616_40808936	321	1073	3	110	4402.06	361.834	28.7627	0.984838	0.981206	0
leaf-1	chr01	40809451	40809827	chr01_40809451_40809827	377	309	8	24	1359.28	74.9362	27.3894	0.98236	0.415712	0
leaf-1	chr01	40840761	40841491	chr01_40840761_40841491	731	9363	645	31	1602.46	1510.5	784.945	0.998782	0.989393	0
leaf-1	chr01	40840783	40841475	chr01_40840783_40841475	693	9362	624	38	1817.86	1589.82	727.351	0.97497	0.973937	0
leaf-1	chr01	40840817	40841440	chr01_40840817_40841440	624	9326	270	24	1326.75	1740.55	599.539	0.911688	0.913765	0
leaf-1	chr01	40849311	40849616	chr01_40849311_40849616	306	1984	5	348	17094.4	701.357	48.6061	0.990587	0.965043	0
leaf-1	chr01	40852635	40853456	chr01_40852635_40853456	822	1446	103	53	1123.67	236.966	28.6004	0.97037	0.991698	0
leaf-1	chr01	40897012	40898206	chr01_40897012_40898206	1195	8077	266	3	135	873.567	378.316	0.949824	0.580273	0
leaf-1	chr01	40897037	40898183	chr01_40897037_40898183	1147	8070	376	57	2526.42	908.839	343.754	0.933362	0.650103	0
leaf-1	chr01	40897063	40898155	chr01_40897063_40898155	1093	8056	227	21	1013.88	945.69	308.276	0.853362	0.691363	0
leaf-1	chr01	40897142	40898079	chr01_40897142_40898079	938	7783	214	96	4426.86	1043.86	206.748	0.672108	0.659333	0
leaf-1	chr01	40903990	40904464	chr01_40903990_40904464	475	1293	50	32	1103.88	256.84	31.3339	0.9378	0.989072	0
leaf-1	chr01	40948691	40949247	chr01_40948691_40949247	557	1776	141	54	2611.29	404.137	68.3364	0.992949	0.999507	0
leaf-1	chr01	40977014	40977279	chr01_40977014_40977279	266	1309	3	151	7541.33	509.419	29.8351	0.976364	0.999885	0
leaf-1	chr01	40998160	40998945	chr01_40998160_40998945	786	3942	288	2	73.99	535.791	307.159	0.844191	0.606353	0
leaf-1	chr01	40998175	40998927	chr01_40998175_40998927	753	3933	282	3	94.83	557.803	294.871	0.875806	0.64721	0
leaf-1	chr01	41082126	41082588	chr01_41082126_41082588	463	1098	88	147	6650.72	226.69	17.2242	0.977416	0.986877	0
leaf-1	chr01	41133163	41133741	chr01_41133163_41133741	579	979	73	65	3067.89	200.396	37.8777	0.991357	0.669637	0
leaf-1	chr01	41133916	41134060	chr01_41133916_41134060	145	576	3	209	10599.4	338.132	33.6401	0.820299	0.907649	0
leaf-1	chr01	41141352	41141551	chr01_41141352_41141551	200	3163	13	890	39075.6	1331.35	103.176	0.955633	0.96385	0
leaf-1	chr01	41171275	41172869	chr01_41171275_41172869	1595	1739	25	3	67.92	131.678	55.7141	0.57975	0.731702	0
leaf-1	chr01	41171384	41172335	chr01_41171384_41172335	952	1402	72	18	904.42	170.037	37.3624	0.528123	0.456178	0
leaf-1	chr01	41266689	41267204	chr01_41266689_41267204	516	1405	126	44	2112.99	280.845	67.6155	0.995747	0.999872	0
leaf-1	chr01	41266719	41267175	chr01_41266719_41267175	457	1404	88	25	1253.99	302.936	29.4587	0.886783	0.902574	0
leaf-1	chr01	41332896	41333035	chr01_41332896_41333035	140	363	7	55	2375.02	208.245	18.291	0.999338	0.987037	0
leaf-1	chr01	41333982	41334436	chr01_41333982_41334436	455	1475	85	60	1334.31	305.905	45.9649	0.87028	0.979474	0
leaf-1	chr01	41343484	41343804	chr01_41343484_41343804	321	1012	104	22	914.64	343.925	116.309	0.968161	0.947639	0
leaf-1	chr01	41345007	41345761	chr01_41345007_41345761	755	560	16	2	111	84.1963	28.4292	0.55926	0.56008	0
leaf-1	chr01	41345079	41345700	chr01_41345079_41345700	622	538	15	3	77	93.1707	22.4069	0.551603	0.522756	0
leaf-1	chr01	41345204	41345607	chr01_41345204_41345607	404	447	1	5	250	106.787	12.6626	0.476378	0.466571	0
leaf-1	chr01	41351341	41352796	chr01_41351341_41352796	1456	1228	87	118	5818.8	114.188	17.8917	0.871499	0.984652	0
leaf-1	chr01	41353296	41354377	chr01_41353296_41354377	1082	1845	76	14	674	216.708	60.8989	0.620695	0.606374	0
leaf-1	chr01	41353481	41354208	chr01_41353481_41354208	728	1506	90	81	3665.24	255.109	28.7031	0.526283	0.416517	0
leaf-1	chr01	41368546	41369100	chr01_41368546_41369100	555	1218	99	10	211.94	271.403	13.2467	0.977282	0.995068	0
leaf-1	chr01	41387736	41388225	chr01_41387736_41388225	490	1947	108	69	3790.86	393.744	165.327	0.970944	0.984728	0
[truncated: 23,720 more rows]
