# Supplementary material for: Dynamics of extrachromosomal circular DNA in rice
Source: Nat Commun. 2024 Mar 18;15:2413. doi: 10.1038/s41467-024-46691-0 (PMC10948907; doi:10.1038/s41467-024-46691-0)
Supplement: Supplementary file 7 — Supplementary Data 4 [file 41467_2024_46691_MOESM7_ESM.xlsx]

## Sheet: Supp. Data 4
Supplementary Data 4. Ubiquitous eccDNAs identified in rice tissues.
Sample	Chr_C	Start_C	End_C	eccDNA_Name	eccDNA_length	Reads_Value	Discordants	Split_Reads	Circle_Score	Mean_Cov	Std_Dev	Start_Cov_Inc	End_Cov_Inc	Cov_Cont
GE-1	chr01	33535746	33537827	chr01_33535746_33537827	2082	11832191	26238	18892	788443	749880	623941	0.965595	0.437439	0
GE-1	chr01	33521569	33522395	chr01_33521569_33522395	827	3431824	63337	224958	1.09593e+07	524886	43071.8	0.987592	0.908594	0
GE-1	chr09	4691903	4693040	chr09_4691903_4693040	1138	3749579	79219	59025	2.61809e+06	458596	36894	0.992462	0.999918	0
GE-1	chr09	4728794	4729955	chr09_4728794_4729955	1162	1463033	8344	2834	53133.4	176047	88500.9	0.954264	0.999909	0
GE-1	chr12	20535025	20535871	chr12_20535025_20535871	847	8867	149	736	32518	1364.19	69.0909	0.990956	0.998972	0
GE-1	chr12	20609533	20610693	chr12_20609533_20610693	1161	259945	6462	2627	40741.3	29528.2	13496	0.878253	0.999877	0
GE-1	chr12	20628314	20628782	chr12_20628314_20628782	469	2545	169	196	9077	665.624	36.5846	0.988266	0.997409	0
GE-1	chr12	20511757	20512844	chr12_20511757_20512844	1088	1143047	18229	75401	3.61217e+06	140401	14522.5	0.991035	0.999591	0
GE-2	chr09	4691903	4693040	chr09_4691903_4693040	1138	319664	5	18252	784260	35921	3603.43	0.740798	0.694842	0
GE-2	chr09	4694387	4694824	chr09_4694387_4694824	438	50177	14	2134	98541.3	12535	1174.03	0.634833	0.587352	0
GE-2	chr12	20499833	20500504	chr12_20499833_20500504	672	680913	63	4791	150673	123173	14948.5	0.763637	0.925141	0
GE-2	chr12	20506939	20508887	chr12_20506939_20508887	1949	423734	27	3716	148224	27673.4	5345.59	0.556869	0.530449	0
GE-2	chr12	20508194	20509838	chr12_20508194_20509838	1645	273676	632	905	40815	20667.1	9591.29	0.387444	0.746031	0
GE-2	chr12	20526289	20527319	chr12_20526289_20527319	1031	134041	4	5129	221268	15757.5	3763.93	0.459816	0.973991	0
GE-2	chr12	20612617	20614316	chr12_20612617_20614316	1700	186147	66	1680	69428.4	14033.1	4466.12	0.695943	0.665316	0
GE-2	chr12	20666012	20667277	chr12_20666012_20667277	1266	33986	6	333	13943	3261.15	733.724	0.421719	0.517888	0
leaf-1	chr01	12080408	12080547	chr01_12080408_12080547	140	259	3	21	957	135.201	8.87173	0.778192	0.770732	0
leaf-1	chr01	13436537	13436892	chr01_13436537_13436892	356	898	20	7	432.29	270.614	80.7151	0.999371	0.993454	0
leaf-1	chr02	6466194	6466482	chr02_6466194_6466482	289	56787	750	4843	247560	20701.8	2073.98	0.990062	0.988037	0
leaf-1	chr03	34739344	34739468	chr03_34739344_34739468	125	415	15	189	9296.11	253.403	37.3711	0.993512	0.999922	0
leaf-1	chr03	34739344	34739468	chr03_34739344_34739468	125	415	15	189	9296.11	253.403	37.3711	0.634871	0.617072	0
leaf-1	chr04	32334492	32334755	chr04_32334492_32334755	264	194067	5572	7595	354707	79102.3	14536.4	0.989632	0.992918	0
leaf-1	chr04	32885175	32886212	chr04_32885175_32886212	1038	1645	116	70	3314	192.228	41.5229	0.565093	0.823862	0
leaf-1	chr04	32897591	32898187	chr04_32897591_32898187	597	19464	199	163	2857.8	3905.19	2696.23	0.990357	0.782571	0
leaf-1	chr05	17012085	17012238	chr05_17012085_17012238	154	29952	83	842	43454.3	14667.9	776.178	0.741102	0.780379	0
leaf-1	chr05	26109068	26109270	chr05_26109068_26109270	203	20428	718	165	6885.2	9133.57	2620.74	0.973998	0.970987	0
leaf-1	chr08	21054118	21054405	chr08_21054118_21054405	288	2251	129	3	129	847.882	245.634	1	1	0
leaf-1	chr09	4691903	4693040	chr09_4691903_4693040	1138	8225	808	299	12399.2	843.177	366.272	0.630638	0.759416	0
leaf-1	chr10	1003400	1003924	chr10_1003400_1003924	525	3209	112	59	2914.98	665.315	114.725	0.880597	0.902048	0
leaf-1	chr11	2400565	2401109	chr11_2400565_2401109	545	11067	218	801	32184.4	2349.31	301.397	0.757924	0.757413	0
leaf-1	chr11	8955173	8956155	chr11_8955173_8956155	983	7394	349	128	5696.79	946.978	344.106	0.823588	0.822972	0
leaf-1	chr12	7744273	7744936	chr12_7744273_7744936	664	46787	1996	71	3619.85	7297.16	3271.15	0.972467	0.975352	0
leaf-1	chr12	20508194	20509838	chr12_20508194_20509838	1645	14921	234	84	3984	980.147	957.382	0.552372	0.406904	0
leaf-1	chr12	20509686	20510160	chr12_20509686_20510160	475	1397	85	128	6316	277.489	55.1557	0.447921	0.727252	0
leaf-1	chr12	20523482	20524802	chr12_20523482_20524802	1321	19842	270	46	1849.26	1737.48	986.214	0.560307	0.625212	0
leaf-1	chr12	20526289	20527319	chr12_20526289_20527319	1031	4439	309	252	11692	530.916	135.426	0.627529	0.502557	0
leaf-1	chr12	20535025	20535871	chr12_20535025_20535871	847	2577	188	51	1965	370.352	23.7489	0.438956	0.41791	0
leaf-1	chr12	20609533	20610693	chr12_20609533_20610693	1161	10539	758	162	2481.33	1163.83	450.079	0.763426	0.72857	0
leaf-1	chr12	20644101	20645425	chr12_20644101_20645425	1325	5153	333	106	4253.8	506.599	58.7779	0.548224	0.630847	0
leaf-1	chr12	20657464	20657791	chr12_20657464_20657791	328	1456	4	48	1923.08	464.327	40.5512	0.490429	0.467253	0
leaf-1	chr12	20666012	20667277	chr12_20666012_20667277	1266	1281	200	36	1526	128.457	18.3615	0.382697	0.478255	0
leaf-1	chr12	20511757	20512844	chr12_20511757_20512844	1088	5723	410	153	7372	651.541	64.7444	0.612553	0.465879	0
leaf-2	chr01	12080408	12080547	chr01_12080408_12080547	140	414	3	51	2607	207.525	17.1767	0.884609	0.852292	0
leaf-2	chr01	13436537	13436892	chr01_13436537_13436892	356	1731	66	257	10875.7	395.482	41.1513	0.921427	0.974027	0
leaf-2	chr01	33536760	33538457	chr01_33536760_33538457	1698	41025	1365	692	29584.8	3036.43	812.566	0.450218	0.441814	0
leaf-2	chr02	3601489	3601855	chr02_3601489_3601855	367	9506	664	43	1788.66	2601.96	1223.5	0.980278	0.979515	0
leaf-2	chr02	6466194	6466482	chr02_6466194_6466482	289	63662	3132	2806	141312	22917.8	4154.42	0.9925	0.978441	0
leaf-2	chr03	17984904	17985170	chr03_17984904_17985170	267	35978	124	522	27580.9	11539.8	1151.49	0.8585	0.862353	0
leaf-2	chr04	32885175	32886212	chr04_32885175_32886212	1038	2928	159	72	3338	366.213	56.3818	0.54456	0.608006	0
leaf-2	chr05	17012085	17012238	chr05_17012085_17012238	154	6046	35	138	6809.77	2771.25	221.938	0.694372	0.752153	0
leaf-2	chr05	26109068	26109270	chr05_26109068_26109270	203	14900	372	567	24409.1	6326.36	605.193	0.815635	0.766841	0
leaf-2	chr06	255546	255640	chr06_255546_255640	95	2814	4	314	15663.6	2099.22	182.544	0.971217	0.980936	0
leaf-2	chr06	255546	255640	chr06_255546_255640	95	2814	4	314	15663.6	2099.22	182.544	0.856521	0.767215	0
leaf-2	chr08	21054118	21054405	chr08_21054118_21054405	288	7043	37	1068	39482.7	2904.02	375.926	0.999813	0.999923	0
leaf-2	chr10	1003400	1003924	chr10_1003400_1003924	525	1217	128	40	2116	285.221	33.181	0.997812	0.987508	0
leaf-2	chr11	2400565	2401109	chr11_2400565_2401109	545	3182	94	227	9716.84	695.89	85.1798	0.833768	0.827059	0
leaf-2	chr11	8955173	8956155	chr11_8955173_8956155	983	10653	320	34	1427.89	1294.93	1120.81	0.66468	0.945212	0
leaf-2	chr12	20499833	20500504	chr12_20499833_20500504	672	36113	3886	288	9139.21	6758.11	600.555	0.572863	0.874098	0
leaf-2	chr12	20509686	20510160	chr12_20509686_20510160	475	725	45	44	2320	170.7	44.623	0.638071	0.735253	0
leaf-2	chr12	20514662	20515355	chr12_20514662_20515355	694	993	56	10	422.71	172.88	34.4712	0.468779	0.453564	0
leaf-2	chr12	20526289	20527319	chr12_20526289_20527319	1031	8743	543	394	17304	1085.13	241.801	0.71625	0.509194	0
leaf-2	chr12	20534551	20536311	chr12_20534551_20536311	1761	7271	340	27	710.44	545.735	119.922	0.555031	0.67567	0
leaf-2	chr12	20535025	20535871	chr12_20535025_20535871	847	4465	110	92	3846	663.332	28.6637	0.464555	0.421529	0
leaf-2	chr12	20609533	20610693	chr12_20609533_20610693	1161	9092	200	93	1386.94	1011.18	491.503	0.822014	0.820422	0
leaf-2	chr12	20612617	20614316	chr12_20612617_20614316	1700	8342	74	61	2578.59	640.036	190.113	0.654111	0.484825	0
leaf-2	chr12	20644101	20645425	chr12_20644101_20645425	1325	5783	464	55	2197.59	560.72	75.776	0.446101	0.800372	0
leaf-2	chr12	20511757	20512844	chr12_20511757_20512844	1088	6438	552	322	15973	774.453	122.486	0.845294	0.616446	0
panicle-1	chr01	33516923	33517951	chr01_33516923_33517951	1029	35615	1214	668	28768.6	4434.85	1855.03	0.991457	0.464874	0
panicle-1	chr01	33536136	33536925	chr01_33536136_33536925	790	2148208	87702	11137	327931	356508	55880.3	0.980703	0.621423	0
panicle-1	chr01	33521043	33521818	chr01_33521043_33521818	776	783192	14409	22834	1.02253e+06	112084	95633.7	0.928485	0.373978	0
panicle-1	chr01	33521569	33522395	chr01_33521569_33522395	827	1422918	55114	59242	2.84854e+06	215326	26361.5	0.72515	0.894803	0
panicle-1	chr04	32888491	32889002	chr04_32888491_32889002	512	2005	166	115	4371.67	469.204	37.9467	0.992971	0.998581	0
panicle-1	chr04	32897591	32898187	chr04_32897591_32898187	597	206289	3280	2824	49261.5	43183.2	27978	0.98655	0.804018	0.00503356
panicle-1	chr09	4694387	4694824	chr09_4694387_4694824	438	391544	8714	7339	335879	80218.1	11152.3	0.994443	0.992688	0
panicle-1	chr12	8540815	8541289	chr12_8540815_8541289	475	6379	394	744	33690.3	1340.38	95.4631	0.823875	0.9911	0
panicle-1	chr12	20499833	20500504	chr12_20499833_20500504	672	2014017	142281	17040	538523	388368	21813.8	0.921007	0.983774	0
panicle-1	chr12	20503971	20504481	chr12_20503971_20504481	511	96677	4122	2186	102606	18156.1	7263.45	0.493375	0.993493	0
panicle-1	chr12	20504770	20505326	chr12_20504770_20505326	557	32238	3811	2647	117999	7225.49	609.116	0.992035	0.998104	0
panicle-1	chr12	20506939	20508886	chr12_20506939_20508886	1948	467401	11404	3562	142696	31528.3	18618.7	0.906134	0.382198	0
panicle-1	chr12	20508189	20509833	chr12_20508189_20509833	1645	566386	27750	4064	182542	46910.3	10800	0.473979	0.99029	0
panicle-1	chr12	20511524	20512303	chr12_20511524_20512303	780	151959	6308	4163	177236	24124.3	2908.92	0.61686	0.47899	0
panicle-1	chr12	20514890	20515653	chr12_20514890_20515653	764	9717	768	594	26149	1539.7	191.858	0.990129	0.998962	0
panicle-1	chr12	20526289	20527319	chr12_20526289_20527319	1031	64873	2610	2348	105399	8177.92	1111.51	0.99196	0.894331	0
panicle-1	chr12	20529165	20529919	chr12_20529165_20529919	755	127299	11256	11456	487615	21531.6	1385.52	0.745695	0.77615	0
panicle-1	chr12	20535025	20535871	chr12_20535025_20535871	847	54092	1779	2552	107056	8046.65	1650.34	0.989385	0.999928	0
panicle-1	chr12	20541849	20542965	chr12_20541849_20542965	1117	131175	1651	1056	43992.2	15300.7	831.713	0.439594	0.452212	0
panicle-1	chr12	20543254	20544451	chr12_20543254_20544451	1198	132814	7140	5797	276913	13913.7	1996.06	0.465888	0.733977	0
panicle-1	chr12	20558828	20559249	chr12_20558828_20559249	422	819	10	83	2915.17	176.884	41.8592	0.724263	0.708553	0
panicle-1	chr12	20609533	20610693	chr12_20609533_20610693	1161	390485	13509	2573	41139.1	44775.6	16649.7	0.833513	0.985071	0
panicle-1	chr12	20642716	20643294	chr12_20642716_20643294	579	104352	10356	5938	275801	20292.3	3899.36	0.370962	0.999957	0
panicle-1	chr12	20644101	20645425	chr12_20644101_20645425	1325	150834	4998	8338	333078	15374.8	1395.68	0.991823	0.998809	0
panicle-1	chr12	20657464	20657791	chr12_20657464_20657791	328	18843	9	1032	43895.7	6007.25	248.208	0.470371	0.444819	0
panicle-1	chr12	20511780	20513401	chr12_20511780_20513401	1622	199785	8826	3307	147308	15952.7	6912.63	0.397872	0.999863	0
panicle-2	chr01	33521569	33522395	chr01_33521569_33522395	827	1248362	54686	49093	2.37993e+06	183803	44223.8	0.487293	0.624979	0
panicle-2	chr12	20499833	20500504	chr12_20499833_20500504	672	1180819	94762	21898	691272	228345	14245.3	0.992019	0.996646	0
panicle-2	chr12	20535025	20535871	chr12_20535025_20535871	847	66595	2366	5548	229656	10251.6	459.902	0.991159	0.999921	0
panicle-2	chr12	20609533	20610693	chr12_20609533_20610693	1161	393508	184	3444	53634.1	44445.8	22497.7	0.875283	0.986115	0
panicle-2	chr12	20628314	20628782	chr12_20628314_20628782	469	574	61	47	1953	133.28	9.98571	0.989684	0.999929	0
root-1	chr01	33535746	33537827	chr01_33535746_33537827	2082	913177	193	543	23592.8	60057.9	62416.8	0.499513	0.462415	0
root-1	chr01	33536136	33536925	chr01_33536136_33536925	790	812355	10630	3778	112172	138631	17528	0.803133	0.805045	0
root-1	chr01	33521043	33521818	chr01_33521043_33521818	776	100751	1209	4328	193532	16054.7	4259.89	0.807079	0.44596	0
root-1	chr05	12815100	12815383	chr05_12815100_12815383	284	2332	59	235	9780.02	719.495	67.6595	0.999922	0.822062	0
root-1	chr08	26627318	26627609	chr08_26627318_26627609	292	569	11	20	381.89	166.309	40.3159	0.999844	0.956579	0
root-1	chr12	20508189	20509833	chr12_20508189_20509833	1645	12403	168	251	11314	977.097	290.645	0.461157	0.881589	0
root-1	chr12	20543254	20544451	chr12_20543254_20544451	1198	22974	1180	127	5702.17	2522.09	137.58	0.43799	0.456064	0
root-1	chr12	20609533	20610693	chr12_20609533_20610693	1161	30769	528	531	8498.72	3475.95	1682.09	0.81838	0.73042	0
root-1	chr12	20612617	20614316	chr12_20612617_20614316	1700	36210	304	185	8260.83	2901.04	743.704	0.682932	0.541214	0
root-1	chr12	20623272	20624332	chr12_20623272_20624332	1061	198961	512	1194	56573.4	24384.2	2712.78	0.527551	0.407044	0
root-1	chr12	20642716	20643294	chr12_20642716_20643294	579	17139	1173	1378	63744	3362.78	1169.22	0.67798	0.471991	0
root-1	chr12	20666012	20667277	chr12_20666012_20667277	1266	4046	7	138	5955	375.195	200.169	0.989096	0.999324	0
root-1	chr12	20511757	20512844	chr12_20511757_20512844	1088	50372	523	1585	75184.9	6185.54	215.601	0.701936	0.723651	0
root-1	chr12	20643089	20645344	chr12_20643089_20645344	2256	68064	300	843	38132	4067.54	981.22	0.523515	0.548409	0
root-2	chr01	33535746	33537827	chr01_33535746_33537827	2082	497714	2290	4092	190379	32860.1	17151	0.557383	0.547683	0
root-2	chr04	32885175	32886212	chr04_32885175_32886212	1038	5772	84	189	8311.66	696.502	264.082	0.462986	0.857521	0
root-2	chr04	32897591	32898187	chr04_32897591_32898187	597	15470	142	139	2391.01	3184.77	2031.56	0.991551	0.742445	0.00671141
root-2	chr05	12815100	12815383	chr05_12815100_12815383	284	1624451	81777	169927	7.18262e+06	505528	35153.6	0.999943	0.999909	0
root-2	chr08	26627318	26627609	chr08_26627318_26627609	292	226576	9509	8776	171425	88967.5	15383.5	0.999703	0.99982	0
root-2	chr09	4691903	4693040	chr09_4691903_4693040	1138	113597	1046	3476	152889	13888.6	1054.21	0.89286	0.812996	0
root-2	chr09	4730656	4731587	chr09_4730656_4731587	932	7375	16	199	8731	970.153	300.266	0.403418	0.826651	0
root-2	chr12	20506939	20508886	chr12_20506939_20508886	1948	82410	416	224	9208.48	5019.46	5296.26	0.60968	0.712037	0
root-2	chr12	20523482	20524802	chr12_20523482_20524802	1321	20224	498	196	8188.01	2040.89	426.064	0.515102	0.988457	0
root-2	chr12	20526289	20527319	chr12_20526289_20527319	1031	15227	1296	794	34050	1907	490.361	0.987165	0.509263	0
root-2	chr12	20529165	20529919	chr12_20529165_20529919	755	47615	1406	827	36277	7787.27	1399.35	0.470997	0.417842	0
root-2	chr12	20534551	20536311	chr12_20534551_20536311	1761	41847	426	230	6206.55	3338.5	256.013	0.82944	0.967883	0
root-2	chr12	20541849	20542965	chr12_20541849_20542965	1117	33387	756	522	22260	3956.36	477.887	0.463843	0.450487	0
root-2	chr12	20642252	20643224	chr12_20642252_20643224	973	10887	74	293	12576	1328.01	501.328	0.57637	0.463919	0
root-2	chr12	20643089	20645344	chr12_20643089_20645344	2256	27076	114	472	21233	1656.69	216.06	0.580701	0.866714	0
sheath-1	chr01	33521569	33522395	chr01_33521569_33522395	827	649371	54486	54510	2.65148e+06	97968.9	10081.6	0.716016	0.668858	0
sheath-1	chr04	32890854	32891878	chr04_32890854_32891878	1025	15715	226	593	29615.5	1775.92	721.673	0.417485	0.998302	0
sheath-1	chr04	32897591	32898187	chr04_32897591_32898187	597	78818	1071	968	16658.7	16407.6	10389.1	0.990733	0.741651	0.00503356
sheath-1	chr09	4728794	4729955	chr09_4728794_4729955	1162	39256	1419	237	4220.53	4883.59	842.697	0.931854	0.999447	0
sheath-1	chr12	20499833	20500504	chr12_20499833_20500504	672	351251	26198	2290	72138.3	68209.2	5725.59	0.916913	0.959371	0
sheath-1	chr12	20506939	20508887	chr12_20506939_20508887	1949	58078	2350	872	37675	4097.65	718.979	0.851951	0.99968	0
sheath-1	chr12	20511524	20512303	chr12_20511524_20512303	780	24143	1822	1492	67144	3766.41	305.615	0.802268	0.501295	0
sheath-1	chr12	20514662	20515355	chr12_20514662_20515355	694	15710	638	1739	77625.5	2574.47	979.166	0.645463	0.41978	0
sheath-1	chr12	20523482	20524802	chr12_20523482_20524802	1321	191088	9384	2288	93304.1	19381.4	1533.29	0.54138	0.561476	0
sheath-1	chr12	20526289	20527319	chr12_20526289_20527319	1031	99451	1137	1825	81513.8	12313.4	7786.73	0.989614	0.995775	0
sheath-1	chr12	20529165	20529919	chr12_20529165_20529919	755	100211	10965	9627	414866	16192.3	1739.56	0.591052	0.952212	0
sheath-1	chr12	20535025	20535871	chr12_20535025_20535871	847	35459	1414	2612	108612	5412.29	270.873	0.863108	0.998207	0
sheath-1	chr12	20541849	20542965	chr12_20541849_20542965	1117	51921	1312	684	28985.7	5675.22	3315.37	0.99218	0.426213	0
sheath-1	chr12	20609533	20610693	chr12_20609533_20610693	1161	127906	4546	991	15023.1	14831.5	5121.49	0.883476	0.995225	0
sheath-1	chr12	20642252	20643224	chr12_20642252_20643224	973	164095	14408	7677	334481	21798	7907.19	0.991718	0.739893	0
sheath-1	chr12	20642716	20643294	chr12_20642716_20643294	579	126372	7128	6090	283884	27172	5305.29	0.487669	0.999926	0
sheath-1	chr12	20656074	20657299	chr12_20656074_20657299	1226	142298	6240	3313	149594	14444.3	5432.14	0.873367	0.927286	0
sheath-1	chr12	20657464	20657791	chr12_20657464_20657791	328	8081	44	354	15329	2715.78	301.186	0.399961	0.999787	0
sheath-2	chr01	33516923	33517951	chr01_33516923_33517951	1029	3891	111	123	5342.76	504.498	60.641	0.992491	0.977947	0
sheath-2	chr01	33521043	33521818	chr01_33521043_33521818	776	136516	3815	4577	206083	21908.7	2523.67	0.688341	0.578626	0
sheath-2	chr02	3601489	3601855	chr02_3601489_3601855	367	58219	177	6654	286121	14736.2	2020.24	0.992256	0.991751	0
sheath-2	chr04	32890854	32891878	chr04_32890854_32891878	1025	21713	624	998	48683.4	2400.11	1221.95	0.44762	0.97102	0
sheath-2	chr09	4691246	4692012	chr09_4691246_4692012	767	21839	1618	824	39424.4	3584.89	1134.51	0.932997	0.999699	0
sheath-2	chr12	7744273	7744936	chr12_7744273_7744936	664	26117	1994	127	5914.33	5009.98	1251.34	1	0.999989	0
sheath-2	chr12	8540815	8541289	chr12_8540815_8541289	475	24338	1204	787	35876.5	5603.1	2855.69	0.973932	0.428505	0
sheath-2	chr12	20503971	20504481	chr12_20503971_20504481	511	24145	667	398	18529.7	5263.53	1051.69	0.483262	0.613809	0
sheath-2	chr12	20514890	20515653	chr12_20514890_20515653	764	14671	334	362	16040	2366.77	889.036	0.436075	0.995182	0
sheath-2	chr12	20529165	20529919	chr12_20529165_20529919	755	97132	4381	6704	286610	15808.2	2301.5	0.972636	0.804892	0
sheath-2	chr12	20535025	20535871	chr12_20535025_20535871	847	61853	2088	3951	155518	9509.36	397.935	0.922727	0.998244	0
sheath-2	chr12	20541849	20542965	chr12_20541849_20542965	1117	25348	914	455	18420.5	3057.53	233.293	0.89445	0.98816	0
sheath-2	chr12	20558828	20559249	chr12_20558828_20559249	422	250	11	8	282.62	54.3278	11.3278	0.913616	0.876348	0
sheath-2	chr12	20609533	20610693	chr12_20609533_20610693	1161	168125	6506	1228	19033.9	19137.7	9794.67	0.769593	0.737635	0
sheath-2	chr12	20642252	20643224	chr12_20642252_20643224	973	49444	3738	1193	49285	6606.37	1436.37	0.846121	0.547824	0
sheath-2	chr12	20656074	20657299	chr12_20656074_20657299	1226	137164	6512	5255	244772	14959.6	1157.68	0.992306	0.643382	0
sheath-2	chr12	20657464	20657791	chr12_20657464_20657791	328	24140	44	424	18479.5	7752.31	754.77	0.366753	0.649857	0
sheath-2	chr12	20511757	20512844	chr12_20511757_20512844	1088	201742	6542	7109	334280	23794.5	3844.49	0.700123	0.495441	0
stem-1	chr04	32334492	32334755	chr04_32334492_32334755	264	948107	72053	2	88	389219	100045	0.999997	0.99999	0
stem-1	chr09	4691246	4692012	chr09_4691246_4692012	767	31882	1124	552	25363	5348.77	1660.99	0.871813	0.634788	0
stem-1	chr12	20504770	20505326	chr12_20504770_20505326	557	59070	15162	1752	85785.2	12910.5	1270.32	0.448281	0.603886	0
stem-1	chr12	20505452	20507023	chr12_20505452_20507023	1572	91724	1209	1002	39844	7683.98	1239.16	0.427743	0.415303	0
stem-1	chr12	20508189	20509833	chr12_20508189_20509833	1645	80900	4074	1394	64164	6527.8	1020.63	0.554888	0.725982	0
stem-1	chr12	20529747	20530232	chr12_20529747_20530232	486	70655	4246	1676	81184.9	16616.8	974.149	0.49224	0.678291	0
stem-1	chr12	20535025	20535871	chr12_20535025_20535871	847	96117	1797	3119	131253	14294	1202.2	0.496391	0.518333	0
stem-1	chr12	20541849	20542965	chr12_20541849_20542965	1117	41421	1474	897	37364.6	4884.62	310.514	0.991894	0.726546	0
stem-1	chr12	20609533	20610693	chr12_20609533_20610693	1161	471073	1574	4409	69057.7	52835.1	24280.7	0.822399	0.848298	0
stem-1	chr12	20644101	20645425	chr12_20644101_20645425	1325	32093	1003	1838	76245	3283.88	260.112	0.991234	0.998412	0
stem-2	chr01	33536760	33538457	chr01_33536760_33538457	1698	1154824	22085	26556	1.11687e+06	88459.4	20138.6	0.493116	0.630877	0
stem-2	chr03	17984904	17985170	chr03_17984904_17985170	267	416	1	52	2640.44	156.293	12.8629	0.986055	0.999444	0
stem-2	chr04	32888491	32889002	chr04_32888491_32889002	512	634	66	40	1918.41	147.092	10.3865	0.992218	0.924008	0
stem-2	chr04	32897591	32898187	chr04_32897591_32898187	597	39299	1348	618	10242.9	8256.77	6203.55	0.985481	0.773411	0.00671141
stem-2	chr09	4730656	4731587	chr09_4730656_4731587	932	10981	584	792	35734	1360.26	623.502	0.421208	0.953502	0
stem-2	chr12	20505452	20507023	chr12_20505452_20507023	1572	183587	11871	2330	94866.4	15595.8	3124.61	0.991739	0.51676	0
stem-2	chr12	20526289	20527319	chr12_20526289_20527319	1031	67837	4666	5158	228354	8864.88	524.76	0.927246	0.953392	0
stem-2	chr12	20529747	20530232	chr12_20529747_20530232	486	20039	1354	686	32243	4403.79	1048.8	0.352189	0.559744	0
stem-2	chr12	20535025	20535871	chr12_20535025_20535871	847	39234	2847	2634	113031	5237.3	1862.42	0.390326	0.856687	0
stem-2	chr12	20609533	20610693	chr12_20609533_20610693	1161	262425	11747	2693	41719.2	30418.1	11752.3	0.885766	0.999784	0
stem-2	chr12	20623272	20624332	chr12_20623272_20624332	1061	191484	7242	2032	89283.9	24083.3	3433.07	0.508135	0.941576	0
stem-2	chr12	20644101	20645425	chr12_20644101_20645425	1325	95805	3431	2946	123902	9920.19	809.912	0.991212	0.998537	0
stem-2	chr12	20656074	20657299	chr12_20656074_20657299	1226	79682	2914	3470	169580	8509.77	2564.73	0.957777	0.461053	0
stem-2	chr12	20511757	20512844	chr12_20511757_20512844	1088	251527	5306	8855	423156	30555.2	2186.72	0.856941	0.531414	0
stem-2	chr12	20511780	20513401	chr12_20511780_20513401	1622	296593	8215	7533	337870	24582.1	8665.37	0.766578	0.940089	0
