# Supplementary material for: Dynamics of extrachromosomal circular DNA in rice
Source: Nat Commun. 2024 Mar 18;15:2413. doi: 10.1038/s41467-024-46691-0 (PMC10948907; doi:10.1038/s41467-024-46691-0)
Supplement: Supplementary file 8 — Supplementary Data 5 [file 41467_2024_46691_MOESM8_ESM.xlsx]

## Sheet: Supp. Data 5
Supplementary Data 5. Distribution of ubiquitous and unique eccDNA in rice tissues.
Sample	Detected eccDNA	Unique eccDNAs %	Ubiquitous eccDNAs %
1wRoot-1	246	93.9	6.1
1wRoot-2	439	96.58	3.42
GE-1	130	93.08	6.92
GE-2	252	96.83	3.17
leaf-1	13630	99.8	0.2
leaf-2	8553	99.7	0.3
panicle-1	318	91.82	8.18
panicle-2	153	96.73	3.27
shcath-1	691	97.25	2.75
sheath-2	572	96.85	3.15
stem-1	411	97.57	2.43
stem-2	323	95.05	4.95
