# Supplementary material for: Dynamics of extrachromosomal circular DNA in rice
Source: Nat Commun. 2024 Mar 18;15:2413. doi: 10.1038/s41467-024-46691-0 (PMC10948907; doi:10.1038/s41467-024-46691-0)
Supplement: Supplementary file 9 — Supplementary Data 6 [file 41467_2024_46691_MOESM9_ESM.xlsx]

## Sheet: Supp. Data 6
Supplementary Data 6. eccDNAs identified in five additional sample groups.
Sample	Chr_C	Start_C	End_C	eccDNA_Name	eccDNA_length	Reads_Value	Discordants	Split_Reads	Circle_Score	Mean_Cov	Std_Dev	Start_Cov_Inc	End_Cov_Inc	Cov_Cont
Control1	chr01	62684	62980	chr01_62684_62980	297	1041	30	24	844	311.466	98.6097	0.853118	0.620971	0
Control1	chr01	62742	63054	chr01_62742_63054	313	1127	3	99	5113	342.019	36.7735	0.785071	0.950026	0
Control1	chr01	64562	64888	chr01_64562_64888	327	863	4	47	2298	263.282	20.9582	0.97864	0.913719	0
Control1	chr01	71414	71660	chr01_71414_71660	247	2212	15	290	12892.4	830.789	68.404	0.936311	0.762879	0
Control1	chr01	97599	98025	chr01_97599_98025	427	3989	51	141	8168.16	1070.99	114.298	0.516924	0.990848	0
Control1	chr01	127405	127778	chr01_127405_127778	374	740	4	14	311.78	209.7	64.5016	0.585371	0.977062	0
Control1	chr01	137716	138127	chr01_137716_138127	412	4529	56	186	9065.66	1259.55	51.3975	0.991862	0.999907	0
Control1	chr01	140125	140518	chr01_140125_140518	394	2310	74	54	2422.3	618.153	270.387	0.976491	0.989099	0
Control1	chr01	141038	141217	chr01_141038_141217	180	44117	689	3763	163376	22872.1	1848.82	0.995452	0.999546	0
Control1	chr01	161173	161900	chr01_161173_161900	728	6356	102	125	6570.71	1067.95	194.814	0.844058	0.804433	0
Control1	chr01	242228	242808	chr01_242228_242808	581	1872	57	144	5948.28	387.788	30.3853	0.989696	0.910437	0
Control1	chr01	283653	284153	chr01_283653_284153	501	1117	32	30	576	248.944	71.5928	0.975722	0.603976	0
Control1	chr01	295504	295914	chr01_295504_295914	411	46740	1300	2	119	11153	10956.3	0.999987	0.983691	0
Control1	chr01	295505	295881	chr01_295505_295881	377	46731	1249	54	2558.87	12158.2	10895.5	0.999776	0.961453	0
Control1	chr01	295533	295738	chr01_295533_295738	206	46428	37	1253	53031.7	21866.7	2926.54	0.988503	0.971656	0
Control1	chr01	298425	298649	chr01_298425_298649	225	964	3	42	2039.04	376.902	80.6606	0.347101	0.801148	0
Control1	chr01	304056	304494	chr01_304056_304494	439	974	6	33	1369	229.002	33.4396	0.958875	0.406978	0
Control1	chr01	315101	315680	chr01_315101_315680	580	6065	78	279	15325.1	1301.78	58.0222	0.963511	0.999937	0
Control1	chr01	332887	333103	chr01_332887_333103	217	3953	6	343	15623.8	1739.03	185.452	0.939331	0.99874	0
Control1	chr01	522830	523432	chr01_522830_523432	603	3339	51	329	15389.9	673.819	105.657	0.989448	0.665127	0
Control1	chr01	586201	586394	chr01_586201_586394	194	745	2	48	2343.02	351.736	47.9357	0.613652	0.975209	0
Control1	chr01	600542	600757	chr01_600542_600757	216	17401	11	1096	53917.6	7603.59	469.769	0.982314	0.999808	0
Control1	chr01	660958	661620	chr01_660958_661620	663	5393	45	54	1136	1032.92	221.665	0.920397	0.966819	0
Control1	chr01	733099	733445	chr01_733099_733445	347	2223	42	245	11503.4	667.853	45.3517	0.991967	0.973285	0
Control1	chr01	764753	765264	chr01_764753_765264	512	2666	45	12	568.96	562.384	233.942	0.773742	0.791259	0
Control1	chr01	870857	871179	chr01_870857_871179	323	1449	6	66	3443.87	446.935	20.3195	0.839087	0.462214	0
Control1	chr01	871271	871831	chr01_871271_871831	561	4913	95	4	68	1120.7	604.018	0.476973	0.905691	0
Control1	chr01	901475	901961	chr01_901475_901961	487	10054	70	79	1515.3	2405.29	550.558	0.96848	0.710249	0
Control1	chr01	927445	927711	chr01_927445_927711	267	1569	9	47	1942.84	518.203	86.015	0.994206	0.849973	0
Control1	chr01	961381	961709	chr01_961381_961709	329	1083	5	66	3357.99	325.741	25.1925	0.992291	0.985981	0
Control1	chr01	970842	971123	chr01_970842_971123	282	1716	56	116	4743.25	546.854	67.6175	0.999834	0.915758	0
Control1	chr01	974986	975692	chr01_974986_975692	707	9184	336	704	32420.9	1635.98	242.546	0.999088	0.948229	0
Control1	chr01	1095160	1095541	chr01_1095160_1095541	382	11254	425	107	4727.53	2806.16	2451.53	0.999877	0.999734	0
Control1	chr01	1095211	1095394	chr01_1095211_1095394	184	10690	208	830	36582.7	5339.7	399.607	0.959741	0.886204	0
Control1	chr01	1133432	1133621	chr01_1133432_1133621	190	2498	12	244	12481.1	1184.9	153.623	0.950969	0.721492	0
Control1	chr01	1138712	1139183	chr01_1138712_1139183	472	6585	104	251	12156.9	1572.19	193.706	0.992419	0.999956	0
Control1	chr01	1143648	1143878	chr01_1143648_1143878	231	2819	195	55	2392	1099.07	270.93	0.982305	0.830646	0
Control1	chr01	1143655	1143864	chr01_1143655_1143864	210	2796	21	372	18902.3	1179.94	81.9453	0.967749	0.828014	0
Control1	chr01	1198825	1199239	chr01_1198825_1199239	415	8844	287	455	19270.3	2479.19	168.131	0.999913	0.995991	0
Control1	chr01	1244012	1244285	chr01_1244012_1244285	274	1706	1	108	5915.85	594.784	68.0326	0.850414	0.994537	0
Control1	chr01	1266489	1267070	chr01_1266489_1267070	582	1019	20	6	124.99	221.404	21.2535	0.422915	0.942638	0
Control1	chr01	1302766	1303169	chr01_1302766_1303169	404	2348	78	89	4551.58	643.906	72.8218	0.97125	0.957038	0
Control1	chr01	1302775	1303167	chr01_1302775_1303167	393	2347	14	27	1353.95	653.357	45.1678	0.93196	0.94952	0
Control1	chr01	1315792	1316159	chr01_1315792_1316159	368	1265	44	2	131.86	360.534	87.4882	0.974193	0.990001	0
Control1	chr01	1315801	1316150	chr01_1315801_1316150	350	1265	10	43	2146.64	377.713	43.6734	0.968627	0.986202	0
Control1	chr01	1318670	1318926	chr01_1318670_1318926	257	20956	4	1887	94830	7712.32	422.23	0.990725	0.999105	0
Control1	chr01	1370553	1370803	chr01_1370553_1370803	251	1012	2	34	1699.74	394.004	61.385	0.488823	0.870213	0
Control1	chr01	1388998	1389383	chr01_1388998_1389383	386	2215	32	29	1451.61	601.54	218.565	0.953752	0.978864	0
Control1	chr01	1391360	1391752	chr01_1391360_1391752	393	906	10	33	707.71	271.972	29.2542	0.893331	0.953955	0
Control1	chr01	1430647	1430967	chr01_1430647_1430967	321	943	13	27	1260.98	300.378	38.8015	0.993788	0.984142	0
Control1	chr01	1446362	1446768	chr01_1446362_1446768	407	1322	24	122	6674.57	348.847	26.716	0.977734	0.989569	0
Control1	chr01	1511851	1512257	chr01_1511851_1512257	407	974	6	43	1929	263.64	23.2858	0.990606	0.999931	0
Control1	chr01	1533432	1533801	chr01_1533432_1533801	370	1518	120	185	8189.77	464.794	51.8496	0.990133	0.96523	0
Control1	chr01	1608097	1608306	chr01_1608097_1608306	210	2085	12	160	7112.71	900.282	69.1642	0.986146	0.872875	0
Control1	chr01	1626082	1626678	chr01_1626082_1626678	597	1073	14	65	3405.76	216.671	14.5074	0.978777	0.999862	0
Control1	chr01	1632777	1633258	chr01_1632777_1633258	482	910	18	22	994	230.879	21.2459	0.938359	0.98631	0
Control1	chr01	1633844	1634168	chr01_1633844_1634168	325	3932	63	576	22859.9	1272.82	87.8371	0.999583	0.823608	0
Control1	chr01	1648263	1648474	chr01_1648263_1648474	212	1460	3	113	5739.91	645.763	52.3765	1	0.999778	0
Control1	chr01	1654391	1654666	chr01_1654391_1654666	276	706	4	99	5025	242.029	25.0628	0.96444	0.998146	0
Control1	chr01	1743304	1743710	chr01_1743304_1743710	407	1725	22	71	3323	464.677	49.7016	0.98479	0.999834	0
Control1	chr01	1783200	1783965	chr01_1783200_1783965	766	2828	177	89	4534	430.889	231.6	0.835758	0.936008	0
Control1	chr01	1783513	1783837	chr01_1783513_1783837	325	2203	32	168	7881.9	699.139	25.6998	0.603307	0.680724	0
Control1	chr01	1789289	1789522	chr01_1789289_1789522	234	916	6	12	296.91	412.927	85.7771	0.989674	0.998615	0
Control1	chr01	1838660	1839294	chr01_1838660_1839294	635	2165	32	71	3369	437.014	68.2699	0.919188	0.994828	0
Control1	chr01	1885236	1885647	chr01_1885236_1885647	412	1530	9	97	4363.69	412.255	40.9765	0.603899	0.777088	0
Control1	chr01	1896940	1897253	chr01_1896940_1897253	314	3427	62	366	16757.7	1125.25	121.381	0.992348	0.999867	0
Control1	chr01	1914884	1915096	chr01_1914884_1915096	213	1401	44	126	6447.95	484.401	82.6063	0.786412	0.421527	0
Control1	chr01	1915071	1915457	chr01_1915071_1915457	387	1665	14	204	8633	369.746	84.7237	0.335661	0.979999	0
Control1	chr01	1942006	1942166	chr01_1942006_1942166	161	1462	18	132	5680.75	812.962	80.1467	0.995305	0.990818	0
Control1	chr01	1942507	1942827	chr01_1942507_1942827	321	10343	42	806	36391.9	3292.47	183.771	0.991239	0.998027	0
Control1	chr01	1943931	1944263	chr01_1943931_1944263	333	1972	135	394	17136.7	613.771	52.6821	0.999917	0.98965	0
Control1	chr01	1973243	1973501	chr01_1973243_1973501	259	13331	5	460	22757.5	4948.56	357.793	0.813837	0.940343	0
Control1	chr01	2023302	2023687	chr01_2023302_2023687	386	1646	7	61	3058.98	425.138	143.134	0.966748	0.565145	0
Control1	chr01	2024323	2024676	chr01_2024323_2024676	354	1849	8	138	6746.9	552.139	67.5269	0.991209	0.989855	0
Control1	chr01	2038870	2039242	chr01_2038870_2039242	373	1598	17	90	4250	470.892	48.0977	0.91438	0.902128	0
Control1	chr01	2039483	2039975	chr01_2039483_2039975	493	1083	22	117	5301	253.793	33.4807	0.86123	0.965008	0
Control1	chr01	2073243	2073452	chr01_2073243_2073452	210	737	6	66	3366	290.368	36.7195	0.942736	0.677908	0
Control1	chr01	2081144	2081640	chr01_2081144_2081640	497	941	16	70	2900	190.637	54.3521	0.606519	0.970579	0
Control1	chr01	2082409	2082563	chr01_2082409_2082563	155	1295	2	39	2006	710.831	109.671	0.931952	0.984432	0
Control1	chr01	2109320	2109633	chr01_2109320_2109633	314	870	4	40	2097	282.112	17.8079	0.986124	0.970735	0
Control1	chr01	2122001	2122298	chr01_2122001_2122298	298	1139	4	140	5858.58	384.118	26.3503	0.926181	0.979643	0
Control1	chr01	2162801	2163251	chr01_2162801_2163251	451	1864	48	174	7539.97	484.529	42.6359	0.941218	0.982994	0
Control1	chr01	2277899	2278251	chr01_2277899_2278251	353	2217	6	154	6895	682.261	37.3677	0.99231	0.996797	0
Control1	chr01	2294658	2295249	chr01_2294658_2295249	592	2580	62	144	6249.54	563.198	39.7818	1	0.999461	0
Control1	chr01	2296058	2296426	chr01_2296058_2296426	369	5428	226	3	63	1421.63	727.618	1	0.990821	0
Control1	chr01	2296083	2296409	chr01_2296083_2296409	327	5428	170	106	5266	1599.04	566.787	0.989186	0.991679	0
Control1	chr01	2296104	2296378	chr01_2296104_2296378	275	5420	49	358	18123	1826.1	234.864	0.938577	0.936748	0
Control1	chr01	2296772	2297169	chr01_2296772_2297169	398	1608	4	38	1750.88	420.814	72.5533	0.762608	0.940727	0
Control1	chr01	2328828	2329367	chr01_2328828_2329367	540	1810	128	187	7921.33	404.425	21.7725	0.971742	0.81262	0
Control1	chr01	2370810	2371490	chr01_2370810_2371490	681	1694	21	91	4270	312.862	35.0575	0.986306	0.932627	0
Control1	chr01	2421464	2422206	chr01_2421464_2422206	743	1435	15	148	5224.87	257.418	29.263	0.922758	0.489692	0
Control1	chr01	2422350	2422796	chr01_2422350_2422796	447	1546	14	91	4489.96	409.675	35.0967	0.779244	0.969986	0
Control1	chr01	2477908	2478664	chr01_2477908_2478664	757	1609	20	56	2645.96	240.93	37.8532	0.992009	0.419535	0
Control1	chr01	2478647	2478991	chr01_2478647_2478991	345	940	12	84	4070	224.145	51.9634	0.333023	0.94748	0
Control1	chr01	2504814	2505227	chr01_2504814_2505227	414	3558	76	97	2647.52	942.119	77.9176	0.91887	0.918698	0
Control1	chr01	2525224	2525714	chr01_2525224_2525714	491	1177	16	66	3221.96	283.822	15.0387	0.980181	1	0
Control1	chr01	2534124	2534784	chr01_2534124_2534784	661	3100	72	223	11110	595.664	33.4596	0.976156	0.9744	0
Control1	chr01	2537339	2537727	chr01_2537339_2537727	389	1853	10	45	2343	494.825	128.344	0.986897	0.948415	0
Control1	chr01	2558428	2558742	chr01_2558428_2558742	315	801	4	77	4061.79	235.567	21.1138	0.629915	0.853839	0
Control1	chr01	2569991	2570332	chr01_2569991_2570332	342	4166	7	193	9550	1272.44	60.61	0.990041	0.999929	0
Control1	chr01	2653304	2653534	chr01_2653304_2653534	231	3445	4	374	16241.4	1394.8	90.3781	0.989158	0.955115	0
Control1	chr01	2663768	2664226	chr01_2663768_2664226	459	1945	12	70	3173.17	504.343	29.0616	0.991754	0.981824	0
Control1	chr01	2672650	2673133	chr01_2672650_2673133	484	2645	92	325	14819	668.807	44.848	0.989768	0.998907	0
Control1	chr01	2691610	2692084	chr01_2691610_2692084	475	2014	20	88	3765.96	473.078	84.5761	0.547654	0.988247	0
Control1	chr01	2726748	2727061	chr01_2726748_2727061	314	1037	4	108	5272.96	319.898	23.3206	0.898501	0.847567	0
Control1	chr01	2727386	2727713	chr01_2727386_2727713	328	792	4	33	1386	252.147	45.3175	0.994774	0.999914	0
Control1	chr01	2754716	2755141	chr01_2754716_2755141	426	1481	21	46	1837.52	394.007	78.4331	0.964216	0.819478	0
Control1	chr01	2756942	2757627	chr01_2756942_2757627	686	1259	9	53	2777.24	222.653	57.6714	0.950003	0.953268	0
Control1	chr01	2779908	2780157	chr01_2779908_2780157	250	1324	6	126	6114.48	493.976	57.5447	0.989635	0.767611	0
Control1	chr01	2809537	2809859	chr01_2809537_2809859	323	1169	5	11	540.97	384.075	110.625	0.965865	0.988245	0
Control1	chr01	2942121	2942526	chr01_2942121_2942526	406	1307	42	74	3100.34	350.425	32.1108	0.713091	0.730351	0
Control1	chr01	2984608	2984885	chr01_2984608_2984885	278	721	8	94	4277.91	249.188	13.6016	0.889953	0.970859	0
Control1	chr01	2999651	2999999	chr01_2999651_2999999	349	3575	44	69	2946.64	1071.78	291.475	0.99325	0.943358	0
Control1	chr01	3000315	3000542	chr01_3000315_3000542	228	394	12	37	1747	133.07	76.1517	0.897347	0.764938	0
Control1	chr01	3016420	3016764	chr01_3016420_3016764	345	1523	12	80	4375.89	460.645	36.1702	0.854893	0.749242	0
Control1	chr01	3018060	3018415	chr01_3018060_3018415	356	889	40	136	6063.46	260	29.4099	1	0.729067	0
Control1	chr01	3033074	3033280	chr01_3033074_3033280	207	1055	15	61	2442.42	446.942	60.4149	0.972564	0.927453	0
Control1	chr01	3033638	3033956	chr01_3033638_3033956	319	2598	100	19	824	695.314	484.544	0.811977	0.917132	0
Control1	chr01	3033767	3033906	chr01_3033767_3033906	140	2307	2	320	14431.7	1239.34	74.6898	0.763965	0.867999	0
Control1	chr01	3077390	3077687	chr01_3077390_3077687	298	1813	12	108	4983.91	595.754	74.2028	0.993016	0.995756	0
Control1	chr01	3080958	3081414	chr01_3080958_3081414	457	9463	417	344	18224.7	2342.67	573.128	0.982809	0.954863	0
Control1	chr01	3136730	3137087	chr01_3136730_3137087	358	2115	120	324	14159.3	630.678	35.2465	0.9945	0.918027	0
Control1	chr01	3156057	3156535	chr01_3156057_3156535	479	348	1	14	183.97	92.3305	17.2848	0.509633	0.538991	0
Control1	chr01	3157356	3157689	chr01_3157356_3157689	334	3689	35	144	4250	1146.07	93.6751	0.968659	0.97481	0
Control1	chr01	3164993	3165237	chr01_3164993_3165237	245	2233	1	190	9621.02	868.197	45.2588	0.987645	0.997116	0
Control1	chr01	3180176	3180736	chr01_3180176_3180736	561	2660	46	122	6172	589.977	69.5536	0.991926	0.999835	0
Control1	chr01	3219739	3220575	chr01_3219739_3220575	837	9596	183	504	24085.8	1497.92	164.591	0.883699	0.992146	0
Control1	chr01	3265593	3265974	chr01_3265593_3265974	382	3220	82	82	3657.88	898.688	395.398	0.998228	0.999101	0
Control1	chr01	3268592	3269031	chr01_3268592_3269031	440	2721	50	120	6493.77	676.97	107.726	0.978664	0.920419	0
Control1	chr01	3361709	3362012	chr01_3361709_3362012	304	2827	56	232	9468.63	921.888	83.046	0.996319	0.999595	0
Control1	chr01	3436871	3437385	chr01_3436871_3437385	515	4991	168	189	9242.21	1048.89	282.144	0.898773	0.915955	0
Control1	chr01	3439959	3440384	chr01_3439959_3440384	426	2371	80	184	10304	624.395	110.622	0.763015	0.999959	0
Control1	chr01	3480868	3481279	chr01_3480868_3481279	412	1081	14	62	2707	301.74	25.0002	0.999771	0.968233	0
Control1	chr01	3573587	3574096	chr01_3573587_3574096	510	951	42	28	1430	201.957	112.459	0.955772	0.997387	0
Control1	chr01	3574753	3575214	chr01_3574753_3575214	462	1768	28	18	921.85	455.05	32.152	0.922207	0.906077	0
Control1	chr01	3578474	3579173	chr01_3578474_3579173	700	2584	60	110	5666	469.28	54.4189	0.991449	0.897563	0
Control1	chr01	3680909	3681473	chr01_3680909_3681473	565	4758	164	306	15268	1023.85	71.0538	0.941253	0.99996	0
Control1	chr01	3716782	3717405	chr01_3716782_3717405	624	1295	32	97	4798.55	252.225	42.6003	0.986576	0.688581	0
Control1	chr01	3746030	3746396	chr01_3746030_3746396	367	776	15	43	1849.56	238.811	26.015	0.591307	0.655524	0
Control1	chr01	3783856	3784177	chr01_3783856_3784177	322	1499	29	142	5370.69	481.159	38.7621	0.999978	0.78643	0
Control1	chr01	3856849	3857513	chr01_3856849_3857513	665	1678	44	189	9046.89	321.489	37.2653	0.991588	0.575632	0
Control1	chr01	3857642	3857776	chr01_3857642_3857776	135	609	27	128	5849.46	345.515	33.7568	0.61192	0.999055	0
Control1	chr01	3888698	3889312	chr01_3888698_3889312	615	1003	88	128	5652.96	204.927	17.5795	0.991614	0.994536	0
Control1	chr01	3901405	3901927	chr01_3901405_3901927	523	5760	173	277	11863.9	1380.56	94.1387	0.977854	0.992734	0
Control1	chr01	3902389	3902680	chr01_3902389_3902680	292	1227	2	16	615.28	420.729	107.307	0.995486	0.931098	0
Control1	chr01	3935645	3935989	chr01_3935645_3935989	345	1638	42	230	11323.6	496.974	53.0387	0.785654	0.785965	0
Control1	chr01	3955524	3955827	chr01_3955524_3955827	304	2107	39	66	2533	655.056	213.247	0.995277	0.984484	0
Control1	chr01	3955576	3955809	chr01_3955576_3955809	234	2020	2	126	6642	769.232	44.8753	0.832106	0.933733	0
Control1	chr01	4018222	4018800	chr01_4018222_4018800	579	1309	16	52	2164	276.099	41.0407	0.80747	0.629923	0
Control1	chr01	4081616	4081889	chr01_4081616_4081889	274	2289	22	222	10329.9	807.168	53.7959	0.991506	0.986653	0
Control1	chr01	4098186	4098699	chr01_4098186_4098699	514	17768	214	570	29815.8	4241.97	332.972	0.98663	0.987593	0
Control1	chr01	4152050	4153276	chr01_4152050_4153276	1227	1309	33	35	1560	139.521	20.8486	0.982196	0.94518	0
Control1	chr01	4175797	4176021	chr01_4175797_4176021	225	636	4	20	987.58	252.134	49.5434	0.994156	0.550225	0
Control1	chr01	4229440	4229643	chr01_4229440_4229643	204	1532	2	82	4013	695.118	76.3627	0.749794	0.997964	0
Control1	chr01	4251819	4252194	chr01_4251819_4252194	376	2159	45	226	10777.3	635.245	34.7346	0.997893	0.999969	0
Control1	chr01	4336365	4336651	chr01_4336365_4336651	287	1468	1	83	3994	506.28	38.6445	0.992283	0.999685	0
Control1	chr01	4436974	4437184	chr01_4436974_4437184	211	2224	108	40	2148.96	956.81	363.912	0.998443	0.968611	0
Control1	chr01	4436983	4437159	chr01_4436983_4437159	177	2224	1	232	11672.8	1112.84	65.5159	0.981863	0.972577	0
Control1	chr01	4439271	4439603	chr01_4439271_4439603	333	4778	45	219	10306.6	1462.29	158.339	0.990432	0.999954	0
Control1	chr01	4444702	4445191	chr01_4444702_4445191	490	28241	657	26	1338	5447.97	5789.11	0.568849	0.999994	0
Control1	chr01	4444807	4445111	chr01_4444807_4445111	305	27950	473	34	1806	8642.38	5189.9	0.871093	0.986747	0
Control1	chr01	4444890	4445106	chr01_4444890_4445106	217	27638	57	1859	80533.4	11910.3	1008.02	0.939912	0.984789	0
Control1	chr01	4454421	4454747	chr01_4454421_4454747	327	1483	2	74	3699	449.491	27.4523	0.985529	0.999978	0
Control1	chr01	4484145	4484344	chr01_4484145_4484344	200	587	2	48	2576.75	261.216	19.1077	0.947085	0.895805	0
Control1	chr01	4573006	4573316	chr01_4573006_4573316	311	2038	108	28	1346	639.155	144.645	0.816094	0.851629	0
Control1	chr01	4573018	4573299	chr01_4573018_4573299	282	2027	3	102	5075.55	683.772	33.8392	0.815542	0.827133	0
Control1	chr01	4579157	4579618	chr01_4579157_4579618	462	4739	66	70	2041.97	1051.02	790.887	0.995585	0.835308	0
Control1	chr01	4579194	4579615	chr01_4579194_4579615	422	4731	18	105	5146.81	1144	764.908	0.964186	0.835494	0
Control1	chr01	4586812	4587101	chr01_4586812_4587101	290	983	20	51	2753.84	291.346	64.8698	0.683796	0.725843	0
Control1	chr01	4589583	4590148	chr01_4589583_4590148	566	1101	28	89	4171.36	235.996	27.685	0.989803	0.982612	0
Control1	chr01	4590667	4591071	chr01_4590667_4591071	405	1216	38	26	1087.58	297.723	56.8545	0.869305	0.983397	0
Control1	chr01	4650221	4650547	chr01_4650221_4650547	327	999	16	36	1208.44	306.454	20.6587	0.992539	0.977441	0
Control1	chr01	4754106	4754749	chr01_4754106_4754749	644	3823	100	201	10408.9	689.687	120.931	0.510239	0.995709	0
Control1	chr01	4757600	4757759	chr01_4757600_4757759	160	2209	2	243	12336	1181.21	136.175	0.895669	0.994012	0
Control1	chr01	4758592	4759069	chr01_4758592_4759069	478	1449	78	22	1006	299.325	219.46	0.850561	0.938145	0
Control1	chr01	4812810	4812999	chr01_4812810_4812999	190	2326	50	249	12326.7	1122.07	86.0761	0.999793	0.999727	0
Control1	chr01	4822857	4823198	chr01_4822857_4823198	342	8710	86	473	24095	2612.01	334.839	0.992516	0.996993	0
Control1	chr01	4823844	4824016	chr01_4823844_4824016	173	290	2	24	1072.96	146.035	15.9096	0.99713	0.479499	0
Control1	chr01	4847887	4848624	chr01_4847887_4848624	738	3168	35	25	807.14	547.963	141.129	0.948757	0.843751	0
Control1	chr01	4897045	4897558	chr01_4897045_4897558	514	2623	58	232	11673.9	598.413	64.1807	0.984286	0.994468	0
Control1	chr01	4921809	4922243	chr01_4921809_4922243	435	2301	87	8	235.86	544.624	387.444	0.827456	0.639354	0
Control1	chr01	4921935	4922150	chr01_4921935_4922150	216	2074	9	152	7326.76	930.116	82.192	0.776025	0.822124	0
Control1	chr01	5003788	5004224	chr01_5003788_5004224	437	1159	18	45	1963.99	297.885	72.1227	0.507063	0.993777	0
Control1	chr01	5016269	5016595	chr01_5016269_5016595	327	1409	6	69	3318.52	439.595	62.0977	0.991996	0.98745	0
Control1	chr01	5053725	5054081	chr01_5053725_5054081	357	1404	12	158	7288.84	413.567	20.4945	0.991812	0.999284	0
Control1	chr01	5090784	5091145	chr01_5090784_5091145	362	2186	57	49	1744.8	631.338	209.259	0.879928	0.898235	0
Control1	chr01	5127490	5127945	chr01_5127490_5127945	456	6450	204	16	457.26	1437.57	771.852	0.97732	0.985884	0
Control1	chr01	5170049	5170458	chr01_5170049_5170458	410	2338	54	41	1871.58	642.924	210.016	0.988683	0.96382	0
Control1	chr01	5173965	5174372	chr01_5173965_5174372	408	7925	264	110	4995.58	2033.64	683.122	0.935431	0.955119	0
Control1	chr01	5273880	5274132	chr01_5273880_5274132	253	2286	32	21	449.68	897.718	209.093	0.996947	0.536287	0
Control1	chr01	5354053	5354421	chr01_5354053_5354421	369	2477	44	232	10637.2	720.981	56.7047	0.991408	0.920786	0
Control1	chr01	5361095	5361418	chr01_5361095_5361418	324	2027	76	277	11252.7	638.099	33.9692	0.681175	0.992768	0
Control1	chr01	5362055	5362506	chr01_5362055_5362506	452	1308	20	59	2999	327.78	34.8536	0.816904	0.999965	0
Control1	chr01	5363525	5363866	chr01_5363525_5363866	342	9756	34	52	2495	2930.18	1304.24	0.999992	0.999996	0
Control1	chr01	5367729	5368083	chr01_5367729_5368083	355	2097	21	22	980	603.26	138.802	0.950675	0.942749	0
Control1	chr01	5463260	5463503	chr01_5463260_5463503	244	8028	4	201	8922.17	3226.36	333.744	0.893845	0.927287	0
Control1	chr01	5475253	5475721	chr01_5475253_5475721	469	1526	46	79	3831.96	385.876	15.2707	0.999765	0.999849	0
Control1	chr01	5544143	5544513	chr01_5544143_5544513	371	1017	44	101	5343.7	291.695	45.0852	0.607303	0.847239	0
Control1	chr01	5550361	5550804	chr01_5550361_5550804	444	1102	10	60	1803.23	251.716	108.602	0.492838	0.95009	0
Control1	chr01	5551415	5551801	chr01_5551415_5551801	387	5813	55	177	9112.92	1647.03	223.006	0.991852	0.679477	0
Control1	chr01	5551449	5551927	chr01_5551449_5551927	479	6180	34	56	2417.98	1420.79	490.823	0.828103	0.990734	0
Control1	chr01	5614391	5614607	chr01_5614391_5614607	217	1336	10	41	1361.81	601.685	58.4916	0.996872	0.997431	0
Control1	chr01	5615321	5615735	chr01_5615321_5615735	415	4443	29	79	3710.96	1143.41	374.164	0.969982	0.998555	0
Control1	chr01	5643716	5644387	chr01_5643716_5644387	672	1265	60	65	3007	225.317	40.9099	0.665501	0.999764	0
Control1	chr01	5657163	5657329	chr01_5657163_5657329	167	2885	1	179	9871.25	1500.59	75.2255	0.969701	0.960962	0
Control1	chr01	5746119	5746737	chr01_5746119_5746737	619	92597	968	21	418.99	15578.3	13049.2	0.967989	0.969809	0
Control1	chr01	5768587	5768816	chr01_5768587_5768816	230	49734	2470	17	747	19304.3	11330.3	0.999947	0.997763	0
Control1	chr01	5768591	5768758	chr01_5768591_5768758	168	49577	50	3299	160951	26087	1929.92	0.99189	0.983078	0
Control1	chr01	5810739	5810891	chr01_5810739_5810891	153	20098	13	1502	68357	10854.5	712.507	0.990503	0.997287	0
Control1	chr01	5829777	5830024	chr01_5829777_5830024	248	11764	116	738	33746.4	4399.63	485.887	0.993407	0.994866	0
Control1	chr01	5856932	5857260	chr01_5856932_5857260	329	1127	40	129	5756.36	343.646	34.0546	0.990827	0.941183	0
Control1	chr01	5884925	5885138	chr01_5884925_5885138	214	3257	18	298	13006.9	1398.38	142.938	0.996624	0.993326	0
Control1	chr01	5890626	5890903	chr01_5890626_5890903	278	15739	8	666	32516	5501.59	350.8	0.9921	0.999914	0
Control1	chr01	5911840	5912194	chr01_5911840_5912194	355	1409	15	73	3316.98	422.376	42.181	0.985884	1	0
Control1	chr01	5962438	5963345	chr01_5962438_5963345	908	3037	27	38	1834	335.953	263.841	0.564074	0.95796	0
Control1	chr01	5962497	5962725	chr01_5962497_5962725	229	2109	6	39	1559.98	718.355	170.633	0.488185	0.61079	0
Control1	chr01	6040381	6040668	chr01_6040381_6040668	288	30338	689	2	90	10453.6	4451.6	0.998709	0.999936	0
Control1	chr01	6040388	6040658	chr01_6040388_6040658	271	30338	482	432	20682.8	11097.9	3746.09	0.995916	0.999064	0
Control1	chr01	6057879	6058140	chr01_6057879_6058140	262	2855	62	163	7676.91	1032.31	153.183	0.368527	0.995432	0
Control1	chr01	6101279	6101643	chr01_6101279_6101643	365	2556	77	438	21213.5	730.637	36.1362	0.999905	0.946936	0
Control1	chr01	6104921	6105116	chr01_6104921_6105116	196	785	16	88	3807	363.031	44.8105	0.992744	0.996113	0
Control1	chr01	6146547	6147027	chr01_6146547_6147027	481	5595	88	180	8421.22	1356.48	154.492	0.858649	0.998951	0
Control1	chr01	6149341	6149612	chr01_6149341_6149612	272	1983	9	201	10412.8	702.996	76.1724	0.992611	0.945123	0
Control1	chr01	6181478	6181831	chr01_6181478_6181831	354	4948	96	80	1556.43	1489.69	105.521	0.878197	0.950812	0
Control1	chr01	6188756	6189143	chr01_6188756_6189143	388	1141	28	6	202	311.408	118.29	0.940865	0.989648	0
Control1	chr01	6188767	6189107	chr01_6188767_6189107	341	1135	18	39	1813.38	348.209	68.4819	0.931013	0.949674	0
Control1	chr01	6213482	6213736	chr01_6213482_6213736	255	7269	3	860	42677.6	2689.44	259.978	0.872252	0.99993	0
Control1	chr01	6241010	6241372	chr01_6241010_6241372	363	1418	15	113	5524	406.177	58.494	0.930714	1	0
Control1	chr01	6254153	6254664	chr01_6254153_6254664	512	2480	35	298	12694.3	599.532	81.1985	0.947367	0.982481	0
Control1	chr01	6261195	6261381	chr01_6261195_6261381	187	3256	8	69	3546.83	1572.7	166.187	0.9927	0.662415	0
Control1	chr01	6297764	6298311	chr01_6297764_6298311	548	1668	42	135	7759.1	340.814	92.7406	0.658881	0.909695	0
Control1	chr01	6321800	6322218	chr01_6321800_6322218	419	1378	42	86	4554	346.301	73.4249	0.992191	0.981411	0
Control1	chr01	6367742	6368306	chr01_6367742_6368306	565	803	12	34	1659.88	158.5	29.2492	0.665968	0.619947	0
Control1	chr01	6378201	6378512	chr01_6378201_6378512	312	1724	6	56	1645.8	546.167	62.0081	0.968246	0.990324	0
Control1	chr01	6383489	6383668	chr01_6383489_6383668	180	1116	4	68	2752.32	545.229	111.758	0.93205	0.583501	0
Control1	chr01	6384363	6384981	chr01_6384363_6384981	619	10711	232	694	34338	2207.44	119.608	0.991886	0.997917	0
Control1	chr01	6385311	6385514	chr01_6385311_6385514	204	303	6	20	702.67	142.635	26.701	0.874485	0.686735	0
Control1	chr01	6386246	6386946	chr01_6386246_6386946	701	5390	39	74	3868	1026.74	116.608	0.885836	0.967598	0
Control1	chr01	6395168	6395407	chr01_6395168_6395407	240	880	14	85	3520.68	355.209	32.1437	0.844124	0.977261	0
Control1	chr01	6418975	6419459	chr01_6418975_6419459	485	5657	116	280	13085.9	1419.38	108.307	0.939392	0.831002	0
Control1	chr01	6443390	6443620	chr01_6443390_6443620	231	45216	1778	27	1163.97	17591.8	6493.75	0.999477	0.999935	0
Control1	chr01	6443398	6443608	chr01_6443398_6443608	211	45216	1069	1217	58883.5	19220.6	3932.27	0.995341	0.999085	0
Control1	chr01	6443413	6443599	chr01_6443413_6443599	187	45216	29	989	45394.2	20556.6	909.064	0.936454	0.961503	0
Control1	chr01	6467477	6467899	chr01_6467477_6467899	423	1512	18	100	4365.61	403.216	51.7235	0.999928	0.949069	0
Control1	chr01	6473220	6473875	chr01_6473220_6473875	656	3640	112	186	6941.05	715.212	53.4524	0.993113	0.999957	0
Control1	chr01	6537518	6537858	chr01_6537518_6537858	341	1539	51	295	13447	448.694	31.9406	0.991515	0.770144	0
Control1	chr01	6537676	6538151	chr01_6537676_6538151	476	1174	3	75	3730	221.596	197.091	0.401533	0.994295	0
Control1	chr01	6542789	6543048	chr01_6542789_6543048	260	2055	23	198	7862.97	764.973	60.049	0.999745	0.958349	0
Control1	chr01	6561257	6561507	chr01_6561257_6561507	251	9298	147	932	40051.1	3497.41	214.258	0.994542	0.99882	0
Control1	chr01	6564936	6565330	chr01_6564936_6565330	395	3434	30	187	9743.72	954.711	73.8018	0.991885	0.999948	0
Control1	chr01	6565823	6566023	chr01_6565823_6566023	201	615	18	57	2511.89	263.29	71.0832	0.999837	0.95237	0
Control1	chr01	6566480	6566872	chr01_6566480_6566872	393	582	10	26	1410	154.255	32.0993	0.65041	0.9307	0
Control1	chr01	6570221	6570447	chr01_6570221_6570447	227	1390	1	100	5031.13	594.093	42.4885	0.987262	0.989002	0
Control1	chr01	6591591	6591766	chr01_6591591_6591766	176	853	51	148	6025.06	436.669	43.758	0.910086	0.986631	0
Control1	chr01	6592037	6592352	chr01_6592037_6592352	316	340	9	4	236	109.505	27.6717	0.975831	0.957226	0
Control1	chr01	6593070	6593431	chr01_6593070_6593431	362	1229	16	68	3112.85	366.762	43.5885	0.982484	0.985377	0
Control1	chr01	6606173	6606553	chr01_6606173_6606553	381	7772	191	17	905.41	2030.01	681.298	0.998772	0.998808	0
Control1	chr01	6606202	6606546	chr01_6606202_6606546	345	7772	80	294	14974.2	2222.29	337.817	0.970624	0.994779	0
Control1	chr01	6622853	6623310	chr01_6622853_6623310	458	1522	108	106	4377.72	387.398	49.2144	0.964948	0.605648	0
Control1	chr01	6623777	6623952	chr01_6623777_6623952	176	463	12	43	1628.36	247.28	29.2521	0.360505	0.995185	0
Control1	chr01	6734042	6734340	chr01_6734042_6734340	299	853	18	54	2573.68	273.889	58.863	0.933425	0.85034	0
Control1	chr01	6734066	6734380	chr01_6734066_6734380	315	853	9	33	1406.97	266.22	66.1555	0.87049	0.991277	0
Control1	chr01	6734895	6735158	chr01_6734895_6735158	264	571	40	12	602	188.837	84.829	0.974238	0.556392	0
Control1	chr01	6781021	6781606	chr01_6781021_6781606	586	1008	26	14	804.94	205.338	19.2734	0.632466	0.987621	0
Control1	chr01	6787094	6787352	chr01_6787094_6787352	259	1005	16	84	4369	355.752	76.0203	0.994154	0.79518	0
Control1	chr01	6788055	6788440	chr01_6788055_6788440	386	964	42	46	2625.26	275.722	15.5576	0.880163	0.999965	0
Control1	chr01	6807449	6807845	chr01_6807449_6807845	397	1900	120	144	6838.86	528.727	30.9735	0.991739	0.975471	0
Control1	chr01	6828827	6829351	chr01_6828827_6829351	525	1743	18	145	7522	398.208	34.205	0.990684	0.946087	0
Control1	chr01	6832384	6832747	chr01_6832384_6832747	364	2206	61	142	6970.75	630.749	31.813	0.99977	0.682639	0
Control1	chr01	6840073	6840364	chr01_6840073_6840364	292	1132	32	91	4388.26	372.038	26.8481	0.999949	0.999971	0
Control1	chr01	6970561	6970830	chr01_6970561_6970830	270	24931	22	2525	121525	8955.74	679.226	0.991955	0.924717	0
Control1	chr01	6979811	6980053	chr01_6979811_6980053	243	869	88	19	761.97	308.066	75.3495	0.615146	0.998407	0
Control1	chr01	6979816	6980036	chr01_6979816_6980036	221	866	16	34	1336	326.736	45.8136	0.613947	0.944171	0
Control1	chr01	6993220	6993541	chr01_6993220_6993541	322	7995	20	890	40583.5	2518.53	136.886	0.968793	0.990862	0
Control1	chr01	7007250	7007546	chr01_7007250_7007546	297	5142	3	579	30685.6	1679.89	84.7455	0.906959	0.927762	0
Control1	chr01	7012879	7013117	chr01_7012879_7013117	239	751	14	41	1970	283.832	36.5554	0.730382	1	0
Control1	chr01	7013915	7014176	chr01_7013915_7014176	262	9777	46	318	15325.2	3594.51	385.11	0.991673	0.994119	0
Control1	chr01	7078721	7079004	chr01_7078721_7079004	284	2585	20	66	2022.4	790.053	215.828	0.988314	0.999958	0
Control1	chr01	7111714	7112097	chr01_7111714_7112097	384	1349	20	212	10858.5	386.937	35.8801	0.786324	0.999971	0
Control1	chr01	7180277	7181336	chr01_7180277_7181336	1060	2968	33	63	3122.36	353.443	117.93	0.982081	0.914268	0
Control1	chr01	7181794	7182421	chr01_7181794_7182421	628	301	4	4	190	56.2504	30.8465	0.376599	0.924338	0
Control1	chr01	7182818	7183065	chr01_7182818_7183065	248	1306	9	60	2608	473.644	41.4764	0.987019	0.870196	0
Control1	chr01	7186698	7186953	chr01_7186698_7186953	256	521	4	54	2765.97	172.098	26.971	0.675306	0.999389	0
Control1	chr01	7194280	7194594	chr01_7194280_7194594	315	2395	3	190	7960.53	782.611	61.5063	0.999888	0.968225	0
Control1	chr01	7209310	7210867	chr01_7209310_7210867	1558	11307	44	40	2040	868.71	589.896	0.817926	0.590566	0
Control1	chr01	7209732	7210175	chr01_7209732_7210175	444	5083	128	198	10794	1293.58	116.263	0.651484	0.425955	0
Control1	chr01	7210288	7210686	chr01_7210288_7210686	399	5340	212	60	2461.91	1445.09	406.253	0.459378	0.793221	0
Control1	chr01	7211394	7211796	chr01_7211394_7211796	403	348	12	39	1673.89	91.4478	10.2493	0.763406	0.46826	0
Control1	chr01	7212718	7213005	chr01_7212718_7213005	288	1834	2	247	12476.8	599.916	99.0603	0.659287	0.950601	0
Control1	chr01	7220024	7220887	chr01_7220024_7220887	864	7596	200	155	6769.82	1174.29	161.357	0.999898	0.995693	0
Control1	chr01	7220042	7220872	chr01_7220042_7220872	831	7596	66	108	4579.49	1202	80.1929	0.935721	0.934278	0
Control1	chr01	7237358	7237646	chr01_7237358_7237646	289	4548	59	46	2387.79	1416.8	826.494	0.994463	0.972357	0
Control1	chr01	7240041	7240686	chr01_7240041_7240686	646	1904	38	109	5073.99	381.14	44.6096	0.988918	0.919379	0
Control1	chr01	7246255	7246772	chr01_7246255_7246772	518	3314	45	115	5937.91	798.484	52.9549	0.991798	0.999945	0
Control1	chr01	7262337	7262722	chr01_7262337_7262722	386	2743	46	15	918	761.099	200.733	0.997833	0.973231	0
Control1	chr01	7262360	7262739	chr01_7262360_7262739	380	2743	80	23	1060.91	770.013	189.448	0.958455	0.998987	0
Control1	chr01	7262373	7262715	chr01_7262373_7262715	343	2736	11	89	4289.69	830.038	37.2044	0.91862	0.954109	0
Control1	chr01	7295434	7295784	chr01_7295434_7295784	351	1630	28	62	2697.26	466.897	130.209	0.973025	0.995607	0
Control1	chr01	7453852	7454115	chr01_7453852_7454115	264	1612	41	44	1907	585.57	187.241	0.997273	0.942293	0
Control1	chr01	7525192	7526483	chr01_7525192_7526483	1292	3184	4	7	232.78	288.304	218.647	0.956494	0.919795	0
Control1	chr01	7525214	7525578	chr01_7525214_7525578	365	1849	52	26	1204.56	531.247	161.535	0.938957	0.435168	0
Control1	chr01	7527059	7528072	chr01_7527059_7528072	1014	5791	352	3	69	716.157	291.459	0.994847	0.861161	0
Control1	chr01	7527091	7527983	chr01_7527091_7527983	893	5781	164	183	8789.42	810.21	148.98	0.987192	0.961865	0
Control1	chr01	7529843	7530237	chr01_7529843_7530237	395	3459	39	25	1452	777.386	545.84	0.832628	0.881975	0
Control1	chr01	7530032	7530186	chr01_7530032_7530186	155	2812	4	394	18514.2	1452.01	80.1939	0.675619	0.855074	0
Control1	chr01	7567147	7567535	chr01_7567147_7567535	389	2403	2	35	1824.99	661.851	83.1467	0.669511	0.757755	0
Control1	chr01	7620095	7620466	chr01_7620095_7620466	372	1442	11	63	3499.73	398.919	72.8555	0.892487	0.99362	0
Control1	chr01	7634374	7634625	chr01_7634374_7634625	252	1330	2	68	3440	494.454	54.9421	0.881854	0.918757	0
Control1	chr01	7634959	7635097	chr01_7634959_7635097	139	1341	144	168	7792.4	764.688	77.4476	0.964637	0.913408	0
Control1	chr01	7637516	7637730	chr01_7637516_7637730	215	11481	12	982	50914.7	5026.21	408.755	0.91779	0.972285	0
Control1	chr01	7641238	7641882	chr01_7641238_7641882	645	55981	1234	59	3277	8662.53	9004.96	0.96493	0.597902	0
Control1	chr01	7641411	7641704	chr01_7641411_7641704	294	54964	37	2538	126689	18458.7	1120.64	0.937014	0.97319	0
Control1	chr01	7643541	7644024	chr01_7643541_7644024	484	8447	338	159	7563.85	2074.82	282.563	0.91748	0.670672	0
Control1	chr01	7644284	7645011	chr01_7644284_7645011	728	9886	471	8	431.9	1601.69	605.629	0.586918	0.994649	0
Control1	chr01	7644313	7644938	chr01_7644313_7644938	626	9797	294	280	13398.1	1815.03	298.623	0.725321	0.870598	0
Control1	chr01	7669220	7669661	chr01_7669220_7669661	442	2911	36	197	9209.52	777.991	51.6412	0.971348	0.999934	0
Control1	chr01	7687084	7687553	chr01_7687084_7687553	470	1451	43	74	3288.97	365.416	32.6105	0.992368	0.999945	0
Control1	chr01	7745213	7745507	chr01_7745213_7745507	295	1577	42	38	1517.89	528.037	88.4694	0.930375	0.899644	0
Control1	chr01	7746237	7746437	chr01_7746237_7746437	201	571	54	2	124	235.285	131.739	0.967078	0.963387	0
Control1	chr01	7746276	7746429	chr01_7746276_7746429	154	571	12	62	2707.59	306.065	36.9176	0.986051	0.963668	0
Control1	chr01	7755923	7756785	chr01_7755923_7756785	863	2152	24	68	3381	309.596	61.6542	0.629678	0.7067	0
Control1	chr01	7780053	7780311	chr01_7780053_7780311	259	3687	164	75	3253	1358.45	399.782	0.997099	0.998557	0
Control1	chr01	7780054	7780269	chr01_7780054_7780269	216	3629	90	45	1828	1514.73	208.753	0.991763	0.862172	0
Control1	chr01	7781159	7781818	chr01_7781159_7781818	660	104140	75	165	5350.83	17455.9	12441.9	0.997642	0.986366	0
Control1	chr01	7790128	7790828	chr01_7790128_7790828	701	12019	53	29	638.99	1638.49	981.972	0.915417	0.936301	0
Control1	chr01	7796212	7796662	chr01_7796212_7796662	451	2758	56	244	11739	724.931	52.6983	0.955541	0.982097	0
Control1	chr01	7815470	7815841	chr01_7815470_7815841	372	1680	5	26	1493.39	501.146	27.7656	0.913246	0.981504	0
Control1	chr01	7824434	7825209	chr01_7824434_7825209	776	1592	28	20	1075.6	257.699	49.666	0.924344	0.375558	0
Control1	chr01	7828362	7828755	chr01_7828362_7828755	394	4589	92	43	907.3	1224.45	452.46	0.963107	0.961568	0
Control1	chr01	7835087	7835395	chr01_7835087_7835395	309	1622	22	22	526	528.481	47.467	0.987765	0.996004	0
Control1	chr01	7854670	7854975	chr01_7854670_7854975	306	1129	4	50	2567.95	372.938	35.3229	0.992146	0.999865	0
Control1	chr01	7879829	7880163	chr01_7879829_7880163	335	838	16	42	2102	260.359	23.1247	0.993205	0.980527	0
Control1	chr01	7885366	7885701	chr01_7885366_7885701	336	2452	111	209	9683.74	762.681	62.0284	0.984634	0.99526	0
Control1	chr01	7894188	7894422	chr01_7894188_7894422	235	9292	8	527	23778.2	3693.18	250.563	0.992124	0.928209	0
Control1	chr01	7916283	7916388	chr01_7916283_7916388	106	1634	2	53	2276.99	967.933	65.983	0.855663	0.704385	0
Control1	chr01	7923517	7923809	chr01_7923517_7923809	293	2971	9	277	12243.4	1018.63	67.4003	0.851493	0.99982	0
Control1	chr01	7926013	7926249	chr01_7926013_7926249	237	10092	4	704	33757	3867.56	333.925	0.98761	0.99179	0
Control1	chr01	7950995	7951165	chr01_7950995_7951165	171	23820	24	3211	155884	12219.9	885.536	0.990491	0.71472	0
Control1	chr01	8002663	8003033	chr01_8002663_8003033	371	5741	25	73	3485.22	1782.2	181.274	0.993522	0.985195	0
Control1	chr01	8015100	8015517	chr01_8015100_8015517	418	1396	116	117	5114.67	375.106	51.685	0.816091	0.792549	0
Control1	chr01	8028848	8029192	chr01_8028848_8029192	345	1591	18	81	3808.94	470.605	137.262	0.96013	0.881112	0
Control1	chr01	8031069	8031621	chr01_8031069_8031621	553	2142	102	165	7524.78	479.504	23.9014	0.999958	0.994684	0
Control1	chr01	8102097	8102385	chr01_8102097_8102385	289	2756	1	257	13350.1	939.483	70.576	0.988433	0.998953	0
Control1	chr01	8154921	8155276	chr01_8154921_8155276	356	1322	10	65	3154	386.09	18.279	0.938399	0.997451	0
Control1	chr01	8192943	8193292	chr01_8192943_8193292	350	8914	106	445	21366	2706.02	167.271	0.979662	0.997804	0
Control1	chr01	8234096	8234438	chr01_8234096_8234438	343	1368	16	69	3092.98	410.684	42.1966	0.991461	0.997957	0
Control1	chr01	8243517	8243803	chr01_8243517_8243803	287	2488	28	70	2941.86	825.189	167.946	0.984325	0.987367	0
Control1	chr01	8268008	8268749	chr01_8268008_8268749	742	3013	50	104	5123.79	517.904	55.9231	0.968039	0.999793	0
Control1	chr01	8338770	8339088	chr01_8338770_8339088	319	11488	19	962	40311.1	3630.44	172.329	0.987489	0.996194	0
Control1	chr01	8346822	8347068	chr01_8346822_8347068	247	4829	6	548	26765	1807.17	98.9118	0.984012	0.999882	0
Control1	chr01	8347977	8348365	chr01_8347977_8348365	389	2253	52	34	1700	619.523	192.55	0.960348	0.930988	0
Control1	chr01	8376469	8376833	chr01_8376469_8376833	365	1030	9	49	2304.96	315.591	26.0329	0.99205	0.999967	0
Control1	chr01	8398763	8399177	chr01_8398763_8399177	415	2569	55	31	1433	649.802	271.259	0.971906	0.746767	0
Control1	chr01	8398776	8399125	chr01_8398776_8399125	350	2520	35	14	570	739.244	190.492	0.947298	0.786482	0
Control1	chr01	8446561	8446903	chr01_8446561_8446903	343	1495	8	80	3605.8	449.713	28.7113	0.985402	0.958148	0
Control1	chr01	8451286	8451545	chr01_8451286_8451545	260	1018	2	40	1954	350.367	58.6165	0.6797	0.993904	0
Control1	chr01	8458752	8459082	chr01_8458752_8459082	331	1542	7	29	1253.53	514.633	59.0229	0.918043	0.936575	0
Control1	chr01	8464004	8464140	chr01_8464004_8464140	137	526	6	86	4076	306.147	24.6366	0.992856	0.419117	0
Control1	chr01	8464158	8464465	chr01_8464158_8464465	308	708	12	22	841.98	232.834	18.3385	0.343607	0.932771	0
Control1	chr01	8494514	8494823	chr01_8494514_8494823	310	11514	182	360	15563.4	3865.92	308.274	0.999581	0.994218	0
Control1	chr01	8512674	8513016	chr01_8512674_8513016	343	1850	16	33	1568.18	530.018	155.921	0.614035	0.965254	0
Control1	chr01	8656339	8656661	chr01_8656339_8656661	323	3409	78	120	5143.88	1061.01	220.968	0.889582	0.994505	0
Control1	chr01	8686657	8686859	chr01_8686657_8686859	203	2550	30	156	7562.47	1076.45	115.128	0.98687	0.926597	0
Control1	chr01	8714105	8714747	chr01_8714105_8714747	643	6754	236	82	4644	1159.35	655.256	0.987983	0.831076	0
Control1	chr01	8714115	8714737	chr01_8714115_8714737	623	6746	196	168	8091.94	1190.2	642.112	0.961407	0.81855	0
Control1	chr01	8721921	8722383	chr01_8721921_8722383	463	535	24	12	558	123.981	72.143	0.979403	0.783765	0
Control1	chr01	8773799	8774166	chr01_8773799_8774166	368	2038	39	61	2807.98	592.812	109.809	0.981236	0.994625	0
Control1	chr01	8792967	8793253	chr01_8792967_8793253	287	987	6	113	5462	325.538	20.1989	0.985515	0.727876	0
Control1	chr01	8853596	8854179	chr01_8853596_8854179	584	3032	93	125	6751.97	579.537	216.481	0.964738	0.924018	0
Control1	chr01	8853821	8854094	chr01_8853821_8854094	274	2275	6	102	5277	806.172	49.8811	0.508588	0.703528	0
Control1	chr01	8902727	8903094	chr01_8902727_8903094	368	1585	18	39	2162.68	469.657	32.6735	0.984375	0.913664	0
Control1	chr01	8906660	8906991	chr01_8906660_8906991	332	2637	13	94	4195.92	827.976	69.0524	0.990962	0.992291	0
Control1	chr01	8909893	8910244	chr01_8909893_8910244	352	2022	11	60	3584	525.593	96.3424	0.909375	0.460491	0
Control1	chr01	8939247	8939926	chr01_8939247_8939926	680	4194	156	174	7690.95	749.037	83.4145	0.630853	0.942674	0
Control1	chr01	8945102	8945527	chr01_8945102_8945527	426	1159	16	21	900.86	295.532	39.9845	0.687442	0.915935	0
Control1	chr01	8946354	8946714	chr01_8946354_8946714	361	5678	104	62	2720.95	1486.47	185.717	0.636662	0.478705	0
Control1	chr01	8950107	8950399	chr01_8950107_8950399	293	48874	55	3452	175409	16273.5	939.283	0.984932	0.999165	0
Control1	chr01	8973157	8973725	chr01_8973157_8973725	569	2134	111	8	135.99	483.776	119.645	0.998	0.916783	0
Control1	chr01	8996522	8997178	chr01_8996522_8997178	657	3674	54	318	16082.2	708.566	51.3932	0.984484	0.999946	0
Control1	chr01	9005222	9005692	chr01_9005222_9005692	471	1582	14	81	3745	404.502	23.3113	0.987255	0.999922	0
Control1	chr01	9065642	9065938	chr01_9065642_9065938	297	1921	1	269	12685.8	643.872	44.4765	0.77954	0.856639	0
Control1	chr01	9128069	9128541	chr01_9128069_9128541	473	4420	224	4	166	934.5	665.854	0.82263	0.987661	0
Control1	chr01	9131435	9132085	chr01_9131435_9132085	651	3292	124	48	946.52	686.683	98.2536	0.959593	0.939223	0
Control1	chr01	9160572	9160986	chr01_9160572_9160986	415	829	28	116	6085.77	229.519	18.4291	0.985454	0.989372	0
Control1	chr01	9284767	9285225	chr01_9284767_9285225	459	6236	179	676	30635.6	1601.83	115.091	0.985905	0.998454	0
Control1	chr01	9309304	9309839	chr01_9309304_9309839	536	5362	115	105	5799.24	1121.35	609.981	0.978907	0.993128	0
Control1	chr01	9351763	9352029	chr01_9351763_9352029	267	921	2	52	2992.84	335.737	29.2275	0.915993	0.73421	0
Control1	chr01	9352188	9352556	chr01_9352188_9352556	369	449	1	12	522.5	132.174	15.0348	0.449677	0.955455	0
Control1	chr01	9352809	9353284	chr01_9352809_9353284	476	15445	316	106	5159.59	3272.76	3031.08	0.97468	0.991749	0
Control1	chr01	9352958	9353184	chr01_9352958_9353184	227	14838	101	607	22020.8	6423.58	607.531	0.907004	0.943515	0
Control1	chr01	9357334	9357535	chr01_9357334_9357535	202	3647	10	158	7934.28	1711.39	188.102	0.955227	0.99084	0
Control1	chr01	9358170	9358791	chr01_9358170_9358791	622	3224	84	41	1893.87	662.86	121.457	0.594503	0.637936	0
Control1	chr01	9365060	9365603	chr01_9365060_9365603	544	2463	54	61	1692.08	562.843	48.2951	0.399696	0.990852	0
Control1	chr01	9443933	9444201	chr01_9443933_9444201	269	1097	4	126	6029.96	381.877	42.95	0.86136	0.857531	0
Control1	chr01	9556797	9557096	chr01_9556797_9557096	300	758	21	28	1280.98	223.967	73.8601	0.347429	0.934335	0
Control1	chr01	9626919	9627649	chr01_9626919_9627649	731	1682	60	140	6321.76	287.808	44.7405	0.988764	0.99184	0
Control1	chr01	9644598	9644973	chr01_9644598_9644973	376	5396	19	283	14600.4	1517.5	81.7106	0.988584	0.972166	0
Control1	chr01	9669323	9669579	chr01_9669323_9669579	257	10284	49	45	2017.98	3441.82	2390.65	0.998567	0.999237	0
Control1	chr01	9669335	9669574	chr01_9669335_9669574	240	10284	31	31	1495	3665.32	2317.09	0.987203	0.994903	0
Control1	chr01	9814135	9814299	chr01_9814135_9814299	165	1755	24	176	6982.78	974.238	120.836	0.900392	0.953259	0
Control1	chr01	9828991	9829477	chr01_9828991_9829477	487	1718	20	32	1526.58	398.237	91.3899	0.982796	0.520102	0
Control1	chr01	9887800	9888063	chr01_9887800_9888063	264	1148	17	81	3613.84	413.529	35.0011	0.922468	0.993713	0
Control1	chr01	9906708	9907048	chr01_9906708_9907048	341	2386	60	224	10007.3	736.638	34.8403	0.986349	0.879233	0
Control1	chr01	9952086	9952440	chr01_9952086_9952440	355	3915	18	151	7435.9	1137.19	214.825	0.928852	0.99953	0
Control1	chr01	9970178	9970463	chr01_9970178_9970463	286	33771	572	6	294	11227.2	4089.41	0.995925	0.998438	0
Control1	chr01	9970201	9970452	chr01_9970201_9970452	252	33755	10	3234	149192	12687.5	885.811	0.98734	0.996163	0
Control1	chr01	9978413	9978589	chr01_9978413_9978589	177	1351	30	382	16357.9	687.903	63.2678	0.976934	0.728542	0
Control1	chr01	9978710	9979597	chr01_9978710_9979597	888	2205	55	68	3330	324.178	30.9691	0.332863	0.703176	0
Control1	chr01	9979768	9980158	chr01_9979768_9980158	391	1012	24	100	4398.25	295.103	30.0388	0.69765	0.886544	0
Control1	chr01	9980596	9980893	chr01_9980596_9980893	298	585	15	124	5552.62	177.434	28.9996	0.739924	0.556236	0
Control1	chr01	10010003	10010324	chr01_10010003_10010324	322	27427	95	1882	90059.5	8802.12	436.079	0.990559	0.999885	0
Control1	chr01	10081806	10082981	chr01_10081806_10082981	1176	4415	6	13	266.95	489.827	133.151	0.976323	0.795337	0
Control1	chr01	10093769	10094673	chr01_10093769_10094673	905	13219	6	32	1797.02	906.731	1392.48	0.460497	0.972357	0
Control1	chr01	10107138	10107475	chr01_10107138_10107475	338	5428	27	512	25700	1668.94	82.8135	0.974699	0.996909	0
Control1	chr01	10109679	10110365	chr01_10109679_10110365	687	39478	908	153	7778	5442.97	7480	0.973009	0.945306	0
Control1	chr01	10109765	10110063	chr01_10109765_10110063	299	38707	767	457	21090.1	12088.2	7121.12	0.905733	0.957676	0
Control1	chr01	10109865	10110054	chr01_10109865_10110054	190	37086	48	2841	131219	17411.5	1345.38	0.844261	0.951253	0
Control1	chr01	10132655	10132934	chr01_10132655_10132934	280	3908	4	91	4532.55	1379.65	99.803	0.990643	0.988456	0
Control1	chr01	10192765	10193580	chr01_10192765_10193580	816	4540	58	107	5278.84	666.076	243.168	0.985672	0.990515	0
Control1	chr01	10192837	10193215	chr01_10192837_10193215	379	3251	13	43	1783.61	919.839	61.0178	0.759627	0.504623	0
Control1	chr01	10263043	10263438	chr01_10263043_10263438	396	1432	10	130	6913	370.195	67.0757	0.955946	0.668469	0
Control1	chr01	10290035	10290425	chr01_10290035_10290425	391	984	4	37	2028.76	275.662	22.8529	0.969143	0.863667	0
Control1	chr01	10290784	10291577	chr01_10290784_10291577	794	3566	44	113	5392.97	556.142	137.856	0.988702	0.998047	0
Control1	chr01	10379278	10379528	chr01_10379278_10379528	251	14276	381	104	4278.89	5339.38	2090.26	0.998978	0.999369	0
Control1	chr01	10379293	10379519	chr01_10379293_10379519	227	14275	324	131	6785.68	5843.53	1477.78	0.983522	0.990764	0
Control1	chr01	10379305	10379509	chr01_10379305_10379509	205	14270	46	872	41190.7	6311.54	337.281	0.957583	0.969079	0
Control1	chr01	10401419	10401985	chr01_10401419_10401985	567	1238	36	119	6221	260.115	20.0353	0.991821	0.638836	0
Control1	chr01	10443719	10444176	chr01_10443719_10444176	458	1897	100	268	10945.8	466.534	20.5482	0.93644	0.821564	0
Control1	chr01	10466008	10466463	chr01_10466008_10466463	456	3185	60	284	13169.2	804.499	45.4659	0.914823	0.971667	0
Control1	chr01	10520027	10520278	chr01_10520027_10520278	252	668	10	34	1053.64	249.789	18.4242	0.874509	0.857023	0
Control1	chr01	10539148	10539601	chr01_10539148_10539601	454	12858	200	691	34863	2999.32	914.605	0.988654	0.949566	0
Control1	chr01	10541642	10542001	chr01_10541642_10542001	360	919	45	10	485.92	251.554	102.098	0.469595	0.398058	0
Control1	chr01	10542128	10542523	chr01_10542128_10542523	396	606	3	14	469.66	163.744	29.7479	0.458876	0.537698	0
Control1	chr01	10542823	10543546	chr01_10542823_10543546	724	1335	24	64	2887.83	226.604	36.7255	0.579503	0.581542	0
Control1	chr01	10596722	10597050	chr01_10596722_10597050	329	3444	126	50	2615	1034.07	421.426	0.976487	0.969888	0
Control1	chr01	10709448	10710027	chr01_10709448_10710027	580	2424	26	200	9365.41	518.739	31.2847	0.991685	0.968782	0
Control1	chr01	10756352	10756648	chr01_10756352_10756648	297	69394	144	5874	268836	23480.1	1882.83	0.992201	0.998498	0
Control1	chr01	10777811	10778186	chr01_10777811_10778186	376	2345	6	206	9856.88	677.525	44.3914	0.940018	0.896893	0
Control1	chr01	10807901	10808317	chr01_10807901_10808317	417	1289	22	50	2407.74	352.428	24.8444	0.984602	0.988589	0
Control1	chr01	10888126	10888543	chr01_10888126_10888543	418	2809	54	37	2089.44	747.707	183.302	0.996027	0.998691	0
Control1	chr01	10931502	10931949	chr01_10931502_10931949	448	2129	25	77	3885.67	550.515	75.0562	0.976226	0.999934	0
Control1	chr01	10955951	10956505	chr01_10955951_10956505	555	798	10	6	206.76	107.209	120.111	0.481906	0.810231	0
Control1	chr01	10987832	10988469	chr01_10987832_10988469	638	1443	21	39	1741.94	293.565	41.2862	0.963594	0.929193	0
Control1	chr01	11056429	11056655	chr01_11056429_11056655	227	1089	1	82	4530.96	411.465	86.3231	0.788464	0.995358	0
Control1	chr01	11057112	11057379	chr01_11057112_11057379	268	6518	4	67	1293.41	2614.07	792.218	0.992096	0.982385	0
Control1	chr01	11116818	11117400	chr01_11116818_11117400	583	1213	78	121	4747.85	266.527	21.3652	0.999573	0.99969	0
Control1	chr01	11118026	11118791	chr01_11118026_11118791	766	1576	42	10	205.69	267.922	19.8778	0.999921	0.999964	0
Control1	chr01	11118027	11118791	chr01_11118027_11118791	765	1576	18	44	2158.56	267.997	19.7799	0.991692	0.999964	0
Control1	chr01	11175092	11175458	chr01_11175092_11175458	367	2038	10	43	2052.84	598.235	32.1191	0.920793	0.914712	0
Control1	chr01	11195712	11196421	chr01_11195712_11196421	710	6670	77	155	7661	1131.16	315.22	0.991179	0.99377	0
Control1	chr01	11204122	11204769	chr01_11204122_11204769	648	3853	123	88	4168.62	754.216	188.641	0.999959	0.975566	0
Control1	chr01	11226012	11226252	chr01_11226012_11226252	241	9071	6	491	23806.5	3516.19	291.437	0.98996	0.985477	0
Control1	chr01	11267004	11267253	chr01_11267004_11267253	250	16662	164	370	8752.5	6651.08	914.428	0.925527	0.863571	0
Control1	chr01	11282071	11282392	chr01_11282071_11282392	322	4924	96	198	10235	1470.83	614.284	0.868321	0.848831	0
Control1	chr01	11363238	11363680	chr01_11363238_11363680	443	4526	204	16	729.88	1112.19	587.796	0.980538	0.983212	0
Control1	chr01	11367595	11367871	chr01_11367595_11367871	277	10359	434	85	4109.99	3559.54	680.235	0.999565	0.999453	0
Control1	chr01	11367601	11367865	chr01_11367601_11367865	265	10359	23	409	19784.8	3692.02	237.021	0.984058	0.994382	0
Control1	chr01	11374875	11375428	chr01_11374875_11375428	554	1772	69	175	8006.89	400.447	23.3241	0.991756	0.996817	0
Control1	chr01	11382620	11383139	chr01_11382620_11383139	520	5483	45	79	3416.33	1147.77	297.735	0.943554	0.37537	0
Control1	chr01	11383276	11383633	chr01_11383276_11383633	358	8579	537	67	3300.01	2304.83	1004.68	0.661068	0.807648	0
Control1	chr01	11385044	11385194	chr01_11385044_11385194	151	544	3	41	1617.3	299.3	29.0544	0.953264	0.573108	0
Control1	chr01	11391209	11391499	chr01_11391209_11391499	291	20307	139	617	25835.4	7124.36	639.772	0.994239	0.987079	0
Control1	chr01	11436087	11436547	chr01_11436087_11436547	461	812	39	70	3144.98	191.793	20.7072	0.940489	0.540011	0
Control1	chr01	11516647	11516895	chr01_11516647_11516895	249	1363	1	68	3002.85	508.714	39.0303	0.989979	0.976881	0
Control1	chr01	11547602	11547927	chr01_11547602_11547927	326	1205	4	91	4664	383.04	33.6031	0.984397	0.993501	0
Control1	chr01	11595938	11596340	chr01_11595938_11596340	403	1903	35	80	3494.82	530.296	54.2526	0.984698	0.988026	0
Control1	chr01	11666719	11667207	chr01_11666719_11667207	489	25533	537	14	819.25	5731.96	2851	0.999007	0.993814	0
Control1	chr01	11666741	11667183	chr01_11666741_11667183	443	25522	436	195	10397.6	6307.72	2334.88	0.987968	0.985729	0
Control1	chr01	11668078	11668395	chr01_11668078_11668395	318	1342	34	10	514	419.943	208.469	0.98124	0.997489	0
Control1	chr01	11720188	11720566	chr01_11720188_11720566	379	727	33	33	887.64	203.233	14.3959	0.895795	0.564026	0
Control1	chr01	11723056	11723894	chr01_11723056_11723894	839	1580	10	7	276	204.165	92.1922	0.382493	0.628735	0
Control1	chr01	11730429	11730731	chr01_11730429_11730731	303	1115	2	58	2970	360.834	28.166	0.991167	0.920446	0
Control1	chr01	11752945	11753185	chr01_11752945_11753185	241	3768	17	49	2325.49	1515	179.2	0.962424	0.959312	0
Control1	chr01	11761036	11761408	chr01_11761036_11761408	373	384163	1777	3646	172991	116527	35879.9	0.976164	0.967739	0
Control1	chr01	11780125	11780389	chr01_11780125_11780389	265	19463	13	221	9062.84	6905.06	1222.33	0.931311	0.95098	0
Control1	chr01	11783331	11783796	chr01_11783331_11783796	466	9378	154	988	48221	2127.16	414.659	0.757112	0.751331	0
Control1	chr01	11789505	11790268	chr01_11789505_11790268	764	4025	38	141	6581	653.362	90.3409	0.931923	0.999936	0
Control1	chr01	11803490	11803873	chr01_11803490_11803873	384	1460	10	158	7248.91	422.462	38.3806	0.965927	0.999848	0
Control1	chr01	11861566	11861776	chr01_11861566_11861776	211	2411	3	284	12949	1113.95	127.865	0.99277	0.967217	0
Control1	chr01	11899892	11900325	chr01_11899892_11900325	434	6737	483	654	29629.9	1858.4	162.678	0.999452	0.938797	0
Control1	chr01	11914243	11914968	chr01_11914243_11914968	726	4020	61	14	641	669.894	256.282	0.950339	0.65375	0
Control1	chr01	11917301	11917892	chr01_11917301_11917892	592	2137	36	106	5082.71	457.636	29.0065	0.935184	0.983602	0
Control1	chr01	11967841	11968146	chr01_11967841_11968146	306	690	6	52	2612	213.062	22.4692	0.399378	0.688978	0
Control1	chr01	11998018	11998175	chr01_11998018_11998175	158	1937	40	117	3044	1069.46	123.066	0.968748	0.936188	0
Control1	chr01	12033951	12034124	chr01_12033951_12034124	174	3441	4	262	11370	1782.05	159.723	0.968464	0.872408	0
Control1	chr01	12035118	12035462	chr01_12035118_12035462	345	680	6	58	2551.94	181.023	45.0501	0.608227	0.551668	0
Control1	chr01	12035771	12036008	chr01_12035771_12036008	238	17233	7	676	31018.8	6982.37	714.524	0.973863	0.99685	0
Control1	chr01	12038938	12039086	chr01_12038938_12039086	149	2728	33	420	18170.3	1504.02	136.718	0.673795	0.977308	0
Control1	chr01	12051878	12052354	chr01_12051878_12052354	477	486	4	5	211.3	108.624	71.8557	0.733842	0.81057	0
Control1	chr01	12052582	12052962	chr01_12052582_12052962	381	2618	28	137	5983.44	744.739	76.1823	0.972929	0.971672	0
Control1	chr01	12053788	12053977	chr01_12053788_12053977	190	4019	12	355	16736.7	1622.5	180.462	0.965543	0.510676	0
Control1	chr01	12077701	12078114	chr01_12077701_12078114	414	1415	60	72	3300.73	375.407	43.3989	0.998688	0.983843	0
Control1	chr01	12083079	12083533	chr01_12083079_12083533	455	1675	20	100	3869.9	380.269	114.586	0.867463	0.999629	0
Control1	chr01	12099193	12099578	chr01_12099193_12099578	386	60995	857	1098	25096.1	20021.7	4909.32	0.607587	0.948493	0
Control1	chr01	12122138	12122554	chr01_12122138_12122554	417	3467	50	147	7521.99	939.103	42.9025	0.940957	0.999923	0
Control1	chr01	12123366	12124034	chr01_12123366_12124034	669	3489	88	10	240.92	669.566	357.68	0.995206	0.990516	0
Control1	chr01	12125324	12125925	chr01_12125324_12125925	602	3368	68	72	2192.42	702.113	60.7993	0.991647	0.966231	0
Control1	chr01	12167514	12168391	chr01_12167514_12168391	878	4010	30	35	1910	502.523	171.59	0.935614	0.800956	0
Control1	chr01	12187765	12187951	chr01_12187765_12187951	187	1541	16	117	5949.96	729.172	82.9557	0.990682	1	0
Control1	chr01	12230448	12230751	chr01_12230448_12230751	304	1102	2	26	1230.96	351.815	30.784	0.983994	0.991378	0
Control1	chr01	12231038	12231459	chr01_12231038_12231459	422	1350	46	194	8214.77	370.634	39.8773	0.998835	0.989952	0
Control1	chr01	12283131	12283651	chr01_12283131_12283651	521	4741	128	204	9826.5	1048.19	227.777	0.989788	0.543055	0
Control1	chr01	12286664	12287476	chr01_12286664_12287476	813	14633	211	375	17346.4	2314.96	164.06	0.999456	0.999931	0
Control1	chr01	12316216	12316472	chr01_12316216_12316472	257	12888	246	144	7379.38	5017.85	1038.02	0.998252	0.99726	0
Control1	chr01	12334213	12334444	chr01_12334213_12334444	232	741	20	2	74	293.26	65.7265	0.864772	0.996422	0
Control1	chr01	12335055	12335291	chr01_12335055_12335291	237	334	3	51	1965.91	132.11	18.7111	0.817442	0.967906	0
Control1	chr01	12352144	12352370	chr01_12352144_12352370	227	1304	34	2	86	519.872	179.095	0.99244	0.979511	0
Control1	chr01	12352156	12352358	chr01_12352156_12352358	203	1304	2	78	4179.96	579.129	43.1371	0.98538	0.992006	0
Control1	chr01	12352590	12352826	chr01_12352590_12352826	237	814	2	18	965.96	291.958	31.8573	0.912237	0.949661	0
Control1	chr01	12371453	12371756	chr01_12371453_12371756	304	818	2	169	7782.93	250.749	31.7247	0.987473	0.575301	0
Control1	chr01	12406893	12407110	chr01_12406893_12407110	218	9802	167	760	33230.1	4013.81	245.402	0.98139	0.999251	0
Control1	chr01	12407652	12407933	chr01_12407652_12407933	282	1488	30	38	1817	482.562	196.487	0.996489	0.996253	0
Control1	chr01	12512179	12512557	chr01_12512179_12512557	379	3676	62	94	4469.01	1021.85	90.8357	0.901468	0.879605	0
Control1	chr01	12530651	12531504	chr01_12530651_12531504	854	11723	178	156	3356.27	1891.4	570.414	0.988112	0.971621	0
Control1	chr01	12582969	12583228	chr01_12582969_12583228	260	5091	14	343	15369.8	1882.26	212.712	0.9926	0.969073	0
Control1	chr01	12583483	12583650	chr01_12583483_12583650	168	23158	17	1627	74690.3	12358.1	1036.97	0.989255	0.999404	0
Control1	chr01	12643429	12643701	chr01_12643429_12643701	273	4046	40	14	777	1356.21	330.955	0.994986	0.995001	0
Control1	chr01	12643433	12643685	chr01_12643433_12643685	253	4046	9	201	10324.7	1441.81	123.464	0.980989	0.972632	0
Control1	chr01	12644055	12644358	chr01_12644055_12644358	304	2460	76	224	9905.92	805.848	55.7723	0.982779	0.995891	0
Control1	chr01	12739436	12740503	chr01_12739436_12740503	1068	3814	46	175	7331.43	473.519	58.8566	0.99815	0.999709	0
Control1	chr01	12756717	12756816	chr01_12756717_12756816	100	2679	6	188	9233.14	1868.4	141.301	0.988463	0.956194	0
Control1	chr01	12806257	12806574	chr01_12806257_12806574	318	1729	4	107	4642	564.555	38.5868	0.99059	0.997893	0
Control1	chr01	12817488	12817607	chr01_12817488_12817607	120	3700	4	172	8302.81	2317.1	195.744	0.976276	0.999785	0
Control1	chr01	12884874	12885262	chr01_12884874_12885262	389	2603	91	118	5613.89	766.155	62.8969	0.999457	0.997822	0
Control1	chr01	12885863	12886106	chr01_12885863_12886106	244	784	12	50	2607.87	308.235	31.7277	0.947769	0.94335	0
Control1	chr01	12933502	12934036	chr01_12933502_12934036	535	17578	604	225	10569	3759.22	1618.91	0.994231	0.992411	0
Control1	chr01	12935114	12935567	chr01_12935114_12935567	454	814	21	9	447.84	194.96	35.6694	0.586072	0.858721	0
Control1	chr01	12940424	12940589	chr01_12940424_12940589	166	1345	35	36	889.98	692.6	55.42	0.949931	0.400504	0
Control1	chr01	12979953	12980424	chr01_12979953_12980424	472	834	22	8	407.88	175.913	80.3442	0.813425	0.585907	0
Control1	chr01	12981035	12981763	chr01_12981035_12981763	729	1876	32	72	3524	300.633	86.9028	0.796907	0.88216	0
Control1	chr01	12986177	12986653	chr01_12986177_12986653	477	1863	110	4	232	442.523	110.221	0.998497	0.997179	0
Control1	chr01	12986183	12986638	chr01_12986183_12986638	456	1863	44	40	1981.36	461.831	63.5328	0.9892	0.994623	0
Control1	chr01	12991818	12992507	chr01_12991818_12992507	690	1071	20	65	3378	188.7	29.2335	0.906932	0.937369	0
Control1	chr01	13010487	13011241	chr01_13010487_13011241	755	1635	24	110	6183.86	264.357	28.7107	0.904719	0.984941	0
Control1	chr01	13011690	13012174	chr01_13011690_13012174	485	2563	20	37	1973.95	602.917	67.0094	0.991558	0.675536	0
Control1	chr01	13127541	13127886	chr01_13127541_13127886	346	5684	12	334	19473.8	1737.36	100.611	0.980327	0.999522	0
Control1	chr01	13159837	13160545	chr01_13159837_13160545	709	12222	261	449	22022.6	2201.24	214.121	0.99874	0.985218	0
Control1	chr01	13234485	13234680	chr01_13234485_13234680	196	2542	6	78	3319.64	1204.45	79.2955	0.986241	0.985983	0
Control1	chr01	13264027	13264444	chr01_13264027_13264444	418	5825	174	137	6766.97	1559.9	392.922	0.996786	0.991879	0
Control1	chr01	13309832	13310396	chr01_13309832_13310396	565	995	11	13	640	211.722	25.5411	0.824329	0.877167	0
Control1	chr01	13310989	13311179	chr01_13310989_13311179	191	5160	1	141	6138.4	2523.11	303.418	0.97878	0.991054	0
Control1	chr01	13321559	13322645	chr01_13321559_13322645	1087	2009	66	78	3813	242.686	17.0326	0.990831	0.891843	0
Control1	chr01	13339217	13339758	chr01_13339217_13339758	542	1657	84	120	6525.94	377.416	31.9452	0.993059	0.945294	0
Control1	chr01	13374500	13374975	chr01_13374500_13374975	476	1240	49	89	3575.94	306.491	34.749	0.706378	0.813686	0
Control1	chr01	13413917	13414232	chr01_13413917_13414232	316	2024	12	138	6501.68	574.073	75.3583	0.721099	0.995943	0
Control1	chr01	13436535	13436895	chr01_13436535_13436895	361	4539	106	69	3592.43	1368.26	406.947	0.998235	0.999254	0
Control1	chr01	13438372	13438716	chr01_13438372_13438716	345	32808	147	1780	88124.3	10194.1	667.249	0.990588	0.999919	0
Control1	chr01	13495830	13496476	chr01_13495830_13496476	647	2892	22	15	284.87	576.141	75.9545	0.790853	0.521496	0
Control1	chr01	13556395	13556631	chr01_13556395_13556631	237	5267	98	371	16778.6	2088.15	153.531	0.968709	0.995052	0
Control1	chr01	13606728	13607028	chr01_13606728_13607028	301	1472	9	99	4254.38	488.157	49.98	0.998234	0.999145	0
Control1	chr01	13620868	13621062	chr01_13620868_13621062	195	1412	46	123	5148.3	728.304	91.6207	0.585558	0.792032	0
Control1	chr01	13646273	13646633	chr01_13646273_13646633	361	4253	48	33	785.99	1427.06	406.335	0.73208	0.972715	0
Control1	chr01	13705305	13705599	chr01_13705305_13705599	295	840	20	122	5261.46	279.769	14.2929	0.876854	0.936936	0
Control1	chr01	13705778	13706281	chr01_13705778_13706281	504	533	30	37	1801	123.841	26.4554	0.60677	0.503428	0
Control1	chr01	13706865	13707590	chr01_13706865_13707590	726	2554	162	104	5363.67	394.088	145.016	0.681379	0.904754	0
Control1	chr01	13719358	13719520	chr01_13719358_13719520	163	1416	4	198	9356	726.901	46.4059	0.933639	0.996593	0
Control1	chr01	13730806	13731635	chr01_13730806_13731635	830	1417	4	7	173	211.78	53.2221	0.897783	0.637866	0
Control1	chr01	13819065	13819381	chr01_13819065_13819381	317	8743	8	351	17585.2	2845.89	207.013	0.992309	0.999832	0
Control1	chr01	13836295	13836568	chr01_13836295_13836568	274	3192	2	86	3578.66	1132.05	143.264	0.932289	0.970976	0
Control1	chr01	13908848	13909419	chr01_13908848_13909419	572	14788	295	532	26095	3171.21	488.731	0.993781	0.999962	0
Control1	chr01	13914550	13915065	chr01_13914550_13915065	516	1715	9	28	1414.07	366.247	105.655	0.787543	0.872432	0
Control1	chr01	13926913	13927461	chr01_13926913_13927461	549	2235	144	98	5209.96	499.151	78.2683	0.993426	0.99677	0
Control1	chr01	13926979	13927454	chr01_13926979_13927454	476	2159	32	25	1135	527.025	31.1883	0.719148	0.962027	0
Control1	chr01	13933355	13933715	chr01_13933355_13933715	361	1428	14	36	1543.89	385.225	102.056	0.876132	0.671691	0
Control1	chr01	13950481	13950778	chr01_13950481_13950778	298	10139	159	212	9724.97	3305.62	705.031	0.956873	0.966285	0
Control1	chr01	14009310	14009698	chr01_14009310_14009698	389	2978	61	3	163	788.74	242.632	0.990258	0.974901	0
Control1	chr01	14009327	14009714	chr01_14009327_14009714	388	2978	61	20	1070	793.39	231.389	0.98905	0.992545	0
Control1	chr01	14009331	14009684	chr01_14009331_14009684	354	2977	14	86	4343	858.89	95.2556	0.979437	0.95979	0
Control1	chr01	14055948	14056620	chr01_14055948_14056620	673	1879	17	10	501.39	373.371	55.8585	0.93519	0.939138	0
Control1	chr01	14075800	14076190	chr01_14075800_14076190	391	2409	90	333	15651.3	699.497	76.2028	0.936082	0.6007	0
Control1	chr01	14111352	14111716	chr01_14111352_14111716	365	4997	51	211	8399	1473.06	125.803	0.985771	0.987165	0
Control1	chr01	14152144	14152531	chr01_14152144_14152531	388	2596	24	91	4399.67	745.866	50.2466	0.984268	0.999075	0
Control1	chr01	14165282	14165643	chr01_14165282_14165643	362	1063	30	47	2301.93	321.537	30.5999	0.988502	0.984694	0
Control1	chr01	14166313	14166713	chr01_14166313_14166713	401	8951	272	486	19758.3	2570.83	152.976	0.999405	0.998499	0
Control1	chr01	14208383	14209008	chr01_14208383_14209008	626	1476	11	25	1179	303.763	28.2712	0.986222	0.945105	0
Control1	chr01	14209204	14209618	chr01_14209204_14209618	415	1064	26	49	2764.51	299.157	28.4418	0.93998	0.994949	0
Control1	chr01	14318664	14319125	chr01_14318664_14319125	462	1122	57	64	3043	273.302	55.221	0.928687	0.615029	0
Control1	chr01	14319276	14319523	chr01_14319276_14319523	248	1045	8	175	8262.36	377.077	50.4934	0.767554	0.847671	0
Control1	chr01	14322719	14323043	chr01_14322719_14323043	325	1106	4	37	1937.97	346.386	54.8408	0.925018	0.91089	0
Control1	chr01	14326377	14326704	chr01_14326377_14326704	328	1207	3	20	987	364.08	81.2351	0.86252	0.750639	0
Control1	chr01	14462833	14463513	chr01_14462833_14463513	681	2925	102	190	8205.96	528.884	152.81	0.971142	0.994575	0
Control1	chr01	14480488	14480733	chr01_14480488_14480733	246	2081	1	112	5001.22	795.947	62.522	0.992017	0.997839	0
Control1	chr01	14481089	14481332	chr01_14481089_14481332	244	916	8	46	2113.41	343.453	20.9632	0.988877	0.980708	0
Control1	chr01	14511392	14511919	chr01_14511392_14511919	528	5433	139	71	3556.62	1138.22	504.422	0.994283	0.997287	0
Control1	chr01	14546368	14546910	chr01_14546368_14546910	543	36327	603	7	397	6868.01	5895.96	0.996193	0.999256	0
Control1	chr01	14546393	14546887	chr01_14546393_14546887	495	36327	882	23	969	7525.35	5767.22	0.961155	0.994348	0
Control1	chr01	14546534	14546822	chr01_14546534_14546822	289	35611	14	897	39378.6	12335.1	968.453	0.901436	0.970674	0
Control1	chr01	14553352	14553635	chr01_14553352_14553635	284	3859	2	126	2850	1501.64	330.685	0.981236	0.99377	0
Control1	chr01	14583014	14583631	chr01_14583014_14583631	618	4940	264	102	4618.32	913.332	355.53	0.444214	0.79869	0
Control1	chr01	14597542	14597856	chr01_14597542_14597856	315	1323	38	86	3799.84	408.707	93.713	0.94416	0.9971	0
Control1	chr01	14606566	14606776	chr01_14606566_14606776	211	4683	6	441	18336.6	2049	203.658	0.742941	0.523158	0
Control1	chr01	14660124	14660748	chr01_14660124_14660748	625	1777	22	18	347.88	370.641	40.8641	0.877004	0.728298	0
Control1	chr01	14681684	14682104	chr01_14681684_14682104	421	2474	52	275	13420.6	661.54	39.217	0.583607	0.989891	0
Control1	chr01	14699688	14700101	chr01_14699688_14700101	414	2296	30	93	4198.56	601.688	49.6519	0.972173	0.512711	0
Control1	chr01	14724461	14725034	chr01_14724461_14725034	574	3032	88	177	8573.82	648.305	84.5716	0.989103	0.924646	0
Control1	chr01	14877581	14878092	chr01_14877581_14878092	512	1294	75	122	6061	302.211	36.4545	0.819919	0.760021	0
Control1	chr01	14882336	14882927	chr01_14882336_14882927	592	1701	78	173	7486.19	333.531	63.2058	0.93142	0.562182	0
Control1	chr01	14899974	14900471	chr01_14899974_14900471	498	2278	72	28	1123.92	538.841	137.696	0.945507	0.946966	0
Control1	chr01	14948555	14949110	chr01_14948555_14949110	556	2550	195	336	15548.6	560.317	28.0882	0.937162	0.714417	0
Control1	chr01	14949816	14950617	chr01_14949816_14950617	802	1751	56	81	3425.35	283.529	26.8109	0.992352	0.9989	0
Control1	chr01	15032408	15032950	chr01_15032408_15032950	543	6597	187	397	18053.8	1521.29	75.9308	0.999539	0.952159	0
Control1	chr01	15050165	15051177	chr01_15050165_15051177	1013	1549	33	48	2112.77	191.506	64.3584	0.979088	0.987447	0
Control1	chr01	15084450	15084699	chr01_15084450_15084699	250	5885	244	11	640	2291.71	946.758	0.997625	0.689616	0
Control1	chr01	15084463	15084689	chr01_15084463_15084689	227	5885	220	190	8822.37	2517.85	658.288	0.993808	0.727943	0
Control1	chr01	15084472	15084675	chr01_15084472_15084675	204	5876	8	325	14738.8	2724.93	223.22	0.970452	0.750174	0
Control1	chr01	15273931	15274429	chr01_15273931_15274429	499	32462	596	9	482.82	6717.51	5053.49	0.993451	0.987211	0
Control1	chr01	15273933	15274407	chr01_15273933_15274407	475	32457	671	135	6785.03	7049.24	4954.45	0.988557	0.975581	0
Control1	chr01	15310899	15311234	chr01_15310899_15311234	336	3736	52	205	9079.88	1110.3	329.79	0.877783	0.919967	0
Control1	chr01	15312235	15312476	chr01_15312235_15312476	242	752	40	5	184.94	291.382	87.9475	0.50518	0.675028	0
Control1	chr01	15312236	15312480	chr01_15312236_15312480	245	752	40	8	360	288.119	92.1434	0.508426	0.626372	0
Control1	chr01	15312241	15312472	chr01_15312241_15312472	232	750	26	18	1056	300.81	76.6516	0.52254	0.721332	0
Control1	chr01	15312649	15312976	chr01_15312649_15312976	328	1810	42	188	7169.42	555.015	108.355	0.928181	0.959383	0
Control1	chr01	15390532	15391265	chr01_15390532_15391265	734	2328	14	16	310.94	419.995	43.2258	0.991857	0.977908	0
Control1	chr01	15522881	15523210	chr01_15522881_15523210	330	10550	38	42	1058.36	3352.48	1226.25	0.770269	0.920258	0
Control1	chr01	15537479	15537782	chr01_15537479_15537782	304	2360	4	31	1617.21	787.941	90.2717	0.974538	0.941986	0
Control1	chr01	15570378	15571091	chr01_15570378_15571091	714	1647	111	102	4737.42	300.014	34.2452	0.999595	0.999928	0
Control1	chr01	15594796	15594931	chr01_15594796_15594931	136	12588	444	843	21298.8	7862.12	913.328	0.952466	0.96008	0
Control1	chr01	15611695	15612131	chr01_15611695_15612131	437	5673	71	216	9551.57	1543.34	149.953	0.905433	0.980481	0
Control1	chr01	15616005	15616220	chr01_15616005_15616220	216	5471	9	115	6317.48	2444.14	405.022	0.735833	0.982821	0
Control1	chr01	15667382	15667878	chr01_15667382_15667878	497	635	56	90	3762	156.056	10.3578	0.382169	0.709281	0
Control1	chr01	15690203	15691198	chr01_15690203_15691198	996	5292	114	135	6080.97	689.265	76.0281	0.999914	0.808557	0
Control1	chr01	15691443	15691868	chr01_15691443_15691868	426	2123	22	78	3940	569.487	30.4402	0.820955	0.999894	0
Control1	chr01	15693100	15693425	chr01_15693100_15693425	326	721	64	78	3767.99	234.643	21.7041	0.958479	0.90813	0
Control1	chr01	15765570	15766422	chr01_15765570_15766422	853	2082	36	148	6745.77	319.934	49.8448	0.991357	1	0
Control1	chr01	15786078	15786540	chr01_15786078_15786540	463	2818	60	223	10782	675.749	187.571	0.892783	0.801121	0
Control1	chr01	15804925	15805105	chr01_15804925_15805105	181	8283	7	755	36433.7	4116.46	294.219	0.991659	0.998921	0
Control1	chr01	15805380	15805632	chr01_15805380_15805632	253	5795	13	279	13252.5	2173.58	189.155	0.987651	0.993708	0
Control1	chr01	15829506	15829812	chr01_15829506_15829812	307	10267	25	671	31913	3360.2	165.962	0.990822	0.998464	0
Control1	chr01	15859831	15860214	chr01_15859831_15860214	384	2964	68	110	5157.85	877.757	62.4134	0.992001	0.99324	0
Control1	chr01	15890470	15891049	chr01_15890470_15891049	580	1082	44	11	243.99	247.437	40.7928	0.80683	0.801757	0
Control1	chr01	16038874	16039130	chr01_16038874_16039130	257	10008	1	514	24683.4	3673.57	222.918	0.991375	0.999699	0
Control1	chr01	16040858	16041583	chr01_16040858_16041583	726	2534	54	18	489.93	455.528	39.9075	0.949525	0.990274	0
Control1	chr01	16044325	16045067	chr01_16044325_16045067	743	697	10	10	194	129.865	27.1885	0.942065	0.997766	0
Control1	chr01	16045699	16046191	chr01_16045699_16046191	493	943	6	64	3160	230.705	28.4913	0.663685	0.974649	0
Control1	chr01	16060052	16060374	chr01_16060052_16060374	323	862	4	27	1292.86	266.627	23.5333	0.858283	0.623019	0
Control1	chr01	16106288	16106456	chr01_16106288_16106456	169	2981	8	740	38520.8	1579.67	130.219	0.972631	0.844008	0
Control1	chr01	16107449	16107822	chr01_16107449_16107822	374	851	30	12	720.79	253.362	27.8655	0.944284	0.806195	0
Control1	chr01	16108772	16109085	chr01_16108772_16109085	314	1499	26	55	1807.53	462.735	42.41	0.956232	0.85667	0
Control1	chr01	16115147	16115400	chr01_16115147_16115400	254	9350	50	989	44863.2	3388.49	497.461	0.961239	0.7795	0
Control1	chr01	16130667	16131069	chr01_16130667_16131069	403	10502	49	536	25856.8	2842.13	215.109	0.99086	0.994455	0
Control1	chr01	16134974	16135420	chr01_16134974_16135420	447	3178	60	282	13032.3	820.626	41.7357	0.999865	0.999274	0
Control1	chr01	16149200	16149777	chr01_16149200_16149777	578	2060	33	4	185	376.114	162.76	0.995988	0.926826	0
Control1	chr01	16149212	16149579	chr01_16149212_16149579	368	1739	11	123	5463.82	494.736	34.8257	0.978402	0.576197	0
Control1	chr01	16241398	16241736	chr01_16241398_16241736	339	1259	7	95	5134.93	370.707	106.088	0.823414	0.988011	0
Control1	chr01	16243040	16243415	chr01_16243040_16243415	376	1619	72	46	1606.89	445.981	59.6083	0.999879	0.999896	0
Control1	chr01	16249272	16249407	chr01_16249272_16249407	136	2362	2	389	16989.6	1439.07	140.833	0.84302	0.993876	0
Control1	chr01	16250259	16250660	chr01_16250259_16250660	402	2659	44	202	10422.7	710.973	47.0971	0.58652	0.934854	0
Control1	chr01	16258805	16259055	chr01_16258805_16259055	251	1258	2	60	3116.88	442.344	74.5338	0.591874	0.967719	0
Control1	chr01	16260842	16261004	chr01_16260842_16261004	163	46993	158	1231	56964.8	25178.4	2292.2	0.991446	0.9988	0
Control1	chr01	16262265	16262750	chr01_16262265_16262750	486	2840	23	58	2778.49	673.909	81.8303	0.912893	0.994236	0
Control1	chr01	16288370	16288616	chr01_16288370_16288616	247	1666	72	21	989	600.797	187.024	0.977526	0.386609	0
Control1	chr01	16288373	16288593	chr01_16288373_16288593	221	1666	6	109	5224	658.436	83.739	0.969358	0.474444	0
Control1	chr01	16288668	16289106	chr01_16288668_16289106	439	1941	42	95	4591	479.447	76.7692	0.379023	0.514108	0
Control1	chr01	16289357	16289586	chr01_16289357_16289586	230	18028	279	2150	91277.9	7423.65	547.096	0.943862	0.957939	0
Control1	chr01	16324552	16324901	chr01_16324552_16324901	350	7692	170	431	22504.8	2265.91	539.321	0.762518	0.544709	0
Control1	chr01	16345596	16345862	chr01_16345596_16345862	267	34042	1301	5	269	11961.3	3254.92	0.99992	0.999905	0
Control1	chr01	16345606	16345853	chr01_16345606_16345853	248	34042	75	1684	82974.7	12816	920.745	0.987769	0.999354	0
Control1	chr01	16352707	16352915	chr01_16352707_16352915	209	6844	14	802	39142	3096.52	251.525	0.507385	0.997843	0
Control1	chr01	16359366	16359705	chr01_16359366_16359705	340	2827	22	188	9158.76	898.254	84.1084	0.977926	0.981305	0
Control1	chr01	16411539	16412042	chr01_16411539_16412042	504	3074	83	126	5660.63	743.097	36.596	0.84704	0.867394	0
Control1	chr01	16425659	16426090	chr01_16425659_16426090	432	1975	24	57	2647.57	432.833	125.164	0.512611	0.549581	0
Control1	chr01	16426551	16427020	chr01_16426551_16427020	470	1079	80	175	8116.77	269.326	20.7081	0.837773	0.472337	0
Control1	chr01	16427123	16427680	chr01_16427123_16427680	558	1120	72	37	1747.82	249.246	20.2644	0.516188	0.889815	0
Control1	chr01	16437554	16437839	chr01_16437554_16437839	286	2828	4	81	3735.99	967.439	47.2134	0.732005	0.943699	0
Control1	chr01	16457578	16458041	chr01_16457578_16458041	464	2077	172	229	11848.9	505.473	76.8982	0.876938	0.583837	0
Control1	chr01	16532422	16532794	chr01_16532422_16532794	373	1239	6	19	809.16	298.47	23.8865	0.991599	0.386769	0
Control1	chr01	16571152	16571462	chr01_16571152_16571462	311	552	6	4	99.98	195.403	26.3062	0.96194	0.861528	0
Control1	chr01	16585707	16586426	chr01_16585707_16586426	720	18418	36	6	111	1809.41	2150.4	0.617922	0.609601	0
Control1	chr01	16603144	16603926	chr01_16603144_16603926	783	4437	144	13	219.76	747.143	127.664	0.944053	0.742211	0
Control1	chr01	16631842	16632472	chr01_16631842_16632472	631	3719	104	7	145	763.284	191.174	0.997861	0.94638	0
Control1	chr01	16632708	16632886	chr01_16632708_16632886	179	614	2	11	408.52	317.298	53.2253	0.926537	0.853968	0
Control1	chr01	16715694	16716025	chr01_16715694_16716025	332	3343	18	120	5774.65	1042.83	68.905	0.889666	0.993535	0
Control1	chr01	16722056	16722322	chr01_16722056_16722322	267	3658	4	211	9860.66	1319.86	71.6581	0.95771	0.995927	0
Control1	chr01	16931073	16931508	chr01_16931073_16931508	436	2428	60	36	973.15	671.257	74.9542	0.935953	0.998145	0
Control1	chr01	16937222	16938102	chr01_16937222_16938102	881	7173	68	38	950.85	1076.45	58.1901	0.973431	0.995379	0
Control1	chr01	16997590	16997963	chr01_16997590_16997963	374	2462	24	99	5129	684.485	89.9513	0.937637	0.878877	0
Control1	chr01	17018026	17018450	chr01_17018026_17018450	425	1096	10	13	609.62	315.651	33.0712	0.991643	0.981291	0
Control1	chr01	17018814	17019066	chr01_17018814_17019066	253	974	2	53	2021.9	376.849	31.9741	0.967421	0.777755	0
Control1	chr01	17125199	17125735	chr01_17125199_17125735	537	1045	17	45	2291.52	202.179	23.1414	0.522349	0.350923	0
Control1	chr01	17148293	17148663	chr01_17148293_17148663	371	1089	60	18	387.94	340.703	40.6894	0.955182	0.962488	0
Control1	chr01	17161117	17161589	chr01_17161117_17161589	473	4991	164	271	11948.2	1174.09	328.188	0.850871	0.88116	0
Control1	chr01	17163161	17163460	chr01_17163161_17163460	300	4303	101	13	595.97	1343.03	866.746	0.975225	0.976188	0
Control1	chr01	17163227	17163402	chr01_17163227_17163402	176	4061	8	296	13857.4	2061.38	167.487	0.899091	0.903478	0
Control1	chr01	17166165	17166397	chr01_17166165_17166397	233	2223	50	45	2160.49	914.664	221.904	0.992825	0.991188	0
Control1	chr01	17166168	17166390	chr01_17166168_17166390	223	2222	8	31	1672.52	942.694	180.287	0.983411	0.971187	0
Control1	chr01	17168415	17168852	chr01_17168415_17168852	438	1689	11	28	1704.58	473.618	39.5371	0.988858	0.980333	0
Control1	chr01	17169873	17170407	chr01_17169873_17170407	535	1035	68	96	4373.96	237.476	21.9328	0.880625	0.903889	0
Control1	chr01	17171194	17171710	chr01_17171194_17171710	517	4072	51	35	1964.19	982.895	99.5834	0.989543	0.99351	0
Control1	chr01	17197882	17198055	chr01_17197882_17198055	174	2576	3	56	2838.16	1247.35	83.9051	0.873458	0.878799	0
Control1	chr01	17198309	17198747	chr01_17198309_17198747	439	271	6	28	999.94	69.5525	12.2849	0.590912	0.907012	0
Control1	chr01	17198994	17199188	chr01_17198994_17199188	195	412	1	10	558	157.165	46.631	0.947258	0.446572	0
Control1	chr01	17199494	17200270	chr01_17199494_17200270	777	3744	136	168	7373.3	586.943	59.8983	0.79671	0.872456	0
Control1	chr01	17233353	17233956	chr01_17233353_17233956	604	1068	36	66	3177.16	215.395	23.2493	0.981157	0.780025	0
Control1	chr01	17242187	17242635	chr01_17242187_17242635	449	2521	62	93	4188.91	680.103	77.56	0.998619	0.999657	0
Control1	chr01	17246618	17246908	chr01_17246618_17246908	291	2350	29	96	4486.1	809.21	74.5679	0.999961	0.999062	0
Control1	chr01	17248177	17248432	chr01_17248177_17248432	256	1578	8	115	4109.76	609.816	66.1791	0.879042	0.987426	0
Control1	chr01	17250549	17250768	chr01_17250549_17250768	220	1516	3	30	1551.46	643.265	77.5567	0.820205	0.905962	0
Control1	chr01	17285750	17286431	chr01_17285750_17286431	682	4698	36	61	3247.92	899.987	56.9225	0.980579	0.99756	0
Control1	chr01	17291858	17292105	chr01_17291858_17292105	248	443	4	6	328	163.012	24.1254	0.688683	0.709158	0
Control1	chr01	17307533	17307972	chr01_17307533_17307972	440	1465	33	30	1602	373.396	84.8027	0.992116	1	0
Control1	chr01	17311714	17311948	chr01_17311714_17311948	235	15399	28	728	20463.7	6734.26	1134.66	0.98067	0.998956	0
Control1	chr01	17367064	17367466	chr01_17367064_17367466	403	770	10	18	555.74	219.45	23.3756	0.918125	0.632447	0
Control1	chr01	17374461	17374743	chr01_17374461_17374743	283	354055	18111	234	10827.9	98344	111931	0.999603	0.999643	0
Control1	chr01	17374492	17374613	chr01_17374492_17374613	122	353128	67	54834	2.76061e+06	226139	17360.6	0.990002	0.993824	0
Control1	chr01	17477494	17477798	chr01_17477494_17477798	305	1976	5	63	2918.96	641.141	49.3393	0.988309	0.990978	0
Control1	chr01	17481831	17482256	chr01_17481831_17482256	426	4889	57	126	6246.87	1144.92	507.065	0.991695	0.753723	0
Control1	chr01	17482594	17483278	chr01_17482594_17483278	685	11745	156	366	18217	1995.89	377.89	0.941332	0.539689	0
Control1	chr01	17483204	17483557	chr01_17483204_17483557	354	6530	14	102	4419.48	1555.33	724.723	0.373655	0.878262	0
Control1	chr01	17536193	17536785	chr01_17536193_17536785	593	1721	32	80	3783.7	367.652	26.2884	0.991328	0.983496	0
Control1	chr01	17537081	17537281	chr01_17537081_17537281	201	600	6	36	1201.49	295.865	33.8038	0.981272	0.99467	0
Control1	chr01	17539840	17540117	chr01_17539840_17540117	278	3510	24	6	232.95	1245.83	407.417	0.969637	0.948009	0
Control1	chr01	17548792	17548957	chr01_17548792_17548957	166	5917	8	842	40001.8	3078.05	227.916	0.936546	0.991017	0
Control1	chr01	17614169	17614521	chr01_17614169_17614521	353	884	16	117	5121.59	262.304	21.673	0.95124	0.865891	0
Control1	chr01	17627478	17627830	chr01_17627478_17627830	353	4105	64	59	2917.41	1175.55	595.565	0.98137	0.998125	0
Control1	chr01	17627573	17627811	chr01_17627573_17627811	239	3921	3	58	3193	1558.61	263.201	0.796793	0.961789	0
Control1	chr01	17656718	17656991	chr01_17656718_17656991	274	13836	236	40	1912.89	5094.38	1701.49	0.998275	0.998517	0
Control1	chr01	17656721	17656962	chr01_17656721_17656962	242	13831	3	313	12908.4	5655	713.288	0.989959	0.960733	0
Control1	chr01	17691780	17692047	chr01_17691780_17692047	268	6619	108	29	1349.01	2414.78	1112.24	0.992419	0.979765	0
Control1	chr01	17707147	17707349	chr01_17707147_17707349	203	2940	252	96	4956	1295.01	276.152	0.84892	0.728433	0
Control1	chr01	17745083	17745621	chr01_17745083_17745621	539	1219	27	100	4097.58	273.258	13.4721	0.795966	0.989147	0
Control1	chr01	17767821	17768173	chr01_17767821_17768173	353	1028	15	34	1839	303.568	87.5664	0.993395	0.999058	0
Control1	chr01	17783392	17783799	chr01_17783392_17783799	408	3264	52	30	1064.22	736.042	501.349	0.357902	0.895683	0
Control1	chr01	17830008	17830585	chr01_17830008_17830585	578	1077	42	53	2617.48	222.899	19.6672	0.638803	0.760199	0
Control1	chr01	17850204	17850700	chr01_17850204_17850700	497	1269	14	23	1379.33	303.462	34.4738	0.990358	0.774998	0
Control1	chr01	17851381	17851490	chr01_17851381_17851490	110	5246	15	774	31767.2	3420.6	393.929	0.949069	0.960767	0
Control1	chr01	17855042	17855441	chr01_17855042_17855441	400	1683	57	9	274.74	465.531	97.6095	0.914983	0.870695	0
Control1	chr01	17855046	17855431	chr01_17855046_17855431	386	1680	30	26	1173.98	478.486	69.8193	0.908517	0.869276	0
Control1	chr01	17857957	17858290	chr01_17857957_17858290	334	4899	18	425	21073.8	1440.96	75.8194	0.991068	0.880653	0
Control1	chr01	17859170	17859392	chr01_17859170_17859392	223	821	2	92	3893.94	347.563	28.4916	0.992621	0.982433	0
Control1	chr01	17859790	17859953	chr01_17859790_17859953	164	441	26	84	3894	237.779	16.9915	0.999871	0.929901	0
Control1	chr01	17889699	17890367	chr01_17889699_17890367	669	714	2	21	987	126.043	15.1986	0.510645	0.478619	0
Control1	chr01	17890903	17891114	chr01_17890903_17891114	212	2406	255	16	705.98	1062	281.111	0.879193	0.87458	0
Control1	chr01	17890909	17891108	chr01_17890909_17891108	200	2393	60	241	10696.9	1122.05	141.436	0.890155	0.879577	0
Control1	chr01	17898435	17899094	chr01_17898435_17899094	660	1698	39	118	6832.79	328.806	29.9044	0.992682	0.938503	0
Control1	chr01	17953284	17953779	chr01_17953284_17953779	496	2173	36	242	10905.2	523.141	46.9016	0.617832	0.999845	0
Control1	chr01	17954076	17954264	chr01_17954076_17954264	189	172	12	12	327	90.3936	15.62	0.98846	0.336782	0
Control1	chr01	18002900	18003305	chr01_18002900_18003305	406	1564	32	155	5997.98	444.741	26.9581	0.99445	0.999348	0
Control1	chr01	18121285	18121756	chr01_18121285_18121756	472	653	20	24	454.67	158.329	24.6696	0.516044	0.55736	0
Control1	chr01	18184804	18185123	chr01_18184804_18185123	320	29052	308	912	46348.1	9283.55	1012.11	0.993042	0.993199	0
Control1	chr01	18205883	18206186	chr01_18205883_18206186	304	1452	28	311	13463.7	477.835	26.5864	0.938507	0.858342	0
Control1	chr01	18238010	18238317	chr01_18238010_18238317	308	2198	92	172	7680.7	728.153	57.1922	0.999912	0.998932	0
Control1	chr01	18371119	18371787	chr01_18371119_18371787	669	3421	58	136	7347.66	635.195	109.462	0.890811	0.969028	0
Control1	chr01	18425279	18425832	chr01_18425279_18425832	554	620	12	16	411.7	98.6637	75.5683	0.441564	0.818526	0
Control1	chr01	18427812	18428414	chr01_18427812_18428414	603	1794	36	80	3047.04	368.372	22.1088	0.919862	0.753839	0
Control1	chr01	18434262	18434807	chr01_18434262_18434807	546	6490	106	25	1096.43	1436.58	659.181	0.991334	0.972259	0
Control1	chr01	18473192	18473790	chr01_18473192_18473790	599	1077	24	47	1194.22	227.987	26.458	0.579563	0.990354	0
Control1	chr01	18545316	18545534	chr01_18545316_18545534	219	2492	8	152	6537.14	1095.97	100.489	0.992741	0.999382	0
Control1	chr01	18558480	18558960	chr01_18558480_18558960	481	3908	198	14	283.81	906.331	377.241	0.993784	0.996142	0
Control1	chr01	18558548	18558898	chr01_18558548_18558898	351	3799	46	90	4208.87	1123.52	109.784	0.817239	0.848759	0
Control1	chr01	18620945	18621304	chr01_18620945_18621304	360	714	52	16	647	188.485	124.009	0.896403	0.994605	0
Control1	chr01	18621032	18621284	chr01_18621032_18621284	253	687	28	10	508	244.571	106.496	0.745548	0.957462	0
Control1	chr01	18622569	18622887	chr01_18622569_18622887	319	3872	36	321	15421.5	1239.13	138.697	0.991127	0.996744	0
Control1	chr01	18628610	18628744	chr01_18628610_18628744	135	683	5	24	503.97	440.619	62.1165	0.984379	0.875025	0
Control1	chr01	18652917	18653351	chr01_18652917_18653351	435	703	11	6	105.91	191.152	27.0339	0.763214	0.459234	0
Control1	chr01	18661707	18661928	chr01_18661707_18661928	222	94048	62	5698	270043	40131	3209.81	0.989082	0.999406	0
Control1	chr01	18691296	18691897	chr01_18691296_18691897	602	2781	38	23	864.03	589.428	37.2964	0.985282	0.962753	0
Control1	chr01	18693327	18693509	chr01_18693327_18693509	183	519	3	70	3145.84	267.275	36.962	0.885968	0.954844	0
Control1	chr01	18718306	18718598	chr01_18718306_18718598	293	6473	14	67	3132.34	1830.37	1816.45	0.99806	0.983371	0
Control1	chr01	18727330	18727650	chr01_18727330_18727650	321	1065	3	113	5941.42	303.581	34.0837	0.878707	0.348691	0
Control1	chr01	18727764	18727964	chr01_18727764_18727964	201	1135	3	103	5824.82	509.875	35.0986	0.625562	0.903522	0
Control1	chr01	18738270	18738629	chr01_18738270_18738629	360	1240	4	13	293	306.942	52.529	0.389809	0.621281	0
Control1	chr01	18740583	18741006	chr01_18740583_18741006	424	9736	182	785	40433.7	2484.96	733.359	0.897467	0.945479	0
Control1	chr01	18741913	18742418	chr01_18741913_18742418	506	14580	354	124	5955	3397.87	997.108	0.96087	0.853865	0
Control1	chr01	18741961	18742400	chr01_18741961_18742400	440	14495	126	239	11454.3	3777.54	112.021	0.889165	0.845658	0
Control1	chr01	18755244	18755632	chr01_18755244_18755632	389	1731	38	153	8273	461.595	142.619	0.998175	0.984175	0
Control1	chr01	18788869	18789162	chr01_18788869_18789162	294	1883	21	158	6397.12	615.549	55.883	0.724516	0.999129	0
Control1	chr01	18792767	18793035	chr01_18792767_18793035	269	5012	68	43	1093.83	1798.49	106.737	0.998779	0.997144	0
Control1	chr01	18817950	18818119	chr01_18817950_18818119	170	8762	9	1151	57602.2	4368.96	348.735	0.980683	0.988409	0
Control1	chr01	18818384	18818586	chr01_18818384_18818586	203	1221	4	160	7959	523.53	64.9707	0.963914	0.727413	0
Control1	chr01	18828586	18828933	chr01_18828586_18828933	348	3013	21	202	10177	913.026	54.8102	0.985826	0.999922	0
Control1	chr01	18887288	18887608	chr01_18887288_18887608	321	798	12	32	1719.52	260.406	39.8892	0.585793	0.955708	0
Control1	chr01	18890157	18890516	chr01_18890157_18890516	360	4667	48	187	8747.82	1458.38	121.952	0.981341	0.999129	0
Control1	chr01	18934900	18935483	chr01_18934900_18935483	584	379	16	47	2324.97	76.4391	12.5068	0.484095	0.863198	0
Control1	chr01	18935898	18936352	chr01_18935898_18936352	455	4524	100	111	5393.87	1067.99	301.832	0.859439	0.833766	0
Control1	chr01	18935966	18936358	chr01_18935966_18936358	393	4335	75	237	11300.6	1163.82	194.75	0.738323	0.853795	0
Control1	chr01	18936634	18936809	chr01_18936634_18936809	176	768	16	48	2340	360.869	34.1982	0.690058	0.508347	0
Control1	chr01	18939476	18939861	chr01_18939476_18939861	386	343	4	25	920.92	101.732	9.64425	0.977354	0.985865	0
Control1	chr01	18951998	18952420	chr01_18951998_18952420	423	2776	31	36	1674.67	775.633	58.6202	0.987965	0.966145	0
Control1	chr01	18957441	18957909	chr01_18957441_18957909	469	3147	13	121	6454.5	762.457	133.197	0.964777	0.999961	0
Control1	chr01	19019975	19020408	chr01_19019975_19020408	434	1180	40	135	5727.2	323.667	29.0329	0.983552	0.987645	0
Control1	chr01	19062184	19063207	chr01_19062184_19063207	1024	24285	84	68	1492.86	2586.34	2787.06	0.999486	0.905626	0
Control1	chr01	19062453	19062699	chr01_19062453_19062699	247	19269	596	415	10706.1	7527.45	373.041	0.790085	0.774888	0
Control1	chr01	19067445	19067746	chr01_19067445_19067746	302	972	4	87	4226	334.854	25.3884	0.992512	0.931578	0
Control1	chr01	19077788	19079097	chr01_19077788_19079097	1310	3874	174	190	8377.4	387.774	74.2288	0.999883	0.975609	0
Control1	chr01	19223084	19223397	chr01_19223084_19223397	314	3236	30	88	1955.2	1067.72	80.6498	0.938252	0.946614	0
Control1	chr01	19240288	19240529	chr01_19240288_19240529	242	8347	110	792	35338.9	3248.87	268.321	0.990045	0.896772	0
Control1	chr01	19280018	19280311	chr01_19280018_19280311	294	1205	12	31	1603	407.43	29.0543	0.954372	0.954	0
Control1	chr01	19333327	19333823	chr01_19333327_19333823	497	66721	883	95	4403.85	15157.1	7404.35	0.993066	0.999493	0
Control1	chr01	19346822	19347151	chr01_19346822_19347151	330	1571	8	12	398.68	488.112	38.689	0.818827	0.779501	0
Control1	chr01	19464868	19465255	chr01_19464868_19465255	388	10161	374	2	74	2904.21	577.198	0.996163	0.988354	0
Control1	chr01	19464873	19465246	chr01_19464873_19465246	374	10158	146	413	19559.3	3006.49	213.823	0.988998	0.988861	0
Control1	chr01	19474648	19475177	chr01_19474648_19475177	530	4817	86	71	3689.06	1016.09	388.056	0.903091	0.934225	0
Control1	chr01	19534410	19534838	chr01_19534410_19534838	429	8336	86	174	8108.22	2207.68	161.491	0.981525	0.923244	0
Control1	chr01	19540912	19541738	chr01_19540912_19541738	827	5496	222	463	20307.7	839.895	64.7677	0.996057	0.960124	0
Control1	chr01	19544846	19545293	chr01_19544846_19545293	448	2240	20	19	1019	557.897	82.2195	0.997297	0.641725	0
Control1	chr01	19544851	19545322	chr01_19544851_19545322	472	2271	32	74	3767.88	554.556	74.938	0.9788	0.717668	0
Control1	chr01	19620473	19620796	chr01_19620473_19620796	324	462	16	10	317.83	168.093	30.2826	0.443244	0.404931	0
Control1	chr01	19644553	19645033	chr01_19644553_19645033	481	1934	93	76	3550.3	460.875	114.68	0.985482	0.983363	0
Control1	chr01	19645441	19645834	chr01_19645441_19645834	394	2500	44	105	5364.35	697.936	88.22	0.849951	0.995911	0
Control1	chr01	19673482	19673930	chr01_19673482_19673930	449	1397	24	12	272	364.518	70.897	0.729187	0.935475	0
Control1	chr01	19683286	19683817	chr01_19683286_19683817	532	1431	56	103	5168.1	332.755	21.4237	0.99132	0.999934	0
Control1	chr01	19716188	19716309	chr01_19716188_19716309	122	175	1	7	330	102.843	17.5974	0.91199	0.767885	0
Control1	chr01	19716561	19716886	chr01_19716561_19716886	326	1953	24	100	4584.41	534.314	66.3841	0.975172	0.391544	0
Control1	chr01	19741453	19741731	chr01_19741453_19741731	279	806	6	50	2463.58	271.694	30.1487	0.982423	0.744678	0
Control1	chr01	19784977	19785299	chr01_19784977_19785299	323	1758	23	161	7573.86	560.118	104.432	0.94151	0.987798	0
Control1	chr01	19788535	19789398	chr01_19788535_19789398	864	4722	102	172	8543.94	719.381	78.5768	0.804205	0.993206	0
Control1	chr01	19811236	19811618	chr01_19811236_19811618	383	5973	210	107	5177.69	1593.81	631.69	0.989299	0.990454	0
Control1	chr01	19811261	19811550	chr01_19811261_19811550	290	5832	10	130	5549.69	1945.13	105.152	0.932982	0.844125	0
Control1	chr01	19811842	19812212	chr01_19811842_19812212	371	461553	9261	103	4545.83	122932	74468	0.99991	0.999387	0
Control1	chr01	19811873	19812145	chr01_19811873_19812145	273	461343	7180	32719	1.40357e+06	166946	15138.4	0.99834	0.996863	0
Control1	chr01	19815398	19815779	chr01_19815398_19815779	382	395	4	20	1292	107.864	38.0876	0.431574	0.935034	0
Control1	chr01	19816717	19816964	chr01_19816717_19816964	248	1650	8	121	5444.94	606.121	89.3621	0.757494	0.98174	0
Control1	chr01	19817587	19817820	chr01_19817587_19817820	234	846	6	15	745.67	319.137	19.6315	0.948422	0.93695	0
Control1	chr01	19843340	19843796	chr01_19843340_19843796	457	1391	24	96	4778.98	346.792	20.4337	0.595956	0.879762	0
Control1	chr01	19876175	19876413	chr01_19876175_19876413	239	4438	3	244	11332.4	1699.14	111.358	0.950592	0.996313	0
Control1	chr01	19918099	19918512	chr01_19918099_19918512	414	8165	90	391	18179.2	2227.38	116.407	0.933171	0.999142	0
Control1	chr01	19924345	19924819	chr01_19924345_19924819	475	4964	134	71	1462.61	1316.92	195.532	0.733392	0.962349	0
Control1	chr01	19980391	19980690	chr01_19980391_19980690	300	2594	10	105	4528.18	894.876	89.2918	0.987003	0.980215	0
Control1	chr01	19981257	19981581	chr01_19981257_19981581	325	989	21	29	1127.29	319.071	41.9198	0.98388	0.999788	0
Control1	chr01	19988777	19989380	chr01_19988777_19989380	604	1199	4	56	2744.98	235.076	20.8881	0.847293	0.999838	0
Control1	chr01	20089590	20089833	chr01_20089590_20089833	244	997	2	21	864.02	372.634	40.5416	0.97402	0.906328	0
Control1	chr01	20139263	20139521	chr01_20139263_20139521	259	10118	1	412	19037.9	3915.79	397.33	0.991858	0.997975	0
Control1	chr01	20141159	20141585	chr01_20141159_20141585	427	2328	40	21	999.25	616.462	219.701	0.975089	0.921873	0
Control1	chr01	20141798	20142314	chr01_20141798_20142314	517	4401	112	484	27187.7	1026.1	53.4849	0.94911	0.914408	0
Control1	chr01	20148116	20149307	chr01_20148116_20149307	1192	1750	28	10	325.46	204.136	31.0973	0.985724	0.869714	0
Control1	chr01	20175989	20176337	chr01_20175989_20176337	349	3281	9	303	14965	999.345	54.0747	0.975894	1	0
Control1	chr01	20218404	20218599	chr01_20218404_20218599	196	3153	5	184	8330.99	1468.24	98.459	0.991705	0.999237	0
Control1	chr01	20219574	20220050	chr01_20219574_20220050	477	1304	104	70	3057.65	328.471	27.8493	0.977422	0.913227	0
Control1	chr01	20226227	20226576	chr01_20226227_20226576	350	3537	54	26	711.51	1060.44	120.919	0.671138	0.984845	0
Control1	chr01	20235188	20235728	chr01_20235188_20235728	541	1304	36	139	6982.15	286.515	22.7742	0.831446	0.989806	0
Control1	chr01	20246314	20246494	chr01_20246314_20246494	181	1822	2	116	4968.61	914.25	67.993	0.762304	0.853969	0
Control1	chr01	20313929	20314176	chr01_20313929_20314176	248	5387	2	483	23764.3	2050.08	153.188	0.983229	0.982715	0
Control1	chr01	20338470	20338871	chr01_20338470_20338871	402	1627	26	33	1436.95	431.893	106.995	0.990215	0.965305	0
Control1	chr01	20398524	20398743	chr01_20398524_20398743	220	23101	13	1295	60939.7	9962.43	852.047	0.981136	0.998879	0
Control1	chr01	20446281	20446546	chr01_20446281_20446546	266	643	1	19	721.5	238.989	24.0257	0.989197	0.99319	0
Control1	chr01	20447614	20448039	chr01_20447614_20448039	426	28014	70	72	3748	6323.58	5557.67	0.998922	0.999029	0
Control1	chr01	20447627	20448027	chr01_20447627_20448027	401	28014	15	44	2279	6695.27	5519.9	0.988661	0.944877	0
Control1	chr01	20470564	20471042	chr01_20470564_20471042	479	2130	46	24	471.46	545.406	41.0932	0.94952	0.932623	0
Control1	chr01	20562670	20562978	chr01_20562670_20562978	309	3729	140	52	2135.78	1144.79	627.897	0.994054	0.999979	0
Control1	chr01	20589232	20589499	chr01_20589232_20589499	268	10666	5	490	24880.5	3894.24	288.286	0.966372	0.999954	0
Control1	chr01	20591909	20592215	chr01_20591909_20592215	307	1333	40	3	107	424.801	96.2196	0.999226	0.999243	0
Control1	chr01	20591920	20592210	chr01_20591920_20592210	291	1333	3	67	3281	445.776	30.1998	0.98626	0.996404	0
Control1	chr01	20604665	20604859	chr01_20604665_20604859	195	835	3	29	1125	368.649	24.9961	0.908553	0.817914	0
Control1	chr01	20648423	20648922	chr01_20648423_20648922	500	2577	50	48	1510.6	607.246	32.8754	0.922058	0.966226	0
Control1	chr01	20677214	20677834	chr01_20677214_20677834	621	897	12	8	96	176.502	27.9034	0.724948	0.658273	0
Control1	chr01	20705820	20705993	chr01_20705820_20705993	174	4954	8	505	24459.8	2388.99	135.237	0.989621	0.998913	0
Control1	chr01	20706493	20707297	chr01_20706493_20707297	805	1045	4	17	779	156.613	43.3981	0.730567	0.562715	0
Control1	chr01	20706865	20707484	chr01_20706865_20707484	620	842	9	18	888	159.265	54.3755	0.437851	0.521144	0
Control1	chr01	20707698	20708087	chr01_20707698_20708087	390	1064	22	78	3800	282.152	26.5151	0.792263	0.998967	0
Control1	chr01	20771105	20771556	chr01_20771105_20771556	452	19266	493	180	7394.09	4458.8	2587.89	0.999261	0.998024	0
Control1	chr01	20801671	20801846	chr01_20801671_20801846	176	775	2	17	556.92	410.12	48.8535	0.918666	0.819357	0
Control1	chr01	20813535	20813835	chr01_20813535_20813835	301	1266	3	155	6158.85	411.4	27.643	0.964864	0.935904	0
Control1	chr01	20876678	20876895	chr01_20876678_20876895	218	4041	6	466	23200	1722.98	133.608	0.808478	0.998541	0
Control1	chr01	20908435	20908574	chr01_20908435_20908574	140	833	1	160	7497.99	479.719	31.975	0.987448	0.940601	0
Control1	chr01	20909186	20910145	chr01_20909186_20910145	960	2779	60	119	5447.94	369.679	78.8193	0.991997	1	0
Control1	chr01	20915913	20916460	chr01_20915913_20916460	548	1509	70	96	3929.88	338.846	66.5209	0.997696	0.990463	0
Control1	chr01	20931135	20932218	chr01_20931135_20932218	1084	19672	398	174	9233.03	2295.23	297.824	0.995479	0.699228	0
Control1	chr01	20947819	20948161	chr01_20947819_20948161	343	4877	70	203	8185.37	1344.99	112.913	0.49685	0.980873	0
Control1	chr01	21024277	21024451	chr01_21024277_21024451	175	1128	30	65	2762.45	543.552	65.3095	0.916767	0.894162	0
Control1	chr01	21025222	21025654	chr01_21025222_21025654	433	7301	99	299	15163	1937.46	79.35	0.991772	0.999616	0
Control1	chr01	21111916	21112209	chr01_21111916_21112209	294	1823	3	86	3617.32	634.444	72.778	0.99362	0.993989	0
Control1	chr01	21136233	21136776	chr01_21136233_21136776	544	1593	33	114	5081.39	362.941	39.1614	0.987466	0.999971	0
Control1	chr01	21155758	21156344	chr01_21155758_21156344	587	2561	100	176	7302	558.775	39.4456	0.973493	0.930518	0
Control1	chr01	21194858	21195146	chr01_21194858_21195146	289	1736	22	70	3466.67	600.951	56.2662	0.97811	0.979043	0
Control1	chr01	21263851	21264369	chr01_21263851_21264369	519	3359	150	173	9405.86	785.618	43.9536	0.986979	0.858978	0
Control1	chr01	21302048	21302481	chr01_21302048_21302481	434	1003	26	36	1981.91	283.707	36.5978	0.954082	0.680888	0
Control1	chr01	21363139	21363409	chr01_21363139_21363409	271	2809	4	159	8089.44	989	60.0655	0.890344	0.989758	0
Control1	chr01	21378701	21379060	chr01_21378701_21379060	360	1901	27	71	3043.96	569.287	48.7107	0.999983	0.994309	0
Control1	chr01	21379771	21380644	chr01_21379771_21380644	874	1191	21	46	2249.96	156.34	32.8461	0.825863	0.595133	0
Control1	chr01	21400135	21400338	chr01_21400135_21400338	204	364	6	32	1347.4	173.862	25.7829	0.361667	0.971081	0
Control1	chr01	21401836	21402169	chr01_21401836_21402169	334	1674	8	222	10551	516.94	52.9414	0.987735	0.786729	0
Control1	chr01	21429857	21430238	chr01_21429857_21430238	382	6067	116	217	10491.9	1666.06	318.67	0.985879	0.994463	0
Control1	chr01	21465808	21466313	chr01_21465808_21466313	506	1539	85	166	8400.27	334.624	46.8172	0.336295	0.919661	0
Control1	chr01	21466524	21466948	chr01_21466524_21466948	425	2326	132	25	1030.48	622.042	138.3	0.963416	0.962611	0
Control1	chr01	21466535	21466930	chr01_21466535_21466930	396	2326	46	35	1679.27	653.744	72.6468	0.939931	0.919159	0
Control1	chr01	21467834	21468513	chr01_21467834_21468513	680	2526	142	5	157	479.583	93.2859	0.985705	0.991916	0
Control1	chr01	21467845	21468499	chr01_21467845_21468499	655	2526	40	92	5140.12	496.162	36.8949	0.974824	0.987046	0
Control1	chr01	21480108	21480719	chr01_21480108_21480719	612	707	34	49	1484.25	134.401	26.7794	0.765318	0.625646	0
Control1	chr01	21525123	21525367	chr01_21525123_21525367	245	8053	8	554	22136.1	3051.96	487.822	0.992402	0.999434	0
Control1	chr01	21559717	21560213	chr01_21559717_21560213	497	743	57	99	4104	175.81	16.7643	0.969241	0.817309	0
Control1	chr01	21565427	21565682	chr01_21565427_21565682	256	3467	16	144	7121.74	982.608	468.133	0.91658	0.996178	0
Control1	chr01	21567766	21567981	chr01_21567766_21567981	216	460	2	107	4530.82	195.158	26.0637	0.894726	0.999633	0
Control1	chr01	21577809	21578523	chr01_21577809_21578523	715	3311	90	178	9613.02	563.933	56.6814	0.675617	0.683725	0
Control1	chr01	21603584	21604005	chr01_21603584_21604005	422	5064	194	521	26765	1353.37	179.882	0.952866	0.910908	0
Control1	chr01	21622401	21622781	chr01_21622401_21622781	381	1530	7	15	312.99	414.203	83.6585	0.913229	0.851375	0
Control1	chr01	21632427	21632703	chr01_21632427_21632703	277	1948	29	118	5024.95	679.569	36.4227	0.999532	0.999853	0
Control1	chr01	21655363	21655732	chr01_21655363_21655732	370	3326	76	59	2404.84	906.661	60.8641	0.899498	0.474729	0
Control1	chr01	21670199	21670500	chr01_21670199_21670500	302	2052	9	48	2261.91	684.741	92.7633	0.979372	0.999966	0
Control1	chr01	21696912	21697276	chr01_21696912_21697276	365	2433	156	10	360.43	714.945	144.648	1	0.999884	0
Control1	chr01	21709507	21710037	chr01_21709507_21710037	531	3605	423	8	314	768.117	348.829	0.998715	0.999645	0
Control1	chr01	21709518	21710027	chr01_21709518_21710027	510	3605	131	7	346	798.432	321.715	0.99164	0.991059	0
Control1	chr01	21709530	21710015	chr01_21709530_21710015	486	3605	339	50	2522	833.775	286.502	0.973258	0.974599	0
Control1	chr01	21719948	21720187	chr01_21719948_21720187	240	1082	1	102	5055.38	404.607	30.5815	0.929165	0.899277	0
Control1	chr01	21740271	21740555	chr01_21740271_21740555	285	4566	124	56	2603.52	1469.43	794.529	0.997967	0.975264	0
Control1	chr01	21740305	21740483	chr01_21740305_21740483	179	4361	39	73	3399.28	2052.31	288.878	0.943947	0.837012	0
Control1	chr01	21800510	21801335	chr01_21800510_21801335	826	3963	11	15	375.61	480.949	224.25	0.959269	0.963021	0
Control1	chr01	21846348	21847223	chr01_21846348_21847223	876	1272	6	36	1911	142.337	82.9103	0.657417	0.619193	0
Control1	chr01	21914344	21915097	chr01_21914344_21915097	754	5103	110	228	10972.4	747.412	521.948	0.991564	0.922037	0
Control1	chr01	21914777	21914982	chr01_21914777_21914982	206	3617	42	148	7353.98	1587.64	145.315	0.668156	0.747707	0
Control1	chr01	21994426	21994794	chr01_21994426_21994794	369	4874	28	46	2015.92	1235.83	669.164	0.991181	0.888355	0
Control1	chr01	21994613	21994804	chr01_21994613_21994804	192	4170	6	150	6886.37	1853.7	216.529	0.63219	0.928235	0
Control1	chr01	22000369	22000763	chr01_22000369_22000763	395	3825	9	16	830.91	959.518	440.49	0.84388	0.758943	0
Control1	chr01	22000381	22000677	chr01_22000381_22000677	297	3714	8	111	5276.89	1202.21	135.15	0.826949	0.82771	0
Control1	chr01	22001329	22001593	chr01_22001329_22001593	265	12346	61	747	35556.8	4295.4	412.569	0.972848	0.86505	0
Control1	chr01	22031794	22032024	chr01_22031794_22032024	231	13304	234	325	17271.3	5167.15	1484.6	0.977193	0.992904	0
Control1	chr01	22044538	22045416	chr01_22044538_22045416	879	2076	72	94	3692.91	287.248	105.793	0.795168	0.987935	0
Control1	chr01	22194582	22195485	chr01_22194582_22195485	904	2795	28	2	61	397.793	122.179	0.979943	0.999785	0
Control1	chr01	22194622	22195448	chr01_22194622_22195448	827	2795	56	105	4472.4	433.852	32.7067	0.975883	0.993232	0
Control1	chr01	22275985	22276319	chr01_22275985_22276319	335	988	14	49	1953.76	295.865	78.871	0.986125	0.990006	0
Control1	chr01	22320270	22320974	chr01_22320270_22320974	705	6414	114	119	4917.26	1188.38	103.221	0.973125	0.987826	0
Control1	chr01	22343284	22343788	chr01_22343284_22343788	505	972	30	140	6746.96	228.937	23.4148	0.992846	0.999769	0
Control1	chr01	22392562	22392970	chr01_22392562_22392970	409	11104	204	500	23816.1	3092.58	200.637	0.972377	0.961319	0
Control1	chr01	22409807	22410412	chr01_22409807_22410412	606	1509	48	100	5683.78	298.307	61.8536	0.771425	0.401558	0
Control1	chr01	22410470	22411162	chr01_22410470_22411162	693	2724	46	11	188	446.392	139.057	0.375578	0.898552	0
Control1	chr01	22418148	22418629	chr01_22418148_22418629	482	4027	142	105	4267.52	822.121	683.026	0.757635	0.991051	0
Control1	chr01	22483668	22483877	chr01_22483668_22483877	210	2094	2	41	1791.33	835.459	198.556	0.966517	0.952469	0
Control1	chr01	22505054	22505233	chr01_22505054_22505233	180	1436	4	68	3178	649.939	86.3262	0.738514	0.915299	0
Control1	chr01	22539030	22539364	chr01_22539030_22539364	335	3627	180	154	7095.85	1021.27	621.263	0.985772	0.868284	0
Control1	chr01	22539175	22539359	chr01_22539175_22539359	185	3316	8	136	6338	1575.35	104.709	0.758764	0.866538	0
Control1	chr01	22613490	22613771	chr01_22613490_22613771	282	719	35	107	5286	242.167	22.7647	0.876707	0.958964	0
Control1	chr01	22614684	22614941	chr01_22614684_22614941	258	1214	12	99	4201	456	47.6234	0.976286	1	0
Control1	chr01	22637571	22637815	chr01_22637571_22637815	245	8176	75	398	17409.6	3086.57	287.321	0.943639	0.99385	0
Control1	chr01	22644927	22645464	chr01_22644927_22645464	538	3160	91	20	1086	718.713	157.244	0.994179	0.996771	0
Control1	chr01	22644944	22645446	chr01_22644944_22645446	503	3159	39	70	3434	758.492	41.0936	0.956561	0.969601	0
Control1	chr01	22757536	22758030	chr01_22757536_22758030	495	1168	15	37	1628	272.522	36.777	0.991981	0.659249	0
Control1	chr01	22772099	22772311	chr01_22772099_22772311	213	1161	6	116	5700.97	501.231	35.219	0.991319	0.999509	0
Control1	chr01	22787713	22787950	chr01_22787713_22787950	238	11509	51	537	24791.8	4489.89	354.678	0.985874	0.965856	0
Control1	chr01	22796195	22796877	chr01_22796195_22796877	683	1854	26	22	1268	343.607	63.2635	0.996889	0.633691	0
Control1	chr01	22796230	22796965	chr01_22796230_22796965	736	1956	24	58	2762.72	343.635	42.8585	0.910404	0.998657	0
Control1	chr01	22871274	22871479	chr01_22871274_22871479	206	1669	5	45	2377	770.795	206.621	0.979445	0.996723	0
Control1	chr01	22874553	22874852	chr01_22874553_22874852	300	2999	41	246	10616.8	978.548	69.0525	0.999304	0.998907	0
Control1	chr01	22912496	22912683	chr01_22912496_22912683	188	1217	60	109	4757.34	542.225	90.6751	0.975316	0.465291	0
Control1	chr01	23009823	23010251	chr01_23009823_23010251	429	9552	178	2	101	2460.21	947.947	0.998095	0.988877	0
Control1	chr01	23009835	23010246	chr01_23009835_23010246	412	9552	161	19	832.95	2560.64	825.589	0.996228	0.989868	0
Control1	chr01	23018192	23018346	chr01_23018192_23018346	155	1128	16	150	6157.32	652.968	104.314	0.96659	0.999862	0
Control1	chr01	23027587	23027938	chr01_23027587_23027938	352	1433	9	91	4545	425.345	30.2489	0.90914	0.971766	0
Control1	chr01	23034494	23034789	chr01_23034494_23034789	296	4770	3	541	25282.6	1657.68	161.916	0.94973	0.985766	0
Control1	chr01	23053468	23053758	chr01_23053468_23053758	291	5340	3	77	1437.92	2111.11	679.365	0.865125	0.921148	0
Control1	chr01	23062315	23062529	chr01_23062315_23062529	215	22534	3	1111	19929.9	12098.5	4351.97	0.916035	0.85062	0
Control1	chr01	23104347	23105085	chr01_23104347_23105085	739	1819	16	30	1668	292.386	111.708	0.947193	0.917287	0
Control1	chr01	23104728	23105104	chr01_23104728_23105104	377	1378	16	44	2023.88	395.495	49.5695	0.515949	0.998284	0
Control1	chr01	23214617	23214794	chr01_23214617_23214794	178	1102	2	129	6321.98	532.989	58.3429	0.430752	0.999089	0
Control1	chr01	23220790	23221220	chr01_23220790_23221220	431	2492	85	220	10057.6	666.384	81.1643	0.996217	0.999843	0
Control1	chr01	23253962	23254370	chr01_23253962_23254370	409	8684	322	104	2140.53	2193.62	404.886	0.626235	0.732717	0
Control1	chr01	23255030	23255651	chr01_23255030_23255651	622	1382	26	18	285	282.601	99.0158	0.612596	0.8961	0
Control1	chr01	23259014	23259438	chr01_23259014_23259438	425	8986	334	99	1958.64	2693.48	724.893	0.818375	0.885305	0
Control1	chr01	23265986	23266386	chr01_23265986_23266386	401	417	6	7	373.16	117.427	16.4429	0.687871	0.422707	0
Control1	chr01	23268457	23268869	chr01_23268457_23268869	413	699	9	18	333.76	168.286	18.7768	0.712675	0.808586	0
Control1	chr01	23272203	23272651	chr01_23272203_23272651	449	3733	110	153	6867.24	941.962	127.779	0.739459	0.916771	0
Control1	chr01	23290375	23290733	chr01_23290375_23290733	359	1071	22	72	3766.72	299.972	81.1494	0.744944	0.762075	0
Control1	chr01	23358611	23358861	chr01_23358611_23358861	251	2712	16	199	9369.9	999.192	77.5261	0.987504	0.99285	0
Control1	chr01	23431086	23431380	chr01_23431086_23431380	295	1175	4	44	3078	381.422	107.471	0.990955	0.98832	0.0510204
Control1	chr01	23439893	23440317	chr01_23439893_23440317	425	1541	42	48	2168.84	406.243	79.6118	0.658429	0.991119	0
Control1	chr01	23445779	23446042	chr01_23445779_23446042	264	3338	86	11	577.98	1160.95	261.43	0.906451	0.901172	0
Control1	chr01	23455666	23456024	chr01_23455666_23456024	359	19064	321	1075	49779.8	5721.86	410.542	0.99676	0.996806	0
Control1	chr01	23490714	23491072	chr01_23490714_23491072	359	770	4	126	5839.65	224.363	14.8212	0.449378	0.99842	0
Control1	chr01	23513102	23513545	chr01_23513102_23513545	444	1758	20	108	5609	454.659	45.3346	0.983138	0.869785	0
Control1	chr01	23534383	23534670	chr01_23534383_23534670	288	4247	28	123	5322.72	1446.74	184.386	0.664157	0.652708	0
Control1	chr01	23550262	23550471	chr01_23550262_23550471	210	3390	8	652	31556.6	1503.93	77.6713	0.945006	0.959623	0
Control1	chr01	23588394	23588610	chr01_23588394_23588610	217	4901	12	248	13059.4	2058.88	145.725	0.87354	0.964527	0
Control1	chr01	23591720	23592242	chr01_23591720_23592242	523	3153	43	143	7316.94	716.412	94.1801	0.967331	0.922407	0
Control1	chr01	23626931	23627264	chr01_23626931_23627264	334	1008	46	16	859.96	284.456	193.473	0.987572	0.86463	0
Control1	chr01	23626935	23627145	chr01_23626935_23627145	211	990	8	81	3819	430.19	34.6146	0.980391	0.916107	0
Control1	chr01	23627905	23628367	chr01_23627905_23628367	463	1057	5	54	3016	266.084	21.3736	0.761688	0.720422	0
Control1	chr01	23633032	23633421	chr01_23633032_23633421	390	3221	28	133	6487	905.661	66.6701	0.948165	0.999355	0
Control1	chr01	23642465	23642684	chr01_23642465_23642684	220	1311	6	113	5193.77	532.068	39.1838	0.803161	0.996623	0
Control1	chr01	23655536	23655772	chr01_23655536_23655772	237	3417	95	22	1087.96	1314.02	428.47	0.921476	0.993081	0
Control1	chr01	23659170	23659417	chr01_23659170_23659417	248	679	4	24	1077.91	248.676	56.8658	0.963318	0.697638	0
Control1	chr01	23672177	23672517	chr01_23672177_23672517	341	1705	12	139	6200.94	514.618	39.0871	0.975793	0.768445	0
Control1	chr01	23688993	23689460	chr01_23688993_23689460	468	2693	30	179	8689.89	670.66	52.9444	0.975906	0.956303	0
Control1	chr01	23693549	23694115	chr01_23693549_23694115	567	1203	56	156	7156.79	252.816	31.8234	0.995524	0.998199	0
Control1	chr01	23703810	23704831	chr01_23703810_23704831	1022	3031	42	97	5053.94	392.038	79.4675	0.978119	0.414569	0
Control1	chr01	23740606	23740779	chr01_23740606_23740779	174	1999	15	73	3387.31	938.688	226.354	0.853825	0.999798	0
Control1	chr01	23744511	23744904	chr01_23744511_23744904	394	1535	41	77	3039.8	427.728	38.4287	0.999924	0.999059	0
Control1	chr01	23749216	23749539	chr01_23749216_23749539	324	12275	36	665	34509	3827.54	177.766	0.991382	0.999532	0
Control1	chr01	23783270	23783673	chr01_23783270_23783673	404	1894	68	136	6780.92	517.335	33.046	0.680388	0.795146	0
Control1	chr01	23851471	23851905	chr01_23851471_23851905	435	10745	254	125	5272.84	2634.68	1208.93	0.982287	0.997955	0
Control1	chr01	23851594	23851903	chr01_23851594_23851903	310	10209	38	486	23520.2	3390.5	241.239	0.783204	0.994151	0
Control1	chr01	24020394	24020654	chr01_24020394_24020654	261	1097	9	91	4283.59	401.658	35.9605	0.886175	0.903643	0
Control1	chr01	24041922	24042110	chr01_24041922_24042110	189	870	2	56	2306	389.973	89.1103	0.576044	0.991168	0
Control1	chr01	24054396	24054768	chr01_24054396_24054768	373	1259	58	53	2223.84	382.282	62.2189	0.931072	0.970925	0
Control1	chr01	24057905	24058721	chr01_24057905_24058721	817	8148	108	114	5190.61	1310.39	230.388	0.993347	0.995586	0
Control1	chr01	24057967	24058714	chr01_24057967_24058714	748	8030	50	64	3126.89	1369.73	124.88	0.747492	0.967237	0
Control1	chr01	24070160	24070534	chr01_24070160_24070534	375	654	12	66	3101.9	189.647	15.8054	0.992027	0.518101	0
Control1	chr01	24115849	24115985	chr01_24115849_24115985	137	102735	287	4389	203735	60935.8	3936.64	0.993295	0.915574	0
Control1	chr01	24115850	24116004	chr01_24115850_24116004	155	102735	576	4240	220413	57040	11382.8	0.985688	0.995282	0
Control1	chr01	24145764	24146318	chr01_24145764_24146318	555	1578	26	89	4821	327.44	59.0565	0.987745	0.751702	0
Control1	chr01	24175613	24175954	chr01_24175613_24175954	342	1862	20	47	2167.84	562.848	65.6878	0.962341	0.901888	0
Control1	chr01	24181026	24181354	chr01_24181026_24181354	329	2319	12	153	7737	730.338	90.7837	0.955584	0.988421	0
Control1	chr01	24184616	24184963	chr01_24184616_24184963	348	3745	46	19	367.85	1226.39	166.205	0.990231	0.99879	0
Control1	chr01	24191692	24192202	chr01_24191692_24192202	511	10532	402	239	10352.7	2340.66	592.444	0.999959	0.988809	0
Control1	chr01	24269699	24270082	chr01_24269699_24270082	384	1384	16	104	5488.97	404.966	33.1336	0.97751	0.995815	0
Control1	chr01	24294823	24295235	chr01_24294823_24295235	413	1631	16	82	4010	431.488	88.2802	0.884448	0.992693	0
Control1	chr01	24345599	24345856	chr01_24345599_24345856	258	6348	247	40	2068.96	2294.02	1151.53	0.998885	0.996334	0
Control1	chr01	24345605	24345842	chr01_24345605_24345842	238	6348	204	118	5539.6	2467.59	1024.43	0.991119	0.984803	0
Control1	chr01	24345637	24345805	chr01_24345637_24345805	169	6257	3	186	8225.37	3107.8	182.231	0.905926	0.897287	0
Control1	chr01	24349053	24349874	chr01_24349053_24349874	822	1270	20	11	536	186.533	22.4703	0.763732	0.613973	0
Control1	chr01	24367095	24367469	chr01_24367095_24367469	375	1245	33	111	4591.75	369.922	44.3507	0.906184	0.982373	0
Control1	chr01	24406915	24407191	chr01_24406915_24407191	277	16662	745	2	100	5598.82	2409.54	0.999956	0.966003	0
Control1	chr01	24406919	24407185	chr01_24406919_24407185	267	16662	739	2	128	5808.98	2192.04	0.999877	0.968489	0
Control1	chr01	24406927	24407178	chr01_24406927_24407178	252	16662	652	277	12875.6	6154.71	1724.14	0.999562	0.970743	0
Control1	chr01	24406937	24407164	chr01_24406937_24407164	228	16662	205	539	26846	6660.37	759.16	0.976601	0.949966	0
Control1	chr01	24408475	24408820	chr01_24408475_24408820	346	1074	14	92	4082.98	318.797	16.9714	0.989146	0.85186	0
Control1	chr01	24409413	24410339	chr01_24409413_24410339	927	1153	9	39	1666.38	163.219	13.9761	0.879312	0.963613	0
Control1	chr01	24421741	24422190	chr01_24421741_24422190	450	1364	16	30	899.1	359.214	29.4985	0.493894	0.466124	0
Control1	chr01	24427603	24427989	chr01_24427603_24427989	387	3539	112	2	103	879.523	595.948	0.986281	0.999283	0
Control1	chr01	24427621	24427900	chr01_24427621_24427900	280	3536	86	121	5140.61	1211.3	306.964	0.984973	0.990305	0
Control1	chr01	24466737	24467006	chr01_24466737_24467006	270	17877	667	226	9250.92	6123.08	3196.19	0.99998	0.999989	0
Control1	chr01	24466799	24466992	chr01_24466799_24466992	194	17579	16	953	47741.3	8082.39	655.928	0.915786	0.988041	0
Control1	chr01	24484984	24485312	chr01_24484984_24485312	329	1407	6	47	1901.92	432.686	16.3853	0.726628	0.724158	0
Control1	chr01	24506860	24507085	chr01_24506860_24507085	226	17296	64	162	4019.39	7687	1304.27	0.99597	0.959624	0
Control1	chr01	24554880	24555139	chr01_24554880_24555139	260	1388	3	75	2610.03	481.432	79.3239	0.66477	0.545826	0
Control1	chr01	24581416	24581765	chr01_24581416_24581765	350	1643	33	118	4801.87	503.986	45.6832	0.946189	0.99848	0
Control1	chr01	24605888	24606235	chr01_24605888_24606235	348	8099	222	104	5031	2283.87	1218.47	0.997226	0.999991	0
Control1	chr01	24605934	24606160	chr01_24605934_24606160	227	7757	45	256	13184.9	3156.01	292.022	0.911273	0.863858	0
Control1	chr01	24606801	24607242	chr01_24606801_24607242	442	4302	73	192	9285.96	1137.74	76.9115	0.992195	0.961158	0
Control1	chr01	24650416	24650781	chr01_24650416_24650781	366	1802	17	46	1739.65	536.548	103.121	0.991568	0.989221	0
Control1	chr01	24666404	24666967	chr01_24666404_24666967	564	2229	46	36	1679.97	460.78	102.889	0.871975	0.423768	0
Control1	chr01	24666446	24667292	chr01_24666446_24667292	847	2699	36	24	1332	392.111	128.426	0.80286	0.983872	0
Control1	chr01	24677945	24678191	chr01_24677945_24678191	247	692	15	22	1060.78	254.252	41.2432	0.989309	0.952309	0
Control1	chr01	24677950	24678183	chr01_24677950_24678183	234	692	4	12	575	261.086	29.5068	0.964297	0.921132	0
Control1	chr01	24745318	24745824	chr01_24745318_24745824	507	1510	5	24	744.52	363.949	33.4022	0.831917	0.962886	0
Control1	chr01	24751713	24751961	chr01_24751713_24751961	249	852	14	20	967.76	302.23	30.9805	0.900427	0.753453	0
Control1	chr01	24786846	24787534	chr01_24786846_24787534	689	3815	68	561	25838.6	692.062	60.0746	0.862081	0.999974	0
Control1	chr01	24790379	24791282	chr01_24790379_24791282	904	4528	72	76	3641.68	643.971	91.8675	0.98236	0.916192	0
Control1	chr01	24796299	24796868	chr01_24796299_24796868	570	3133	39	131	6449.96	694.745	34.7915	0.991734	0.999541	0
Control1	chr01	24846735	24847133	chr01_24846735_24847133	399	5995	86	311	13275.4	1720.15	101.59	0.984667	0.999815	0
Control1	chr01	24852329	24852670	chr01_24852329_24852670	342	2240	45	62	2692.66	597.762	391.286	0.997312	0.989722	0
Control1	chr01	24875123	24875385	chr01_24875123_24875385	263	2751	2	499	23521.9	982.996	73.3989	0.941004	0.964966	0
Control1	chr01	24876318	24876794	chr01_24876318_24876794	477	2351	60	142	5712.48	552.483	167.527	0.992157	0.549576	0
Control1	chr01	24876539	24876963	chr01_24876539_24876963	425	2239	8	81	3863.87	561.396	178.643	0.481491	0.997158	0
Control1	chr01	24912863	24913232	chr01_24912863_24913232	370	1242	26	44	2062.13	373.22	45.5606	0.69267	0.99997	0
Control1	chr01	24920952	24921247	chr01_24920952_24921247	296	1236	3	21	1080.98	435.641	79.7853	0.974675	0.984398	0
Control1	chr01	24921896	24922297	chr01_24921896_24922297	402	814	11	47	2477.88	224.244	11.9619	0.991521	0.971798	0
Control1	chr01	24930246	24931117	chr01_24930246_24931117	872	3538	32	113	5140.55	531.831	34.8833	0.832973	0.999225	0
Control1	chr01	25030457	25030872	chr01_25030457_25030872	416	2012	45	272	12331.1	555.427	43.9206	0.992219	0.99587	0
Control1	chr01	25070278	25070606	chr01_25070278_25070606	329	2872	2	231	12782.1	853.021	73.4792	0.958211	0.99422	0
Control1	chr01	25085701	25085973	chr01_25085701_25085973	273	57521	1828	2	91	19881.2	6459.79	0.999688	0.999946	0
Control1	chr01	25085711	25085965	chr01_25085711_25085965	255	57519	576	2179	103232	21236.1	4052.16	0.993339	0.99953	0
Control1	chr01	25156263	25156611	chr01_25156263_25156611	349	1552	14	74	3652.48	474.098	29.829	0.991846	0.997184	0
Control1	chr01	25180599	25180728	chr01_25180599_25180728	130	1674	9	140	7335.25	1048.55	98.7345	0.991564	0.999259	0
Control1	chr01	25184737	25185371	chr01_25184737_25185371	635	946	21	24	1087.8	180.972	17.9626	0.472904	0.791826	0
Control1	chr01	25187819	25188166	chr01_25187819_25188166	348	1980	30	108	5596	580.916	52.9759	0.988452	0.988178	0
Control1	chr01	25195775	25196033	chr01_25195775_25196033	259	1890	1	27	818.99	693.407	76.8456	0.983376	0.982247	0
Control1	chr01	25290068	25290476	chr01_25290068_25290476	409	1066	22	25	1180.15	271.277	100.716	0.715023	0.909729	0
Control1	chr01	25350127	25350416	chr01_25350127_25350416	290	746	2	30	1366.42	247.353	23.9068	0.982845	0.995236	0
Control1	chr01	25352440	25352656	chr01_25352440_25352656	217	1517	2	92	4140	533.722	84.2849	0.986048	0.41945	0
Control1	chr01	25353134	25353416	chr01_25353134_25353416	283	551	10	22	1046	182.28	15.6657	0.975206	0.716132	0
Control1	chr01	25367590	25368144	chr01_25367590_25368144	555	988	24	60	2729.96	219.679	13.7172	0.991605	0.940147	0
Control1	chr01	25378022	25378314	chr01_25378022_25378314	293	493	27	113	4395.55	169.986	19.8932	0.5199	0.972208	0
Control1	chr01	25434818	25435178	chr01_25434818_25435178	361	687	16	28	499.7	207.667	32.9719	0.984553	0.95955	0
Control1	chr01	25436003	25436220	chr01_25436003_25436220	218	595	8	62	3207.99	243.452	20.0807	0.870736	0.999839	0
Control1	chr01	25443394	25444017	chr01_25443394_25444017	624	2749	128	168	6617.68	551.486	75.5492	0.942295	0.733711	0
Control1	chr01	25445542	25445734	chr01_25445542_25445734	193	10249	20	906	43747.3	4660.18	320.609	0.98546	0.967084	0
Control1	chr01	25445978	25446282	chr01_25445978_25446282	305	582	4	53	2686	155.888	47.8416	0.542706	0.481425	0
Control1	chr01	25453728	25454119	chr01_25453728_25454119	392	365935	4268	10701	521593	108143	8587.55	0.99167	0.999437	0
Control1	chr01	25503870	25504080	chr01_25503870_25504080	211	1033	5	107	5201	449.933	32.008	0.991906	0.995523	0
Control1	chr01	25547603	25547859	chr01_25547603_25547859	257	2274	2	34	742.92	914.383	395.689	0.870729	0.974331	0
Control1	chr01	25590135	25590511	chr01_25590135_25590511	377	6444	338	4	284	1266.92	1787.21	0.950738	0.347772	0
Control1	chr01	25590204	25590323	chr01_25590204_25590323	120	6337	17	670	32372.7	3852.92	449.66	0.966911	0.97851	0
Control1	chr01	25590948	25591275	chr01_25590948_25591275	328	370	2	14	562	116.924	8.66733	0.959173	0.999824	0
Control1	chr01	25633715	25634357	chr01_25633715_25634357	643	1860	19	10	189.7	347.921	140.676	0.880878	0.963861	0
Control1	chr01	25670070	25670494	chr01_25670070_25670494	425	22593	371	1376	61567.5	6116.04	2017.09	0.992007	0.99912	0
Control1	chr01	25681334	25681781	chr01_25681334_25681781	448	3103	69	70	3611.97	790.022	170.539	0.993612	0.995089	0
Control1	chr01	25829106	25829676	chr01_25829106_25829676	571	29252	552	77	3777	5831.61	3682.14	0.927311	0.994665	0
Control1	chr01	25829211	25829577	chr01_25829211_25829577	367	28372	638	499	21136.3	8448.65	1349.7	0.861742	0.869145	0
Control1	chr01	25867144	25867368	chr01_25867144_25867368	225	2005	6	116	6590	771.558	62.1802	0.887171	0.924776	0
Control1	chr01	25883318	25883635	chr01_25883318_25883635	318	2669	66	217	9490.24	858.347	56.8601	0.957931	0.992479	0
Control1	chr01	25905787	25906487	chr01_25905787_25906487	701	5085	57	4	87.87	823.641	502.115	0.98307	0.527352	0
Control1	chr01	25948260	25948639	chr01_25948260_25948639	380	8214	153	335	16441	2478.91	306.322	0.986236	0.993661	0
Control1	chr01	25963075	25963467	chr01_25963075_25963467	393	991	20	75	3012.53	281.077	45.617	0.983257	0.56554	0
Control1	chr01	25963617	25963956	chr01_25963617_25963956	340	1628	12	5	168.99	526.838	162.762	0.81097	0.992834	0
Control1	chr01	25982678	25982851	chr01_25982678_25982851	174	3889	5	312	15008.1	1899.8	122.053	0.990822	0.824344	0
Control1	chr01	25983752	25984061	chr01_25983752_25984061	310	877	3	72	3901	287.987	22.7771	0.871043	0.957117	0
Control1	chr01	26002234	26002657	chr01_26002234_26002657	424	1670	39	66	3413.76	410.369	107.968	0.704695	0.683644	0
Control1	chr01	26043020	26043459	chr01_26043020_26043459	440	1581	18	12	603	390.128	78.8456	0.884492	0.953836	0
Control1	chr01	26043035	26043441	chr01_26043035_26043441	407	1577	28	19	918.85	409.973	36.3511	0.85243	0.910502	0
Control1	chr01	26095798	26096507	chr01_26095798_26096507	710	4352	21	56	2328.81	718.814	661.772	0.706021	0.999954	0
Control1	chr01	26135762	26136068	chr01_26135762_26136068	307	3495	11	146	6965.93	1134.94	91.6715	0.960036	0.990217	0
Control1	chr01	26138663	26139649	chr01_26138663_26139649	987	3541	13	27	468.58	505.118	127.657	0.922384	0.644406	0
Control1	chr01	26163362	26163707	chr01_26163362_26163707	346	934	7	22	955.96	289.467	39.9907	0.984253	0.939449	0
Control1	chr01	26198050	26198217	chr01_26198050_26198217	168	1380	6	107	4529.9	631.581	25.9143	0.906655	0.70266	0
Control1	chr01	26229996	26230316	chr01_26229996_26230316	321	749	16	105	4044.79	244.137	18.7106	0.964056	0.999297	0
Control1	chr01	26230908	26231290	chr01_26230908_26231290	383	26327	483	9	334.33	6203.35	5211.45	0.996532	0.988256	0
Control1	chr01	26230967	26231190	chr01_26230967_26231190	224	26158	432	1252	60086.2	10376.2	2133.46	0.973216	0.972612	0
Control1	chr01	26261401	26261724	chr01_26261401_26261724	324	1107	16	108	5400	347.189	46.3751	0.754716	0.879819	0
Control1	chr01	26265608	26265973	chr01_26265608_26265973	366	6965	42	285	13105	1964.21	313.914	0.988182	0.685837	0
Control1	chr01	26290930	26291300	chr01_26290930_26291300	371	2039	5	105	5021.81	604.081	32.1182	0.992163	0.999797	0
Control1	chr01	26319139	26319466	chr01_26319139_26319466	328	1114	8	133	5601.87	332.382	19.8486	0.981868	0.991445	0
Control1	chr01	26328033	26328772	chr01_26328033_26328772	740	6259	81	21	511.22	1030.77	124.463	0.998739	0.988392	0
Control1	chr01	26342622	26342933	chr01_26342622_26342933	312	5331	376	2	60	1230.77	1809.36	0.999988	0.980392	0.327974
Control1	chr01	26342640	26342738	chr01_26342640_26342738	99	5325	3	440	23769.8	3868.95	353.624	0.991328	0.990773	0
Control1	chr01	26402327	26402934	chr01_26402327_26402934	608	1474	54	76	3405	304.547	30.0336	0.982426	0.81886	0
Control1	chr01	26404710	26405267	chr01_26404710_26405267	558	6511	93	319	15906.7	1299.18	197.483	0.956113	0.636088	0
Control1	chr01	26494844	26495031	chr01_26494844_26495031	188	527	12	47	2255	260.77	32.4829	0.959535	0.996692	0
Control1	chr01	26560823	26561084	chr01_26560823_26561084	262	5170	6	405	19871	1768.2	153.355	0.989158	0.63298	0
Control1	chr01	26587378	26587670	chr01_26587378_26587670	293	1227	4	130	6719.71	424.606	40.2746	0.909247	0.931143	0
Control1	chr01	26693927	26694237	chr01_26693927_26694237	311	1279	3	99	4155	412.874	47.4982	0.992011	0.985037	0
Control1	chr01	26745579	26746113	chr01_26745579_26746113	535	1857	88	163	7666.12	385.757	113.045	0.936284	0.813164	0
Control1	chr01	26747894	26748025	chr01_26747894_26748025	132	2110	152	397	19513.6	1279.5	151.236	0.907542	0.963623	0
Control1	chr01	27016288	27017010	chr01_27016288_27017010	723	1300	60	34	864	229.302	25.8827	0.989395	0.712786	0
Control1	chr01	27016289	27017010	chr01_27016289_27017010	722	1300	40	83	3766	229.373	25.83	0.980543	0.712786	0
Control1	chr01	27032346	27032801	chr01_27032346_27032801	456	1609	24	22	1068.75	422.895	25.9712	0.971243	0.992106	0
Control1	chr01	27046078	27046686	chr01_27046078_27046686	609	1164	30	59	2676.82	230.574	48.2762	0.973501	0.85532	0
Control1	chr01	27075246	27075641	chr01_27075246_27075641	396	836	9	16	791	237.643	15.7564	0.937667	0.989719	0
Control1	chr01	27084339	27084856	chr01_27084339_27084856	518	825	63	63	3277	180.781	43.728	0.99114	0.674835	0
Control1	chr01	27141293	27141684	chr01_27141293_27141684	392	1137	42	92	4134.95	330.304	42.9455	0.739456	0.934931	0
Control1	chr01	27154103	27154430	chr01_27154103_27154430	328	1556	6	83	4142	467.229	36.0817	0.989725	0.973113	0
Control1	chr01	27166920	27167401	chr01_27166920_27167401	482	1783	67	206	9998.81	438.848	43.4486	0.995044	0.992496	0
Control1	chr01	27167619	27167977	chr01_27167619_27167977	359	1166	15	142	7089.98	334.106	23.0777	0.986737	0.96076	0
Control1	chr01	27264348	27264884	chr01_27264348_27264884	537	1310	56	56	2996	299.573	22.0262	0.882019	0.911223	0
Control1	chr01	27292139	27292411	chr01_27292139_27292411	273	5474	14	490	22253.3	1936.73	158.935	0.933979	0.970753	0
Control1	chr01	27296395	27296749	chr01_27296395_27296749	355	2498	16	135	6218.85	737.356	34.3102	0.999891	0.993918	0
Control1	chr01	27342365	27342697	chr01_27342365_27342697	333	5413	41	115	5704	1580.89	442.495	0.983856	0.827266	0
Control1	chr01	27342426	27342732	chr01_27342426_27342732	307	5313	29	309	15081	1701.65	248.608	0.811278	0.999048	0
Control1	chr01	27368417	27368752	chr01_27368417_27368752	336	1099	20	90	4708.97	345.618	59.8714	0.936436	0.99283	0
Control1	chr01	27393734	27393961	chr01_27393734_27393961	228	2471	58	78	3231	911.084	233.205	0.82125	0.940766	0
Control1	chr01	27396277	27396932	chr01_27396277_27396932	656	1587	15	7	309.78	278.441	86.2697	0.866723	0.656624	0
Control1	chr01	27411045	27411625	chr01_27411045_27411625	581	1750	6	28	1589.16	305.516	197.117	0.751325	0.863533	0
Control1	chr01	27412270	27413097	chr01_27412270_27413097	828	2096	54	39	861	316.966	35.7163	0.818399	0.737439	0
Control1	chr01	27418976	27419312	chr01_27418976_27419312	337	1182	24	128	6080	330.414	56.1315	0.770255	0.802734	0
Control1	chr01	27497635	27497840	chr01_27497635_27497840	206	17076	165	537	26133.2	7629.52	1343.45	0.990006	0.991631	0
Control1	chr01	27497643	27497841	chr01_27497643_27497841	199	17075	94	213	8334.94	7751.13	1201.14	0.954042	0.993955	0
Control1	chr01	27500699	27501393	chr01_27500699_27501393	695	1942	50	177	7208.94	365.571	29.3846	0.991817	0.99949	0
Control1	chr01	27506557	27506779	chr01_27506557_27506779	223	1012	9	114	5189.26	408.797	35.6011	0.986463	0.541287	0
Control1	chr01	27517610	27517979	chr01_27517610_27517979	370	16085	119	222	5237.91	4812.37	705.925	0.992135	0.991509	0
Control1	chr01	27519741	27520205	chr01_27519741_27520205	465	2932	63	142	6462	757.724	51.5274	0.993043	0.995289	0
Control1	chr01	27554219	27554766	chr01_27554219_27554766	548	4961	8	18	840.16	888.854	844.165	0.921186	0.997476	0
Control1	chr01	27591571	27591923	chr01_27591571_27591923	353	6456	60	446	21472.6	1964.81	130.612	0.986195	0.999909	0
Control1	chr01	27681296	27681645	chr01_27681296_27681645	350	1372	54	217	10305.9	392.235	21.0073	0.667566	0.999901	0
Control1	chr01	27724122	27724593	chr01_27724122_27724593	472	16863	230	1441	67793.5	4264.15	162.724	0.97067	0.99939	0
Control1	chr01	27725448	27725830	chr01_27725448_27725830	383	844	3	60	2620.93	235.374	17.8908	0.980792	0.999878	0
Control1	chr01	27776672	27776973	chr01_27776672_27776973	302	525	6	89	4439.78	169.635	19.3518	0.566674	0.999934	0
Control1	chr01	27810193	27810840	chr01_27810193_27810840	648	2973	4	7	91.8	480.887	408.926	0.920715	0.995206	0
Control1	chr01	27831330	27831613	chr01_27831330_27831613	284	7139	94	305	14643	2406.73	460.531	0.990885	0.998173	0
Control1	chr01	27850230	27850477	chr01_27850230_27850477	248	3132	17	24	1043.45	1256.53	377.115	0.937111	0.86519	0
Control1	chr01	27936192	27937125	chr01_27936192_27937125	934	917	15	5	186	114.146	64.9473	0.975067	0.681099	0
Control1	chr01	27963559	27964055	chr01_27963559_27964055	497	2650	92	222	9353	643.405	89.774	0.933154	0.915524	0
Control1	chr01	27998996	27999535	chr01_27998996_27999535	540	1844	44	139	6244.56	423.751	21.6347	0.991742	0.999976	0
Control1	chr01	28027380	28027821	chr01_28027380_28027821	442	1318	21	27	1569	326.49	93.2758	0.911229	0.730918	0
Control1	chr01	28035729	28035880	chr01_28035729_28035880	152	670	4	24	1262.99	362.404	35.2441	0.983317	0.49743	0
Control1	chr01	28055102	28055334	chr01_28055102_28055334	233	7315	10	394	18085.3	2882.77	204.945	0.96931	0.880158	0
Control1	chr01	28084823	28085245	chr01_28084823_28085245	423	1138	26	62	3278	288.604	34.6293	0.929754	0.782101	0
Control1	chr01	28087305	28087720	chr01_28087305_28087720	416	3129	68	92	3715.51	873.284	111.387	0.995009	0.979048	0
Control1	chr01	28088824	28089307	chr01_28088824_28089307	484	1916	13	78	4103	466.977	42	0.977373	0.999928	0
Control1	chr01	28145264	28145715	chr01_28145264_28145715	452	3413	152	148	7195.6	811.911	83.8134	0.805139	0.634277	0
Control1	chr01	28152867	28153084	chr01_28152867_28153084	218	4188	8	369	16720.9	1798.82	132.065	0.99222	0.972261	0
Control1	chr01	28157434	28157718	chr01_28157434_28157718	285	1173	3	126	6019	396.465	25.1615	0.970298	0.857293	0
Control1	chr01	28231726	28232212	chr01_28231726_28232212	487	1280	39	117	5048.94	320.514	27.9474	0.991909	0.991646	0
Control1	chr01	28345859	28346181	chr01_28345859_28346181	323	2164	20	61	3140	644.432	177.102	0.985387	0.99531	0
Control1	chr01	28382968	28383519	chr01_28382968_28383519	552	14800	282	984	42142.7	3352.55	208.372	0.975176	0.968388	0
Control1	chr01	28426392	28426744	chr01_28426392_28426744	353	566	28	9	330	158.651	65.4567	0.795675	0.575776	0
Control1	chr01	28426422	28426683	chr01_28426422_28426683	262	539	8	15	846	194.142	29.9338	0.808164	0.675371	0
Control1	chr01	28440054	28440300	chr01_28440054_28440300	247	669	3	11	468	261.955	53.9175	0.669139	0.916163	0
Control1	chr01	28568049	28568372	chr01_28568049_28568372	324	1246	57	24	1023	382.272	118.794	0.981364	0.99017	0
Control1	chr01	28568075	28568348	chr01_28568075_28568348	274	1244	12	20	1020	428.96	46.7942	0.913854	0.93015	0
Control1	chr01	28568890	28569068	chr01_28568890_28569068	179	36727	735	4525	180987	18922.2	2177.69	0.999764	0.999962	0
Control1	chr01	28666901	28667275	chr01_28666901_28667275	375	1303	12	85	4320	354.059	29.7939	0.983222	0.536158	0
Control1	chr01	28709077	28709460	chr01_28709077_28709460	384	1183	6	30	1483	342.783	21.3914	0.980053	0.804113	0
Control1	chr01	28719318	28719843	chr01_28719318_28719843	526	1152	30	16	955.4	241.389	106.306	0.568613	0.548608	0
Control1	chr01	28737802	28738018	chr01_28737802_28738018	217	764	12	54	2489.99	324.315	89.7101	0.861841	0.999914	0
Control1	chr01	28804908	28805331	chr01_28804908_28805331	424	1997	38	91	4090.14	544.404	40.3864	0.986446	0.825344	0
Control1	chr01	28872775	28873106	chr01_28872775_28873106	332	2114	20	253	12774.6	673.562	56.2036	0.987164	0.693564	0
Control1	chr01	28915580	28915947	chr01_28915580_28915947	368	752	2	14	730.82	212.027	21.9054	0.982518	0.93221	0
Control1	chr01	28919823	28920174	chr01_28919823_28920174	352	2982	15	75	3519.98	858.655	69.2705	0.667776	0.992232	0
Control1	chr01	28925788	28926023	chr01_28925788_28926023	236	1146	93	21	981	426.455	126.7	0.916928	0.944648	0
Control1	chr01	28925804	28926006	chr01_28925804_28926006	203	1142	6	186	8924.4	475.99	26.6122	0.913388	0.913687	0
Control1	chr01	28938432	28938922	chr01_28938432_28938922	491	6306	78	395	18763.2	1542.07	66.5947	0.877765	0.997036	0
Control1	chr01	28958219	28958523	chr01_28958219_28958523	305	1600	12	64	3176	525.556	41.0637	0.896985	0.999705	0
Control1	chr01	28982736	28983194	chr01_28982736_28983194	459	1188	9	72	3477	300.762	25.822	0.963558	0.999635	0
Control1	chr01	28991724	28992285	chr01_28991724_28992285	562	2428	36	20	1073	470.87	284.835	0.910251	0.458163	0
Control1	chr01	28991988	28992442	chr01_28991988_28992442	455	2683	44	191	9812	678.026	92.6027	0.652019	0.973024	0
Control1	chr01	29009718	29010443	chr01_29009718_29010443	726	11919	222	51	1143.46	2136.65	292.99	0.991643	0.989269	0
Control1	chr01	29014057	29014376	chr01_29014057_29014376	320	7472	144	333	16679.8	2313.22	488.634	0.951651	0.982479	0
Control1	chr01	29025290	29025845	chr01_29025290_29025845	556	3222	57	238	12467	719.595	42.3182	0.99037	0.999959	0
Control1	chr01	29034080	29034339	chr01_29034080_29034339	260	6238	3	262	5060.94	2882.76	893.814	0.965682	0.957721	0
Control1	chr01	29054345	29054546	chr01_29054345_29054546	202	1904	9	72	3333	845.886	116.591	0.985508	0.776712	0
Control1	chr01	29054348	29054633	chr01_29054348_29054633	286	2044	13	44	2114	684.018	268.782	0.969481	1	0
Control1	chr01	29061347	29061746	chr01_29061347_29061746	400	1068	12	41	2091.91	307.892	35.8681	0.965273	0.949789	0
Control1	chr01	29072282	29072549	chr01_29072282_29072549	268	1950	54	115	5172.75	664.599	149.05	0.991713	0.999473	0
Control1	chr01	29107255	29107559	chr01_29107255_29107559	305	1411	10	45	2001.8	461.918	44.3758	0.860775	0.990307	0
Control1	chr01	29118845	29119210	chr01_29118845_29119210	366	2475	12	218	9684	736.063	42.1315	0.933169	0.959577	0
Control1	chr01	29146205	29146394	chr01_29146205_29146394	190	1226	2	32	1604	546.624	25.8801	0.674896	0.670595	0
Control1	chr01	29150036	29150673	chr01_29150036_29150673	638	3001	152	163	8369.26	589.78	101.116	0.945013	0.747196	0
Control1	chr01	29152907	29153249	chr01_29152907_29153249	343	1550	8	70	3367.34	453.094	59.4919	0.97204	0.849521	0
Control1	chr01	29159554	29159842	chr01_29159554_29159842	289	1829	24	43	2309	629.868	135.56	0.994892	0.999703	0
Control1	chr01	29176040	29176343	chr01_29176040_29176343	304	784	2	14	378.42	257.284	30.3221	0.761983	0.331885	0
Control1	chr01	29197955	29198260	chr01_29197955_29198260	306	1446	12	106	4784.83	470.915	35.9919	0.947977	0.974632	0
Control1	chr01	29203690	29204336	chr01_29203690_29204336	647	8295	150	359	16717	1505.67	550.046	0.990951	0.978728	0
Control1	chr01	29215603	29215933	chr01_29215603_29215933	331	1117	20	48	2596.2	350.9	51.4471	0.98399	0.992021	0
Control1	chr01	29230626	29230993	chr01_29230626_29230993	368	1329	4	38	1588	328.245	115.978	0.630134	0.946055	0
Control1	chr01	29246512	29246768	chr01_29246512_29246768	257	1146	6	121	6003	417.504	26.8257	0.937308	0.567849	0
Control1	chr01	29272162	29272453	chr01_29272162_29272453	292	1034	2	7	344.45	314.959	159.602	0.733008	0.663254	0
Control1	chr01	29282792	29282965	chr01_29282792_29282965	174	1264	1	94	3949.93	603.41	44.178	0.865678	0.996339	0
Control1	chr01	29289414	29289695	chr01_29289414_29289695	282	1286	6	51	2546.73	447.27	79.4461	0.992662	0.999892	0
Control1	chr01	29326194	29326738	chr01_29326194_29326738	545	998	36	76	3966	214.443	34.8837	0.400491	0.999918	0
Control1	chr01	29342336	29342816	chr01_29342336_29342816	481	2574	64	45	1930.79	513.867	242.745	0.99959	0.981406	0
Control1	chr01	29343050	29343353	chr01_29343050_29343353	304	1321	38	2	80	399.152	285.622	0.99163	0.635583	0
Control1	chr01	29357419	29357635	chr01_29357419_29357635	217	2902	16	264	13665.2	1261.14	88.5001	0.941063	0.990249	0
Control1	chr01	29380732	29381097	chr01_29380732_29381097	366	1981	10	257	12306	589.43	33.2624	0.98605	0.973325	0
Control1	chr01	29468605	29468894	chr01_29468605_29468894	290	1249	4	94	4104	412.135	23.302	0.792746	0.935101	0
Control1	chr01	29498141	29498560	chr01_29498141_29498560	420	1289	26	55	2605	354.031	44.8945	0.9925	0.999764	0
Control1	chr01	29551139	29551462	chr01_29551139_29551462	324	1543	1	78	4039.83	493.449	36.5567	0.983222	0.99706	0
Control1	chr01	29554200	29554950	chr01_29554200_29554950	751	2185	32	131	6988.8	356.485	38.8577	0.864564	0.989963	0
Control1	chr01	29609571	29609952	chr01_29609571_29609952	382	1791	12	122	5164.63	518.223	38.9385	0.988169	0.979686	0
Control1	chr01	29611524	29611834	chr01_29611524_29611834	311	989	14	16	733	300.194	82.7446	0.973671	0.805837	0
Control1	chr01	29613339	29614138	chr01_29613339_29614138	800	1230	54	59	2900	181.518	88.8209	0.997363	0.951406	0
Control1	chr01	29613373	29613644	chr01_29613373_29613644	272	822	3	104	3894	300.317	34.3861	0.913864	0.550194	0
Control1	chr01	29614773	29615125	chr01_29614773_29615125	353	1397	19	20	879.8	380.818	140.833	0.910084	0.885893	0
Control1	chr01	29742462	29742637	chr01_29742462_29742637	176	979	8	135	6416.24	473.834	31.5019	0.969612	0.989626	0
Control1	chr01	29743068	29743519	chr01_29743068_29743519	452	7966	225	77	3369.54	1790.2	1087.68	0.996862	0.99129	0
Control1	chr01	29743134	29743447	chr01_29743134_29743447	314	7805	122	268	12117.5	2457.92	494.062	0.924282	0.92209	0
Control1	chr01	29840072	29840525	chr01_29840072_29840525	454	2442	98	51	2167.2	586.358	158.233	0.98501	0.992506	0
Control1	chr01	29841234	29841980	chr01_29841234_29841980	747	653	8	18	969	111.079	31.9529	0.984975	0.936028	0
Control1	chr01	29878052	29878408	chr01_29878052_29878408	357	6595	160	224	11393.5	1973.86	310.453	0.99367	0.999752	0
Control1	chr01	29910429	29910845	chr01_29910429_29910845	417	1474	15	41	2311.9	402.337	41.8793	0.976535	0.459121	0
Control1	chr01	29910431	29911154	chr01_29910431_29911154	724	1981	24	102	5686.94	345.199	74.478	0.966222	0.995369	0
Control1	chr01	29937288	29937489	chr01_29937288_29937489	202	125624	5650	235	11322	51511.3	29926.8	0.997733	0.985599	0
Control1	chr01	29937344	29937488	chr01_29937344_29937488	145	124822	1226	6087	292000	69870.5	7065.78	0.960658	0.984875	0
Control1	chr01	29946760	29946953	chr01_29946760_29946953	194	1752	6	308	13819.4	774.321	44.7095	0.784381	0.953	0
Control1	chr01	29971359	29971567	chr01_29971359_29971567	209	61397	63	1659	73230.4	28988.8	3617.7	0.991939	0.984593	0
Control1	chr01	30040839	30041087	chr01_30040839_30041087	249	2603	40	176	7564.13	987.27	91.4644	0.996948	0.997462	0
Control1	chr01	30084257	30084578	chr01_30084257_30084578	322	1013	1	40	2278	323.866	22.3999	0.984774	0.992845	0
Control1	chr01	30129027	30129346	chr01_30129027_30129346	320	1051	32	58	1271.22	342.589	101.516	1	0.999295	0
Control1	chr01	30163179	30163823	chr01_30163179_30163823	645	1421	27	32	1162.57	271.553	54.9133	0.977903	0.917884	0
Control1	chr01	30163366	30163846	chr01_30163366_30163846	481	1203	18	26	1145.98	294.725	46.4103	0.423244	0.996068	0
Control1	chr01	30166157	30166556	chr01_30166157_30166556	400	13035	400	130	6180	2962.01	1698.49	0.996477	0.999927	0
Control1	chr01	30166202	30166495	chr01_30166202_30166495	294	12794	12	923	43561.6	3815.23	1080.95	0.911245	0.927075	0
Control1	chr01	30219715	30220054	chr01_30219715_30220054	340	2889	42	153	6778.9	845.445	150.771	0.992246	0.944328	0
Control1	chr01	30273022	30273488	chr01_30273022_30273488	467	914	12	78	3943	230.592	18.627	0.992034	0.759718	0
Control1	chr01	30300158	30300928	chr01_30300158_30300928	771	1604	10	50	2710.12	262.574	29.0278	0.776807	0.729145	0
Control1	chr01	30320726	30321392	chr01_30320726_30321392	667	7739	100	304	15611.9	1521.22	124.731	0.988606	0.999914	0
Control1	chr01	30376850	30376976	chr01_30376850_30376976	127	837	3	242	11191.3	485.603	44.9045	0.821529	0.961341	0
Control1	chr01	30392418	30392749	chr01_30392418_30392749	332	6591	107	183	5923.3	2042.83	216.45	0.9989	0.99945	0
Control1	chr01	30479235	30479524	chr01_30479235_30479524	290	1076	5	52	2054.78	378.848	38.7034	0.999918	0.998543	0
Control1	chr01	30521183	30521535	chr01_30521183_30521535	353	612	1	34	1612.36	181.173	11.0726	0.696936	0.999627	0
Control1	chr01	30545656	30545818	chr01_30545656_30545818	163	2256	62	76	3183.95	1138.07	227.211	0.966037	0.795666	0
Control1	chr01	30561790	30561981	chr01_30561790_30561981	192	1141	1	25	1349	507.738	24.87	0.838368	0.706537	0
Control1	chr01	30568005	30568372	chr01_30568005_30568372	368	2267	122	76	3471	619.471	214.507	0.990757	0.795616	0
Control1	chr01	30604912	30605308	chr01_30604912_30605308	397	1736	56	112	5207	475.46	78.6213	0.995716	0.995271	0
Control1	chr01	30640063	30640418	chr01_30640063_30640418	356	6785	156	175	8109.99	2093.66	246.437	0.998065	0.989831	0
Control1	chr01	30643059	30643400	chr01_30643059_30643400	342	1266	36	70	3970	383.481	45.6127	0.66152	0.775625	0
Control1	chr01	30669892	30670169	chr01_30669892_30670169	278	1035	12	18	520	374.903	41.0192	0.972715	0.997829	0
Control1	chr01	30750371	30750691	chr01_30750371_30750691	321	18788	195	995	43061.6	6096.6	405.044	0.999537	0.997485	0
Control1	chr01	30768186	30768553	chr01_30768186_30768553	368	3840	26	242	11167.8	1136.61	74.8549	0.991984	0.935697	0
Control1	chr01	30815091	30815563	chr01_30815091_30815563	473	10215	75	23	1313.37	2081.82	1816.74	0.820352	0.849405	0
Control1	chr01	30819338	30819827	chr01_30819338_30819827	490	3313	50	29	1314	763.033	178.182	0.810894	0.965335	0
Control1	chr01	30863579	30864208	chr01_30863579_30864208	630	3235	106	147	5881.98	636.366	137.949	0.999746	0.973092	0
Control1	chr01	30864735	30864831	chr01_30864735_30864831	97	322	2	72	3383.66	233.177	15.2964	0.799521	0.76415	0
Control1	chr01	30929376	30929917	chr01_30929376_30929917	542	6889	82	257	13273.9	1581.66	85.4671	0.991511	0.99946	0
Control1	chr01	30957990	30958243	chr01_30957990_30958243	254	2656	2	148	7108.76	1012.15	98.2869	0.990362	0.999895	0
Control1	chr01	30963464	30963854	chr01_30963464_30963854	391	9256	394	15	837	2267.56	1652.26	0.995888	0.998462	0
Control1	chr01	30963468	30963851	chr01_30963468_30963851	384	9256	376	78	4044	2307.66	1640.19	0.992049	0.996718	0
Control1	chr01	30976747	30976870	chr01_30976747_30976870	124	55717	12	5454	274220	35084.9	2444.83	0.991879	0.999878	0
Control1	chr01	30988471	30988790	chr01_30988471_30988790	320	906	1	31	1436	279.031	25.9065	0.538709	0.657468	0
Control1	chr01	30989691	30989920	chr01_30989691_30989920	230	5376	11	8	320.99	1092.04	1646.12	0.998114	0.9466	0
Control1	chr01	30990080	30990557	chr01_30990080_30990557	478	1476	58	2	102	333.558	121.008	0.727759	0.997218	0
Control1	chr01	30990091	30990549	chr01_30990091_30990549	459	1476	33	38	1799	345.775	106.678	0.960445	0.994219	0
Control1	chr01	31045872	31046388	chr01_31045872_31046388	517	2918	78	87	4608	644.998	113.613	0.990525	0.990737	0
Control1	chr01	31048473	31048906	chr01_31048473_31048906	434	2854	88	119	5970	774.203	63.9654	0.992076	0.997725	0
Control1	chr01	31053845	31054116	chr01_31053845_31054116	272	1395	9	30	1138.86	512.605	56.1723	0.998753	0.992491	0
Control1	chr01	31056560	31056826	chr01_31056560_31056826	267	957	8	106	5501.72	337.169	59.5466	0.982877	0.63062	0
Control1	chr01	31056962	31057345	chr01_31056962_31057345	384	1013	48	118	5437.86	288.436	22.1011	0.57944	0.998888	0
Control1	chr01	31134630	31135015	chr01_31134630_31135015	386	1453	51	133	6649	390.325	107.652	0.991678	0.574545	0
Control1	chr01	31134789	31135154	chr01_31134789_31135154	366	1412	39	38	1732	382.679	122.328	0.534477	0.687716	0
Control1	chr01	31169640	31170111	chr01_31169640_31170111	472	1217	18	124	6259.99	303.465	24.4257	0.991668	0.988643	0
Control1	chr01	31177642	31178490	chr01_31177642_31178490	849	3341	129	259	11216.2	492.338	67.3946	0.975735	0.96106	0
Control1	chr01	31212827	31213641	chr01_31212827_31213641	815	1283	24	94	5025.63	191.183	16.9637	0.597006	0.636993	0
Control1	chr01	31214171	31214365	chr01_31214171_31214365	195	328	6	23	1090.16	144.258	11.1935	0.70668	0.961454	0
Control1	chr01	31217323	31217752	chr01_31217323_31217752	430	7160	296	78	3742.6	1971.87	526.494	0.995672	0.992142	0
Control1	chr01	31223939	31224259	chr01_31223939_31224259	321	13745	76	542	27368	4177.43	609.563	0.99187	0.803175	0
Control1	chr01	31224536	31224716	chr01_31224536_31224716	181	946	12	80	3290.83	413.822	25.9031	0.513107	0.905371	0
Control1	chr01	31275122	31275466	chr01_31275122_31275466	345	3031	21	272	14222	917.672	57.929	0.985889	0.993964	0
Control1	chr01	31282401	31282883	chr01_31282401_31282883	483	4932	65	376	19526.3	1223.41	76.0101	0.979185	0.975605	0
Control1	chr01	31302509	31302850	chr01_31302509_31302850	342	1896	33	98	3823.88	520.944	131.81	0.886739	0.783532	0
Control1	chr01	31330269	31330880	chr01_31330269_31330880	612	3068	70	152	7151.45	618.614	152.438	0.980945	1	0
Control1	chr01	31333522	31333814	chr01_31333522_31333814	293	1142	7	39	1619	376.247	31.4991	0.994055	0.89725	0
Control1	chr01	31340573	31340951	chr01_31340573_31340951	379	2109	16	109	5095.84	606.685	29.1712	0.989254	0.999506	0
Control1	chr01	31348686	31349026	chr01_31348686_31349026	341	2285	60	144	6906.94	704.135	40.2499	0.980158	0.968381	0
Control1	chr01	31357506	31358122	chr01_31357506_31358122	617	6046	154	111	4598.75	1213.43	234.607	0.954847	0.9997	0
Control1	chr01	31357523	31358102	chr01_31357523_31358102	580	6046	56	283	13063.7	1270.66	52.993	0.921357	0.95536	0
Control1	chr01	31389863	31390406	chr01_31389863_31390406	544	2393	102	92	4611.2	458.6	252.696	0.974941	0.913221	0
Control1	chr01	31415889	31416367	chr01_31415889_31416367	479	1092	26	114	5702.92	264.808	20.5504	0.868504	0.869263	0
Control1	chr01	31422949	31423158	chr01_31422949_31423158	210	17169	10	1203	57776.1	7548.42	506.477	0.991003	0.999033	0
Control1	chr01	31433430	31433897	chr01_31433430_31433897	468	2832	31	112	5689	709.745	70.2137	0.985204	0.998362	0
Control1	chr01	31448831	31450005	chr01_31448831_31450005	1175	171044	24	43	1068	16594.6	19752.9	0.95035	0.925984	0
Control1	chr01	31450807	31451639	chr01_31450807_31451639	833	8088	29	46	1087.99	980.418	284.812	0.723525	0.996456	0
Control1	chr01	31475466	31475659	chr01_31475466_31475659	194	596	2	66	3383.98	275.591	27.6661	0.993193	0.736001	0
Control1	chr01	31482322	31482564	chr01_31482322_31482564	243	4213	76	171	8580.88	1580.46	171.533	0.958464	0.968235	0
Control1	chr01	31509570	31509972	chr01_31509570_31509972	403	1539	21	109	5712	437.303	54.0629	0.963416	0.991498	0
Control1	chr01	31557517	31557705	chr01_31557517_31557705	189	575	60	142	6842.58	286.101	24.8743	0.944963	0.994286	0
Control1	chr01	31673093	31673323	chr01_31673093_31673323	231	3175	1	207	9752.84	1292.98	78.3775	0.992153	0.999351	0
Control1	chr01	31693283	31693414	chr01_31693283_31693414	132	40326	33	2937	135064	23326.9	2030.15	0.991499	0.999909	0
Control1	chr01	31693778	31694221	chr01_31693778_31694221	444	2647	42	77	3824	648.941	199.377	0.866287	0.851688	0
Control1	chr01	31716293	31716682	chr01_31716293_31716682	390	1694	20	49	2324.92	442.62	174.752	0.98032	0.999562	0
Control1	chr01	31725296	31725830	chr01_31725296_31725830	535	2837	156	83	3679.89	633.099	274.514	0.90034	0.967263	0
Control1	chr01	31725436	31725822	chr01_31725436_31725822	387	2677	59	57	2233.93	797.842	75.0055	0.7288	0.948756	0
Control1	chr01	31727592	31727829	chr01_31727592_31727829	238	37388	38	2324	111766	14347.2	1155.14	0.904136	0.967724	0
Control1	chr01	31807051	31807452	chr01_31807051_31807452	402	1825	72	92	4739.96	481.117	70.9196	0.727355	0.977148	0
Control1	chr01	31816122	31816583	chr01_31816122_31816583	462	830	24	54	2791	197.842	22.0166	0.774387	0.542665	0
Control1	chr01	31856637	31856819	chr01_31856637_31856819	183	509	1	15	681	243.659	20.3754	0.869678	0.916214	0
Control1	chr01	31879478	31879835	chr01_31879478_31879835	358	1022	15	75	2954.85	305.308	37.2727	0.690616	0.97739	0
Control1	chr01	31884849	31885218	chr01_31884849_31885218	370	2250	28	47	1998.47	678.238	51.7297	0.98643	0.986593	0
Control1	chr01	31915018	31915651	chr01_31915018_31915651	634	4254	128	180	8812	786.314	65.2407	0.947528	0.521575	0
Control1	chr01	31917876	31918414	chr01_31917876_31918414	539	9415	170	344	17000.5	2139.56	167.897	0.987027	0.878823	0
Control1	chr01	31971049	31971412	chr01_31971049_31971412	364	3437	42	133	5977.75	982.204	183.035	0.994194	0.790069	0
Control1	chr01	31971092	31971475	chr01_31971092_31971475	384	3496	41	120	5910.75	948.956	224.708	0.80738	0.998251	0
Control1	chr01	31988098	31988355	chr01_31988098_31988355	258	3995	12	405	18319	1453.88	91.4427	0.94275	0.73656	0
Control1	chr01	31992569	31993029	chr01_31992569_31993029	461	3002	77	159	7224.76	776.209	51.5438	0.990964	0.999729	0
Control1	chr01	32007497	32007897	chr01_32007497_32007897	401	628	8	51	1880.37	161.57	51.3935	0.386704	0.892981	0
Control1	chr01	32008406	32008646	chr01_32008406_32008646	241	12777	521	161	7904.35	4409.92	2644.44	0.994303	0.996047	0
Control1	chr01	32008461	32008613	chr01_32008461_32008613	153	12552	8	487	22107.8	6382.93	419.368	0.920748	0.947097	0
Control1	chr01	32012756	32012954	chr01_32012756_32012954	199	2188	16	205	9554	985.591	150.715	0.995019	0.671494	0
Control1	chr01	32012773	32013083	chr01_32012773_32013083	311	2475	6	66	2951.65	748.835	333.654	0.915172	0.739372	0
Control1	chr01	32078056	32078444	chr01_32078056_32078444	389	1145	34	17	294	329.758	24.4656	0.992476	0.999938	0
Control1	chr01	32124817	32125269	chr01_32124817_32125269	453	2374	94	354	17926	610.777	51.6896	0.984246	0.910416	0
Control1	chr01	32197809	32198081	chr01_32197809_32198081	273	1311	14	132	6661.95	459.89	50.7531	0.932485	0.997048	0
Control1	chr01	32200309	32200439	chr01_32200309_32200439	131	6408	3	739	35436	3723.24	278.964	0.986952	0.917413	0
Control1	chr01	32240403	32240695	chr01_32240403_32240695	293	2194	30	50	2251	744.318	65.1329	0.95985	0.987133	0
Control1	chr01	32253713	32254203	chr01_32253713_32254203	491	1188	46	114	5481.43	293.841	18.1377	0.890051	0.972794	0
Control1	chr01	32265878	32266273	chr01_32265878_32266273	396	1832	15	112	5656.9	519.428	32.3429	0.988203	0.996203	0
Control1	chr01	32267105	32267281	chr01_32267105_32267281	177	1918	3	119	5725	953.932	65.0603	0.990648	0.999897	0
Control1	chr01	32342798	32343207	chr01_32342798_32343207	410	2021	24	13	301	585.046	273.958	0.917264	0.958223	0
Control1	chr01	32374095	32374416	chr01_32374095_32374416	322	296798	5823	590	13147.1	89032.6	48233.3	0.997804	0.935886	0
Control1	chr01	32386559	32386802	chr01_32386559_32386802	244	2983	1	429	18334.1	1164.5	91.2304	0.98953	0.999509	0
Control1	chr01	32457936	32458371	chr01_32457936_32458371	436	2742	220	265	9571.4	757.416	68.5492	0.954205	0.968453	0
Control1	chr01	32470546	32471035	chr01_32470546_32471035	490	2428	32	90	4040	600.92	35.6173	0.988428	0.983469	0
Control1	chr01	32487689	32487969	chr01_32487689_32487969	281	4712	19	210	10007.7	1661.38	187.56	0.99197	0.954267	0
Control1	chr01	32537538	32537719	chr01_32537538_32537719	182	24498	436	1824	91441.8	12315.7	2361.7	0.976098	0.980311	0
Control1	chr01	32572870	32573139	chr01_32572870_32573139	270	3694	58	147	6838.85	1300.71	274.285	0.897476	0.901278	0
Control1	chr01	32611795	32612066	chr01_32611795_32612066	272	3488	1	175	8458.66	1258.98	92.7198	0.971517	0.902946	0
Control1	chr01	32622480	32622868	chr01_32622480_32622868	389	5232	256	3	198	1467.89	409.549	0.992742	0.999573	0
Control1	chr01	32622492	32622854	chr01_32622492_32622854	363	5229	190	283	12727	1572.16	132.435	0.992032	0.99859	0
Control1	chr01	32665933	32666326	chr01_32665933_32666326	394	929	2	73	3147	264.112	18.2938	0.988585	0.884775	0
Control1	chr01	32689612	32690065	chr01_32689612_32690065	454	12478	503	162	8033	2607.55	2585.75	0.889572	0.91888	0
Control1	chr01	32689754	32689937	chr01_32689754_32689937	184	11496	334	142	6545.44	5610.22	1185.9	0.875268	0.872132	0
Control1	chr01	32735533	32735755	chr01_32735533_32735755	223	36214	928	26	1226	15418.7	4552.69	0.999601	1	0
Control1	chr01	32735541	32735745	chr01_32735541_32735745	205	36214	36	3434	149461	16704.4	1197.3	0.991572	0.998921	0
Control1	chr01	32759524	32759848	chr01_32759524_32759848	325	1606	29	193	8452.73	515.278	35.2885	0.99996	0.993729	0
Control1	chr01	32770458	32770641	chr01_32770458_32770641	184	1453	110	2	116	698.12	341.714	0.477558	0.999987	0
Control1	chr01	32770476	32770625	chr01_32770476_32770625	150	1453	46	237	10761.3	856.966	87.2046	0.565731	0.999663	0
Control1	chr01	32790526	32790700	chr01_32790526_32790700	175	4950	3	299	14222.1	2423.91	181.659	0.988104	0.974596	0
Control1	chr01	32791174	32791398	chr01_32791174_32791398	225	1894	1	109	5274.51	768.129	49.5662	0.988581	0.984372	0
Control1	chr01	32808642	32808946	chr01_32808642_32808946	305	1932	17	38	1536.99	583.207	56.0256	0.994195	0.653365	0
Control1	chr01	32808645	32809004	chr01_32808645_32809004	360	2041	21	21	1104	556.535	82.0903	0.976207	0.832816	0
Control1	chr01	33011461	33012149	chr01_33011461_33012149	689	10377	137	42	1785.96	1612.33	1380.94	0.943899	0.993139	0
Control1	chr01	33011644	33012107	chr01_33011644_33012107	464	10052	125	27	1406.86	2265.59	1236.27	0.77891	0.839669	0
Control1	chr01	33011673	33012008	chr01_33011673_33012008	336	9667	74	68	3818.53	2920.29	748.645	0.802099	0.801396	0
Control1	chr01	33019792	33020880	chr01_33019792_33020880	1089	58986	321	6	149.87	5749.17	5451.29	0.89142	0.542764	0
Control1	chr01	33026911	33027202	chr01_33026911_33027202	292	1597	6	230	10703.8	534.412	67.5417	0.938545	0.762637	0
Control1	chr01	33031839	33032127	chr01_33031839_33032127	289	4714	56	219	8995.04	1614.42	150.095	0.976803	0.998639	0
Control1	chr01	33048417	33049190	chr01_33048417_33049190	774	2596	84	73	3033.88	363.228	141.789	0.733123	0.460754	0
Control1	chr01	33064770	33065208	chr01_33064770_33065208	439	2941	141	249	10286.7	783.936	56.8917	0.999104	0.888763	0
Control1	chr01	33100758	33101138	chr01_33100758_33101138	381	1937	32	177	8440.26	541.379	118.029	0.780413	1	0
Control1	chr01	33172692	33172908	chr01_33172692_33172908	217	1731	26	294	11028.3	754.431	66.3469	0.995439	0.969911	0
Control1	chr01	33176142	33176559	chr01_33176142_33176559	418	342	8	41	2428	95.5803	7.73506	0.958134	1	0
Control1	chr01	33177135	33177499	chr01_33177135_33177499	365	567	4	15	508	174.745	15.492	0.993271	0.689226	0
Control1	chr01	33197802	33198170	chr01_33197802_33198170	369	4449	43	77	3819.51	1265.99	149.571	0.922656	0.921829	0
Control1	chr01	33215831	33216431	chr01_33215831_33216431	601	4285	102	221	11670	897.778	40.3614	0.991475	0.999931	0
Control1	chr01	33277997	33278221	chr01_33277997_33278221	225	5118	44	259	12552.1	2168.43	267.757	0.991261	0.985805	0
Control1	chr01	33293708	33293984	chr01_33293708_33293984	277	790	4	96	4354.99	278.025	36.5315	0.727467	0.670075	0
Control1	chr01	33316013	33316317	chr01_33316013_33316317	305	975	25	6	370	311.737	83.1084	0.981729	0.991689	0
Control1	chr01	33316027	33316303	chr01_33316027_33316303	277	975	14	111	5063.64	336.736	28.6605	0.957209	0.966051	0
Control1	chr01	33339103	33339341	chr01_33339103_33339341	239	559	4	115	5554.4	197.067	20.1297	0.634979	0.555155	0
Control1	chr01	33377380	33377683	chr01_33377380_33377683	304	1128	26	4	218	356.683	121.934	0.996008	0.781524	0
Control1	chr01	33377391	33377663	chr01_33377391_33377663	273	1117	4	84	3875.92	393.353	56.7325	0.989191	0.803242	0
Control1	chr01	33461274	33461710	chr01_33461274_33461710	437	8850	139	369	17712.8	2349.1	108.227	0.990406	0.988015	0
Control1	chr01	33462146	33462586	chr01_33462146_33462586	441	750	6	84	4287	176.291	28.9324	0.689285	0.49217	0
Control1	chr01	33463172	33463534	chr01_33463172_33463534	363	1747	44	168	6866.67	524.124	26.7449	0.981132	0.999924	0
Control1	chr01	33583422	33583814	chr01_33583422_33583814	393	1875	29	23	1035.87	456.75	172.507	0.648235	0.458924	0
Control1	chr01	33599143	33599387	chr01_33599143_33599387	245	1351	4	20	900	484.619	74.2272	0.904735	0.820034	0
Control1	chr01	33616845	33617220	chr01_33616845_33617220	376	946	39	92	4047.95	274.704	22.7465	0.942811	0.999558	0
Control1	chr01	33629335	33629521	chr01_33629335_33629521	187	148	2	5	257	66.4892	9.20393	0.970486	0.978425	0
Control1	chr01	33629724	33630210	chr01_33629724_33630210	487	93367	1563	4281	191058	23269.8	2105.62	0.999925	0.999286	0
Control1	chr01	33657969	33658389	chr01_33657969_33658389	421	2668	41	124	5654.89	700.633	59.0182	0.983341	0.960341	0
Control1	chr01	33665386	33665671	chr01_33665386_33665671	286	2553	12	14	536.82	898.6	232.338	0.976766	0.926154	0
Control1	chr01	33693037	33693279	chr01_33693037_33693279	243	54339	832	3	122	21307.3	4031.35	0.999869	0.999664	0
Control1	chr01	33693039	33693285	chr01_33693039_33693285	247	54339	1213	12	480	20962.2	4816	0.999829	0.999847	0
Control1	chr01	33693042	33693277	chr01_33693042_33693277	236	54339	62	4178	204955	21872.8	2189.16	0.992354	0.999558	0
Control1	chr01	33700588	33700827	chr01_33700588_33700827	240	7476	3	315	15087	3015.14	343.702	0.988636	0.997905	0
Control1	chr01	33717632	33717960	chr01_33717632_33717960	329	1178	6	32	1384.23	376.491	32.7691	0.992264	0.995951	0
Control1	chr01	33746068	33746388	chr01_33746068_33746388	321	2377	21	48	2413	709.284	134.502	0.992378	0.839822	0
Control1	chr01	33746179	33746423	chr01_33746179_33746423	245	2056	2	27	1093.97	732.336	176.318	0.575934	0.931587	0
Control1	chr01	33747949	33748228	chr01_33747949_33748228	280	2706	12	278	13105.7	915.323	73.0108	0.963337	0.910672	0
Control1	chr01	33758144	33758503	chr01_33758144_33758503	360	2291	18	144	6571.78	685.348	31.9167	0.848031	0.625815	0
Control1	chr01	33765175	33765442	chr01_33765175_33765442	268	3994	4	470	22334.7	1438.78	121.35	0.934768	0.996079	0
Control1	chr01	33789534	33789765	chr01_33789534_33789765	232	16332	78	3005	106531	6896.25	668.896	0.986347	0.967688	0
Control1	chr01	33796046	33796292	chr01_33796046_33796292	247	62288	20	941	51727.1	24399.9	1941.22	0.983132	0.992403	0
Control1	chr01	33837765	33838226	chr01_33837765_33838226	462	3848	31	337	16528	978.095	77.4671	0.951	0.980029	0
Control1	chr01	33840486	33840780	chr01_33840486_33840780	295	1968	4	291	12909.4	622.626	49.2654	0.946535	0.608805	0
Control1	chr01	33969109	33969275	chr01_33969109_33969275	167	862	1	71	3184	456.584	45.4346	0.992427	0.922295	0
Control1	chr01	33979857	33980217	chr01_33979857_33980217	361	947	34	10	288.78	305.242	83.2329	0.971637	0.992633	0
Control1	chr01	33986156	33986341	chr01_33986156_33986341	186	2122	4	268	8719.88	1117.51	156.454	0.77997	0.87162	0
Control1	chr01	33986642	33987027	chr01_33986642_33987027	386	1463	13	11	258.99	484.564	122.518	0.975587	0.953001	0
Control1	chr01	34018855	34019179	chr01_34018855_34019179	325	1235	8	84	3932.77	390.648	39.3956	0.950134	0.979684	0
Control1	chr01	34026208	34026563	chr01_34026208_34026563	356	1374	48	9	306	380.414	43.8611	0.952438	0.993737	0
Control1	chr01	34026991	34027168	chr01_34026991_34027168	178	2532	2	44	650	1319.76	149.382	0.998558	0.991893	0
Control1	chr01	34029300	34029467	chr01_34029300_34029467	168	898	34	10	271	490.048	48.3464	0.536287	0.938996	0
Control1	chr01	34038184	34038504	chr01_34038184_34038504	321	4424	84	225	10419.4	1426.29	91.3388	0.963582	0.980959	0
Control1	chr01	34085818	34086509	chr01_34085818_34086509	692	1071	36	96	5032	189.527	31.0898	0.717154	0.963694	0
Control1	chr01	34113167	34113704	chr01_34113167_34113704	538	1522	28	15	784.2	348.847	61.4965	0.982729	0.641231	0
Control1	chr01	34115202	34115645	chr01_34115202_34115645	444	1544	57	97	4990	395.023	55.2629	0.871898	0.704914	0
Control1	chr01	34119196	34119861	chr01_34119196_34119861	666	122588	3129	11	403.56	20939.8	14771.1	0.981107	0.994804	0
Control1	chr01	34119203	34119848	chr01_34119203_34119848	646	122583	3114	46	1707.95	21587	14526.7	0.981341	0.993892	0
Control1	chr01	34119211	34119839	chr01_34119211_34119839	629	122581	270	29	1431	22163	14288.1	0.976163	0.987414	0
Control1	chr01	34119320	34119734	chr01_34119320_34119734	415	119926	1763	826	35984.4	31723.8	6218.33	0.866739	0.888857	0
Control1	chr01	34181286	34181449	chr01_34181286_34181449	164	17240	2	380	18790.3	8833.27	493.373	0.901119	0.98812	0
Control1	chr01	34195633	34196069	chr01_34195633_34196069	437	1251	32	51	2857.82	345.291	48.7361	0.98383	0.9642	0
Control1	chr01	34231393	34231894	chr01_34231393_34231894	502	401	3	7	291.99	90.4691	14.9333	0.333167	0.70194	0
Control1	chr01	34300113	34300475	chr01_34300113_34300475	363	15487	95	604	31382.7	4628.27	262.445	0.992232	0.997269	0
Control1	chr01	34303119	34303483	chr01_34303119_34303483	365	1176	6	73	3642	356.459	16.63	0.548967	0.660856	0
Control1	chr01	34323189	34323453	chr01_34323189_34323453	265	2323	52	19	526.97	868.5	157.698	0.99609	0.996225	0
Control1	chr01	34328771	34329053	chr01_34328771_34329053	283	1574	25	12	472	472.56	199.8	0.676588	0.735863	0
Control1	chr01	34329204	34329495	chr01_34329204_34329495	292	796	6	68	3333.3	261.615	49.0032	0.348952	0.862567	0
Control1	chr01	34348146	34348326	chr01_34348146_34348326	181	5619	4	496	24046.5	2227.48	221.731	0.487289	0.972054	0
Control1	chr01	34368623	34368836	chr01_34368623_34368836	214	3326	5	42	1812.32	708.099	717.488	0.983419	0.982156	0
Control1	chr01	34393037	34393568	chr01_34393037_34393568	532	2250	54	163	7338.96	515.343	56.6938	0.999914	0.853445	0
Control1	chr01	34446102	34446330	chr01_34446102_34446330	229	3835	256	108	5314.97	1398.71	818.873	0.99751	0.847221	0
Control1	chr01	34446125	34446264	chr01_34446125_34446264	140	3621	12	454	22067.7	2045.09	125.006	0.955463	0.848572	0
Control1	chr01	34492285	34492532	chr01_34492285_34492532	248	2213	2	192	9845	832.372	56.1283	0.990686	0.993757	0
Control1	chr01	34631799	34631908	chr01_34631799_34631908	110	492	3	126	6663	335.183	31.9082	0.991771	0.719608	0
Control1	chr01	34632052	34632620	chr01_34632052_34632620	569	972	16	62	3009.89	213.407	20.5284	0.536729	0.99728	0
Control1	chr01	34655884	34656221	chr01_34655884_34656221	338	1541	3	17	819.87	427.481	120.179	0.992497	0.97996	0
Control1	chr01	34674099	34674818	chr01_34674099_34674818	720	5394	62	119	6258	918.59	261.151	0.99221	0.733796	0
Control1	chr01	34675940	34676345	chr01_34675940_34676345	406	1850	88	88	3902.89	511.904	51.021	0.985921	0.999937	0
Control1	chr01	34745115	34745538	chr01_34745115_34745538	424	877	16	70	3530	219.527	14.9018	0.920054	0.662177	0
Control1	chr01	34935124	34935374	chr01_34935124_34935374	251	7167	1	90	3630.37	2574.24	515.987	0.845685	0.992121	0
Control1	chr01	34992470	34992800	chr01_34992470_34992800	331	3290	55	18	846.69	1036.15	335.43	0.99424	0.997611	0
Control1	chr01	35008567	35009006	chr01_35008567_35009006	440	12620	429	49	2154.94	2742.72	2102.53	0.970213	0.997617	0
Control1	chr01	35008590	35008865	chr01_35008590_35008865	276	12367	270	383	18588	4175.42	1246.74	0.953575	0.902889	0
Control1	chr01	35030915	35031227	chr01_35030915_35031227	313	476	2	25	1180.52	153.218	15.5627	1	0.995217	0
Control1	chr01	35037382	35038180	chr01_35037382_35038180	799	11361	75	4	103.98	1297.65	1407.2	0.695597	0.946464	0
Control1	chr01	35062656	35063069	chr01_35062656_35063069	414	6536	68	382	18638.3	1710.89	234.1	0.842207	0.996517	0
Control1	chr01	35082862	35083117	chr01_35082862_35083117	256	1897	136	5	216	689.51	187.459	0.87782	0.99952	0
Control1	chr01	35082867	35083104	chr01_35082867_35083104	238	1897	6	266	12709	738.684	48.2889	0.877787	0.997631	0
Control1	chr01	35115171	35115472	chr01_35115171_35115472	302	7317	111	597	25397.2	2455.77	174.506	0.998908	0.995458	0
Control1	chr01	35121737	35121859	chr01_35121737_35121859	123	1024	2	104	4829.89	617.041	51.8931	0.989242	0.996949	0
Control1	chr01	35145724	35146019	chr01_35145724_35146019	296	3223	6	253	12905	1067.25	60.7763	0.582269	0.996774	0
Control1	chr01	35179955	35180297	chr01_35179955_35180297	343	1260	9	57	2954	387.228	49.7956	0.968087	0.99985	0
Control1	chr01	35186118	35186221	chr01_35186118_35186221	104	9500	18	1241	56196.7	5854.87	647.992	0.956964	0.975796	0
Control1	chr01	35186761	35187073	chr01_35186761_35187073	313	1070	3	124	5876.76	340.554	28.1044	0.926271	0.821493	0
Control1	chr01	35187253	35187985	chr01_35187253_35187985	733	414	20	20	864	70.9904	10.7245	0.432295	0.992004	0
Control1	chr01	35193571	35193826	chr01_35193571_35193826	256	701	2	51	2208	248.027	19.9746	0.981748	0.84756	0
Control1	chr01	35200541	35200739	chr01_35200541_35200739	199	636	4	73	3331.94	279.692	24.1853	0.684326	0.945266	0
Control1	chr01	35228784	35229154	chr01_35228784_35229154	371	1016	40	163	7737.78	284.057	75.0023	0.992821	0.560928	0
Control1	chr01	35233095	35233353	chr01_35233095_35233353	259	6050	3	370	18146.9	2139.99	142.88	0.93536	0.913685	0
Control1	chr01	35268579	35268956	chr01_35268579_35268956	378	7267	96	693	33161.8	2119.16	146.74	0.982746	0.999335	0
Control1	chr01	35307002	35307315	chr01_35307002_35307315	314	1042	3	115	5226.76	334.757	43.6751	0.886814	0.715192	0
Control1	chr01	35348197	35348658	chr01_35348197_35348658	462	5682	308	324	16821	1436.55	288.382	0.987677	0.964752	0
Control1	chr01	35427395	35428246	chr01_35427395_35428246	852	2033	8	5	105.74	293.994	72.3603	0.911728	0.685522	0
Control1	chr01	35472371	35472970	chr01_35472371_35472970	600	5833	222	98	4304.95	982.397	575.534	0.997715	0.992482	0
Control1	chr01	35472430	35472609	chr01_35472430_35472609	180	3563	12	180	7855.3	1734.15	127.889	0.893619	0.62564	0
Control1	chr01	35498857	35499136	chr01_35498857_35499136	280	3440	16	353	16293	1193.59	96.9078	0.988741	0.993058	0
Control1	chr01	35523527	35524338	chr01_35523527_35524338	812	2949	12	25	1065.18	422.836	170.691	0.726815	0.553481	0
Control1	chr01	35525219	35525626	chr01_35525219_35525626	408	7024	132	655	31707	1941.96	89.0012	0.989303	0.985294	0
Control1	chr01	35525818	35526157	chr01_35525818_35526157	340	1497	32	90	4701.74	440.41	88.4804	0.732748	0.982946	0
Control1	chr01	35582528	35582932	chr01_35582528_35582932	405	1153	12	34	1397.76	273.532	110.677	0.52266	0.75178	0
Control1	chr01	35588113	35588354	chr01_35588113_35588354	242	77548	91	3075	156884	29255.3	1986.1	0.976747	0.993641	0
Control1	chr01	35592552	35592932	chr01_35592552_35592932	381	1521	12	71	3201	427.595	87.9749	0.960317	0.989277	0
Control1	chr01	35597289	35597707	chr01_35597289_35597707	419	464	33	8	342	107.789	68.2571	0.995667	0.699065	0
Control1	chr01	35597359	35597652	chr01_35597359_35597652	294	449	33	4	200	143.123	49.6828	0.90798	0.827805	0
Control1	chr01	35597362	35597605	chr01_35597362_35597605	244	440	18	24	1221	163.56	22.6906	0.902304	0.811071	0
Control1	chr01	35613456	35613956	chr01_35613456_35613956	501	1691	60	71	3673.32	399.674	52.3475	0.991401	0.999951	0
Control1	chr01	35614820	35615006	chr01_35614820_35615006	187	5936	279	45	2245.19	2842.26	672.243	0.999041	0.999934	0
Control1	chr01	35614828	35615002	chr01_35614828_35615002	175	5936	2	343	17272.3	3008.46	163.435	0.985475	0.996677	0
Control1	chr01	35633284	35633724	chr01_35633284_35633724	441	1166	34	29	977.97	308.727	30.8649	0.917277	0.991541	0
Control1	chr01	35642185	35642565	chr01_35642185_35642565	381	1567	114	18	828.92	412.608	142.481	0.853296	0.960385	0
Control1	chr01	35683859	35684340	chr01_35683859_35684340	482	15557	401	118	5965.74	3392.2	1846.59	0.996244	0.995939	0
Control1	chr01	35683930	35684247	chr01_35683930_35684247	318	14972	29	646	30473.7	4711.47	187.345	0.884631	0.85915	0
Control1	chr01	35732721	35733188	chr01_35732721_35733188	468	1775	102	147	6074.97	452.206	24.6916	0.86168	0.996464	0
Control1	chr01	35750055	35750287	chr01_35750055_35750287	233	1764	15	45	1049.56	755.319	91.8048	0.984706	0.993109	0
Control1	chr01	35773876	35774307	chr01_35773876_35774307	432	2528	85	51	2254	658.132	73.0553	0.999952	0.999534	0
Control1	chr01	35773884	35774306	chr01_35773884_35774306	423	2528	13	72	3324.98	667.517	31.2489	0.97377	0.996727	0
Control1	chr01	35798027	35798448	chr01_35798027_35798448	422	3530	37	99	2551	844.086	489.116	0.961909	0.923479	0
Control1	chr01	35798291	35798463	chr01_35798291_35798463	173	2738	1	57	2624	1409.48	223.992	0.608295	0.994928	0
Control1	chr01	35827701	35827866	chr01_35827701_35827866	166	2872	4	306	13410.8	1237.44	176.045	0.920335	0.487954	0
Control1	chr01	35914489	35914920	chr01_35914489_35914920	432	2293	28	157	7339	607.097	62.2937	0.951342	0.995394	0
Control1	chr01	35930569	35930907	chr01_35930569_35930907	339	10119	367	12	493	2889.44	1465.29	0.986101	0.999383	0
Control1	chr01	35930603	35930861	chr01_35930603_35930861	259	10066	4	495	23193.6	3691.97	243.937	0.954262	0.973213	0
Control1	chr01	35996817	35997152	chr01_35996817_35997152	336	5153	84	266	11707.1	1567.65	306.239	0.868563	0.795639	0
Control1	chr01	36001137	36001473	chr01_36001137_36001473	337	1621	9	201	10836	494.5	35.7064	0.677265	0.850908	0
Control1	chr01	36003999	36004198	chr01_36003999_36004198	200	2283	8	344	16729.2	949.387	95.2202	0.963923	0.543856	0
Control1	chr01	36005916	36006206	chr01_36005916_36006206	291	1028	8	53	2332	350.7	42.0305	0.991797	0.398516	0
Control1	chr01	36006270	36006454	chr01_36006270_36006454	185	837	1	57	2444.82	390.299	31.8581	0.444044	0.972636	0
Control1	chr01	36090892	36091610	chr01_36090892_36091610	719	9386	344	113	5576.89	1436.31	903.479	0.994937	0.700018	0
Control1	chr01	36090974	36091238	chr01_36090974_36091238	265	7307	4	383	18417	2609.66	95.6878	0.831122	0.617835	0
Control1	chr01	36097956	36098278	chr01_36097956_36098278	323	8618	15	350	18407.9	2792.83	213.551	0.980325	0.994527	0
Control1	chr01	36117372	36117855	chr01_36117372_36117855	484	1657	16	133	5913.77	411.391	25.6733	0.711411	0.995545	0
Control1	chr01	36217221	36217747	chr01_36217221_36217747	527	602	26	80	3290.18	138.198	14.9878	0.999159	0.96773	0
Control1	chr01	36261900	36262300	chr01_36261900_36262300	401	2297	24	104	5901	652.867	48.6673	0.957192	0.906611	0
Control1	chr01	36305707	36306200	chr01_36305707_36306200	494	4156	73	108	5673.66	906.848	344.84	0.99145	0.999918	0
Control1	chr01	36344505	36344688	chr01_36344505_36344688	184	1501	3	219	11283	714.18	51.0091	0.869962	0.872922	0
Control1	chr01	36347183	36347790	chr01_36347183_36347790	608	1220	13	28	1524	255.071	28.677	0.991764	0.988235	0
Control1	chr01	36384753	36385165	chr01_36384753_36385165	413	1408	41	169	7060.86	384.066	36.1019	0.999887	0.99426	0
Control1	chr01	36497476	36497933	chr01_36497476_36497933	458	3807	72	145	7141.68	966.53	89.3952	0.906393	0.621088	0
Control1	chr01	36510772	36511289	chr01_36510772_36511289	518	3843	90	156	7353	920.669	66.7015	0.950146	0.499741	0
Control1	chr01	36628911	36629613	chr01_36628911_36629613	703	5167	58	52	1058.93	916.221	193.057	0.969661	0.986317	0
Control1	chr01	36636291	36636612	chr01_36636291_36636612	322	2123	7	112	5382	647.869	141.411	0.98885	0.834547	0
Control1	chr01	36636356	36636659	chr01_36636356_36636659	304	2069	13	29	1235.88	649	161.333	0.744229	0.994239	0
Control1	chr01	36641001	36641363	chr01_36641001_36641363	363	4834	44	264	13291	1448.75	147.985	0.988044	0.998664	0
Control1	chr01	36695770	36696117	chr01_36695770_36696117	348	1434	4	40	1537.96	437.902	28.8978	0.768962	0.791499	0
Control1	chr01	36702850	36703205	chr01_36702850_36703205	356	11317	274	32	1469	3215.07	1042.28	0.999897	0.9785	0
Control1	chr01	36702860	36703193	chr01_36702860_36703193	334	11317	120	176	7677.28	3411.47	726.406	0.992752	0.974208	0
Control1	chr01	36761499	36761770	chr01_36761499_36761770	272	4345	1	387	18929.6	1549.05	97.413	0.99151	0.961761	0
Control1	chr01	36764657	36764986	chr01_36764657_36764986	330	1048	21	21	1281	315.578	80.9527	0.659338	0.964369	0
Control1	chr01	36766789	36767116	chr01_36766789_36767116	328	2232	5	37	1882	654.346	161.809	0.961994	0.600316	0
Control1	chr01	36777733	36777992	chr01_36777733_36777992	260	7711	117	440	21104.7	2697.06	345.143	0.937015	0.995989	0
Control1	chr01	36778537	36778799	chr01_36778537_36778799	263	1334	86	27	1094	459.328	191.299	0.956427	0.930092	0
Control1	chr01	36778570	36778779	chr01_36778570_36778779	210	1324	6	160	6956.78	553.172	40.4622	0.916748	0.926149	0
Control1	chr01	36783056	36783506	chr01_36783056_36783506	451	1642	60	123	5452.33	417.956	24.8035	0.994871	0.907611	0
Control1	chr01	36791055	36791998	chr01_36791055_36791998	944	3246	70	171	8401.79	447.17	50.3886	0.974947	0.992826	0
Control1	chr01	36802740	36803155	chr01_36802740_36803155	416	6465	48	258	12465.4	1784.54	78.4088	0.991098	0.996117	0
Control1	chr01	36881967	36882478	chr01_36881967_36882478	512	8110	235	145	6070.31	1719.68	695.582	0.913008	0.861979	0
Control1	chr01	36910172	36910778	chr01_36910172_36910778	607	17014	110	308	16721	2942.1	1369.55	0.773395	0.841618	0
Control1	chr01	36940896	36941255	chr01_36940896_36941255	360	1167	18	90	4463.56	349.482	23.05	0.958699	0.996399	0
Control1	chr01	36977499	36978265	chr01_36977499_36978265	767	1477	22	3	50.98	238.089	57.125	0.954497	0.819562	0
Control1	chr01	37100416	37100798	chr01_37100416_37100798	383	1690	15	66	3080.86	465.694	27.0938	0.887292	0.887303	0
Control1	chr01	37140460	37140929	chr01_37140460_37140929	470	3627	84	73	3024.88	952.533	89.6268	0.999447	0.708996	0
Control1	chr01	37157469	37157909	chr01_37157469_37157909	441	994	21	17	690	255.716	34.4432	0.984985	0.971659	0
Control1	chr01	37157478	37157902	chr01_37157478_37157902	425	994	8	14	591	260.677	22.9902	0.941652	0.94353	0
Control1	chr01	37177494	37177771	chr01_37177494_37177771	278	1417	42	66	3220.69	506.35	55.8148	0.99998	0.999937	0
Control1	chr01	37227626	37228192	chr01_37227626_37228192	567	8252	263	82	1731.92	1940.05	258.639	0.942013	0.800214	0
Control1	chr01	37325860	37326290	chr01_37325860_37326290	431	1601	30	74	3669	439.967	28.7221	0.991318	0.973199	0
Control1	chr01	37329231	37329624	chr01_37329231_37329624	394	3490	52	30	671.97	998.728	86.3742	0.976026	0.988767	0
Control1	chr01	37334645	37334915	chr01_37334645_37334915	271	1105	2	17	896	390.633	19.8704	0.687614	0.827259	0
Control1	chr01	37342974	37343288	chr01_37342974_37343288	315	905	28	48	1674.92	269.841	19.0798	0.843672	0.826111	0
Control1	chr01	37368088	37368415	chr01_37368088_37368415	328	695	3	52	2506.98	219.572	18.6585	0.994758	0.834822	0
Control1	chr01	37368094	37368429	chr01_37368094_37368429	336	695	4	8	373	214.916	33.2285	0.961488	0.852226	0
Control1	chr01	37368635	37369017	chr01_37368635_37369017	383	821	21	91	4217	243.592	16.8338	0.869536	0.979022	0
Control1	chr01	37401758	37402103	chr01_37401758_37402103	346	1081	18	66	3235	318.287	39.1038	0.993246	0.959679	0
Control1	chr01	37403143	37403326	chr01_37403143_37403326	184	3042	2	181	8476	1437.48	103.284	0.919305	0.823796	0
Control1	chr01	37430047	37430634	chr01_37430047_37430634	588	1995	48	42	1590.9	388.991	83.561	0.944569	0.818196	0
Control1	chr01	37433650	37433950	chr01_37433650_37433950	301	1094	30	39	977.7	350.723	77.2807	0.820592	0.588403	0
Control1	chr01	37434940	37435528	chr01_37434940_37435528	589	1160	52	20	1243.4	239.614	25.8062	0.927476	0.897163	0
Control1	chr01	37438971	37439453	chr01_37438971_37439453	483	1446	132	113	4876.95	354.405	36.6324	0.973541	0.917694	0
Control1	chr01	37454981	37456000	chr01_37454981_37456000	1020	1195	10	7	303	148.87	27.9397	0.913783	0.935645	0
Control1	chr01	37456457	37456713	chr01_37456457_37456713	257	1264	1	102	4583	449.621	24.266	0.991542	0.999934	0
Control1	chr01	37478446	37478631	chr01_37478446_37478631	186	9677	5	474	21248	4626.34	449.319	0.80361	0.974318	0
Control1	chr01	37481233	37481949	chr01_37481233_37481949	717	1493	24	12	405.86	246.753	37.0427	0.959297	0.880581	0
Control1	chr01	37509385	37509788	chr01_37509385_37509788	404	5431	220	698	29784.5	1587.04	143.051	0.989283	0.968589	0
Control1	chr01	37543084	37543493	chr01_37543084_37543493	410	2648	33	184	9714.38	724.589	57.0461	0.947364	0.877067	0
Control1	chr01	37649251	37649843	chr01_37649251_37649843	593	7896	94	611	29835.9	1641.47	91.7834	0.918792	0.999852	0
Control1	chr01	37796006	37796160	chr01_37796006_37796160	155	868	10	36	1730	427.461	29.5848	0.920286	0.606074	0
Control1	chr01	37829684	37830155	chr01_37829684_37830155	472	1034	18	127	5821.62	255.28	18.6413	0.82455	0.699879	0
Control1	chr01	37837188	37837423	chr01_37837188_37837423	236	2089	30	141	5418.88	838.443	70.4083	0.99993	0.999839	0
Control1	chr01	37838967	37839528	chr01_37838967_37839528	562	3960	150	36	2180	795.619	369.576	0.949772	0.80104	0
Control1	chr01	37839113	37839518	chr01_37839113_37839518	406	3766	45	175	8905.45	1021.11	66.5729	0.76341	0.787134	0
Control1	chr01	37926616	37926838	chr01_37926616_37926838	223	582	3	30	1532	239.315	17.1349	0.876254	0.938857	0
Control1	chr01	37955714	37956126	chr01_37955714_37956126	413	2233	46	198	10188	587.857	73.8494	0.929666	0.815817	0
Control1	chr01	37960127	37960341	chr01_37960127_37960341	215	102528	141	6213	280130	45139.8	3807.56	0.99239	0.999009	0
Control1	chr01	38012464	38012757	chr01_38012464_38012757	294	535	1	6	269	180.345	29.9591	0.526987	0.998431	0
Control1	chr01	38089435	38089827	chr01_38089435_38089827	393	1669	102	102	4726.61	488.125	28.8702	0.865459	0.958631	0
Control1	chr01	38091776	38092098	chr01_38091776_38092098	323	2634	18	82	3799	845.037	116.637	0.982094	0.991167	0
Control1	chr01	38105959	38106316	chr01_38105959_38106316	358	1064	54	46	2045.37	311.207	87.0053	0.977859	0.953874	0
Control1	chr01	38105971	38106327	chr01_38105971_38106327	357	1064	44	52	2507.92	311.775	86.4783	0.949265	0.981824	0
Control1	chr01	38107137	38107388	chr01_38107137_38107388	252	1286	2	101	4716	475.279	31.3222	0.980348	0.992217	0
Control1	chr01	38133239	38133425	chr01_38133239_38133425	187	752	15	4	180	377.586	228.434	0.909058	1	0
Control1	chr01	38133286	38133423	chr01_38133286_38133423	138	749	3	98	3530.45	509.912	66.1601	0.960747	0.999483	0
Control1	chr01	38134324	38134453	chr01_38134324_38134453	130	1869	1	153	6782.98	1093.19	97.1114	0.991488	0.98235	0
Control1	chr01	38134886	38135519	chr01_38134886_38135519	634	2113	102	209	10923.8	403.269	37.8212	0.769001	0.906246	0
Control1	chr01	38161879	38162071	chr01_38161879_38162071	193	1905	52	450	19598.5	893.151	61.0292	0.922588	0.98339	0
Control1	chr01	38175812	38176276	chr01_38175812_38176276	465	1621	88	27	1434	354.554	177.566	0.79866	0.630127	0
Control1	chr01	38176803	38176948	chr01_38176803_38176948	146	17002	717	2	119	8990.43	3062.71	0.999495	0.994994	0
Control1	chr01	38176814	38176944	chr01_38176814_38176944	131	17002	19	1079	51171.2	9967.94	921.928	0.992221	0.99509	0
Control1	chr01	38181937	38182280	chr01_38181937_38182280	344	1712	41	168	7501.87	540.493	35.4267	0.999886	0.990348	0
Control1	chr01	38182622	38182768	chr01_38182622_38182768	147	1818	3	139	6252.78	981.521	79.2279	0.990253	0.999929	0
Control1	chr01	38189441	38189770	chr01_38189441_38189770	330	1026	6	17	905.99	306.018	53.0662	0.87719	0.648586	0
Control1	chr01	38196864	38197152	chr01_38196864_38197152	289	1354	7	109	5389.99	441.056	38.733	0.98995	0.916924	0
Control1	chr01	38219100	38219410	chr01_38219100_38219410	311	2022	12	24	521.2	580.352	167.802	0.991394	0.925768	0
Control1	chr01	38256170	38256469	chr01_38256170_38256469	300	461	26	6	348	140.01	42.5683	0.999287	0.676189	0
Control1	chr01	38256857	38257052	chr01_38256857_38257052	196	1415	6	32	1450.9	551.015	110.879	0.977114	0.606151	0
Control1	chr01	38295592	38296516	chr01_38295592_38296516	925	3072	22	60	3538.96	413.575	126.059	0.871984	0.869055	0
Control1	chr01	38312077	38312449	chr01_38312077_38312449	373	13542	141	599	25869	3950.2	362.878	0.716844	0.999741	0
Control1	chr01	38340126	38341116	chr01_38340126_38341116	991	2470	72	108	4782	328.69	17.6276	0.915116	0.999906	0
Control1	chr01	38358118	38358433	chr01_38358118_38358433	316	3394	4	11	154.94	1155.29	641.142	0.99328	0.969285	0
Control1	chr01	38428743	38428967	chr01_38428743_38428967	225	1617	4	90	4179.65	652.938	75.5555	0.990866	0.99988	0
Control1	chr01	38434844	38435240	chr01_38434844_38435240	397	859	34	98	5047.65	250.515	18.2627	0.972327	0.981045	0
Control1	chr01	38497110	38497400	chr01_38497110_38497400	291	1487	1	52	2303.95	497.055	26.5203	0.859256	0.785098	0
Control1	chr01	38548065	38548468	chr01_38548065_38548468	404	4761	27	286	12225.5	1345.36	96.4892	0.991723	0.992309	0
Control1	chr01	38580521	38580878	chr01_38580521_38580878	358	1313	42	133	6194.9	392.784	23.5065	0.995793	0.995413	0
Control1	chr01	38586197	38586574	chr01_38586197_38586574	378	2540	72	145	6400.85	746.382	41.5647	0.999695	0.990765	0
Control1	chr01	38587170	38587536	chr01_38587170_38587536	367	527	7	7	107	158.437	25.2721	0.855932	0.863456	0
Control1	chr01	38590945	38591580	chr01_38590945_38591580	636	1092	5	9	460.53	199.291	18.8734	0.474071	0.331085	0
Control1	chr01	38711101	38711423	chr01_38711101_38711423	323	1552	38	4	159	458.543	77.4763	0.828588	0.9585	0
Control1	chr01	38711107	38711420	chr01_38711107_38711420	314	1549	8	74	3766.68	468.665	45.6301	0.822314	0.958643	0
Control1	chr01	38774188	38774394	chr01_38774188_38774394	207	922	3	55	2449.12	400.374	56.3507	0.609155	0.669181	0
Control1	chr01	38783766	38784072	chr01_38783766_38784072	307	527	8	6	138	186.141	75.4262	0.391118	0.526736	0
Control1	chr01	38784174	38784616	chr01_38784174_38784616	443	634	24	6	116	153.081	48.882	0.473436	0.455842	0
Control1	chr01	38792946	38793310	chr01_38792946_38793310	365	7145	474	309	16732	1939.77	563.672	0.883523	0.774201	0
Control1	chr01	38792985	38793270	chr01_38792985_38793270	286	6919	6	348	14773.6	2232.44	79.1012	0.795094	0.74552	0
Control1	chr01	38851223	38851586	chr01_38851223_38851586	364	1911	23	50	1440	597.383	179.574	0.835514	0.958224	0
Control1	chr01	38906057	38907283	chr01_38906057_38907283	1227	1526	12	30	1536	164.194	27.614	0.992433	0.638444	0
Control1	chr01	38916158	38916392	chr01_38916158_38916392	235	8194	210	1677	72390.8	3422.85	610	0.984665	0.970734	0
Control1	chr01	38938915	38939514	chr01_38938915_38939514	600	3320	244	105	5133.8	656.481	286.554	0.857621	0.770201	0
Control1	chr01	38939008	38939425	chr01_38939008_38939425	418	3100	114	104	5631.92	842.245	56.5585	0.769794	0.761033	0
Control1	chr01	38967140	38967760	chr01_38967140_38967760	621	2228	38	130	5858.06	434.485	49.1536	0.850201	0.990562	0
Control1	chr01	39029199	39029734	chr01_39029199_39029734	536	1307	8	89	3780.58	304.559	23.1768	0.940596	1	0
Control1	chr01	39046693	39046851	chr01_39046693_39046851	159	420	17	9	462	235.994	43.9169	0.998571	0.999746	0
Control1	chr01	39046697	39046848	chr01_39046697_39046848	152	420	4	15	946	243.887	22.0381	0.986279	0.993813	0
Control1	chr01	39047386	39048278	chr01_39047386_39048278	893	1718	42	92	4705.94	249.041	35.2453	0.976645	0.988796	0
Control1	chr01	39192253	39192915	chr01_39192253_39192915	663	3420	42	199	10012.9	639.233	50.2353	0.986102	0.996988	0
Control1	chr01	39261565	39262220	chr01_39261565_39262220	656	4521	64	325	15408.4	869.49	95.9618	0.976519	0.999554	0
Control1	chr01	39341678	39341977	chr01_39341678_39341977	300	641	57	12	707.58	197.87	135.646	0.766742	0.929235	0
Control1	chr01	39341789	39341971	chr01_39341789_39341971	183	606	24	63	2787.93	304.39	34.5409	0.869324	0.931197	0
Control1	chr01	39345096	39345712	chr01_39345096_39345712	617	3411	106	41	1618.1	681.25	211.671	0.926976	0.921241	0
Control1	chr01	39345147	39345657	chr01_39345147_39345657	511	3328	20	34	1716	774.704	51.1318	0.83167	0.816877	0
Control1	chr01	39392171	39392436	chr01_39392171_39392436	266	2978	32	74	3624	1064.94	140.58	0.904089	0.900298	0
Control1	chr01	39401396	39401705	chr01_39401396_39401705	310	1129	2	125	5769.5	355.845	41.809	0.977272	0.649093	0
Control1	chr01	39475202	39475864	chr01_39475202_39475864	663	1537	39	123	6305.76	291.677	30.3883	0.927105	0.980401	0
Control1	chr01	39546131	39546415	chr01_39546131_39546415	285	1783	23	24	767.28	514.246	217.145	0.973663	0.986461	0
Control1	chr01	39565001	39565391	chr01_39565001_39565391	391	1955	35	161	8183	553.082	65.9025	0.991565	0.999981	0
Control1	chr01	39585342	39585486	chr01_39585342_39585486	145	7100	1	539	28241	3911.35	226.837	0.859897	0.997675	0
Control1	chr01	39600505	39600876	chr01_39600505_39600876	372	3086	273	447	17501.1	921.499	89.8699	0.999813	0.998811	0
Control1	chr01	39626614	39626930	chr01_39626614_39626930	317	1809	14	360	15923.9	585.193	42.252	0.983032	0.878807	0
Control1	chr01	39692574	39692846	chr01_39692574_39692846	273	902	9	83	3633.72	314.717	31.1576	0.992527	0.962622	0
Control1	chr01	39742049	39742231	chr01_39742049_39742231	183	1917	12	102	5078	923.687	110.842	0.949263	0.779168	0
Control1	chr01	39742603	39742922	chr01_39742603_39742922	320	7052	38	409	20299.3	2218.07	137.43	0.896903	0.997794	0
Control1	chr01	39756439	39756808	chr01_39756439_39756808	370	2325	49	53	1101.88	744.295	116.68	0.973366	0.99524	0
Control1	chr01	39780966	39781330	chr01_39780966_39781330	365	874	36	36	1776	234.245	140.122	0.968302	0.552497	0
Control1	chr01	39827307	39827920	chr01_39827307_39827920	614	631	4	9	523	111.918	69.5062	0.580793	0.706268	0
Control1	chr01	39828602	39828747	chr01_39828602_39828747	146	1550	2	163	7665.85	834.607	67.3529	0.988231	0.994481	0
Control1	chr01	39836360	39836729	chr01_39836360_39836729	370	4205	51	392	16832	1206.22	47.658	0.992936	0.999958	0
Control1	chr01	39854420	39854962	chr01_39854420_39854962	543	2257	32	134	7043.64	497.862	48.3333	0.979439	0.81542	0
Control1	chr01	39865429	39865757	chr01_39865429_39865757	329	22134	91	1090	50899	7015.36	575.038	0.988078	0.99995	0
Control1	chr01	39866739	39867113	chr01_39866739_39867113	375	1309	36	123	6052.86	384.412	47.2782	0.865012	0.993316	0
Control1	chr01	39890303	39890622	chr01_39890303_39890622	320	31524	383	819	39131.9	9717.26	1142.87	0.994254	0.977639	0
Control1	chr01	39913396	39913622	chr01_39913396_39913622	227	799	2	148	7111.81	324.429	26.1491	0.870849	0.995592	0
Control1	chr01	39919488	39919911	chr01_39919488_39919911	424	52619	767	121	5688.75	10126	9500.29	0.991686	0.99923	0
Control1	chr01	39919673	39919888	chr01_39919673_39919888	216	51783	23	2573	119522	19175.1	3100.67	0.925923	0.991564	0
Control1	chr01	39937505	39937843	chr01_39937505_39937843	339	1210	4	119	5240.79	341.917	56.1943	0.692527	0.957394	0
Control1	chr01	40031527	40031875	chr01_40031527_40031875	349	1920	102	108	4587.72	583.029	50.0617	0.989693	0.99159	0
Control1	chr01	40046961	40047205	chr01_40046961_40047205	245	2697	18	77	3729.86	1045.95	144.591	0.910824	0.992603	0
Control1	chr01	40093743	40094121	chr01_40093743_40094121	379	1527	43	114	5323.9	437.169	27.8912	0.856015	0.998124	0
Control1	chr01	40111997	40112631	chr01_40111997_40112631	635	1635	52	92	4566	319.674	22.1369	0.948228	0.986971	0
Control1	chr01	40119544	40119988	chr01_40119544_40119988	445	10334	216	3	149	2610.05	683.813	0.998491	0.983644	0
Control1	chr01	40119559	40119977	chr01_40119559_40119977	419	10323	179	617	29653	2762.81	298.977	0.987725	0.981598	0
Control1	chr01	40129413	40129728	chr01_40129413_40129728	316	2764	30	164	8647.4	838.057	189.504	0.867335	0.994457	0
Control1	chr01	40141997	40142742	chr01_40141997_40142742	746	1825	35	120	5784.93	306.929	29.5672	0.915983	0.99987	0
Control1	chr01	40164613	40164930	chr01_40164613_40164930	318	21109	293	310	7617.99	6613.35	1777.2	0.994036	0.98964	0
Control1	chr01	40192536	40192715	chr01_40192536_40192715	180	1653	69	2	132	811.229	163.871	0.993565	0.998511	0
Control1	chr01	40192538	40192711	chr01_40192538_40192711	174	1653	31	141	6406.97	839.139	67.4263	0.993733	0.99822	0
Control1	chr01	40242191	40243001	chr01_40242191_40243001	811	4137	100	134	6730.87	650.178	43.0961	0.99168	0.976481	0
Control1	chr01	40249385	40249691	chr01_40249385_40249691	307	9763	23	627	31288	3146.05	214.682	0.992072	0.967864	0
Control1	chr01	40263638	40263968	chr01_40263638_40263968	331	4712	45	347	15729.9	1438.52	89.4478	0.999904	0.999006	0
Control1	chr01	40279334	40279661	chr01_40279334_40279661	328	13895	158	475	23070	4288.18	775.207	0.994217	0.955767	0
Control1	chr01	40322800	40323104	chr01_40322800_40323104	305	4542	30	175	8765.98	1517.27	166.242	0.984507	0.999778	0
Control1	chr01	40331713	40332728	chr01_40331713_40332728	1016	3033	75	92	4698	387.372	102.319	0.90795	0.939812	0
Control1	chr01	40414560	40414809	chr01_40414560_40414809	250	51321	30	1964	73647	20200.7	1645.01	0.991923	0.990855	0
Control1	chr01	40415395	40415851	chr01_40415395_40415851	457	1197	6	35	1610.89	309.491	23.3193	0.981704	0.803277	0
Control1	chr01	40492613	40492981	chr01_40492613_40492981	369	1191	12	96	4987.88	363.261	36.9293	0.992843	0.871844	0
Control1	chr01	40508605	40509145	chr01_40508605_40509145	541	2536	61	174	7372.44	594.289	52.665	0.827385	0.988478	0
Control1	chr01	40551788	40552121	chr01_40551788_40552121	334	3197	11	163	7542.93	993.138	52.2829	0.991901	0.995065	0
Control1	chr01	40629454	40629702	chr01_40629454_40629702	249	9974	7	511	25127.6	3717.79	215.091	0.967725	0.995577	0
Control1	chr01	40630573	40630971	chr01_40630573_40630971	399	1726	18	72	3644.99	487.399	31.4614	0.989638	0.993464	0
Control1	chr01	40840838	40841417	chr01_40840838_40841417	580	6824	137	14	597.96	1313.82	743.229	0.983425	0.962662	0
Control1	chr01	40840860	40841393	chr01_40840860_40841393	534	6820	123	20	1040.9	1414.79	686.703	0.942584	0.920191	0
Control1	chr01	40872121	40872505	chr01_40872121_40872505	385	3683	85	427	18461.4	1043.38	67.1838	0.978647	0.985438	0
Control1	chr01	40896438	40896779	chr01_40896438_40896779	342	591	18	115	4653.91	185.903	15.3676	0.957896	0.982163	0
Control1	chr01	40897299	40897918	chr01_40897299_40897918	620	3892	90	220	11157	762.945	88.47	0.598138	0.569498	0
Control1	chr01	40976965	40977231	chr01_40976965_40977231	267	1626	51	3	145.99	582.741	148.819	0.983788	0.995368	0
Control1	chr01	40976973	40977221	chr01_40976973_40977221	249	1626	2	67	2986.54	619.79	51.4201	0.971245	0.989552	0
Control1	chr01	41012522	41012880	chr01_41012522_41012880	359	3230	24	81	3697.27	992.05	113.057	0.981482	0.995899	0
Control1	chr01	41047192	41047476	chr01_41047192_41047476	285	4348	5	384	17616.9	1524.61	113.338	0.989328	0.999455	0
Control1	chr01	41048233	41048536	chr01_41048233_41048536	304	13116	548	39	1673.98	4064.89	1989.81	0.998314	0.958488	0
Control1	chr01	41048251	41048489	chr01_41048251_41048489	239	13053	4	1230	58911.6	5089.18	307.223	0.984859	0.952491	0
Control1	chr01	41081513	41082035	chr01_41081513_41082035	523	3531	31	101	5034.93	786.784	113.498	0.68085	0.975503	0
Control1	chr01	41098140	41098488	chr01_41098140_41098488	349	2588	16	136	6270.96	780.971	43.4707	0.992367	0.999922	0
Control1	chr01	41133956	41134057	chr01_41133956_41134057	102	2027	3	210	9395.64	1330.47	97.1488	0.818562	0.752113	0
Control1	chr01	41158586	41159087	chr01_41158586_41159087	502	1128	48	100	4271.84	267.008	23.7431	0.655916	0.999887	0
Control1	chr01	41293573	41294054	chr01_41293573_41294054	482	2279	90	111	5171.97	561.299	45.2645	0.999643	0.990507	0
Control1	chr01	41345384	41345612	chr01_41345384_41345612	229	2975	4	360	15215.2	1223.19	87.0649	0.883943	0.918679	0
Control1	chr01	41353696	41354338	chr01_41353696_41354338	643	1379	32	76	3244	268.48	27.4978	0.722212	0.646434	0
Control1	chr01	41368645	41369151	chr01_41368645_41369151	507	6305	81	79	2651.63	1563.73	102.415	0.990053	0.978636	0
Control1	chr01	41494975	41495143	chr01_41494975_41495143	169	714	4	9	264	368.423	33.5674	0.957193	0.726716	0
Control1	chr01	41506928	41507225	chr01_41506928_41507225	298	1085	16	58	2825.74	364.68	49.6381	0.997389	0.984508	0
Control1	chr01	41552438	41552726	chr01_41552438_41552726	289	2368	12	97	4999.95	748.007	109.012	0.990208	0.803392	0
Control1	chr01	41563310	41563514	chr01_41563310_41563514	205	3786	3	178	8166.92	1529.08	195.084	0.667917	0.989226	0
Control1	chr01	41600745	41601081	chr01_41600745_41601081	337	7016	174	46	2463	1979.71	799.411	0.869957	0.993604	0
Control1	chr01	41601422	41601787	chr01_41601422_41601787	366	606	6	47	2284.97	183.962	20.9064	0.905815	0.999659	0
Control1	chr01	41644547	41645225	chr01_41644547_41645225	679	1865	96	128	6474	348.54	35.9454	0.986842	0.996631	0
Control1	chr01	41676602	41676999	chr01_41676602_41676999	398	2328	18	80	3979.35	629.36	33.0988	0.979818	0.896482	0
Control1	chr01	41767972	41768264	chr01_41767972_41768264	293	1613	14	95	4469.94	538.517	55.3019	0.887568	0.999701	0
Control1	chr01	41788624	41789383	chr01_41788624_41789383	760	112664	113	16	349.92	15082.5	18044.9	0.999913	0.958532	0
Control1	chr01	41839306	41839639	chr01_41839306_41839639	334	1906	57	82	3733.72	581.03	71.8221	0.978118	0.998495	0
Control1	chr01	42071987	42072217	chr01_42071987_42072217	231	749	32	12	528	257.139	173.397	0.998375	0.99984	0
Control1	chr01	42134307	42134547	chr01_42134307_42134547	241	2751	4	271	13126	1083.62	95.3063	0.941116	0.998473	0
Control1	chr01	42229570	42229862	chr01_42229570_42229862	293	2890	1	153	7739	964.178	61.5232	0.991813	0.994135	0
Control1	chr01	42325630	42326039	chr01_42325630_42326039	410	1855	32	116	6365	515.775	40.9425	0.991611	0.594213	0
Control1	chr01	42326313	42326522	chr01_42326313_42326522	210	3493	6	181	7864.94	1557.56	145.468	0.766694	0.916067	0
Control1	chr01	42327232	42327513	chr01_42327232_42327513	282	3275	4	284	12064.1	1167.07	80.1411	0.983802	0.981131	0
Control1	chr01	42374880	42375180	chr01_42374880_42375180	301	1153	10	65	2992	341.55	54.9218	0.978562	0.603951	0
Control1	chr01	42384332	42384526	chr01_42384332_42384526	195	4510	122	444	17252.3	1966.21	135.059	0.731577	0.999778	0
Control1	chr01	42406366	42406637	chr01_42406366_42406637	272	4633	3	335	16380.9	1648.69	97.5025	0.959027	0.991983	0
Control1	chr01	42435910	42436283	chr01_42435910_42436283	374	2108	34	87	4146	573.013	110.113	0.994333	0.700347	0
Control1	chr01	42461487	42461786	chr01_42461487_42461786	300	2375	18	134	5724.97	802.903	81.1183	0.987009	0.992385	0
Control1	chr01	42589762	42590121	chr01_42589762_42590121	360	960	42	59	3294	275.953	46.3612	0.703171	0.94233	0
Control1	chr01	42626889	42627163	chr01_42626889_42627163	275	8468	1	447	20798.3	2984	235.693	0.992041	0.999872	0
Control1	chr01	42665065	42665280	chr01_42665065_42665280	216	1246	26	93	4092	545.409	38.0853	0.935063	0.99584	0
Control1	chr01	42704859	42705336	chr01_42704859_42705336	478	1158	20	10	269.9	291.585	35.6492	0.899838	0.94808	0
Control1	chr01	42765274	42765730	chr01_42765274_42765730	457	1966	18	29	1557.84	496.875	52.7576	0.858942	0.948136	0
Control1	chr01	42773466	42774006	chr01_42773466_42774006	541	1286	72	115	5852.98	285.328	21.944	0.674785	0.999893	0
Control1	chr01	42780104	42780388	chr01_42780104_42780388	285	1544	44	92	4716	532.271	116.643	0.707647	0.995411	0
Control1	chr01	1064559	1065034	chr01_1064559_1065034	476	1580	34	102	4467.93	382.676	102.13	0.998709	0.999931	0
Control1	chr01	5619332	5620178	chr01_5619332_5620178	847	1087	3	8	181.94	167.826	38.4156	0.644261	0.957694	0
Control1	chr01	7634927	7635115	chr01_7634927_7635115	189	1365	312	4	221.98	568.309	332.946	0.958001	0.889128	0
Control1	chr01	7700322	7700564	chr01_7700322_7700564	243	4420	117	92	4483.92	1752.88	550.46	0.958532	0.995811	0
Control1	chr01	7814815	7815296	chr01_7814815_7815296	482	918	24	50	1991.22	229.177	18.5368	0.878461	0.600199	0
Control1	chr01	10862567	10863152	chr01_10862567_10863152	586	12800	145	60	1273.68	2538.93	810.302	0.950733	0.846472	0
Control1	chr01	13811529	13811851	chr01_13811529_13811851	323	1451	2	44	2169.94	428.078	99.319	0.992183	0.606698	0
Control1	chr01	14057434	14058763	chr01_14057434_14058763	1330	1629	10	44	2215	166.235	22.124	0.977714	1	0
Control1	chr01	15613780	15614861	chr01_15613780_15614861	1082	5927	117	191	9729.62	729.027	85.4626	0.98526	0.992321	0
Control1	chr01	16285520	16285926	chr01_16285520_16285926	407	1405	32	15	670	347.751	69.5485	0.461021	0.863609	0
Control1	chr01	16531425	16531938	chr01_16531425_16531938	514	7429	162	404	19254.9	1769.8	67.9085	0.968708	0.999983	0
Control1	chr01	17203109	17203408	chr01_17203109_17203408	300	6124	11	147	6764.77	2109.1	171.057	0.975738	0.922844	0
Control1	chr01	18694028	18694317	chr01_18694028_18694317	290	6377	30	127	6862.26	2299.6	181.724	0.969837	0.878757	0
Control1	chr01	19169044	19169513	chr01_19169044_19169513	470	778	6	28	1467.89	191.348	29.4789	0.990587	0.683429	0
Control1	chr01	19234632	19234929	chr01_19234632_19234929	298	1102	3	86	3726.77	351.805	28.0087	0.986429	0.998906	0
Control1	chr01	22855514	22855889	chr01_22855514_22855889	376	1374	27	99	4773	406.419	22.684	0.99183	0.98054	0
Control1	chr01	23445005	23445529	chr01_23445005_23445529	525	2862	66	150	6726.13	675.884	53.9471	0.991737	0.883714	0
Control1	chr01	24198851	24199502	chr01_24198851_24199502	652	6181	34	65	3336.22	1162.66	212.866	0.770039	0.96486	0
Control1	chr01	24329490	24330400	chr01_24329490_24330400	911	2027	42	138	6567.9	296.043	18.3833	0.991629	0.987545	0
Control1	chr01	25181636	25182250	chr01_25181636_25182250	615	2426	130	96	5502.81	494.73	91.075	0.992133	0.997482	0
Control1	chr01	25378663	25379014	chr01_25378663_25379014	352	2031	5	86	3882	566.781	82.8229	0.989554	0.994109	0
Control1	chr01	26017595	26018070	chr01_26017595_26018070	476	2960	27	9	194.88	669.284	374.965	0.706245	0.891741	0
Control1	chr01	26033824	26034214	chr01_26033824_26034214	391	1924	52	42	2129	507.238	140.412	0.839014	0.857717	0
Control1	chr01	26198014	26198247	chr01_26198014_26198247	234	1386	104	20	1060	492.631	223.939	0.901703	0.620622	0
Control1	chr01	26689497	26689736	chr01_26689497_26689736	240	1419	2	67	2933.96	518.615	111.622	0.705454	0.998903	0
Control1	chr01	27541347	27541915	chr01_27541347_27541915	569	2861	134	231	9998.75	627.44	29.3534	0.866852	0.999762	0
Control1	chr01	28737076	28737603	chr01_28737076_28737603	528	400	6	14	570	74.9431	42.2616	0.779262	0.437197	0
Control1	chr01	29916993	29917242	chr01_29916993_29917242	250	2006	4	94	4736	767.265	60.8038	0.9898	0.99649	0
Control1	chr01	30359489	30359772	chr01_30359489_30359772	284	876	36	208	7878.48	294.057	28.1414	0.966874	0.959003	0
Control1	chr01	31031224	31031555	chr01_31031224_31031555	332	1716	6	83	3993.77	531.927	36.3837	0.981736	0.995715	0
Control1	chr01	32669624	32670018	chr01_32669624_32670018	395	4380	35	132	6046	1275.86	118.593	0.987384	0.994316	0
Control1	chr01	33324735	33325129	chr01_33324735_33325129	395	2175	48	216	9732.88	614.454	34.1513	0.953772	0.957346	0
Control1	chr01	33521521	33521763	chr01_33521521_33521763	243	286414	70	5677	259729	108755	7332.43	0.97195	0.926321	0
Control1	chr01	33636292	33636564	chr01_33636292_33636564	273	2076	8	108	3121.53	792.489	134.674	0.964066	0.989907	0
Control1	chr01	33767416	33767756	chr01_33767416_33767756	341	11977	262	466	23613.9	3427.82	955.027	0.95499	0.991257	0
Control1	chr01	34700557	34701694	chr01_34700557_34701694	1138	2493	35	74	4062.84	271.2	42.1413	0.981304	0.912879	0
Control1	chr01	35192552	35193201	chr01_35192552_35193201	650	3277	120	44	1962	598.31	251.38	0.979217	0.971897	0
Control1	chr01	35192600	35192978	chr01_35192600_35192978	379	2812	42	70	3206.64	806.45	62.7431	0.828082	0.546442	0
Control1	chr01	36896001	36896900	chr01_36896001_36896900	900	1869	24	298	14723.9	260.362	33.9923	0.973047	0.989657	0
Control1	chr01	37142189	37142692	chr01_37142189_37142692	504	1255	21	48	2076	268.684	126.184	0.904308	0.611719	0
Control1	chr01	37830328	37831117	chr01_37830328_37831117	790	1485	64	32	1570	228.28	21.2097	0.656429	0.546302	0
Control1	chr01	28704590	28704795	chr01_28704590_28704795	206	15357	453	42	1844.77	6995.66	4133.87	0.879413	0.95737	0
Control1	chr01	39714749	39715140	chr01_39714749_39715140	392	1155	48	8	179	328.161	36.814	0.744931	0.78923	0
Control1	chr01	42874717	42874969	chr01_42874717_42874969	253	2148	4	102	5032	809.02	52.4271	0.987119	0.9999	0
Control1	chr01	42898432	42899054	chr01_42898432_42899054	623	6254	45	26	620.78	1292.44	247.923	0.900576	0.79065	0
Control1	chr01	42941183	42941591	chr01_42941183_42941591	409	1975	34	37	832.96	529.243	67.2917	0.933351	0.999984	0
Control1	chr01	42970057	42970388	chr01_42970057_42970388	332	4492	30	139	6962	1443.4	132.767	0.892727	0.992412	0
Control1	chr01	43036237	43036637	chr01_43036237_43036637	401	18069	296	124	2725.93	5323.84	787.486	0.981295	0.960933	0
Control1	chr01	43077517	43077855	chr01_43077517_43077855	339	2935	9	137	7061	895.899	38.2372	0.988995	0.999495	0
Control1	chr01	43197129	43197550	chr01_43197129_43197550	422	1449	84	160	8048	372.95	78.7446	0.767868	0.912988	0
Control1	chr01	43255294	43255889	chr01_43255294_43255889	596	1426	22	137	6790	292.304	20.4915	0.976378	0.991862	0
Control1	chr02	8272	8449	chr02_8272_8449	178	1168	2	180	8661.52	520.079	54.2574	0.991313	0.838154	0
Control1	chr02	24562	24916	chr02_24562_24916	355	1265	30	281	14470	369.161	16.3583	0.986737	0.882521	0
Control1	chr02	33151	33809	chr02_33151_33809	659	1373	8	28	1472	234.412	40.0415	0.991411	0.379928	0
Control1	chr02	66079	66479	chr02_66079_66479	401	4679	62	166	8180.98	1283.5	74.2862	0.992338	0.902162	0
Control1	chr02	100250	100600	chr02_100250_100600	351	2010	50	162	6469.89	607.789	47.2537	0.980152	0.999819	0
Control1	chr02	122528	122752	chr02_122528_122752	225	5507	4	353	16365.6	2382.75	219.1	0.992362	0.997217	0
Control1	chr02	178912	179332	chr02_178912_179332	421	1119	24	83	3738	306.45	14.6858	0.968678	0.994467	0
Control1	chr02	196945	197458	chr02_196945_197458	514	817	15	115	4623.66	191.057	35.5295	0.99825	0.994674	0
Control1	chr02	290636	290793	chr02_290636_290793	158	1463	3	294	13859.5	810.325	72.5386	0.976288	0.802053	0
Control1	chr02	359414	359669	chr02_359414_359669	256	2794	6	66	1377.67	1162.3	239.901	0.880301	0.973387	0
Control1	chr02	433070	433258	chr02_433070_433258	189	2398	40	152	7798.38	1188.44	180.089	0.985357	0.999008	0
Control1	chr02	442465	443279	chr02_442465_443279	815	1302	16	15	650.67	205.151	34.8161	0.992172	0.987357	0
Control1	chr02	443958	444352	chr02_443958_444352	395	1059	20	48	2414.1	257.959	61.6088	0.390128	0.825128	0
Control1	chr02	460569	461045	chr02_460569_461045	477	1110	96	80	3631.96	273.468	46.2417	0.943571	0.737448	0
Control1	chr02	469261	469507	chr02_469261_469507	247	5507	22	154	6756.76	2300.48	790.401	0.954417	0.523126	0
Control1	chr02	483211	483488	chr02_483211_483488	278	1591	21	144	7197	529.697	114.704	0.770695	0.990303	0
Control1	chr02	503109	503488	chr02_503109_503488	380	3212	42	315	15978.7	929.359	56.1974	0.990489	0.839262	0
Control1	chr02	594123	594464	chr02_594123_594464	342	4809	92	60	3115.26	1390.83	739.697	0.99599	0.999898	0
Control1	chr02	594181	594395	chr02_594181_594395	215	4586	1	111	4593.05	1950.11	131.303	0.878034	0.865214	0
Control1	chr02	603461	603917	chr02_603461_603917	457	3743	74	18	418	998.011	344.517	0.941024	0.963551	0
Control1	chr02	692351	692699	chr02_692351_692699	349	1215	10	14	366	395.098	94.283	0.690114	0.824269	0
Control1	chr02	749181	749458	chr02_749181_749458	278	14219	4	699	32735.8	4990.9	275.828	0.991589	0.980943	0
Control1	chr02	763711	763922	chr02_763711_763922	212	2473	60	71	3438.61	1171.81	291.443	0.992065	0.99327	0
Control1	chr02	798731	798998	chr02_798731_798998	268	1762	4	66	3107.58	609.539	65.4186	0.983404	0.688164	0
Control1	chr02	816479	816848	chr02_816479_816848	370	2274	16	55	3019.9	521.423	114.112	0.330972	0.906319	0
Control1	chr02	837537	837700	chr02_837537_837700	164	1088	6	152	7390.08	551.264	44.2394	0.718849	0.6655	0
Control1	chr02	865172	865545	chr02_865172_865545	374	1743	36	50	2245.91	474.442	163.988	0.820935	0.99893	0
Control1	chr02	876510	876984	chr02_876510_876984	475	2302	50	209	9325.47	505.973	142.664	0.470909	0.962864	0
Control1	chr02	929289	929577	chr02_929289_929577	289	14964	4	999	46452.7	5151.31	273.733	0.987273	0.991421	0
Control1	chr02	938775	939070	chr02_938775_939070	296	1202	2	104	5579.9	393.875	29.7747	0.958619	0.998826	0
Control1	chr02	1074306	1074536	chr02_1074306_1074536	231	2394	8	99	5023.31	953.143	132.461	0.913042	0.999231	0
Control1	chr02	1107830	1108464	chr02_1107830_1108464	635	3351	54	274	12799.8	661.358	45.0799	0.999968	0.998535	0
Control1	chr02	1161472	1161936	chr02_1161472_1161936	465	1094	10	3	79	213.123	218.85	0.954307	0.835125	0
Control1	chr02	1162653	1163012	chr02_1162653_1163012	360	5323	448	86	3493.96	1354.41	1013.62	0.962733	0.99221	0
Control1	chr02	1162748	1162919	chr02_1162748_1162919	172	4952	6	362	16243.9	2403.04	145.743	0.863719	0.864099	0
Control1	chr02	1187231	1187664	chr02_1187231_1187664	434	711	17	29	1490	176.079	29.3068	0.991337	0.797413	0
Control1	chr02	1191742	1191915	chr02_1191742_1191915	174	649	2	145	6939.61	302.896	15.7884	0.824155	0.786061	0
Control1	chr02	1213176	1213329	chr02_1213176_1213329	154	7706	288	25	1231.88	3933.71	1937.26	0.999454	0.999995	0
Control1	chr02	1213193	1213311	chr02_1213193_1213311	119	7706	4	453	23778.6	4952.69	439.717	0.974908	0.9909	0
Control1	chr02	1488079	1488554	chr02_1488079_1488554	476	2028	60	85	3759.93	521.328	37.6043	0.9999	0.995005	0
Control1	chr02	1489267	1489508	chr02_1489267_1489508	242	2801	56	322	13544.2	1092.05	135.914	0.988081	0.978281	0
Control1	chr02	1564923	1565460	chr02_1564923_1565460	538	1842	45	91	4412.92	423.045	24.2678	0.979442	0.985767	0
Control1	chr02	1581957	1582479	chr02_1581957_1582479	523	1725	66	52	2170.97	383.188	103.881	0.951106	0.970058	0
Control1	chr02	1650775	1651132	chr02_1650775_1651132	358	5519	26	251	12310	1639.77	104.507	0.990655	0.999021	0
Control1	chr02	1691239	1691859	chr02_1691239_1691859	621	2222	45	240	11238	454.192	31.4116	0.982394	0.988574	0
Control1	chr02	1902983	1903369	chr02_1902983_1903369	387	5449	86	183	8432.98	1157.27	597.809	0.99261	0.962601	0
Control1	chr02	1976627	1977292	chr02_1976627_1977292	666	12953	38	138	6527.88	1740.75	651.171	0.682774	0.992258	0
Control1	chr02	2179284	2179593	chr02_2179284_2179593	310	11702	305	10	445	3827.7	836.95	0.998198	0.998135	0
Control1	chr02	2179291	2179589	chr02_2179291_2179589	299	11702	56	699	30751.5	3959.06	470.407	0.990916	0.997894	0
Control1	chr02	2261093	2261440	chr02_2261093_2261440	348	1480	6	94	4947.82	443.164	31.2791	0.965153	0.99419	0
Control1	chr02	2262196	2262598	chr02_2262196_2262598	403	1007	20	39	1589.36	295.637	23.5054	0.99974	0.999966	0
Control1	chr02	2268643	2269432	chr02_2268643_2269432	790	2359	20	12	276.89	296.992	162.662	0.865836	0.580007	0
Control1	chr02	2277450	2277536	chr02_2277450_2277536	87	2086	1	92	4653.82	1574.58	108.268	0.975142	0.961809	0
Control1	chr02	2321964	2322115	chr02_2321964_2322115	152	956	1	95	4745.82	518.901	42.5582	0.983259	0.987869	0
Control1	chr02	2323831	2324150	chr02_2323831_2324150	320	1635	96	60	2614.68	498.981	130.668	0.999868	0.998809	0
Control1	chr02	2426982	2427299	chr02_2426982_2427299	318	1946	112	25	1211	549.953	339.782	0.952585	0.876505	0
Control1	chr02	2429550	2430048	chr02_2429550_2430048	499	2803	40	168	7819.11	487.472	381.13	0.841802	0.817857	0
Control1	chr02	2430832	2431036	chr02_2430832_2431036	205	3603	34	85	3709.91	1176.26	967.229	0.943433	0.997907	0
Control1	chr02	2444677	2444983	chr02_2444677_2444983	307	3380	46	77	3099.59	1085.57	217.742	0.97911	0.991315	0
Control1	chr02	2504755	2505200	chr02_2504755_2505200	446	24828	263	171	5802	6095.2	3337.4	0.931271	0.988345	0
Control1	chr02	2532757	2533061	chr02_2532757_2533061	305	2291	31	213	8693.11	760.355	60.6409	0.934089	0.499507	0
Control1	chr02	2533194	2533567	chr02_2533194_2533567	374	3657	282	2	142	1070.8	176.111	0.697093	0.997694	0
Control1	chr02	2533195	2533558	chr02_2533195_2533558	364	3657	45	227	10910.5	1097.82	52.4099	0.696917	0.99889	0
Control1	chr02	2639163	2639355	chr02_2639163_2639355	193	3856	12	423	20463.8	1724.06	127.684	0.846554	0.978371	0
Control1	chr02	2642080	2642319	chr02_2642080_2642319	240	1335	2	78	3492	516.908	52.1657	0.98042	0.855138	0
Control1	chr02	2647572	2648055	chr02_2647572_2648055	484	1249	79	64	3148.7	309.648	28.6546	0.999587	0.999964	0
Control1	chr02	2780019	2780414	chr02_2780019_2780414	396	4187	64	251	12500.7	1186.45	62.7837	0.867053	0.810731	0
Control1	chr02	2781024	2781242	chr02_2781024_2781242	219	981	60	3	168.93	428.083	153.748	0.8598	0.897758	0
Control1	chr02	2781044	2781233	chr02_2781044_2781233	190	975	2	74	3458.66	485.254	46.6584	0.882117	0.900484	0
Control1	chr02	2817147	2817485	chr02_2817147_2817485	339	1324	32	369	17933.7	405.518	34.4487	0.991062	0.846732	0
Control1	chr02	2863431	2863698	chr02_2863431_2863698	268	9664	9	498	23595.6	3109.48	989.559	0.891384	0.995988	0
Control1	chr02	2875667	2876022	chr02_2875667_2876022	356	1125	20	124	5444	333.301	28.5791	0.992162	0.758714	0
Control1	chr02	2877957	2878479	chr02_2877957_2878479	523	1552	46	60	2974	352.444	51.6253	0.931218	0.989991	0
Control1	chr02	2934446	2934843	chr02_2934446_2934843	398	1424	9	90	4517.52	351.285	75.0798	0.854623	0.514575	0
Control1	chr02	2970662	2971756	chr02_2970662_2971756	1095	1227	7	107	4484.64	148.834	18.0842	0.334737	0.970709	0
Control1	chr02	3005085	3005383	chr02_3005085_3005383	299	3935	318	24	1092	1264.12	412.12	0.90762	0.977009	0
Control1	chr02	3005102	3005371	chr02_3005102_3005371	270	3931	177	1025	44371.3	1396.57	88.788	0.928555	0.976233	0
Control1	chr02	3022604	3022793	chr02_3022604_3022793	190	1683	2	194	9352	796.894	53.7569	0.985675	0.914893	0
Control1	chr02	3026546	3026913	chr02_3026546_3026913	368	1276	14	90	4464	388.144	39.5548	0.94405	0.988826	0
Control1	chr02	3042423	3042704	chr02_3042423_3042704	282	1331	1	87	4391.99	458.132	26.9192	0.983563	0.998326	0
Control1	chr02	3208788	3209125	chr02_3208788_3209125	338	3012	51	160	7640.78	948.709	82.4992	0.979254	0.999956	0
Control1	chr02	3216844	3217026	chr02_3216844_3217026	183	584	2	59	2584.97	298.038	25.5047	0.992016	0.883942	0
Control1	chr02	3217389	3217587	chr02_3217389_3217587	199	905	2	128	6237.58	409.722	20.4507	0.758312	0.853001	0
Control1	chr02	3232816	3233202	chr02_3232816_3233202	387	15936	273	799	34577.6	4535.16	451.85	0.972232	0.999976	0
Control1	chr02	3233909	3234076	chr02_3233909_3234076	168	2222	6	156	7513.56	1131.78	105.179	0.990034	0.998715	0
Control1	chr02	3251101	3251523	chr02_3251101_3251523	423	2473	33	84	3948	654.86	62.2407	0.961889	0.964847	0
Control1	chr02	3288465	3288779	chr02_3288465_3288779	315	3728	78	258	12040.8	1180.83	77.9295	0.984241	0.809566	0
Control1	chr02	3322376	3322590	chr02_3322376_3322590	215	11959	5	543	26867.5	5442.08	438.86	0.801727	0.996143	0
Control1	chr02	3338424	3338803	chr02_3338424_3338803	380	1954	32	54	2385.9	531.871	180.654	0.996247	0.823148	0
Control1	chr02	3361710	3362158	chr02_3361710_3362158	449	1780	36	124	6190	413.83	108.543	0.767573	0.774462	0
Control1	chr02	3406435	3406753	chr02_3406435_3406753	319	1697	24	110	4386.69	550.135	40.3988	0.999925	0.999854	0
Control1	chr02	3408444	3408613	chr02_3408444_3408613	170	1864	1	293	13902	959.124	88.3349	0.987091	0.994846	0
Control1	chr02	3409536	3409866	chr02_3409536_3409866	331	2071	8	165	8082.66	648.1	37.7836	0.988818	0.997498	0
Control1	chr02	3424870	3425557	chr02_3424870_3425557	688	4163	114	134	4381.38	787.495	62.9198	0.926617	0.99162	0
Control1	chr02	3465664	3466118	chr02_3465664_3466118	455	2961	66	133	6778	758.648	187.265	0.638489	0.997902	0
Control1	chr02	3466367	3466541	chr02_3466367_3466541	175	507	14	19	886.94	256.511	67.3481	0.995288	0.985192	0
Control1	chr02	3477166	3477528	chr02_3477166_3477528	363	798	54	240	10142	235.213	12.5681	0.772834	0.910417	0
Control1	chr02	3540893	3541876	chr02_3540893_3541876	984	1466	77	160	6768.94	188.817	20.7676	0.926912	0.566631	0
Control1	chr02	3562535	3562990	chr02_3562535_3562990	456	42127	112	58	1289.92	10524.9	6257.36	0.998282	0.994305	0
Control1	chr02	3580018	3580254	chr02_3580018_3580254	237	1210	9	166	6941.77	463.042	34.4377	0.806308	0.999931	0
Control1	chr02	3601529	3601812	chr02_3601529_3601812	284	1463	22	42	2114.96	490.396	91.6158	0.769046	0.901853	0
Control1	chr02	3653184	3653467	chr02_3653184_3653467	284	4312	96	6	70	1556.22	617.766	0.994577	0.998754	0
Control1	chr02	3673392	3674173	chr02_3673392_3674173	782	1256	26	24	1096	210.584	59.0197	0.877817	0.969425	0
Control1	chr02	3685135	3685412	chr02_3685135_3685412	278	1748	4	96	4920.3	600.43	72.4249	0.989294	0.992609	0
Control1	chr02	3724066	3724534	chr02_3724066_3724534	469	1050	12	67	3326.58	270.006	17.7756	0.914367	0.829865	0
Control1	chr02	3765060	3765990	chr02_3765060_3765990	931	2853	52	111	4815.64	308.557	291.095	0.602564	0.646893	0
Control1	chr02	3816356	3816659	chr02_3816356_3816659	304	17511	94	510	10791.7	6514.07	3030.26	0.918567	0.538106	0
Control1	chr02	3846914	3847264	chr02_3846914_3847264	351	3300	34	107	5070.92	936.48	134.229	0.920568	0.526132	0
Control1	chr02	3910231	3910443	chr02_3910231_3910443	213	1045	1	45	1719.77	481.967	52.3519	0.994287	0.986476	0
Control1	chr02	3962898	3963279	chr02_3962898_3963279	382	1220	45	106	4282.88	365.383	34.6787	0.999889	0.988511	0
Control1	chr02	4002671	4003135	chr02_4002671_4003135	465	1023	14	32	1579	264.78	20.4361	0.992159	0.99796	0
Control1	chr02	4105562	4106169	chr02_4105562_4106169	608	4087	70	285	15174.7	846.99	47.3848	0.991838	0.998776	0
Control1	chr02	4114338	4114633	chr02_4114338_4114633	296	13797	577	40	1785.92	4256.49	2922.1	0.97212	0.965655	0
Control1	chr02	4114351	4114617	chr02_4114351_4114617	267	13779	526	50	2081.66	4685.21	2756.43	0.968315	0.962918	0
Control1	chr02	4114410	4114564	chr02_4114410_4114564	155	13232	66	275	12356.4	6968.95	465.48	0.868706	0.883791	0
Control1	chr02	4186279	4186734	chr02_4186279_4186734	456	15183	344	1111	48864.5	3895.91	231.317	0.99511	0.991528	0
Control1	chr02	4227305	4227661	chr02_4227305_4227661	357	4560	55	93	3801.26	1453.63	251.414	0.991881	0.993153	0
Control1	chr02	4239686	4240657	chr02_4239686_4240657	972	2816	6	10	397.28	358.386	194.583	0.842589	0.866386	0
Control1	chr02	4256071	4256410	chr02_4256071_4256410	340	1497	2	11	254.95	459.375	98.7414	0.916246	0.972694	0
Control1	chr02	4274359	4274742	chr02_4274359_4274742	384	1416	56	92	3664.88	408.279	44.679	0.999948	0.998023	0
Control1	chr02	4282452	4282883	chr02_4282452_4282883	432	1234	24	113	5517	338.557	22.8965	0.941178	0.998025	0
Control1	chr02	4283384	4283737	chr02_4283384_4283737	354	2417	18	186	9155.04	718.261	36.8829	0.991503	0.989211	0
Control1	chr02	4350860	4351347	chr02_4350860_4351347	488	3817	106	88	4302.94	840.895	315.366	0.855078	0.970214	0
Control1	chr02	4364589	4364909	chr02_4364589_4364909	321	8895	300	34	1077.78	2620.47	1354.23	0.999752	0.999978	0
Control1	chr02	4376489	4377157	chr02_4376489_4377157	669	3830	106	307	13101.3	723.665	45.177	0.995983	0.999946	0
Control1	chr02	4388627	4388831	chr02_4388627_4388831	205	7388	8	442	19262.4	3473.76	303.415	0.988379	0.982061	0
Control1	chr02	4407417	4407903	chr02_4407417_4407903	487	1649	68	37	1933.88	378.193	95.7822	0.408356	0.914911	0
Control1	chr02	4422636	4423031	chr02_4422636_4423031	396	2059	26	143	6711.66	574.61	43.7846	0.935015	0.958283	0
Control1	chr02	4487811	4487999	chr02_4487811_4487999	189	4069	2	320	16189	1970.79	95.634	0.990368	0.999995	0
Control1	chr02	4506164	4506509	chr02_4506164_4506509	346	958	4	57	2910	284.565	27.1528	0.968252	0.999936	0
Control1	chr02	4509124	4509413	chr02_4509124_4509413	290	5209	127	102	5224.53	1714.04	766.087	0.991029	0.999925	0
Control1	chr02	4509160	4509378	chr02_4509160_4509378	219	5185	55	154	6127.77	2097.07	415.901	0.915501	0.909455	0
Control1	chr02	4567896	4568657	chr02_4567896_4568657	762	3507	72	133	5489.75	599.252	52.5041	0.805035	0.995795	0
Control1	chr02	4668373	4668619	chr02_4668373_4668619	247	714	6	72	3031.86	262.707	15.4395	0.504599	0.909571	0
Control1	chr02	4719117	4719940	chr02_4719117_4719940	824	2212	99	90	3923.54	354.383	27.3014	0.999971	0.972129	0
Control1	chr02	4731324	4731956	chr02_4731324_4731956	633	1435	68	119	4182.05	280.892	28.0983	0.558182	0.977806	0
Control1	chr02	4795963	4796230	chr02_4795963_4796230	268	6861	4	330	16179.1	2412.76	179.276	0.962103	0.918538	0
Control1	chr02	4850485	4850772	chr02_4850485_4850772	288	916	6	48	2061	311.575	22.9651	0.992652	0.999967	0
Control1	chr02	4851610	4851773	chr02_4851610_4851773	164	694	12	118	4644.47	336.252	19.4294	0.678096	0.992986	0
Control1	chr02	4859636	4860102	chr02_4859636_4860102	467	3042	64	139	7036.89	786.24	53.5101	0.991645	0.999857	0
Control1	chr02	4862538	4862938	chr02_4862538_4862938	401	2816	108	141	6361.39	805.63	79.4945	0.999947	0.999305	0
Control1	chr02	4900069	4900752	chr02_4900069_4900752	684	1566	21	52	2309.76	291.337	40.5913	0.97583	0.919816	0
Control1	chr02	4919264	4919559	chr02_4919264_4919559	296	6753	22	296	5789.24	2644.64	1213.35	0.970986	0.905556	0
Control1	chr02	4924807	4925132	chr02_4924807_4925132	326	5665	26	48	894.94	1671.06	222.775	0.981922	0.803462	0
Control1	chr02	4933119	4933492	chr02_4933119_4933492	374	892	24	65	3579	249.81	29.8686	0.795574	0.603207	0
Control1	chr02	4969617	4969866	chr02_4969617_4969866	250	3017	8	50	2104.61	1134.92	181.581	0.995127	0.469672	0
Control1	chr02	4969636	4970113	chr02_4969636_4970113	478	4070	42	126	6417.48	918.411	259.866	0.917051	0.996871	0
Control1	chr02	5049278	5049637	chr02_5049278_5049637	360	487	1	8	473	135.95	41.6858	0.735411	0.803384	0
Control1	chr02	5281510	5281854	chr02_5281510_5281854	345	783	75	5	239	223.855	106.506	0.756082	0.648571	0
Control1	chr02	5281989	5282181	chr02_5281989_5282181	193	240	3	47	2134	109.875	8.75446	0.58914	0.999812	0
Control1	chr02	5282534	5282700	chr02_5282534_5282700	167	1547	2	226	10420	700.006	115.001	0.987067	0.589596	0
Control1	chr02	5316082	5316524	chr02_5316082_5316524	443	3130	88	68	3614	718.57	447.882	0.945913	0.980037	0
Control1	chr02	5316195	5316431	chr02_5316195_5316431	237	2901	3	126	5937.44	1132.22	76.1398	0.800154	0.827608	0
Control1	chr02	5414553	5414786	chr02_5414553_5414786	234	12744	349	174	8265.66	4988.42	1033.93	0.996467	0.999714	0
Control1	chr02	5414561	5414779	chr02_5414561_5414779	219	12744	10	705	30708.9	5242.17	289.879	0.973898	0.986032	0
Control1	chr02	5437023	5437459	chr02_5437023_5437459	437	843	6	33	1708.39	197.291	24.7624	0.564764	0.528092	0
Control1	chr02	5446701	5447148	chr02_5446701_5447148	448	1389	30	11	566	286.64	178.876	0.986797	0.99866	0
Control1	chr02	5490860	5491269	chr02_5490860_5491269	410	3445	103	69	3349.86	883.956	346.895	0.992342	0.999554	0
Control1	chr02	5545896	5546478	chr02_5545896_5546478	583	2363	36	121	4206.04	545.273	78.9041	0.986341	0.867514	0
Control1	chr02	5550685	5551114	chr02_5550685_5551114	430	1387	54	120	5936	373.515	33.211	0.860478	0.999812	0
Control1	chr02	5554322	5554639	chr02_5554322_5554639	318	1966	3	78	3873	632.11	168.206	0.995984	0.45264	0
Control1	chr02	5554354	5554981	chr02_5554354_5554981	628	2819	84	106	5108	533.872	154.511	0.895729	0.651828	0
Control1	chr02	5617403	5617738	chr02_5617403_5617738	336	2140	11	25	1368.81	630.203	108.075	0.992451	0.7498	0
Control1	chr02	5647313	5648103	chr02_5647313_5648103	791	1573	30	14	296	267.83	41.5691	0.956674	0.993662	0
Control1	chr02	5864351	5865019	chr02_5864351_5865019	669	1613	98	68	2241.85	290.829	45.271	0.462012	0.893465	0
Control1	chr02	5864356	5865007	chr02_5864356_5865007	652	1608	18	296	15337.9	296.816	23.6042	0.463375	0.902156	0
Control1	chr02	5876566	5876876	chr02_5876566_5876876	311	2792	102	496	21567.4	916.994	56.4486	0.999946	0.871169	0
Control1	chr02	5914103	5914548	chr02_5914103_5914548	446	1571	20	53	2429.64	410.879	32.4799	0.983344	0.999897	0
Control1	chr02	5943524	5943813	chr02_5943524_5943813	290	2325	6	38	1948.84	802.377	41.5918	0.716078	0.579946	0
Control1	chr02	5978302	5978636	chr02_5978302_5978636	335	1873	7	165	8000.01	578.56	46.564	0.99219	0.977444	0
Control1	chr02	6008492	6008741	chr02_6008492_6008741	250	1546	128	113	4787.69	576.181	208.634	0.713371	0.926546	0
Control1	chr02	6025266	6025689	chr02_6025266_6025689	424	4226	39	84	3483.44	1096.86	139.847	0.980705	0.838592	0
Control1	chr02	6025285	6025716	chr02_6025285_6025716	432	4266	35	32	1307.98	1079.56	184.313	0.899971	0.891438	0
Control1	chr02	6035967	6036519	chr02_6035967_6036519	553	3580	18	22	906.14	757.409	225.814	0.64336	0.854386	0
Control1	chr02	6036107	6036493	chr02_6036107_6036493	387	3186	18	44	2213.58	903.339	36.5005	0.558487	0.788829	0
Control1	chr02	6082175	6082411	chr02_6082175_6082411	237	2945	2	106	5578.43	1100.81	197.249	0.56361	0.985785	0
Control1	chr02	6104691	6105385	chr02_6104691_6105385	695	3225	116	98	4269.22	576.343	170.565	0.999948	0.943664	0
Control1	chr02	6171025	6171643	chr02_6171025_6171643	619	912	54	77	4040.82	168.385	69.799	0.973075	0.999927	0
Control1	chr02	6180058	6180298	chr02_6180058_6180298	241	7669	52	222	9417.34	2869.02	814.146	0.995376	0.546432	0
Control1	chr02	6180102	6180481	chr02_6180102_6180481	380	9278	83	362	18849.8	2387.66	904.097	0.857298	0.947616	0
Control1	chr02	6185868	6186217	chr02_6185868_6186217	350	1552	6	276	12903.9	476.017	43.1828	0.92193	0.999785	0
Control1	chr02	6297145	6297444	chr02_6297145_6297444	300	1332	1	71	3410.55	446.05	29.2441	0.989192	0.98669	0
Control1	chr02	6304317	6304727	chr02_6304317_6304727	411	855	15	32	1527.73	237.649	16.3809	0.98768	0.584693	0
Control1	chr02	6363250	6363786	chr02_6363250_6363786	537	1086	30	25	944.45	250.95	16.3278	0.999147	0.977494	0
Control1	chr02	6385741	6386098	chr02_6385741_6386098	358	931	27	97	3802.06	283.073	20.6167	0.999962	0.429761	0
Control1	chr02	6386273	6386493	chr02_6386273_6386493	221	4740	2	265	11330.8	2135.1	292.88	0.963336	0.992376	0
Control1	chr02	6440816	6441141	chr02_6440816_6441141	326	3926	20	226	11117.8	1206.93	75.3273	0.874893	0.918387	0
Control1	chr02	6458988	6459772	chr02_6458988_6459772	785	37359	687	38	1850.9	4445.47	5937.79	0.972605	0.491778	0
Control1	chr02	6466187	6466488	chr02_6466187_6466488	302	44119	743	2	121	14079.6	6495.24	0.999499	0.999044	0
Control1	chr02	6466190	6466485	chr02_6466190_6466485	296	44118	999	14	816.98	14365.1	6241.4	0.999417	0.999003	0
Control1	chr02	6466198	6466478	chr02_6466198_6466478	281	44117	830	496	24354.2	15121.4	5457.01	0.997346	0.998504	0
Control1	chr02	6466213	6466463	chr02_6466213_6466463	251	44114	539	675	31814.3	16641.1	3425.97	0.973646	0.978266	0
Control1	chr02	6521406	6521828	chr02_6521406_6521828	423	1000	46	5	100.93	293.062	71.2089	0.993862	0.96089	0
Control1	chr02	6557599	6557926	chr02_6557599_6557926	328	1641	5	79	3928	514.453	41.6972	0.955277	0.998761	0
Control1	chr02	6622135	6622314	chr02_6622135_6622314	180	2884	7	120	5911	1389.58	94.5208	0.952344	0.731619	0
Control1	chr02	6642669	6643788	chr02_6642669_6643788	1120	2296	125	150	6846.81	262.942	37.8596	0.923429	0.973534	0
Control1	chr02	6675463	6675872	chr02_6675463_6675872	410	5864	46	69	3197.98	1597.6	149.831	0.596834	0.557954	0
Control1	chr02	6755305	6755582	chr02_6755305_6755582	278	8817	133	583	25736.7	3064.78	181.201	0.999718	0.999595	0
Control1	chr02	6776576	6776864	chr02_6776576_6776864	289	24683	77	1201	57539.7	8455.92	748.026	0.992357	0.999073	0
Control1	chr02	6789221	6789948	chr02_6789221_6789948	728	6604	258	660	32223.8	1146.21	64.294	0.980885	0.997155	0
Control1	chr02	6899093	6899440	chr02_6899093_6899440	348	584	12	12	280	175.392	40.7431	0.965386	0.931298	0
Control1	chr02	6913677	6914020	chr02_6913677_6914020	344	3863	45	430	21778.5	1177.99	130.975	0.999872	0.68611	0
Control1	chr02	7069585	7070327	chr02_7069585_7070327	743	2772	93	4	265	453.298	255.491	0.391198	0.942974	0
Control1	chr02	7069646	7070260	chr02_7069646_7070260	615	2758	154	105	3897.28	544.594	174.828	0.897535	0.968523	0
Control1	chr02	7069698	7070207	chr02_7069698_7070207	510	2689	50	212	10201	621.332	45.9246	0.851454	0.867035	0
Control1	chr02	7070962	7071210	chr02_7070962_7071210	249	25958	330	2636	112157	9925.46	714.501	0.99685	0.994371	0
Control1	chr02	7078571	7078989	chr02_7078571_7078989	419	944	36	61	3159.9	246.514	26.1344	0.977675	0.870347	0
Control1	chr02	7099429	7099778	chr02_7099429_7099778	350	9133	306	198	8911.53	2488.61	1505.49	0.993739	0.999408	0
Control1	chr02	7099526	7099736	chr02_7099526_7099736	211	8704	102	312	15142.1	3664.97	523.709	0.841741	0.923734	0
Control1	chr02	7107067	7107390	chr02_7107067_7107390	324	2241	4	176	8354.61	715.028	49.5234	0.85681	0.999446	0
Control1	chr02	7137715	7138176	chr02_7137715_7138176	462	1234	37	60	2716	314.798	17.8979	0.991312	0.99148	0
Control1	chr02	7182057	7182368	chr02_7182057_7182368	312	2649	44	84	4075.45	889.92	134.691	0.972388	0.980868	0
Control1	chr02	7183583	7183879	chr02_7183583_7183879	297	3373	4	190	9060.34	1069.83	187.01	0.779478	0.99196	0
Control1	chr02	7214787	7214983	chr02_7214787_7214983	197	1304	4	65	2839.83	657.071	93.1691	0.974723	0.992237	0
Control1	chr02	7215860	7216604	chr02_7215860_7216604	745	967	8	9	337.88	150.862	22.1999	0.574784	0.700444	0
Control1	chr02	7249073	7249587	chr02_7249073_7249587	515	1948	12	117	5633.79	450.516	70.5383	0.987508	0.749849	0
Control1	chr02	7250157	7250560	chr02_7250157_7250560	404	1194	66	109	4881.75	334.888	30.2514	0.999938	0.999524	0
Control1	chr02	7251520	7251747	chr02_7251520_7251747	228	2153	30	161	6549.19	875.714	67.243	0.999858	0.999263	0
Control1	chr02	7305106	7305682	chr02_7305106_7305682	577	1583	98	295	14029.7	336.134	15.3604	0.8929	0.999943	0
Control1	chr02	7343908	7344263	chr02_7343908_7344263	356	752	22	68	3156.83	219.752	18.5386	0.394278	0.987293	0
Control1	chr02	7364779	7365094	chr02_7364779_7365094	316	959	2	30	1514	283.317	71.9261	0.926398	0.734901	0
Control1	chr02	7384919	7385633	chr02_7384919_7385633	715	7654	108	170	5661.32	1437.62	201.121	0.992655	0.993915	0
Control1	chr02	7390442	7390667	chr02_7390442_7390667	226	3324	8	41	1771.77	1353.96	215.177	0.781944	0.96342	0
Control1	chr02	7408540	7408716	chr02_7408540_7408716	177	14543	168	518	21851.7	7690.27	981.521	0.999383	0.999408	0
Control1	chr02	7408924	7409551	chr02_7408924_7409551	628	24975	575	31	1003.53	3930.96	4815.83	0.983852	0.99207	0
Control1	chr02	7410170	7410508	chr02_7410170_7410508	339	877	4	14	301	296.402	40.7794	0.986255	0.980835	0
Control1	chr02	7428556	7429199	chr02_7428556_7429199	644	4555	112	43	2340.99	733.547	563.322	0.728577	0.800721	0
Control1	chr02	7428842	7429159	chr02_7428842_7429159	318	4094	45	122	5978.99	1252.36	326.531	0.711405	0.910496	0
Control1	chr02	7449707	7450426	chr02_7449707_7450426	720	2328	64	32	1503.79	379.327	113.627	0.726931	0.759052	0
Control1	chr02	7509423	7509634	chr02_7509423_7509634	212	26303	10	1760	82000.3	11656	737.652	0.9914	0.999441	0
Control1	chr02	7528805	7529103	chr02_7528805_7529103	299	2565	5	54	2934.82	831.111	41.9283	0.912438	0.989439	0
Control1	chr02	7551598	7551914	chr02_7551598_7551914	317	3838	26	40	1999.96	1236.42	209.85	0.970241	0.612886	0
Control1	chr02	7551619	7552036	chr02_7551619_7552036	418	4281	60	232	11474.9	1106.59	290.637	0.901318	0.99997	0
Control1	chr02	7574006	7574307	chr02_7574006_7574307	302	1057481	33461	6	260.82	274600	280357	0.916523	0.999609	0
Control1	chr02	7574138	7574285	chr02_7574138_7574285	148	1057424	687	96728	4.80613e+06	559081	38260.3	0.991973	0.999494	0
Control1	chr02	7577746	7578003	chr02_7577746_7578003	258	1777	2	41	1648.73	639.778	48.8024	0.916066	0.943829	0
Control1	chr02	7610416	7610757	chr02_7610416_7610757	342	1110	11	24	1096	340.909	57.3747	0.98309	0.988075	0
Control1	chr02	7611743	7612139	chr02_7611743_7612139	397	2334	39	21	1209	639.199	86.0485	0.882679	0.905169	0
Control1	chr02	7613607	7613885	chr02_7613607_7613885	279	1723	9	95	4426.76	595.845	48.9077	0.992756	0.996994	0
Control1	chr02	7627749	7628204	chr02_7627749_7628204	456	3441	38	250	12162	881.009	71.5583	0.990729	0.997448	0
Control1	chr02	7675013	7675194	chr02_7675013_7675194	182	579	2	59	2588.96	271.122	22.9173	0.772953	0.948378	0
Control1	chr02	7692527	7692830	chr02_7692527_7692830	304	1510	2	37	1808.9	480.092	96.4302	0.767058	0.948005	0
Control1	chr02	7695178	7695573	chr02_7695178_7695573	396	2836	120	28	1247.78	823.005	91.7109	0.985195	0.972554	0
Control1	chr02	7751444	7751890	chr02_7751444_7751890	447	4102	139	45	2071.78	926.011	530.529	0.785395	0.988917	0
Control1	chr02	7751532	7751816	chr02_7751532_7751816	285	3898	1	228	11666.7	1316.95	116.984	0.779673	0.919806	0
[truncated: 154,944 more rows]
