# Supplementary material for: Dynamics of extrachromosomal circular DNA in rice
Source: Nat Commun. 2024 Mar 18;15:2413. doi: 10.1038/s41467-024-46691-0 (PMC10948907; doi:10.1038/s41467-024-46691-0)
Supplement: Supplementary file 10 — Supplementary Data 7 [file 41467_2024_46691_MOESM10_ESM.xlsx]

## Sheet: Supp. Data 7
Supplementary Data 7. Organelle-specific eccDNAs in rice tissues.
Sample	Chr_C	Start_C	End_C	eccDNA_Name	eccDNA_length	Discordants	Split_Reads	Circle_Score	Mean_Cov	Std_Dev	Start_Cov_Inc	End_Cov_Inc	Cov_Cont
GE1_org	Mt	63568	64151	Mt_63568_64151	584	46940	43290	1.87982e+06	157536	28034.4	0.992359	0.566005	0
GE1_org	Mt	69551	69960	Mt_69551_69960	410	250113	243118	1.03441e+07	599455	28128.8	0.999029	0.954687	0
GE1_org	Mt	89338	90779	Mt_89338_90779	1442	42946	96203	4.19505e+06	213674	18094.9	0.992023	0.998457	0
GE1_org	Mt	81296	82383	Mt_81296_82383	1088	21945	47365	2.17881e+06	132950	13707.7	0.991388	0.999908	0
GE1_org	Mt	141223	142789	Mt_141223_142789	1567	16446	25008	1.11304e+06	80584.9	6414.91	0.989386	0.99995	0
GE1_org	Mt	172007	172969	Mt_172007_172969	963	45840	97336	4.33346e+06	218096	20672.9	0.991882	0.999915	0
GE1_org	Mt	202393	203163	Mt_202393_203163	771	34089	28517	581326	280088	55104.8	0.989825	0.563637	0
GE1_org	Mt	202608	204719	Mt_202608_204719	2112	35880	47829	2.05278e+06	177621	82574.1	0.455573	0.997398	0
GE1_org	Mt	229929	232920	Mt_229929_232920	2992	13130	38255	1.77187e+06	77960.3	7925.86	0.990855	0.999915	0
GE1_org	Mt	233185	234179	Mt_233185_234179	995	130450	178294	7.53057e+06	392606	106321	0.991587	0.929347	0
GE1_org	Mt	233452	233922	Mt_233452_233922	471	61456	76364	3.57358e+06	499132	37399.4	0.427945	0.462067	0
GE1_org	Mt	239313	240285	Mt_239313_240285	973	72238	248130	1.06138e+07	384748	13393.4	0.991951	0.950628	0
GE1_org	Mt	261750	263140	Mt_261750_263140	1391	14818	24650	1.03037e+06	123591	51583.2	0.992128	0.754314	0
GE1_org	Mt	262078	262405	Mt_262078_262405	328	10313	39785	1.49458e+06	214418	15730.1	0.566945	0.492176	0
GE1_org	Mt	295376	296140	Mt_295376_296140	765	622544	881986	3.62029e+07	3.00862e+06	217832	0.991938	0.950351	0
GE1_org	Mt	314712	315378	Mt_314712_315378	667	54094	19929	845769	212387	30724.4	0.997126	0.887903	0
GE1_org	Mt	314730	315401	Mt_314730_315401	672	53251	42799	1.75706e+06	213115	25069.8	0.950702	0.99994	0
GE1_org	Mt	322619	322826	Mt_322619_322826	208	343303	2139727	8.97799e+07	4.91154e+06	292488	0.999912	0.999798	0
GE1_org	Mt	331819	332317	Mt_331819_332317	499	43428	50433	2.01208e+06	119759	7052.93	0.90499	0.999827	0
GE1_org	Mt	390060	390729	Mt_390060_390729	670	127038	32124	1.2981e+06	244744	102622	0.678988	0.998366	0
GE1_org	Mt	390125	390578	Mt_390125_390578	454	119504	61966	3.81537e+06	312689	33044.5	0.705812	0.673012	0
GE1_org	Mt	406242	407379	Mt_406242_407379	1138	82043	57501	2.15084e+06	455120	38022.5	0.992966	0.992475	0
GE1_org	Pt	20530	22051	Pt_20530_22051	1522	30987	5302	110770	44682.8	10759.2	0.999798	0.54209	0
GE1_org	Pt	34881	36150	Pt_34881_36150	1270	37230	26092	728475	557052	283738	0.88526	0.99458	0
GE1_org	Pt	35282	36149	Pt_35282_36149	868	149638	241914	7.66539e+06	748101	47720	0.703169	0.99283	0
GE2_org	Mt	62885	65287	Mt_62885_65287	2403	10	3669	142481	18872.6	7220.6	0.600714	0.786852	0
GE2_org	Mt	66825	67855	Mt_66825_67855	1031	10	4885	198973	15327.9	3638.23	0.966304	0.460055	0
GE2_org	Mt	74971	76307	Mt_74971_76307	1337	6	2908	127386	20777.9	5943.46	0.639162	0.664944	0
GE2_org	Mt	84302	85945	Mt_84302_85945	1644	194	852	37600	20109	9227.89	0.743562	0.377759	0
GE2_org	Mt	85253	87201	Mt_85253_87201	1949	18	4492	178639	26909.2	5075.11	0.529745	0.557444	0
GE2_org	Mt	86519	87531	Mt_86519_87531	1013	6	2554	116332	23155.3	8705.61	0.429814	0.829577	0
GE2_org	Mt	90373	90726	Mt_90373_90726	354	44	12004	508772	34914	3039.15	0.647414	0.714218	0
GE2_org	Mt	141146	141639	Mt_141146_141639	494	436	8729	390256	61933.3	15536.7	0.803889	0.573544	0
GE2_org	Mt	141248	141728	Mt_141248_141728	481	430	7798	330908	62763	14876.5	0.60845	0.51711	0
GE2_org	Mt	141306	142482	Mt_141306_142482	1177	15	7910	366840	33840.1	24425.4	0.515064	0.976522	0
GE2_org	Mt	167697	168350	Mt_167697_168350	654	2	802	37459.9	6979.48	2760.08	0.555342	0.64999	0
GE2_org	Mt	171983	173062	Mt_171983_173062	1080	828	4412	184141	30425.9	4445.58	0.395465	0.82999	0
GE2_org	Mt	182312	182905	Mt_182312_182905	594	8	2513	105147	16931.5	3344.44	0.543909	0.405471	0
GE2_org	Mt	182459	183756	Mt_182459_183756	1298	900	3500	149639	15622	2906.31	0.442017	0.784467	0
GE2_org	Mt	189918	191098	Mt_189918_191098	1181	21	13365	471856	45052.3	4345.12	0.851529	0.901402	0
GE2_org	Mt	193022	194722	Mt_193022_194722	1701	550	3884	167071	16115.2	1207.96	0.641041	0.839921	0
GE2_org	Mt	197826	199129	Mt_197826_199129	1304	20	2216	101340	14274.1	2365.6	0.54462	0.867258	0
GE2_org	Mt	203550	205210	Mt_203550_205210	1661	384	6461	258896	65264.6	15630.4	0.567539	0.707547	0
GE2_org	Mt	225207	227351	Mt_225207_227351	2145	10	2152	91955	10321.4	1160.76	0.487077	0.536136	0
GE2_org	Mt	231802	232661	Mt_231802_232661	860	27	4276	191869	19427	2531.82	0.741581	0.770605	0
GE2_org	Mt	233263	233921	Mt_233263_233921	659	9	3211	141310	17057.8	1504.93	0.502576	0.791172	0
GE2_org	Mt	239735	240140	Mt_239735_240140	406	5	1113	47064.6	13594.2	1675.59	0.441905	0.799756	0
GE2_org	Mt	241005	241521	Mt_241005_241521	517	20	3394	143607	22183.5	2155.87	0.530221	0.570507	0
GE2_org	Mt	252931	253683	Mt_252931_253683	753	28	4625	173185	25123.1	2075.67	0.752145	0.55349	0
GE2_org	Mt	261225	261582	Mt_261225_261582	358	16	1985	93394.9	15544.2	1812.96	0.48182	0.853274	0
GE2_org	Mt	261750	263140	Mt_261750_263140	1391	122	3020	121235	10434.7	1571.03	0.557084	0.770155	0
GE2_org	Mt	272306	273264	Mt_272306_273264	959	10	4779	213347	22010	2987.84	0.476612	0.766468	0
GE2_org	Mt	295376	296140	Mt_295376_296140	765	6466	506077	1.92066e+07	1.80253e+06	170785	0.990767	0.849867	0
GE2_org	Mt	314730	315401	Mt_314730_315401	672	248	68063	2.62868e+06	120629	14719.6	0.909801	0.909869	0
GE2_org	Mt	317312	318270	Mt_317312_318270	959	18	3505	139825	24237.3	5225.03	0.547373	0.774436	0
GE2_org	Mt	319081	321266	Mt_319081_321266	2186	12	4612	178323	12971	1459.43	0.67715	0.876029	0
GE2_org	Mt	324413	327104	Mt_324413_327104	2692	35	1510	61672.9	8883.84	1089.69	0.583098	0.859651	0
GE2_org	Mt	330755	331738	Mt_330755_331738	984	93	1356	55625	10019.4	2477.77	0.541639	0.442995	0
GE2_org	Mt	331512	332417	Mt_331512_332417	906	6	1031	41122	10298.1	2608.43	0.442903	0.391363	0
GE2_org	Mt	334557	335583	Mt_334557_335583	1027	3	3351	125286	12075.2	1979.37	0.663832	0.444641	0
GE2_org	Mt	393284	393817	Mt_393284_393817	534	72	14791	637945	25704.7	1193.07	0.835696	0.88	0
GE2_org	Mt	398121	400482	Mt_398121_400482	2362	904	5726	222655	23787.4	7810.08	0.777256	0.769834	0
GE2_org	Mt	402324	402552	Mt_402324_402552	229	11251	75397	2.96876e+06	149848	17620.2	0.958157	0.996216	0
GE2_org	Mt	406242	407379	Mt_406242_407379	1138	6	3279	119265	37876.7	3238.65	0.702305	0.810676	0
GE2_org	Pt	6462	6678	Pt_6462_6678	217	21	29149	1.29273e+06	57732.4	3158.18	0.960156	0.975456	0
GE2_org	Pt	35211	36150	Pt_35211_36150	940	3460	30213	1.08432e+06	56004.9	8174.82	0.68474	0.782464	0
leaf1_org	Mt	64154	64437	Mt_64154_64437	284	44	824	40021.6	1548.15	132.141	0.509027	0.494577	0
leaf1_org	Mt	69486	70242	Mt_69486_70242	757	2163	951	46813.9	2569.84	538.149	0.743498	0.504463	0
leaf1_org	Mt	70081	70442	Mt_70081_70442	362	24	384	14224	2003.59	709.656	0.333504	0.564862	0
leaf1_org	Mt	85212	85938	Mt_85212_85938	727	873	313	13651	1941.93	800.124	0.534003	0.564941	0
leaf1_org	Mt	85454	85646	Mt_85454_85646	193	108	1094	46877.2	2992.21	154.283	0.546913	0.407359	0
leaf1_org	Mt	88674	88867	Mt_88674_88867	194	18	648	29744	1108.94	121.532	0.545457	0.55716	0
leaf1_org	Mt	90360	90697	Mt_90360_90697	338	76	269	12859.6	2073.5	369.715	0.537272	0.376623	0
leaf1_org	Mt	90901	91296	Mt_90901_91296	396	57	183	7184.92	1754.99	254.247	0.357384	0.650685	0
leaf1_org	Mt	141223	141959	Mt_141223_141959	737	1830	365	15193.6	4848.28	1885.48	0.560041	0.856364	0
leaf1_org	Mt	189918	191098	Mt_189918_191098	1181	1503	1420	60220	2236.44	168.82	0.748785	0.723513	0
leaf1_org	Mt	197607	197888	Mt_197607_197888	282	648	498	23607	2633.45	340.691	0.759025	0.684437	0
leaf1_org	Mt	197615	197869	Mt_197615_197869	255	86	290	12819.8	2731.28	149.395	0.736809	0.667633	0
leaf1_org	Mt	198203	199390	Mt_198203_199390	1188	446	195	9915	1148.2	181.136	0.471737	0.4515	0
leaf1_org	Mt	200672	200929	Mt_200672_200929	258	16	171	8501.4	645.051	94.4009	0.353698	0.433936	0
leaf1_org	Mt	201369	202634	Mt_201369_202634	1266	680	234	11152	2248.92	857.384	0.580888	0.422483	0
leaf1_org	Mt	285651	286468	Mt_285651_286468	818	468	488	20767	1551.51	459.502	0.518995	0.768318	0
leaf1_org	Mt	295376	296140	Mt_295376_296140	765	32373	21999	926964	98653.1	7369.93	0.928978	0.785564	0
leaf1_org	Mt	314321	314509	Mt_314321_314509	189	72	368	18600	1425.54	50.2652	0.635453	0.552013	0
leaf1_org	Mt	314730	315401	Mt_314730_315401	672	2469	1536	63141.3	4540.96	288.928	0.781925	0.588654	0
leaf1_org	Mt	317312	318270	Mt_317312_318270	959	2308	1471	61030	3931.07	575.994	0.768114	0.746991	0
leaf1_org	Mt	322612	322836	Mt_322612_322836	225	5570	137	5163.93	12860.5	5820.11	0.891811	0.838096	0
leaf1_org	Mt	322659	322832	Mt_322659_322832	174	1304	6238	302093	15770.3	2429.09	0.874841	0.839967	0
leaf1_org	Mt	323214	323393	Mt_323214_323393	180	268	64	2718.7	1465.53	121.993	0.392186	0.407417	0
leaf1_org	Mt	337707	338345	Mt_337707_338345	639	929	333	15185.8	2366.16	811.827	0.667431	0.795321	0
leaf1_org	Mt	337902	338372	Mt_337902_338372	471	555	848	34690.8	2787.29	455.286	0.517354	0.918789	0
leaf1_org	Mt	402302	402463	Mt_402302_402463	162	54	2504	114583	2992.52	261.552	0.908905	0.841064	0
leaf1_org	Mt	404364	404956	Mt_404364_404956	593	576	216	10194.6	1889.38	484.897	0.456362	0.426516	0
leaf1_org	Mt	404538	404804	Mt_404538_404804	267	16	263	12265.4	2406.42	85.094	0.461812	0.477703	0
leaf1_org	Pt	41905	42088	Pt_41905_42088	184	166	72	2645.35	2268.48	526.507	0.805166	0.608411	0
leaf1_org	Pt	41908	42156	Pt_41908_42156	249	238	210	8257.55	2038.99	592.599	0.80343	0.6378	0
leaf2_org	Mt	58266	59111	Mt_58266_59111	846	96	92	3846	662.013	28.1464	0.421357	0.462345	0
leaf2_org	Mt	63997	64236	Mt_63997_64236	240	80	792	39704	3767.54	321.962	0.68582	0.606098	0
leaf2_org	Mt	65734	65884	Mt_65734_65884	151	270	214	10060.9	1701.31	252.895	0.408853	0.609044	0
leaf2_org	Mt	66571	67467	Mt_66571_67467	897	342	423	19937	1054.53	337.543	0.464224	0.465326	0
leaf2_org	Mt	85732	85876	Mt_85732_85876	145	302	2262	96083.9	2830.57	208.613	0.695005	0.763164	0
leaf2_org	Mt	86762	87786	Mt_86762_87786	1025	356	86	3986	940.004	133.548	0.388311	0.561727	0
leaf2_org	Mt	90386	90634	Mt_90386_90634	249	88	89	3967.87	1622.76	185.71	0.570058	0.531954	0
leaf2_org	Mt	91021	91170	Mt_91021_91170	150	652	1671	70108.3	2911.63	270.468	0.735818	0.80991	0
leaf2_org	Mt	169516	170354	Mt_169516_170354	839	215	140	6296	622.814	52.9759	0.425084	0.495623	0
leaf2_org	Mt	170963	172602	Mt_170963_172602	1640	1090	550	24114	3595.11	2970.66	0.720631	0.436637	0
leaf2_org	Mt	171145	171404	Mt_171145_171404	260	782	809	39902.7	8911.36	3074.86	0.60779	0.5225	0
leaf2_org	Mt	171222	171466	Mt_171222_171466	245	1647	3036	149518	10523.2	1008.08	0.653986	0.659505	0
leaf2_org	Mt	171230	171462	Mt_171230_171462	233	198	638	30413.2	10659.7	786.299	0.636646	0.655637	0
leaf2_org	Mt	189918	191098	Mt_189918_191098	1181	1326	1794	67450.8	2313.55	217.347	0.883959	0.813892	0
leaf2_org	Mt	197582	197905	Mt_197582_197905	324	237	735	29543.8	3333.65	596.325	0.836275	0.829737	0
leaf2_org	Mt	199540	200127	Mt_199540_200127	588	480	180	7344	667.838	127.055	0.474679	0.416385	0
leaf2_org	Mt	201605	202030	Mt_201605_202030	426	1365	250	14074	1341.01	347.025	0.632638	0.670048	0
leaf2_org	Mt	203550	205209	Mt_203550_205209	1660	382	100	4343	3621.13	1120.15	0.428528	0.40034	0
leaf2_org	Mt	205871	206045	Mt_205871_206045	175	88	132	4536.43	2878	115.972	0.45551	0.523914	0
leaf2_org	Mt	239657	240344	Mt_239657_240344	688	1388	1199	54174.9	3006.77	231.632	0.74319	0.735584	0
leaf2_org	Mt	241041	241656	Mt_241041_241656	616	2820	583	26309	1975.86	719.735	0.622996	0.954639	0
leaf2_org	Mt	241379	241505	Mt_241379_241505	127	24	156	6263.13	3108.86	150.9	0.419221	0.571462	0
leaf2_org	Mt	272265	273365	Mt_272265_273365	1101	1092	461	20600	1395.31	159.361	0.758899	0.586608	0
leaf2_org	Mt	285651	286468	Mt_285651_286468	818	448	150	6002	1685.64	392.419	0.504676	0.664945	0
leaf2_org	Mt	285676	286478	Mt_285676_286478	803	358	138	6590	1675.47	409.86	0.495955	0.670869	0
leaf2_org	Mt	295376	296140	Mt_295376_296140	765	26722	23540	1.00267e+06	97962.9	7192.07	0.926552	0.75751	0
leaf2_org	Mt	314730	315401	Mt_314730_315401	672	3894	7485	310585	6806.49	582.266	0.85449	0.574098	0
leaf2_org	Mt	316380	316952	Mt_316380_316952	573	340	162	7518	938.589	126.684	0.374912	0.445205	0
leaf2_org	Mt	317312	318270	Mt_317312_318270	959	870	757	32795	3074.51	666.109	0.645111	0.615221	0
leaf2_org	Mt	317977	318316	Mt_317977_318316	340	154	152	5690.82	3699.17	625.061	0.361334	0.709664	0
leaf2_org	Mt	322581	322871	Mt_322581_322871	291	2885	1115	43438.2	6971.84	3066.35	0.63631	0.733768	0
leaf2_org	Mt	322670	322885	Mt_322670_322885	216	900	7022	318411	8783.37	890.732	0.747317	0.770279	0
leaf2_org	Mt	331517	332417	Mt_331517_332417	901	1332	463	20337	1863.13	712.004	0.511438	0.592716	0
leaf2_org	Mt	331965	332371	Mt_331965_332371	407	372	107	4826	2617.82	272.868	0.517353	0.587203	0
leaf2_org	Mt	336636	336839	Mt_336636_336839	204	38	115	4646.92	1218.83	97.5317	0.575066	0.50082	0
leaf2_org	Mt	337755	338473	Mt_337755_338473	719	2109	379	17208.3	2152.24	726.276	0.816516	0.594112	0
leaf2_org	Mt	337791	338006	Mt_337791_338006	216	234	256	11481	2593.24	464.408	0.834252	0.413949	0
leaf2_org	Mt	294833	296829	Mt_294833_296829	1997	665	159	7368	40984	45372	0.481349	0.35157	0
leaf2_org	Mt	398121	400482	Mt_398121_400482	2362	648	428	18044	1384.46	531.785	0.874479	0.754431	0
leaf2_org	Pt	6388	6647	Pt_6388_6647	260	232	981	48865	5788.94	1201.84	0.95369	0.709528	0
leaf2_org	Pt	6464	6737	Pt_6464_6737	274	90	217	8869.73	5216.32	1900.8	0.663235	0.850087	0
leaf2_org	Pt	7716	8772	Pt_7716_8772	1057	325	520	20927	816.369	218.721	0.72813	0.872093	0
leaf2_org	Pt	9863	10041	Pt_9863_10041	179	32	148	6670.98	2975.27	122.706	0.539106	0.518563	0
leaf2_org	Pt	16249	16373	Pt_16249_16373	125	14	50	2209.98	908.234	495.14	0.436513	0.93161	0
leaf2_org	Pt	16724	17000	Pt_16724_17000	277	27	14	628	59.1884	29.4353	0.342206	0.836077	0
leaf2_org	Pt	16830	16962	Pt_16830_16962	133	6	12	552	87.4394	11.5976	0.64657	0.730345	0
leaf2_org	Pt	17237	17401	Pt_17237_17401	165	238	155	6439	3747.4	730.023	0.949175	0.663529	0
leaf2_org	Pt	41901	42091	Pt_41901_42091	191	468	841	38917.8	3771.51	785.844	0.873317	0.841466	0
leaf2_org	Pt	56299	56588	Pt_56299_56588	290	91	557	23884.9	2718.69	523.784	0.717496	0.871499	0
leaf2_org	Pt	67194	67427	Pt_67194_67427	234	304	102	5067.92	2669.71	815.807	0.843923	0.817819	0
leaf2_org	Pt	67196	67383	Pt_67196_67383	188	112	385	18395.8	3039.05	368.567	0.841437	0.757336	0
panicle1_org	Mt	64218	64972	Mt_64218_64972	755	12520	13020	533530	21533.8	1379.44	0.772197	0.74874	0
panicle1_org	Mt	65888	66068	Mt_65888_66068	181	7804	44141	1.98579e+06	59235.7	4097.57	0.767134	0.802756	0
panicle1_org	Mt	69939	70778	Mt_69939_70778	840	8785	21536	930323	35401	3815.53	0.980894	0.997537	0
panicle1_org	Mt	84307	85951	Mt_84307_85951	1645	17578	4110	184981	47008.2	10737.2	0.984273	0.471807	0
panicle1_org	Mt	84381	85853	Mt_84381_85853	1473	18572	8019	368347	49338.5	8382.68	0.727408	0.516219	0
panicle1_org	Mt	85253	87201	Mt_85253_87201	1949	11558	4113	178474	31543.8	18605.4	0.3822	0.912345	0
panicle1_org	Mt	65199	66568	Mt_65199_66568	1370	6033	3202	148452	15133.3	17251.2	0.601563	0.891	0
panicle1_org	Mt	80739	82360	Mt_80739_82360	1622	5520	4944	216421	15976.7	6907.73	0.991754	0.398257	0
panicle1_org	Mt	81837	82616	Mt_81837_82616	780	6502	6247	279402	24119.9	2917.24	0.478056	0.618191	0
panicle1_org	Mt	171390	171987	Mt_171390_171987	598	18077	24353	1.19814e+06	91830.5	6459.64	0.992078	0.961035	0
panicle1_org	Mt	177875	179736	Mt_177875_179736	1862	4852	5385	233397	21981.1	4626.59	0.683816	0.999552	0
panicle1_org	Mt	189918	191106	Mt_189918_191106	1189	36358	23815	998176	86505.7	8808.88	0.90114	0.999954	0
panicle1_org	Mt	192916	193613	Mt_192916_193613	698	20420	23819	991259	45257	5825.94	0.664653	0.87995	0
panicle1_org	Mt	195694	196243	Mt_195694_196243	550	40682	34252	1.65346e+06	76213.7	5015.7	0.972427	0.9913	0
panicle1_org	Mt	203550	205210	Mt_203550_205210	1661	35854	29524	1.29625e+06	132245	18141.4	0.992006	0.940037	0
panicle1_org	Mt	250664	251023	Mt_250664_251023	360	318	17888	807210	38775.8	2065.9	0.722651	0.945676	0
panicle1_org	Mt	253812	254831	Mt_253812_254831	1020	5480	5271	262815	15127.6	1746.12	0.582494	0.571571	0
panicle1_org	Mt	295376	296140	Mt_295376_296140	765	430329	576980	2.37126e+07	1.62841e+06	214426	0.970479	0.777833	0
panicle1_org	Mt	301490	301789	Mt_301490_301789	300	181	50326	2.18132e+06	119845	5520.59	0.990473	0.999947	0
panicle1_org	Mt	314730	315401	Mt_314730_315401	672	124720	114993	4.87901e+06	390527	19817.1	0.973316	0.998054	0
panicle1_org	Mt	316584	317571	Mt_316584_317571	988	10136	11937	522466	18401.2	2184.05	0.545716	0.999809	0
panicle1_org	Mt	321760	322534	Mt_321760_322534	775	15489	13970	643593	55033.9	8250.58	0.991543	0.827684	0
panicle1_org	Mt	322662	324019	Mt_322662_324019	1358	35830	21178	1.03357e+06	72482.9	6966.26	0.551894	0.994588	0
panicle1_org	Mt	331368	332561	Mt_331368_332561	1194	15078	8182	348816	28707.6	2463.82	0.51712	0.977848	0
panicle1_org	Mt	404457	404895	Mt_404457_404895	439	8512	26766	1.08463e+06	82467.2	8160.51	0.992055	0.999881	0
panicle1_org	Pt	6389	6642	Pt_6389_6642	254	19703	94725	4.51172e+06	160988	10192.2	0.999876	0.99945	0
panicle2_org	Mt	55116	55778	Mt_55116_55778	663	3476	2582	116742	8303.49	439.41	0.533552	0.780323	0
panicle2_org	Mt	56450	57289	Mt_56450_57289	840	6102	8869	409413	26155.1	1094.25	0.99111	0.999914	0
panicle2_org	Mt	59535	60151	Mt_59535_60151	617	16207	13043	595461	34935.7	3273.08	0.998217	0.999892	0
panicle2_org	Mt	141223	142789	Mt_141223_142789	1567	6423	5301	246975	19670.8	1500.19	0.991566	0.999934	0
panicle2_org	Mt	168562	170387	Mt_168562_170387	1826	28783	43200	2.11149e+06	105532	8184.45	0.991528	0.999903	0
panicle2_org	Mt	189918	191106	Mt_189918_191106	1189	28243	38480	1.68608e+06	104320	11852.2	0.992338	0.999978	0
panicle2_org	Mt	189938	191098	Mt_189938_191098	1161	20820	8364	118089	105412	8702.07	0.86185	0.986173	0
panicle2_org	Mt	203610	205595	Mt_203610_205595	1986	24770	13424	613120	74809	17699.8	0.899693	0.998954	0
panicle2_org	Mt	204292	205340	Mt_204292_205340	1049	10812	15710	714390	87597.2	12507.2	0.421867	0.450914	0
panicle2_org	Mt	260494	261199	Mt_260494_261199	706	9424	8540	378692	25198.2	1621.29	0.992206	0.999929	0
panicle2_org	Mt	268102	269515	Mt_268102_269515	1414	5143	6908	274370	17421.6	1739.16	0.991696	0.999801	0
panicle2_org	Mt	295376	296140	Mt_295376_296140	765	318554	529322	2.20451e+07	937399	63061.3	0.992088	0.931692	0
panicle2_org	Mt	314730	315401	Mt_314730_315401	672	97125	95615	3.91513e+06	229521	13214.7	0.988778	0.999917	0
panicle2_org	Mt	316528	317180	Mt_316528_317180	653	6290	10713	436507	18355.3	846.783	0.991909	0.996949	0
root1_org	Mt	62881	65287	Mt_62881_65287	2407	1017	1184	51452.7	3304.87	560.139	0.99634	0.757287	0
root1_org	Mt	81296	82383	Mt_81296_82383	1088	127	1706	79320	4602.5	175.578	0.665114	0.647992	0
root1_org	Mt	87088	90262	Mt_87088_90262	3175	162	174	8058.98	3999.19	2274.19	0.546269	0.34925	0
root1_org	Mt	88688	90479	Mt_88688_90479	1792	102	1122	54457.7	6009.17	987.003	0.51917	0.473503	0
root1_org	Mt	88812	91585	Mt_88812_91585	2774	152	778	35846	4804.08	1796.89	0.497473	0.982376	0
root1_org	Mt	170194	172670	Mt_170194_172670	2477	357	973	42245	6913.64	2106.85	0.558413	0.941466	0
root1_org	Mt	170963	172602	Mt_170963_172602	1640	597	2689	118346	8314.31	891.461	0.494333	0.762695	0
root1_org	Mt	184454	186096	Mt_184454_186096	1643	969	824	35597	2999.64	563.889	0.989872	0.50541	0
root1_org	Mt	185711	187694	Mt_185711_187694	1984	110	512	23614	2478.65	768.581	0.412518	0.91903	0
root1_org	Mt	189918	191098	Mt_189918_191098	1181	394	2006	71841.2	4922.23	437.706	0.965568	0.69997	0
root1_org	Mt	193022	194722	Mt_193022_194722	1701	280	682	31705	2194.2	257.005	0.728111	0.626549	0
root1_org	Mt	193516	195720	Mt_193516_195720	2205	33	114	5270	1788.26	665.423	0.393694	0.476813	0
root1_org	Mt	196157	198229	Mt_196157_198229	2073	231	1013	46225	4311.01	904.141	0.618738	0.612991	0
root1_org	Mt	202547	203321	Mt_202547_203321	775	152	1489	70861	8822.5	623.378	0.448533	0.652003	0
root1_org	Mt	203550	205212	Mt_203550_205212	1663	1206	1602	69466	18785.5	6604.97	0.478568	0.841596	0
root1_org	Mt	203657	204717	Mt_203657_204717	1061	530	1304	63429.8	23265.6	2651.89	0.521201	0.421438	0
root1_org	Mt	208642	212556	Mt_208642_212556	3915	296	1854	76272	5789.51	1226.14	0.825104	0.552296	0
root1_org	Mt	210000	212745	Mt_210000_212745	2746	76	405	20500.6	6212.8	1327.39	0.399987	0.685979	0
root1_org	Mt	231125	232471	Mt_231125_232471	1347	94	290	12895	2669.83	116.127	0.431392	0.664296	0
root1_org	Mt	233214	235804	Mt_233214_235804	2591	210	2342	98340	7520.4	982.044	0.591203	0.743007	0
root1_org	Mt	233666	235842	Mt_233666_235842	2177	230	976	41894	7872.2	627.643	0.412621	0.858344	0
root1_org	Mt	262212	264965	Mt_262212_264965	2754	26	319	14794	2196.47	520.513	0.414727	0.450325	0
root1_org	Mt	268306	269069	Mt_268306_269069	764	140	205	10115	2455.42	220.513	0.524049	0.539671	0
root1_org	Mt	270000	272517	Mt_270000_272517	2518	90	501	22868	2649.23	295.095	0.991462	0.482671	0
root1_org	Mt	270024	272734	Mt_270024_272734	2711	416	587	26442	2602.34	327.526	0.873254	0.724138	0
root1_org	Mt	295376	296140	Mt_295376_296140	765	4583	21701	922145	119917	13933.3	0.88785	0.634093	0
root1_org	Mt	295421	296231	Mt_295421_296231	811	2939	4014	164536	114066	25509.5	0.735564	0.518502	0
root1_org	Mt	294834	296864	Mt_294834_296864	2031	555	2558	115329	54771.7	52236.8	0.990929	0.763859	0
root1_org	Mt	306422	308536	Mt_306422_308536	2115	61	519	24600.9	2902.97	550.693	0.450653	0.901255	0
root1_org	Mt	306814	308137	Mt_306814_308137	1324	37	160	8454	3256.81	288.641	0.400218	0.412981	0
root1_org	Mt	314712	315378	Mt_314712_315378	667	551	1167	50794	7090.75	945.768	0.990331	0.624669	0
root1_org	Mt	314730	315401	Mt_314730_315401	672	400	2334	97899	7151.84	619.816	0.937681	0.64466	0
root1_org	Mt	314759	315734	Mt_314759_315734	976	92	1285	62480	5423.02	2537.06	0.783364	0.995898	0
root1_org	Mt	319081	321266	Mt_319081_321266	2186	150	481	19491	1955.82	600.313	0.514596	0.52531	0
root1_org	Mt	322662	324019	Mt_322662_324019	1358	648	3118	147740	11220.3	1029.35	0.868156	0.955496	0
root1_org	Mt	324409	327104	Mt_324409_327104	2696	61	752	30998	1831.54	350.849	0.586698	0.999638	0
root1_org	Mt	331730	335073	Mt_331730_335073	3344	102	439	19275	1851.79	856.457	0.853927	0.353133	0
root1_org	Mt	334557	335583	Mt_334557_335583	1027	336	1323	55257	3964.49	460.78	0.546593	0.503759	0
root1_org	Mt	335022	337273	Mt_335022_337273	2252	255	585	27000	3572.04	1142.64	0.388554	0.996679	0
root1_org	Mt	336100	337097	Mt_336100_337097	998	324	1974	84489	4339.22	223.78	0.525108	0.564883	0
root1_org	Mt	398121	400482	Mt_398121_400482	2362	1236	2275	100567	7019.58	1432.75	0.83685	0.405324	0
root1_org	Mt	400432	401357	Mt_400432_401357	926	418	4488	214796	8525.78	1335.44	0.381932	0.999805	0
root1_org	Mt	402536	404154	Mt_402536_404154	1619	10	71	3271	1789.07	458.476	0.540549	0.658291	0
root1_org	Mt	403200	403782	Mt_403200_403782	583	40	133	6386	2229.6	298.277	0.377508	0.457291	0
root1_org	Mt	404218	405310	Mt_404218_405310	1093	208	729	34186.9	6979.29	515.514	0.749069	0.485339	0
root1_org	Mt	404225	405545	Mt_404225_405545	1321	271	1176	56693	6371.09	1413.35	0.744456	0.999641	0
root1_org	Mt	406427	408622	Mt_406427_408622	2196	64	414	20996.1	4175.49	420.222	0.446238	0.675899	0
root1_org	Mt	417979	420234	Mt_417979_420234	2256	297	1289	58556	3966.03	929.658	0.562168	0.733652	0
root2_org	Mt	52034	53303	Mt_52034_53303	1270	16	89	3546.38	1920.8	413.428	0.372068	0.436146	0
root2_org	Mt	57825	59586	Mt_57825_59586	1762	366	1268	53517	3286.51	254.839	0.973428	0.961984	0
root2_org	Mt	62463	64749	Mt_62463_64749	2287	164	849	39963	3940.59	1727.29	0.744656	0.428294	0
root2_org	Mt	62885	65287	Mt_62885_65287	2403	152	847	37191	4143.34	1475.96	0.454079	0.430789	0
root2_org	Mt	71994	74868	Mt_71994_74868	2875	170	536	22782.6	1525.28	171.669	0.98968	0.833439	0
root2_org	Mt	85253	87201	Mt_85253_87201	1949	172	586	25314.9	2705.89	1087.26	0.988675	0.857629	0
root2_org	Mt	85628	85924	Mt_85628_85924	297	118	957	41050	5248.2	151.103	0.564513	0.524308	0
root2_org	Mt	87474	88926	Mt_87474_88926	1453	108	323	15890	1931.18	317.468	0.555997	0.43845	0
root2_org	Mt	141147	141564	Mt_141147_141564	418	1084	2343	105165	5867.19	224.181	0.959115	0.99964	0
root2_org	Mt	170963	172602	Mt_170963_172602	1640	264	751	33066.7	3346.18	461.454	0.68597	0.743171	0
root2_org	Mt	181717	183766	Mt_181717_183766	2050	108	751	32982.9	3054.7	567.527	0.812989	0.758827	0
root2_org	Mt	184460	186096	Mt_184460_186096	1637	38	215	9802	996.051	212.988	0.4016	0.713217	0
root2_org	Mt	186261	189213	Mt_186261_189213	2953	260	345	14080	1507.49	267.26	0.557713	0.999957	0
root2_org	Mt	189918	191098	Mt_189918_191098	1181	98	670	25956.9	1742.6	91.4706	0.742251	0.742843	0
root2_org	Mt	192916	194450	Mt_192916_194450	1535	27	399	17775	1892.27	139.58	0.981302	0.516769	0
root2_org	Mt	195929	197803	Mt_195929_197803	1875	94	728	34797	1606.4	398.542	0.986502	0.781253	0
root2_org	Mt	198201	199189	Mt_198201_199189	989	873	2278	106821	9078.39	483.851	0.812254	0.887238	0
root2_org	Mt	201671	203161	Mt_201671_203161	1491	141	708	35929	2839.39	178.881	0.44993	0.733665	0
root2_org	Mt	203626	205299	Mt_203626_205299	1674	486	1943	80845.9	6460.03	1116.18	0.603899	0.840435	0
root2_org	Mt	203657	204717	Mt_203657_204717	1061	142	1490	71681.2	7168.68	738.916	0.572948	0.365079	0
root2_org	Mt	208635	212556	Mt_208635_212556	3922	212	633	26440.9	2400.46	341.322	0.894765	0.81202	0
root2_org	Mt	259089	261206	Mt_259089_261206	2118	96	209	9499	1331.56	183.068	0.451255	0.650069	0
root2_org	Mt	261750	263140	Mt_261750_263140	1391	77	291	12253	1649.33	184.071	0.617893	0.529531	0
root2_org	Mt	266291	270535	Mt_266291_270535	4245	220	465	19775	1768.09	373.565	0.541549	0.918614	0
root2_org	Mt	295376	296140	Mt_295376_296140	765	7342	16476	700402	79894.7	7971.91	0.986721	0.720159	0
root2_org	Mt	295421	296231	Mt_295421_296231	811	4922	2889	118263	75261.4	17996.4	0.763396	0.817053	0
root2_org	Mt	314297	316253	Mt_314297_316253	1957	855	2365	100286	9446.35	2560.42	0.717369	0.751791	0
root2_org	Mt	314892	316101	Mt_314892_316101	1210	348	601	29538.9	11202.3	1124.53	0.420178	0.470846	0
root2_org	Mt	317312	318270	Mt_317312_318270	959	1581	5108	224112	8930.99	1271.43	0.781101	0.998419	0
root2_org	Mt	318728	320979	Mt_318728_320979	2252	69	223	10726	1356.69	359.873	0.901828	0.395532	0
root2_org	Mt	319081	321266	Mt_319081_321266	2186	132	416	16300	1470.16	148.053	0.549551	0.964754	0
root2_org	Mt	331339	334012	Mt_331339_334012	2674	124	332	15949	1904.25	671.308	0.717424	0.998961	0
root2_org	Mt	331368	332561	Mt_331368_332561	1194	188	246	10703	2613.63	296.988	0.677245	0.459467	0
root2_org	Mt	387141	389370	Mt_387141_389370	2230	42	176	8092	1655.14	113.649	0.449848	0.670085	0
root2_org	Mt	398121	400482	Mt_398121_400482	2362	542	1537	66702.9	5080.94	542.006	0.945043	0.963157	0
root2_org	Mt	404225	405545	Mt_404225_405545	1321	231	836	39461	3376.94	171.532	0.83737	0.776042	0
root2_org	Mt	406242	407379	Mt_406242_407379	1138	1656	4230	175359	14290.6	672.753	0.823681	0.952495	0
root2_org	Mt	417142	418114	Mt_417142_418114	973	80	299	12847	1326.31	497.731	0.57646	0.463832	0
root2_org	Mt	417979	420234	Mt_417979_420234	2256	114	723	32799	1656.85	215.975	0.574988	0.866759	0
root2_org	Mt	418991	420314	Mt_418991_420314	1324	12	65	2780	1617.62	335.433	0.361627	0.995277	0
root2_org	Mt	421004	425100	Mt_421004_425100	4097	90	83	1320.92	1538.12	296.037	0.967871	0.715584	0
sheath1_org	Mt	64218	64972	Mt_64218_64972	755	5032	8376	346286	16200.4	1731.03	0.944821	0.802595	0
sheath1_org	Mt	66951	67515	Mt_66951_67515	565	7279	7449	355614	19360.9	869.951	0.79261	0.719003	0
sheath1_org	Mt	69341	70662	Mt_69341_70662	1322	6039	8645	379896	19423.2	1589.93	0.55914	0.548934	0
sheath1_org	Mt	86702	87255	Mt_86702_87255	554	1630	490	24762	4747.36	1109.15	0.397192	0.859141	0
sheath1_org	Mt	87438	88303	Mt_87438_88303	866	1019	1497	75184	5014.65	2122.55	0.929931	0.432258	0
sheath1_org	Mt	88654	90214	Mt_88654_90214	1561	6056	4033	186967	11450.6	1851.71	0.452172	0.798248	0
sheath1_org	Mt	88844	90269	Mt_88844_90269	1426	4032	4746	228985	11799.2	1552.28	0.436195	0.999867	0
sheath1_org	Mt	141332	141965	Mt_141332_141965	634	5574	5220	232917	13483.4	705.708	0.987571	0.802293	0
sheath1_org	Mt	169133	170135	Mt_169133_170135	1003	2244	1268	62116.6	8356.39	1882.38	0.517102	0.526648	0
sheath1_org	Mt	170943	172012	Mt_170943_172012	1070	18106	9369	474741	66960.8	7433.55	0.994947	0.455763	0
sheath1_org	Mt	170963	172602	Mt_170963_172602	1640	39645	8509	377683	57536.4	14462.5	0.911062	0.773092	0
sheath1_org	Mt	189918	191098	Mt_189918_191098	1181	6015	12282	451929	28581.1	2496.9	0.992173	0.995241	0
sheath1_org	Mt	193032	194731	Mt_193032_194731	1700	3110	3009	138449	14137.6	2256.31	0.569229	0.764572	0
sheath1_org	Mt	199540	200127	Mt_199540_200127	588	3490	2055	90682	9363.21	719.614	0.693888	0.642708	0
sheath1_org	Mt	201489	201991	Mt_201489_201991	503	36660	24798	1.07431e+06	61527.2	9209.78	0.558693	0.521579	0
sheath1_org	Mt	202608	204719	Mt_202608_204719	2112	30210	14741	628504	80340.1	19728.4	0.446053	0.619766	0
sheath1_org	Mt	231874	232657	Mt_231874_232657	784	8108	5064	244578	20653.4	4100.3	0.544245	0.606807	0
sheath1_org	Mt	233360	235099	Mt_233360_235099	1740	5124	2177	98659.9	6632.55	1110.82	0.991762	0.695561	0
sheath1_org	Mt	239657	240344	Mt_239657_240344	688	21900	8077	349060	30578.1	13555.3	0.966732	0.471642	0
sheath1_org	Mt	240038	241603	Mt_240038_241603	1566	18102	7336	352345	26868.5	9290.75	0.549206	0.997855	0
sheath1_org	Mt	273033	273954	Mt_273033_273954	922	5623	2792	52470.9	22903.3	2318.83	0.943499	0.917531	0
sheath1_org	Mt	295376	296140	Mt_295376_296140	765	253969	244345	9.99808e+06	862377	103803	0.822177	0.623396	0
sheath1_org	Mt	295421	296232	Mt_295421_296232	812	250398	104622	4.31921e+06	830532	160149	0.717286	0.563105	0
sheath1_org	Mt	314712	315378	Mt_314712_315378	667	33208	9291	419034	68074.9	8660.21	0.997194	0.825199	0
sheath1_org	Mt	314730	315401	Mt_314730_315401	672	32670	20971	859303	68522.1	5504.86	0.947672	0.921447	0
sheath1_org	Mt	317309	318270	Mt_317309_318270	962	19388	13081	568719	30423.4	1945.66	0.746462	0.829665	0
sheath1_org	Mt	331512	332417	Mt_331512_332417	906	5340	6794	281950	26041.3	3324.47	0.7753	0.666989	0
sheath1_org	Mt	404241	405568	Mt_404241_405568	1328	10662	4466	197453	19591.2	8430.34	0.849311	0.791778	0
sheath1_org	Mt	419985	421282	Mt_419985_421282	1298	5440	3791	176634	14907.8	1812.89	0.778036	0.964995	0
sheath2_org	Mt	64218	64972	Mt_64218_64972	755	4251	4335	186745	15808.9	2306.43	0.799304	0.979797	0
sheath2_org	Mt	65760	65889	Mt_65760_65889	130	153	14225	655313	67679.7	4884.84	0.656239	0.89151	0
sheath2_org	Mt	80273	81731	Mt_80273_81731	1459	2718	2030	89678.7	15697.9	8581.26	0.819059	0.416174	0
sheath2_org	Mt	87074	87849	Mt_87074_87849	776	18566	11596	543804	50521.7	13234.6	0.449854	0.484917	0
sheath2_org	Mt	142207	142888	Mt_142207_142888	682	4714	3565	164301	19318	2469.72	0.993128	0.484485	0
sheath2_org	Mt	169509	170340	Mt_169509_170340	832	14916	6492	292857	23232.9	1540.76	0.921788	0.95068	0
sheath2_org	Mt	169516	170355	Mt_169516_170355	840	12591	3787	162770	23033.8	2410.94	0.89145	0.999696	0
sheath2_org	Mt	170804	172004	Mt_170804_172004	1201	8548	1360	64072.9	105205	159201	0.997932	0.840991	0
sheath2_org	Mt	170880	171483	Mt_170880_171483	604	73804	11572	583108	198802	181162	0.932726	0.938577	0
sheath2_org	Mt	170943	172012	Mt_170943_172012	1070	6839	3661	183720	116024	165384	0.626351	0.860972	0
sheath2_org	Mt	171202	171470	Mt_171202_171470	269	33287	247923	1.18954e+07	399745	33906.5	0.838224	0.937705	0
sheath2_org	Mt	181781	184050	Mt_181781_184050	2270	3920	1107	50331.9	4925.81	1602.8	0.442735	0.997456	0
sheath2_org	Mt	184454	186096	Mt_184454_186096	1643	3036	2082	94025	6555.11	469.07	0.99852	0.983391	0
sheath2_org	Mt	189918	191098	Mt_189918_191098	1181	16484	9503	403291	39226.2	3740.56	0.742414	0.72376	0
sheath2_org	Mt	192914	194585	Mt_192914_194585	1672	9690	5360	235927	25394.7	4939.43	0.69263	0.711635	0
sheath2_org	Mt	201720	203300	Mt_201720_203300	1581	6087	2908	149423	10263.6	3179.44	0.878092	0.829726	0
sheath2_org	Mt	202547	203321	Mt_202547_203321	775	5547	3712	173997	13328.5	1404.22	0.48651	0.805441	0
sheath2_org	Mt	203473	205110	Mt_203473_205110	1638	15162	2129	98207	62066.5	22447.6	0.546279	0.40258	0
sheath2_org	Mt	203624	205010	Mt_203624_205010	1387	12260	19783	980156	70652.7	9754.73	0.855233	0.595758	0
sheath2_org	Mt	204302	205349	Mt_204302_205349	1048	10256	7949	379138	59637.3	26922.2	0.390995	0.792098	0
sheath2_org	Mt	240123	240527	Mt_240123_240527	405	3114	6935	260022	48047.8	9350.15	0.718219	0.996454	0
sheath2_org	Mt	240254	240499	Mt_240254_240499	246	68	5787	282902	53560.2	5535.32	0.49204	0.869842	0
sheath2_org	Mt	266386	267611	Mt_266386_267611	1226	6996	4648	201829	14962.5	1164.04	0.641723	0.999885	0
sheath2_org	Mt	285651	286469	Mt_285651_286469	819	5004	4937	217813	12114.6	1159.62	0.535472	0.998049	0
sheath2_org	Mt	295376	296140	Mt_295376_296140	765	523296	209162	8.8946e+06	935093	94188.2	0.941328	0.671595	0
sheath2_org	Mt	295421	296231	Mt_295421_296231	811	235171	27197	1.11318e+06	883112	206967	0.73394	0.512129	0
sheath2_org	Mt	314712	315378	Mt_314712_315378	667	64910	15100	670010	125662	14275.6	0.996556	0.696714	0
sheath2_org	Mt	314730	315401	Mt_314730_315401	672	76718	25787	1.08291e+06	125951	11140.1	0.93736	0.722045	0
sheath2_org	Mt	315983	317212	Mt_315983_317212	1230	12946	11677	510393	35562.9	7101.96	0.544899	0.407213	0
sheath2_org	Mt	317312	318270	Mt_317312_318270	959	10035	30493	1.32936e+06	36793.5	2555.48	0.582423	0.968235	0
sheath2_org	Mt	81296	82383	Mt_81296_82383	1088	7904	12161	567951	23810.1	3861.89	0.493529	0.701985	0
sheath2_org	Mt	229289	229819	Mt_229289_229819	531	11126	15151	722445	27859.3	1058.4	0.999836	0.999898	0
sheath2_org	Mt	322706	323116	Mt_322706_323116	411	4004	32635	1.18797e+06	40386.8	2277	0.684749	0.852933	0
sheath2_org	Mt	336543	337170	Mt_336543_337170	628	2036	1323	63075	12113.4	2734.91	0.374457	0.601532	0
sheath2_org	Mt	336623	337256	Mt_336623_337256	634	1270	866	37064	11193.8	3925.73	0.412454	0.777411	0
sheath2_org	Mt	337939	339003	Mt_337939_339003	1065	2607	1936	88541.8	11028.5	2505.34	0.723488	0.643115	0
sheath2_org	Mt	338218	339106	Mt_338218_339106	889	2624	1980	90430	11684.5	2288.39	0.456641	0.831332	0
sheath2_org	Mt	404381	404736	Mt_404381_404736	356	56	1062	47644	11421.7	630.317	0.453546	0.416388	0
sheath2_org	Mt	417142	418114	Mt_417142_418114	973	4156	2546	110703	6827.16	1566.35	0.845898	0.547534	0
sheath2_org	Mt	417241	417936	Mt_417241_417936	696	1594	1742	79553.8	7681.32	625.452	0.656383	0.446944	0
sheath2_org	Mt	419985	421277	Mt_419985_421277	1293	4102	4007	185169	13081.3	4848.1	0.992189	0.609996	0
stem1_org	Mt	58266	59112	Mt_58266_59112	847	3786	3262	139259	14294.1	1194.06	0.517018	0.496989	0
stem1_org	Mt	63904	64390	Mt_63904_64390	487	5650	4168	207241	16687.6	958.051	0.681933	0.494811	0
stem1_org	Mt	65578	66214	Mt_65578_66214	637	2556	1464	65769	8313.56	1030.81	0.483685	0.39338	0
stem1_org	Mt	66565	67467	Mt_66565_67467	903	13338	6360	299185	20610.7	2039.5	0.640214	0.905176	0
stem1_org	Mt	78039	78893	Mt_78039_78893	855	8081	7451	329937	26844.7	1272.89	0.992556	0.998887	0
stem1_org	Mt	86579	88684	Mt_86579_88684	2106	3609	2388	116065	7957.03	866.81	0.567482	0.436285	0
stem1_org	Mt	87117	88688	Mt_87117_88688	1572	3123	2148	92741.9	8283.52	669.117	0.415851	0.425226	0
stem1_org	Mt	169133	170135	Mt_169133_170135	1003	3525	3731	181076	12595	707.28	0.990553	0.997479	0
stem1_org	Mt	170706	171929	Mt_170706_171929	1224	11100	7829	355363	113207	131440	0.990153	0.517407	0
stem1_org	Mt	182459	183753	Mt_182459_183753	1295	9948	6235	281673	35512.5	5221.46	0.90743	0.792943	0
stem1_org	Mt	182468	183607	Mt_182468_183607	1140	10164	4028	181784	37219.3	2485.68	0.869517	0.510853	0
stem1_org	Mt	184490	184717	Mt_184490_184717	228	1644	4832	210935	11624.2	662.685	0.619005	0.530967	0
stem1_org	Mt	189918	191098	Mt_189918_191098	1181	23394	39818	1.49583e+06	119131	8766.73	0.887406	0.846082	0
stem1_org	Mt	192916	193613	Mt_192916_193613	698	4466	7035	295156	25362	5697.55	0.76868	0.468718	0
stem1_org	Mt	193330	194795	Mt_193330_194795	1466	1628	1788	88084	18794.4	7170.04	0.401254	0.665193	0
stem1_org	Mt	199540	200127	Mt_199540_200127	588	19212	4160	182281	26310.8	7639.68	0.651935	0.626617	0
stem1_org	Mt	199640	200141	Mt_199640_200141	502	17442	6854	296566	28979.7	4985.51	0.595437	0.644738	0
stem1_org	Mt	65383	67398	Mt_65383_67398	2016	2570	1418	62661.9	12770.9	7137.73	0.877719	0.650506	0
stem1_org	Mt	179010	180304	Mt_179010_180304	1295	3378	2568	107238	9429.55	1157.37	0.411157	0.73425	0
stem1_org	Mt	203156	205131	Mt_203156_205131	1976	28002	27286	1.23423e+06	62575.9	6123.17	0.650431	0.735157	0
stem1_org	Mt	203545	205274	Mt_203545_205274	1730	7562	1928	91679.4	60926.3	14146.8	0.373568	0.900571	0
stem1_org	Mt	237824	238936	Mt_237824_238936	1113	1479	2402	121610	11164.2	3111.59	0.467142	0.999935	0
stem1_org	Mt	239583	240572	Mt_239583_240572	990	9988	4525	210041	19920	4437.37	0.99164	0.890252	0
stem1_org	Mt	239657	240344	Mt_239657_240344	688	3279	6770	306586	22816	665.507	0.700054	0.46666	0
stem1_org	Mt	260507	261207	Mt_260507_261207	701	1468	2545	124726	5572.37	692.075	0.991274	0.711156	0
stem1_org	Mt	261497	262295	Mt_261497_262295	799	5784	2832	136047	10199.7	716.525	0.56496	0.614664	0
stem1_org	Mt	266620	267499	Mt_266620_267499	880	5228	9010	435022	17314.8	897.991	0.987954	0.999915	0
stem1_org	Mt	285651	286464	Mt_285651_286464	814	3189	6744	302024	13174.9	767.129	0.991847	0.96532	0
stem1_org	Mt	287730	288711	Mt_287730_288711	982	7788	1916	54793.5	16179.2	653.843	0.989686	0.878543	0
stem1_org	Mt	295376	296140	Mt_295376_296140	765	75832	75705	3.12378e+06	265401	44370.9	0.98965	0.563263	0
stem1_org	Mt	295421	296232	Mt_295421_296232	812	75528	37768	1.56167e+06	260422	46481	0.800315	0.515953	0
stem1_org	Mt	306413	308524	Mt_306413_308524	2112	3333	1756	83887.4	5251.64	2172.68	0.80183	0.540356	0
stem1_org	Mt	308195	308669	Mt_308195_308669	475	3826	1734	82391.2	8900.93	2024.64	0.541398	0.991482	0
stem1_org	Mt	311710	312850	Mt_311710_312850	1141	2704	4422	191592	10323.3	5062.2	0.806367	0.450534	0
stem1_org	Mt	314712	315378	Mt_314712_315378	667	29119	17958	809569	72494.8	8574.6	0.96614	0.747632	0
stem1_org	Mt	314730	315401	Mt_314730_315401	672	30153	26334	1.11692e+06	72730.3	6654.33	0.911014	0.793486	0
stem1_org	Mt	317312	318270	Mt_317312_318270	959	6388	6990	304161	23389.9	1827.99	0.802467	0.999811	0
stem1_org	Mt	321760	322534	Mt_321760_322534	775	7560	6476	302111	18253.1	3562.85	0.740144	0.503946	0
stem1_org	Mt	322035	322909	Mt_322035_322909	875	4852	5194	240232	16212.5	5302.13	0.42311	0.702948	0
stem1_org	Mt	337786	337996	Mt_337786_337996	211	12934	2283	81058.3	45164.3	15142.1	0.606832	0.680417	0
stem1_org	Mt	337819	337980	Mt_337819_337980	162	378	26921	1.24019e+06	53349.2	2642.87	0.652242	0.696299	0
stem1_org	Mt	308927	311447	Mt_308927_311447	2521	8832	7669	349737	12058.3	2286.75	0.986599	0.837819	0
stem1_org	Mt	398047	399654	Mt_398047_399654	1608	1830	2999	130490	27967.4	6508.66	0.994358	0.638321	0
stem1_org	Mt	404225	405545	Mt_404225_405545	1321	8016	8435	396379	20425.1	10070.4	0.991734	0.984128	0
stem1_org	Mt	404448	404885	Mt_404448_404885	438	8478	6407	288144	34601.2	2088.48	0.546248	0.552588	0
stem1_org	Mt	417539	418231	Mt_417539_418231	693	28995	1978	98805.9	59137.3	22555.4	0.746187	0.999973	0
stem1_org	Mt	417595	418191	Mt_417595_418191	597	44849	14302	674915	67282.5	10539.2	0.830462	0.959046	0
stem2_org	Mt	52513	54348	Mt_52513_54348	1836	7911	4958	240289	13895	1566.75	0.486239	0.631875	0
stem2_org	Mt	55710	57469	Mt_55710_57469	1760	13551	6331	280804	21019.8	6111.71	0.84995	0.729677	0
stem2_org	Mt	56714	57549	Mt_56714_57549	836	8832	7469	353467	26417	4803.13	0.480238	0.999958	0
stem2_org	Mt	58777	59320	Mt_58777_59320	544	4359	2098	91866	7136.77	1090.9	0.474564	0.488106	0
stem2_org	Mt	59535	60151	Mt_59535_60151	617	3336	1564	70602	7476.58	330.182	0.505581	0.49965	0
stem2_org	Mt	65967	66047	Mt_65967_66047	81	21	7724	421375	36794.2	2545.61	0.581953	0.750954	0
stem2_org	Mt	71096	73325	Mt_71096_73325	2230	7950	4783	211012	22221.7	3844.32	0.779591	0.999938	0
stem2_org	Mt	86846	87524	Mt_86846_87524	679	2936	1091	49462	16002.3	4980.4	0.429248	0.395486	0
stem2_org	Mt	87099	88600	Mt_87099_88600	1502	11274	2345	111116	16314.9	2415.62	0.512823	0.670724	0
stem2_org	Mt	87117	88688	Mt_87117_88688	1572	12594	2517	108749	15881	3013.76	0.515577	0.998715	0
stem2_org	Mt	64521	66249	Mt_64521_66249	1729	3831	1213	54929	10653.5	6563.52	0.388284	0.776356	0
stem2_org	Mt	64830	66083	Mt_64830_66083	1254	6447	2131	107547	12699.4	6528.03	0.509267	0.865344	0
stem2_org	Mt	80739	82360	Mt_80739_82360	1622	11214	9344	405420	24610.8	8641.1	0.933241	0.772219	0
stem2_org	Mt	81296	82383	Mt_81296_82383	1088	14805	21008	999141	30549.4	2211.23	0.529427	0.861177	0
stem2_org	Mt	169516	170355	Mt_169516_170355	840	4190	8338	373309	17652	2157.06	0.972994	0.999732	0
stem2_org	Mt	170586	173168	Mt_170586_173168	2583	6714	5270	230556	11774.8	1418.98	0.991988	0.938956	0
stem2_org	Mt	184454	186096	Mt_184454_186096	1643	10412	1279	55579.7	7942.15	1019.99	0.770751	0.774437	0
stem2_org	Mt	184495	186095	Mt_184495_186095	1601	6080	837	41234.9	8025.61	887.284	0.685376	0.770607	0
stem2_org	Mt	189918	191098	Mt_189918_191098	1181	14376	20774	767330	57293.5	6364.48	0.991521	0.999863	0
stem2_org	Mt	192914	194585	Mt_192914_194585	1672	3525	3180	139269	20636.3	6546.17	0.723905	0.770417	0
stem2_org	Mt	192916	193613	Mt_192916_193613	698	3058	1203	50710	27903.4	3280.12	0.716609	0.440363	0
stem2_org	Mt	199540	200127	Mt_199540_200127	588	7948	5681	246068	14041.8	1386.11	0.608237	0.554894	0
stem2_org	Mt	199839	202156	Mt_199839_202156	2318	1292	566	26614	6084.57	3870.49	0.357885	0.36448	0
stem2_org	Mt	200603	201200	Mt_200603_201200	598	3000	2128	101436	6715.33	322.661	0.486391	0.531796	0
stem2_org	Mt	201465	201733	Mt_201465_201733	269	6	854	42693	5498.68	375.743	0.47481	0.512963	0
stem2_org	Mt	202608	204728	Mt_202608_204728	2121	3174	1269	54830.9	18097.8	8054.27	0.448054	0.999591	0
stem2_org	Mt	203160	203330	Mt_203160_203330	171	42	6238	299007	19041.9	823.539	0.549511	0.421473	0
stem2_org	Mt	203657	204718	Mt_203657_204718	1062	8931	7824	364510	25025.4	3904.34	0.503393	0.977183	0
stem2_org	Mt	205716	206360	Mt_205716_206360	645	13587	716	9971.62	17220.7	2191.7	0.699397	0.826709	0
stem2_org	Mt	231822	233609	Mt_231822_233609	1788	3426	1994	97901	6887.84	706.529	0.804247	0.507467	0
stem2_org	Mt	239657	240344	Mt_239657_240344	688	7444	9172	412493	27203.9	1206.26	0.991527	0.999683	0
stem2_org	Mt	241034	242688	Mt_241034_242688	1655	2924	3927	189475	8655.65	699.407	0.700238	0.545099	0
stem2_org	Mt	268694	270612	Mt_268694_270612	1919	2400	2079	110247	11596	3348.58	0.611787	0.656153	0
stem2_org	Mt	269147	270511	Mt_269147_270511	1365	3174	2649	120811	13460.1	1850.57	0.466922	0.541676	0
stem2_org	Mt	285651	286464	Mt_285651_286464	814	15438	9108	405328	38513.4	2326.44	0.684598	0.758325	0
stem2_org	Mt	295376	296140	Mt_295376_296140	765	186010	238890	1.02172e+07	670930	54305.2	0.842899	0.678409	0
stem2_org	Mt	308228	309289	Mt_308228_309289	1062	4212	1434	64398.6	5007.84	1652.4	0.449442	0.770482	0
stem2_org	Mt	309432	310189	Mt_309432_310189	758	663	443	23713	4813.65	2432.06	0.398836	0.549519	0
stem2_org	Mt	314457	315613	Mt_314457_315613	1157	15054	14193	640726	53479.5	21214	0.887363	0.960932	0
stem2_org	Mt	314730	315401	Mt_314730_315401	672	20666	22439	920528	71122	3540.17	0.58377	0.531926	0
stem2_org	Mt	315997	317219	Mt_315997_317219	1223	4866	1647	83589.5	12415	1981.19	0.866428	0.509489	0
stem2_org	Mt	321716	323210	Mt_321716_323210	1495	3298	3240	149311	10229.1	1781.55	0.604287	0.789006	0
stem2_org	Mt	331521	332417	Mt_331521_332417	897	7988	10549	499720	32427.5	5078.62	0.897798	0.841288	0
stem2_org	Mt	335968	337470	Mt_335968_337470	1503	4212	3592	169535	10912.6	1370.38	0.475471	0.524067	0
stem2_org	Mt	398047	399646	Mt_398047_399646	1600	1020	2020	95680.6	11633	1975.62	0.994527	0.410875	0
stem2_org	Mt	400170	400635	Mt_400170_400635	466	26292	2580	84690.5	41055	9733.33	0.764377	0.653179	0
stem2_org	Mt	228834	229611	Mt_228834_229611	778	1164	1342	68010	7039.42	1321.4	0.392574	0.391661	0
stem2_org	Mt	261750	263140	Mt_261750_263140	1391	5358	6096	245007	12969	905.1	0.501332	0.673168	0
stem2_org	Mt	408509	409281	Mt_408509_409281	773	3308	2003	89676.9	10039.8	791.271	0.519636	0.777382	0
stem2_org	Mt	416743	418745	Mt_416743_418745	2003	7395	7392	345979	24085.5	1826.98	0.988864	0.999888	0
stem2_org	Mt	418991	420315	Mt_418991_420315	1325	3436	5746	222171	9927.11	808.304	0.991114	0.998836	0
stem2_org	Pt	40457	41047	Pt_40457_41047	591	9202	14172	598548	23209.2	1271.97	0.991166	0.999929	0
