# Supplementary material for: Dynamics of extrachromosomal circular DNA in rice
Source: Nat Commun. 2024 Mar 18;15:2413. doi: 10.1038/s41467-024-46691-0 (PMC10948907; doi:10.1038/s41467-024-46691-0)
Supplement: Supplementary file 11 — Supplementary Data 8 [file 41467_2024_46691_MOESM11_ESM.xlsx]

## Sheet: Supp. Data 8
Supplementary Data 8. Primer sequences for PCR confirmation of eccDNA presence.
Primer ID	Primer Sequence	Orientation	PCR Type	Target Sequence Name
P1	ACATTCAAGCACGAAGTTAC	Forward	Convergent	chr12:20609533-20610693
P2	TGGAGCATAGATAGAAGAGG	Reverse	Convergent	chr12:20609533-20610693
P3	CGTTAGACTGACTACGCCTT	Forward	Divergent	chr12:20609533-20610693
P4	GCTTTGTCAATCGTGGAATG	Reverse	Divergent	chr12:20609533-20610693
P5	AAAGTGTTCTTGCCTCTATC	Forward	Convergent	chr12:20499833-20500504
P6	TCAGTTGAGCATTCAGTTAG	Reverse	Convergent	chr12:20499833-20500504
P7	GGATTCATTGCTCGTTCTGC	Forward	Divergent	chr12:20499833-20500504
P8	GGCCTGATAGGTGGTGGTAT	Reverse	Divergent	chr12:20499833-20500504
P9	TCTGCGATAATGGAACTGGT	Forward	Convergent	Actin1
P10	ATCTGGGTCATCTTCTCACG	Reverse	Convergent	Actin1
P11	CGTATCACGGATGTTGGTTC	Forward	Divergent	orf288
P12	ATAGGTTCGTTATCAGCGGC	Reverse	Divergent	orf288
P13	GGTGTTTAGGATGTGAAGTT	Forward	Convergent	chr12:20535025-20535871
P14	GAAAGAATAGTAGTGGTGCC	Reverse	Convergent	chr12:20535025-20535871
P15	TATTCCGAAACCAAAGTCTC	Forward	Divergent	chr12:20535025-20535871
P16	CTTCACATCCTAAACACCAA	Reverse	Divergent	chr12:20535025-20535871
P17	TCTGCCTCTTGGCTTATGTC	Forward	Convergent	chr12:20505452-20507023
P18	TAGAACCGTTGTTGCCTGAT	Reverse	Convergent	chr12:20505452-20507023
P19	TGGTACGGAAGGCACGGACT	Forward	Divergent	chr12:20505452-20507023
P20	AAGGTCACCCATAACACGGC	Reverse	Divergent	chr12:20505452-20507023
P21	CCGACGACTTACTACTGGGA	Forward	Convergent	chr12:20498021-20499250
P22	CCTAAACTTGGAATGGATGG	Reverse	Convergent	chr12:20498021-20499250
P23	GCTGCGACAACCTTTACCAA	Forward	Divergent	chr12:20498021-20499250
P24	AATACGGCACCCACGATTCC	Reverse	Divergent	chr12:20498021-20499250
P25	GATTCAACAGTCACCTACCG	Forward	Convergent	chr12:20529165-20529919
P26	AGCAGAGCCATTTCTTTCTA	Reverse	Convergent	chr12:20529165-20529919
P27	TATTAGTGGGCTGGTTTGAA	Forward	Divergent	chr12:20529165-20529919
P28	AGTTGGTTAGAGTGCTGGTC	Reverse	Divergent	chr12:20529165-20529919
P29	AAACTTAGATGCGAGGAGGT	Forward	Convergent	chr12:20541849-20542965
P30	ACTGTAAGGGCAGAGTGATT	Reverse	Convergent	chr12:20541849-20542965
P31	TGGCAAGGGTTTATTTCTCC	Forward	Divergent	chr12:20541849-20542965
P32	TGAACTCATAAGGCTCGCAG	Reverse	Divergent	chr12:20541849-20542965
P33	CGGAAAGCAAGCAACTACAC	Forward	Convergent	chr12:20642252-20643224
P34	GAAGGTCAAAGCAGAAAGGG	Reverse	Convergent	chr12:20642252-20643224
P35	GCAGTAGGGTTGCCGTTTCC	Forward	Divergent	chr12:20642252-20643224
P36	AGTTGCTTGCTTTCCGCTTG	Reverse	Divergent	chr12:20642252-20643224
P37	CCTTTCCCTTCCTGACCTTG	Forward	Convergent	chr12:20656074-20657299
P38	TTTCATCCAGTCCATTGCGG	Reverse	Convergent	chr12:20656074-20657299
P39	ATGAAAGCGGAATCACAACT	Forward	Divergent	chr12:20656074-20657299
P40	GTCAGGAAGGGAAAGGAAAG	Reverse	Divergent	chr12:20656074-20657299
P41	AGGTGCCTAGCCTGTAATGC	Forward	Convergent	chr12:20657464-20657791
P42	GTAGCCGAAACGACTGGAAA	Reverse	Convergent	chr12:20657464-20657791
P43	GCTTTCACTACTCACCTTGC	Forward	Divergent	chr12:20657464-20657791
P44	TAGGGCATATTTGTTTCAGC	Reverse	Divergent	chr12:20657464-20657791
P45	TTACTCCCAGCCTCCTCTAC	Forward	Convergent	chr11:2400565-2401109
P46	CATTTCAATCCAAATCCCTC	Reverse	Convergent	chr11:2400565-2401109
P47	CTGGTCAGGGCAAGTTATGT	Forward	Divergent	chr11:2400565-2401109
P48	ATGTAGAGGAGGCTGGGAGT	Reverse	Divergent	chr11:2400565-2401109
P49	CCCAAGCATCACTTTCCACA	Forward	Convergent	chr04:32885175-32886212
P50	AAATCCTACTACCATCGGCA	Reverse	Convergent	chr04:32885175-32886212
P51	AAATAGATTCAGCACCAGGC	Forward	Divergent	chr04:32885175-32886212
P52	GGCAGACAGAAAGATCGGAT	Reverse	Divergent	chr04:32885175-32886212
P53	CCTCCCTCTTTGAGAGGGAC	Forward	Full-Length Amplification	chr12:20609533-20610693 w/o repeats
P54	TTCCGTAGCGGATTCAATAG	Reverse	Full-Length Amplification	chr12:20609533-20610693 w/o repeats
P55	ACAGTAGCTGTGAACTACTC	Forward	Full-Length Amplification	chr12:20609533-20610693 w/ repeats
P56	GGAGTAGTTCACAGCTACTG	Reverse	Full-Length Amplification	chr12:20609533-20610693 w/ repeats
P57	TTTCTCACTCCGCACTCTAA	Forward	Microdeletion Detection	chr12:20609533-20610693
P58	TATTGAACATCTGAATCCCG	Reverse	Microdeletion Detection	chr12:20609533-20610693
P59	AAGTCCCGCATCCAGTCAGG	Forward	1st Round PCR	chr05:7373781-7374236
P60	CGGAGGACGAGGAGTTCTTG	Reverse	1st Round PCR	chr05:7373781-7374236
P61	GCAGATGATGCTGAGGGTCT	Forward	2nd Round PCR	chr05:7373781-7374236
P62	GTGGTGGTAGCAGTAGCGAG	Reverse	2nd Round PCR	chr05:7373781-7374236
