# Supplementary material for: Dynamics of extrachromosomal circular DNA in rice
Source: Nat Commun. 2024 Mar 18;15:2413. doi: 10.1038/s41467-024-46691-0 (PMC10948907; doi:10.1038/s41467-024-46691-0)
Supplement: Supplementary file 12 — Supplementary Data 9 [file 41467_2024_46691_MOESM12_ESM.xlsx]

## Sheet: Supp. Data 9
Supplementary Data 9. Comprehensive list of eccDNA-associated genes across rice tissue samples.
Gene_ID	Gene_Chr	Gene_Start	Gene_Source	Gene_Strand	Overlap_eccDNA_number	Overlap_eccDNA_Name	Overlap_eccDNA_sample_number	Overlap_eccDNA_Source
LOC_Os12g33958	Chr12	20503266	20509254	MSU_osa1r7	36	chr12_20503360_20504802, chr12_20506848_20507251, chr12_20507569_20508149, chr12_20502605_20504000, chr12_20506609_20507621, chr12_20506939_20508887, chr12_20508194_20509838, chr12_20502834_20504452, chr12_20505273_20505466, chr12_20508202_20508928, chr12_20508263_20508407, chr12_20503682_20504069, chr12_20503971_20504481, chr12_20504770_20505326, chr12_20506939_20508886, chr12_20508189_20509833,…	12	GE-1, GE-2, leaf-1, leaf-2, panicle-1, panicle-2, 1wRoot-1, 1wRoot-2, sheath-1, sheath-2, stem-1, stem-2
LOC_Os08g22790	Chr8	13701038	13708567	MSU_osa1r7	14	chr08_13703987_13705338, chr08_13704443_13704757, chr08_13705857_13706838, chr08_13706071_13706475, chr08_13706599_13706922, chr08_13706622_13707344, chr08_13707246_13707577, chr08_13707256_13707790, chr08_13703491_13703774, chr08_13704264_13704383, chr08_13704920_13705077, chr08_13706155_13706355, chr08_13704981_13705302, chr08_13704400_13704853	4	leaf-1, leaf-2, 1wRoot-2, sheath-1
LOC_Os03g27640	Chr3	15845625	15847551	MSU_osa1r7	12	chr03_15845979_15847037, chr03_15846184_15846828, chr03_15846273_15846739, chr03_15846331_15846682, chr03_15846137_15846878, chr03_15846198_15846809, chr03_15846290_15846731, chr03_15845974_15847044, chr03_15846146_15846866, chr03_15846311_15846697, chr03_15846214_15846805, chr03_15846370_15846646	4	leaf-1, leaf-2, 1wRoot-2, sheath-1
LOC_Os03g34270	Chr3	19506798	19510107	MSU_osa1r7	12	chr03_19507084_19507606, chr03_19507704_19508168, chr03_19507731_19508191, chr03_19508604_19509362, chr03_19509525_19510092, chr03_19509720_19509990, chr03_19509893_19510073, chr03_19507943_19508126, chr03_19508708_19508902, chr03_19509334_19510196, chr03_19509852_19510120, chr03_19508745_19509104	3	leaf-1, leaf-2, panicle-1
LOC_Os12g07840	Chr12	3966720	3971412	MSU_osa1r7	12	chr12_3968313_3969164, chr12_3968338_3968846, chr12_3968493_3969111, chr12_3969510_3969847, chr12_3969666_3969891, chr12_3967907_3968224, chr12_3968424_3968804, chr12_3968531_3968918, chr12_3968634_3968779, chr12_3969639_3969914, chr12_3969708_3969883, chr12_3970665_3971075	2	leaf-1, leaf-2
LOC_Os04g54720	Chr4	32545515	32547299	MSU_osa1r7	11	chr04_32545457_32546457, chr04_32545484_32546422, chr04_32545516_32546383, chr04_32546760_32547590, chr04_32546819_32547532, chr04_32546829_32547523, chr04_32546881_32547475, chr04_32546786_32547567, chr04_32546822_32547531, chr04_32546870_32547485, chr04_32546907_32547447	2	leaf-1, leaf-2
LOC_Os05g15520	Chr5	8777954	8782541	MSU_osa1r7	11	chr05_8781044_8781385, chr05_8781052_8781377, chr05_8781062_8781371, chr05_8781083_8781345, chr05_8781093_8781338, chr05_8781036_8781390, chr05_8781052_8781379, chr05_8781075_8781355, chr05_8781080_8781350, chr05_8781092_8781339, chr05_8781053_8781375	3	leaf-1, leaf-2, stem-1
LOC_Os09g08910	Chr9	4725507	4730885	MSU_osa1r7	11	chr09_4728794_4729955, chr09_4728810_4729535, chr09_4729921_4731732, chr09_4728924_4729479, chr09_4730044_4730961, chr09_4730448_4730905, chr09_4725412_4726320, chr09_4726933_4727633, chr09_4729018_4729348, chr09_4729853_4731349, chr09_4729921_4731733	7	GE-1, leaf-2, panicle-1, 1wRoot-1, sheath-1, sheath-2, stem-1
LOC_Os10g07966	Chr10	4243201	4245607	MSU_osa1r7	11	chr10_4243709_4244472, chr10_4244634_4245689, chr10_4244720_4245606, chr10_4244732_4245599, chr10_4243765_4244008, chr10_4243785_4243970, chr10_4244627_4245699, chr10_4244676_4245654, chr10_4244726_4245603, chr10_4244768_4245561, chr10_4244798_4245529	2	leaf-1, leaf-2
LOC_Os11g33100	Chr11	19580306	19585544	MSU_osa1r7	11	chr11_19582981_19583692, chr11_19583161_19583639, chr11_19583198_19583604, chr11_19583260_19583529, chr11_19583302_19583480, chr11_19581848_19582885, chr11_19581870_19582855, chr11_19583119_19583647, chr11_19583171_19583633, chr11_19583197_19583603, chr11_19583219_19583579	2	leaf-1, leaf-2
LOC_Os02g07850	Chr2	4112948	4115856	MSU_osa1r7	10	chr02_4114275_4114703, chr02_4114349_4114620, chr02_4114356_4114616, chr02_4114363_4114603, chr02_4114381_4114586, chr02_4114393_4114576, chr02_4114347_4114621, chr02_4114363_4114613, chr02_4114365_4114608, chr02_4114402_4114571	2	leaf-1, leaf-2
LOC_Os03g33100	Chr3	18937542	18943745	MSU_osa1r7	10	chr03_18938441_18938621, chr03_18938775_18939488, chr03_18939233_18939480, chr03_18942056_18942500, chr03_18942661_18943504, chr03_18942665_18942974, chr03_18938785_18939487, chr03_18940047_18940292, chr03_18940160_18940423, chr03_18942138_18942927	2	leaf-1, leaf-2
LOC_Os03g36890	Chr3	20466545	20469945	MSU_osa1r7	10	chr03_20468083_20468391, chr03_20468562_20468991, chr03_20469271_20469427, chr03_20469598_20469715, chr03_20468163_20468347, chr03_20468180_20468317, chr03_20468593_20469107, chr03_20469585_20470002, chr03_20469615_20469979, chr03_20469658_20469775	2	leaf-1, leaf-2
LOC_Os04g47059	Chr4	27915598	27939824	MSU_osa1r7	10	chr04_27920026_27920536, chr04_27921025_27921795, chr04_27923198_27923944, chr04_27918853_27919520, chr04_27919118_27919398, chr04_27921069_27921864, chr04_27925022_27925201, chr04_27927388_27928014, chr04_27930590_27930810, chr04_27918315_27918746	2	leaf-1, leaf-2
LOC_Os09g03650	Chr9	1832098	1838967	MSU_osa1r7	10	chr09_1834038_1834234, chr09_1834600_1834949, chr09_1837393_1838040, chr09_1838135_1838395, chr09_1834195_1834431, chr09_1836096_1836507, chr09_1836959_1837352, chr09_1837458_1837836, chr09_1837461_1837832, chr09_1838566_1838871	3	leaf-1, leaf-2, stem-1
LOC_Os09g09760	Chr9	5281420	5288374	MSU_osa1r7	10	chr09_5281656_5282133, chr09_5283271_5284657, chr09_5284094_5284810, chr09_5285836_5286424, chr09_5284081_5284506, chr09_5285727_5286257, chr09_5285859_5286049, chr09_5286907_5287301, chr09_5286941_5287379, chr09_5282366_5282621	3	leaf-1, leaf-2, sheath-2
LOC_Os12g34100	Chr12	20641716	20644530	MSU_osa1r7	10	chr12_20642043_20642495, chr12_20642810_20644735, chr12_20642716_20643294, chr12_20643089_20645344, chr12_20642252_20643224, chr12_20643585_20644507, chr12_20642653_20643698, chr12_20642649_20643340, chr12_20642705_20643301, chr12_20641853_20643854	8	leaf-2, panicle-1, 1wRoot-1, 1wRoot-2, sheath-1, sheath-2, stem-1, stem-2
LOC_Os12g39590	Chr12	24425104	24431025	MSU_osa1r7	10	chr12_24427209_24427853, chr12_24429805_24430433, chr12_24429824_24430383, chr12_24429955_24430227, chr12_24427559_24428086, chr12_24428702_24429256, chr12_24429417_24429613, chr12_24429886_24430361, chr12_24430087_24430266, chr12_24430440_24430767	3	leaf-1, leaf-2, stem-2
LOC_Os02g05080	Chr2	2415274	2417245	MSU_osa1r7	9	chr02_2415676_2416445, chr02_2415871_2416204, chr02_2415871_2416211, chr02_2415917_2416157, chr02_2415785_2416280, chr02_2415796_2416277, chr02_2415885_2416155, chr02_2415890_2416191, chr02_2415801_2416271	3	leaf-1, leaf-2, stem-2
LOC_Os04g35260	Chr4	21429477	21445422	MSU_osa1r7	9	chr04_21432535_21433077, chr04_21432580_21433026, chr04_21444953_21445385, chr04_21444973_21445384, chr04_21432666_21432942, chr04_21444900_21445389, chr04_21444926_21445402, chr04_21432355_21433254, chr04_21432679_21432925	4	leaf-1, leaf-2, panicle-2, sheath-1
LOC_Os05g31860	Chr5	18546049	18551258	MSU_osa1r7	9	chr05_18549561_18550542, chr05_18549592_18550212, chr05_18549796_18550503, chr05_18547059_18547343, chr05_18548884_18549059, chr05_18549712_18550555, chr05_18549783_18550281, chr05_18550063_18550618, chr05_18550728_18551005	2	leaf-1, leaf-2
LOC_Os07g14070	Chr7	8023544	8025742	MSU_osa1r7	9	chr07_8023709_8023902, chr07_8024128_8024655, chr07_8024229_8024576, chr07_8023686_8023925, chr07_8023710_8023908, chr07_8024155_8024755, chr07_8024156_8024722, chr07_8024173_8024726, chr07_8024228_8024652	2	leaf-1, leaf-2
LOC_Os11g19960	Chr11	11487752	11493738	MSU_osa1r7	9	chr11_11489257_11489578, chr11_11489742_11490236, chr11_11490978_11492171, chr11_11491233_11491491, chr11_11492280_11492897, chr11_11493180_11493611, chr11_11488778_11489093, chr11_11489256_11489493, chr11_11489269_11489484	2	leaf-1, leaf-2
LOC_Os12g34094	Chr12	20617980	20624090	MSU_osa1r7	9	chr12_20622008_20622778, chr12_20621216_20621644, chr12_20618515_20619373, chr12_20621925_20622729, chr12_20622377_20622565, chr12_20623272_20624332, chr12_20620916_20622175, chr12_20617844_20618691, chr12_20619439_20621771	8	GE-1, leaf-2, panicle-1, panicle-2, 1wRoot-1, sheath-1, sheath-2, stem-2
LOC_Os01g14900	Chr1	8347893	8351006	MSU_osa1r7	8	chr01_8347905_8348452, chr01_8347948_8348550, chr01_8347965_8348590, chr01_8347999_8348344, chr01_8348008_8348339, chr01_8348013_8348315, chr01_8348000_8348346, chr01_8348004_8348325	2	leaf-1, leaf-2
LOC_Os01g15890	Chr1	8943896	8948425	MSU_osa1r7	8	chr01_8944877_8945471, chr01_8946040_8946850, chr01_8946357_8946708, chr01_8946415_8946658, chr01_8946422_8946657, chr01_8946289_8946801, chr01_8946340_8946718, chr01_8946948_8947275	3	leaf-1, leaf-2, 1wRoot-2
LOC_Os01g18700	Chr1	10544971	10547148	MSU_osa1r7	8	chr01_10544786_10545315, chr01_10545906_10546169, chr01_10546012_10546702, chr01_10545067_10545670, chr01_10546080_10546364, chr01_10544795_10545226, chr01_10545040_10545269, chr01_10544750_10545370	4	leaf-1, leaf-2, 1wRoot-2, sheath-2
LOC_Os01g46130	Chr1	26230692	26234914	MSU_osa1r7	8	chr01_26230923_26231224, chr01_26230953_26231200, chr01_26230964_26231189, chr01_26230975_26231179, chr01_26230899_26231349, chr01_26230937_26231213, chr01_26230967_26231192, chr01_26231818_26232100	2	leaf-1, leaf-2
LOC_Os02g23890	Chr2	13840404	13848106	MSU_osa1r7	8	chr02_13844401_13844804, chr02_13844408_13844794, chr02_13844412_13844785, chr02_13844423_13844779, chr02_13844493_13844709, chr02_13844389_13844810, chr02_13844409_13844789, chr02_13844429_13844777	2	leaf-1, leaf-2
LOC_Os03g18670	Chr3	10453575	10455059	MSU_osa1r7	8	chr03_10454435_10455285, chr03_10454468_10455251, chr03_10453556_10453882, chr03_10454285_10455362, chr03_10454387_10455335, chr03_10454399_10455318, chr03_10454426_10455289, chr03_10454529_10455188	2	leaf-1, leaf-2
LOC_Os03g21110	Chr3	12019168	12021484	MSU_osa1r7	8	chr03_12020307_12020921, chr03_12020329_12020899, chr03_12020353_12020868, chr03_12020349_12020876, chr03_12020354_12020870, chr03_12020361_12020862, chr03_12020373_12020851, chr03_12020501_12020710	2	leaf-1, leaf-2
LOC_Os03g38470	Chr3	21353518	21356813	MSU_osa1r7	8	chr03_21354393_21354920, chr03_21355271_21355599, chr03_21355277_21355586, chr03_21355286_21355575, chr03_21355301_21355562, chr03_21355339_21355525, chr03_21355358_21355507, chr03_21355285_21355577	2	leaf-1, sheath-2
LOC_Os03g49360	Chr3	28094629	28098136	MSU_osa1r7	8	chr03_28095330_28095679, chr03_28096937_28097490, chr03_28095286_28095723, chr03_28095317_28095695, chr03_28095328_28095684, chr03_28095345_28095668, chr03_28095395_28095624, chr03_28095404_28095625	2	leaf-1, leaf-2
LOC_Os06g31210	Chr6	18145498	18154556	MSU_osa1r7	8	chr06_18147601_18147844, chr06_18148540_18149257, chr06_18148673_18148995, chr06_18147498_18148176, chr06_18147511_18148167, chr06_18148673_18148999, chr06_18148684_18148983, chr06_18148735_18148942	2	leaf-1, leaf-2
LOC_Os06g38230	Chr6	22623057	22625602	MSU_osa1r7	8	chr06_22622853_22623299, chr06_22623610_22624266, chr06_22623669_22624217, chr06_22624649_22624948, chr06_22623350_22624354, chr06_22624586_22624975, chr06_22624747_22624916, chr06_22624253_22624805	3	leaf-1, leaf-2, sheath-1
LOC_Os07g22534	Chr7	12676090	12684320	MSU_osa1r7	8	chr07_12681288_12681476, chr07_12681178_12682074, chr07_12681189_12682065, chr07_12681211_12682042, chr07_12681264_12681991, chr07_12682647_12683099, chr07_12681171_12682079, chr07_12681206_12682047	2	leaf-1, leaf-2
LOC_Os08g23580	Chr8	14267649	14275938	MSU_osa1r7	8	chr08_14275470_14276277, chr08_14275484_14276259, chr08_14275518_14276231, chr08_14275534_14276217, chr08_14275539_14276207, chr08_14275493_14276259, chr08_14275505_14276244, chr08_14275572_14276169	2	leaf-1, leaf-2
LOC_Os08g33610	Chr8	20984575	20985631	MSU_osa1r7	8	chr08_20984366_20985736, chr08_20984755_20985349, chr08_20984555_20985545, chr08_20984587_20985525, chr08_20984715_20985397, chr08_20984761_20985347, chr08_20984798_20985317, chr08_20984821_20985286	2	leaf-1, leaf-2
LOC_Os08g42140	Chr8	26626263	26632079	MSU_osa1r7	8	chr08_26626848_26627033, chr08_26629182_26629728, chr08_26631274_26631746, chr08_26626712_26627729, chr08_26628349_26628980, chr08_26629217_26629420, chr08_26631266_26631714, chr08_26627318_26627609	4	leaf-1, leaf-2, 1wRoot-1, 1wRoot-2
LOC_Os09g02805	Chr9	1288158	1291930	MSU_osa1r7	8	chr09_1291520_1291807, chr09_1291441_1291879, chr09_1291462_1291860, chr09_1291466_1291854, chr09_1291479_1291844, chr09_1291484_1291839, chr09_1291373_1292023, chr09_1291456_1291860	4	GE-2, leaf-1, leaf-2, stem-1
LOC_Os09g03270	Chr9	1570879	1573892	MSU_osa1r7	8	chr09_1571350_1571525, chr09_1571972_1572188, chr09_1571972_1572196, chr09_1571984_1572185, chr09_1572463_1572986, chr09_1572557_1572895, chr09_1572606_1573098, chr09_1571338_1571655	2	leaf-1, 1wRoot-2
LOC_Os09g08890	Chr9	4704612	4707752	MSU_osa1r7	8	chr09_4707202_4708083, chr09_4706134_4707257, chr09_4705557_4708563, chr09_4706487_4708097, chr09_4705692_4706543, chr09_4705173_4706549, chr09_4707002_4707448, chr09_4707248_4707516	6	leaf-1, panicle-1, 1wRoot-1, sheath-1, sheath-2, stem-2
LOC_Os09g11700	Chr9	6526469	6527024	MSU_osa1r7	8	chr09_6526266_6527312, chr09_6526326_6527249, chr09_6526354_6527164, chr09_6526368_6527154, chr09_6526425_6527091, chr09_6526245_6527332, chr09_6526278_6527301, chr09_6526785_6526972	2	leaf-1, leaf-2
LOC_Os09g15270	Chr9	9309122	9314851	MSU_osa1r7	8	chr09_9310882_9311095, chr09_9309766_9310106, chr09_9309692_9310274, chr09_9309759_9310149, chr09_9312382_9312748, chr09_9312465_9312618, chr09_9312468_9312612, chr09_9314577_9314809	4	GE-2, leaf-1, leaf-2, stem-2
LOC_Os10g08920	Chr10	4824457	4830397	MSU_osa1r7	8	chr10_4825014_4825303, chr10_4827211_4827421, chr10_4829207_4829767, chr10_4829305_4829680, chr10_4829352_4829530, chr10_4828420_4828973, chr10_4829153_4829821, chr10_4826324_4826780	6	leaf-1, leaf-2, panicle-1, 1wRoot-2, sheath-1, stem-1
LOC_Os10g38954	Chr10	20759602	20760894	MSU_osa1r7	8	chr10_20760274_20761073, chr10_20760352_20760993, chr10_20760377_20760967, chr10_20760414_20760915, chr10_20760339_20761004, chr10_20760358_20760990, chr10_20760414_20760916, chr10_20760427_20760921	2	leaf-1, leaf-2
LOC_Os11g12100	Chr11	6746021	6751280	MSU_osa1r7	8	chr11_6748473_6748827, chr11_6748475_6748799, chr11_6748522_6748754, chr11_6749335_6750638, chr11_6749336_6750637, chr11_6746885_6747265, chr11_6748790_6749236, chr11_6748824_6749199	2	leaf-1, leaf-2
LOC_Os11g24150	Chr11	13728979	13735039	MSU_osa1r7	8	chr11_13730051_13730323, chr11_13730068_13730254, chr11_13731197_13731611, chr11_13731269_13731603, chr11_13731953_13732148, chr11_13729999_13730274, chr11_13729999_13730291, chr11_13730000_13730274	2	leaf-1, leaf-2
LOC_Os12g18374	Chr12	10624037	10635373	MSU_osa1r7	8	chr12_10632042_10632147, chr12_10633541_10634247, chr12_10633558_10634230, chr12_10633576_10634214, chr12_10633637_10634149, chr12_10631993_10632313, chr12_10633625_10634163, chr12_10631066_10631329	3	leaf-1, leaf-2, panicle-1
LOC_Os12g19040	Chr12	11060727	11073485	MSU_osa1r7	8	chr12_11072213_11072453, chr12_11072226_11072448, chr12_11072246_11072426, chr12_11072192_11072478, chr12_11072204_11072462, chr12_11072230_11072441, chr12_11072243_11072428, chr12_11072204_11072461	3	leaf-1, leaf-2, 1wRoot-2
LOC_Os12g21624	Chr12	12149070	12153564	MSU_osa1r7	8	chr12_12151691_12151976, chr12_12149643_12150140, chr12_12149799_12150131, chr12_12150864_12151550, chr12_12151036_12151146, chr12_12151469_12151957, chr12_12151529_12151873, chr12_12152346_12152669	3	GE-2, leaf-1, leaf-2
LOC_Os01g09950	Chr1	5173555	5174272	MSU_osa1r7	7	chr01_5174086_5174394, chr01_5173838_5174396, chr01_5173909_5174420, chr01_5174028_5174305, chr01_5173940_5174387, chr01_5173950_5174383, chr01_5173994_5174335	3	GE-2, leaf-1, leaf-2
LOC_Os01g12950	Chr1	7197022	7214143	MSU_osa1r7	7	chr01_7209874_7210428, chr01_7209073_7209933, chr01_7209077_7209519, chr01_7209762_7210555, chr01_7210314_7210635, chr01_7210918_7211303, chr01_7212109_7212502	2	leaf-1, leaf-2
LOC_Os01g34040	Chr1	18735691	18741725	MSU_osa1r7	7	chr01_18738050_18738367, chr01_18740224_18741249, chr01_18740229_18741319, chr01_18738179_18738415, chr01_18739183_18739328, chr01_18739625_18739871, chr01_18740808_18741194	2	leaf-1, leaf-2
LOC_Os01g49980	Chr1	28718156	28723385	MSU_osa1r7	7	chr01_28718546_28719088, chr01_28719444_28719760, chr01_28718439_28718604, chr01_28719432_28719782, chr01_28720080_28720558, chr01_28721903_28722755, chr01_28718400_28718648	3	leaf-1, leaf-2, sheath-2
LOC_Os02g10330	Chr2	5428867	5431872	MSU_osa1r7	7	chr02_5429281_5429938, chr02_5429422_5429926, chr02_5430378_5430728, chr02_5430383_5431246, chr02_5430449_5430678, chr02_5431476_5432267, chr02_5429866_5430079	2	leaf-1, leaf-2
LOC_Os02g14220	Chr2	7789661	7794500	MSU_osa1r7	7	chr02_7789962_7790277, chr02_7793742_7794018, chr02_7791288_7791631, chr02_7791352_7792475, chr02_7791985_7792177, chr02_7792731_7793252, chr02_7792843_7793564	2	leaf-1, leaf-2
LOC_Os02g17820	Chr2	10301935	10308309	MSU_osa1r7	7	chr02_10304173_10304704, chr02_10306794_10307346, chr02_10306836_10307535, chr02_10307002_10307325, chr02_10307255_10307764, chr02_10307656_10308081, chr02_10305281_10305757	2	leaf-1, leaf-2
LOC_Os02g49370	Chr2	30164273	30165441	MSU_osa1r7	7	chr02_30164909_30165226, chr02_30164924_30165203, chr02_30164949_30165148, chr02_30164889_30165502, chr02_30164898_30165161, chr02_30164927_30165175, chr02_30164992_30165191	2	leaf-1, leaf-2
LOC_Os03g24339	Chr3	13841130	13860889	MSU_osa1r7	7	chr03_13851019_13851710, chr03_13853245_13853737, chr03_13853254_13853643, chr03_13853296_13853575, chr03_13853265_13853612, chr03_13855303_13855814, chr03_13853708_13854026	3	leaf-1, leaf-2, 1wRoot-2
LOC_Os03g26570	Chr3	15178872	15183094	MSU_osa1r7	7	chr03_15178358_15179531, chr03_15179148_15179592, chr03_15179210_15179516, chr03_15180012_15180236, chr03_15181463_15182934, chr03_15181600_15181852, chr03_15182154_15182435	2	leaf-1, leaf-2
LOC_Os03g37411	Chr3	20725388	20747318	MSU_osa1r7	7	chr03_20730593_20730880, chr03_20731080_20731313, chr03_20732176_20732932, chr03_20733453_20733746, chr03_20735620_20736126, chr03_20736495_20737315, chr03_20737582_20738451	1	leaf-1
LOC_Os04g01760	Chr4	492434	495383	MSU_osa1r7	7	chr04_492925_493383, chr04_494131_494730, chr04_493288_493533, chr04_493289_493527, chr04_493814_494089, chr04_493886_494357, chr04_494222_495090	2	leaf-1, leaf-2
LOC_Os04g03420	Chr4	1467273	1469274	MSU_osa1r7	7	chr04_1468184_1468441, chr04_1468290_1468414, chr04_1468044_1468534, chr04_1468122_1468605, chr04_1468142_1468473, chr04_1468184_1468439, chr04_1468163_1468492	3	leaf-1, leaf-2, 1wRoot-2
LOC_Os04g03930	Chr4	1793266	1794983	MSU_osa1r7	7	chr04_1793890_1794248, chr04_1793912_1794188, chr04_1793836_1794238, chr04_1793937_1794264, chr04_1794863_1795039, chr04_1794876_1795037, chr04_1793935_1794212	3	leaf-1, leaf-2, 1wRoot-2
LOC_Os04g21450	Chr4	12126676	12128323	MSU_osa1r7	7	chr04_12126930_12127302, chr04_12127579_12128659, chr04_12126945_12127280, chr04_12126950_12127265, chr04_12127827_12128578, chr04_12127866_12128136, chr04_12127870_12128295	2	leaf-1, leaf-2
LOC_Os05g21190	Chr5	12463717	12466080	MSU_osa1r7	7	chr05_12464463_12464755, chr05_12465479_12465763, chr05_12465487_12465913, chr05_12464932_12465606, chr05_12465356_12465829, chr05_12465923_12466073, chr05_12465975_12466156	2	leaf-1, leaf-2
LOC_Os06g08690	Chr6	4331516	4334806	MSU_osa1r7	7	chr06_4331564_4332203, chr06_4332947_4333661, chr06_4332990_4333540, chr06_4333068_4333566, chr06_4333091_4333647, chr06_4333174_4333573, chr06_4333494_4333688	2	leaf-1, leaf-2
LOC_Os06g20170	Chr6	11567714	11573405	MSU_osa1r7	7	chr06_11569858_11570769, chr06_11572219_11572742, chr06_11569993_11570596, chr06_11570943_11571594, chr06_11572334_11572678, chr06_11571951_11572236, chr06_11570652_11571373	4	leaf-1, leaf-2, 1wRoot-1, stem-1
LOC_Os06g29100	Chr6	16588693	16590109	MSU_osa1r7	7	chr06_16589389_16590114, chr06_16589457_16590192, chr06_16589466_16590104, chr06_16589490_16590012, chr06_16589538_16590139, chr06_16589568_16589821, chr06_16589628_16589959	2	leaf-1, leaf-2
LOC_Os06g29170	Chr6	16640066	16645640	MSU_osa1r7	7	chr06_16640046_16640816, chr06_16640100_16641067, chr06_16641553_16641998, chr06_16641756_16642009, chr06_16642153_16642483, chr06_16642116_16642700, chr06_16642134_16642565	2	leaf-1, leaf-2
LOC_Os06g29520	Chr6	16920163	16922487	MSU_osa1r7	7	chr06_16920197_16920944, chr06_16920516_16920806, chr06_16920389_16920885, chr06_16920453_16920859, chr06_16920479_16920842, chr06_16920501_16920796, chr06_16920125_16920408	3	leaf-1, leaf-2, sheath-2
LOC_Os06g39515	Chr6	23458896	23464913	MSU_osa1r7	7	chr06_23461164_23461379, chr06_23461103_23461435, chr06_23461109_23461431, chr06_23461134_23461407, chr06_23461141_23461403, chr06_23461143_23461400, chr06_23461088_23461456	4	GE-2, leaf-1, leaf-2, sheath-2
LOC_Os07g01240	Chr7	134162	143578	MSU_osa1r7	7	chr07_137810_138038, chr07_137816_138030, chr07_137819_138020, chr07_137753_138087, chr07_137797_138049, chr07_137799_138045, chr07_137850_137998	2	leaf-1, leaf-2
LOC_Os07g16120	Chr7	9387308	9393007	MSU_osa1r7	7	chr07_9390825_9391348, chr07_9391501_9392306, chr07_9390278_9390497, chr07_9390859_9391385, chr07_9391639_9392165, chr07_9391846_9392154, chr07_9391865_9392141	2	leaf-1, leaf-2
LOC_Os07g30350	Chr7	17961182	17964515	MSU_osa1r7	7	chr07_17962994_17963291, chr07_17962997_17963286, chr07_17963008_17963277, chr07_17963760_17964379, chr07_17962320_17962491, chr07_17962998_17963273, chr07_17963817_17964382	2	leaf-1, leaf-2
LOC_Os07g37140	Chr7	22247627	22252838	MSU_osa1r7	7	chr07_22248110_22248605, chr07_22248221_22248589, chr07_22248229_22248575, chr07_22248240_22248547, chr07_22248278_22248539, chr07_22248223_22248565, chr07_22248243_22248571	2	leaf-1, leaf-2
LOC_Os08g06570	Chr8	3708049	3714189	MSU_osa1r7	7	chr08_3708759_3709577, chr08_3712520_3712977, chr08_3708314_3709300, chr08_3708608_3709516, chr08_3709729_3710560, chr08_3712725_3713006, chr08_3712746_3713066	4	leaf-1, leaf-2, 1wRoot-2, sheath-2
LOC_Os08g16590	Chr8	10147914	10149776	MSU_osa1r7	7	chr08_10148844_10149012, chr08_10146819_10148550, chr08_10146934_10148439, chr08_10146948_10148424, chr08_10147001_10148374, chr08_10147074_10148308, chr08_10147156_10148217	3	leaf-2, leaf-1, 1wRoot-2
LOC_Os08g20720	Chr8	12448494	12454166	MSU_osa1r7	7	chr08_12452776_12452957, chr08_12453457_12453598, chr08_12453635_12454010, chr08_12452153_12452521, chr08_12452164_12452500, chr08_12452904_12453391, chr08_12452953_12453488	2	leaf-1, leaf-2
LOC_Os09g08180	Chr9	4235943	4245725	MSU_osa1r7	7	chr09_4243781_4245070, chr09_4243843_4243978, chr09_4244520_4245044, chr09_4244017_4244435, chr09_4244178_4244861, chr09_4245472_4245940, chr09_4237467_4237748	3	leaf-1, leaf-2, 1wRoot-2
LOC_Os10g05800	Chr10	2925234	2934197	MSU_osa1r7	7	chr10_2928963_2929191, chr10_2928967_2929185, chr10_2928985_2929166, chr10_2928991_2929162, chr10_2928956_2929197, chr10_2929004_2929159, chr10_2928959_2929193	3	leaf-1, leaf-2, sheath-1
LOC_Os10g10214	Chr10	5618541	5622875	MSU_osa1r7	7	chr10_5621611_5623179, chr10_5621774_5622593, chr10_5621883_5622525, chr10_5618301_5618838, chr10_5621733_5622837, chr10_5621831_5622073, chr10_5619775_5620120	3	leaf-1, leaf-2, sheath-2
LOC_Os11g19120	Chr11	10907186	10909351	MSU_osa1r7	7	chr11_10908305_10908912, chr11_10908343_10908878, chr11_10908359_10908877, chr11_10907507_10907973, chr11_10907514_10907793, chr11_10907644_10907835, chr11_10908285_10908826	2	leaf-1, leaf-2
LOC_Os11g40820	Chr11	24425283	24431416	MSU_osa1r7	7	chr11_24426870_24427235, chr11_24430981_24431218, chr11_24425201_24425510, chr11_24425808_24426538, chr11_24425987_24426485, chr11_24428904_24429517, chr11_24430151_24430413	2	leaf-1, leaf-2
LOC_Os12g19381	Chr12	11262563	11278448	MSU_osa1r7	7	chr12_11272384_11273092, chr12_11273980_11275149, chr12_11274004_11275116, chr12_11274140_11274998, chr12_11270814_11270943, chr12_11274272_11274881, chr12_11274445_11274706	2	leaf-1, leaf-2
LOC_Os12g27610	Chr12	16248052	16251306	MSU_osa1r7	7	chr12_16249051_16249774, chr12_16249096_16249734, chr12_16249135_16249752, chr12_16249964_16250985, chr12_16249990_16250968, chr12_16250225_16250776, chr12_16250362_16250918	2	leaf-1, leaf-2
LOC_Os12g29180	Chr12	17275386	17275750	MSU_osa1r7	7	chr12_17275332_17275594, chr12_17275296_17275628, chr12_17275339_17275586, chr12_17275307_17275623, chr12_17275354_17275575, chr12_17275364_17275561, chr12_17275151_17275778	5	GE-2, leaf-1, leaf-2, 1wRoot-2, stem-2
LOC_Os01g12940	Chr1	7185483	7188038	MSU_osa1r7	6	chr01_7185865_7186475, chr01_7185879_7186346, chr01_7185842_7186458, chr01_7187445_7187906, chr01_7187457_7187885, chr01_7187458_7187896	2	leaf-1, leaf-2
LOC_Os01g13620	Chr1	7635648	7640915	MSU_osa1r7	6	chr01_7637210_7637360, chr01_7638204_7638708, chr01_7635577_7636408, chr01_7635908_7636054, chr01_7637241_7637838, chr01_7637396_7637753	2	leaf-1, leaf-2
LOC_Os01g15880	Chr1	8939348	8942613	MSU_osa1r7	6	chr01_8939808_8940816, chr01_8939854_8940972, chr01_8940697_8941164, chr01_8941298_8941810, chr01_8941366_8941792, chr01_8941630_8941816	2	leaf-1, leaf-2
LOC_Os01g25580	Chr1	14491333	14497302	MSU_osa1r7	6	chr01_14491849_14492462, chr01_14493178_14493752, chr01_14494081_14494584, chr01_14495759_14497006, chr01_14496041_14496755, chr01_14492056_14492360	3	leaf-1, leaf-2, 1wRoot-2
LOC_Os01g29590	Chr1	16579651	16584936	MSU_osa1r7	6	chr01_16580017_16580503, chr01_16580022_16580307, chr01_16582021_16582626, chr01_16584359_16584914, chr01_16581402_16581594, chr01_16579596_16581256	3	leaf-1, leaf-2, panicle-1
LOC_Os01g41950	Chr1	23782487	23785775	MSU_osa1r7	6	chr01_23782845_23784010, chr01_23782872_23783982, chr01_23782909_23783979, chr01_23782912_23783921, chr01_23782933_23783479, chr01_23783058_23783544	2	leaf-1, sheath-2
LOC_Os01g48760	Chr1	27961739	27965444	MSU_osa1r7	6	chr01_27963504_27964103, chr01_27963519_27964093, chr01_27963567_27964044, chr01_27963572_27964036, chr01_27963578_27964029, chr01_27963665_27963965	2	leaf-1, leaf-2
LOC_Os01g49950	Chr1	28699896	28710027	MSU_osa1r7	6	chr01_28709334_28710070, chr01_28709397_28709784, chr01_28709458_28709636, chr01_28704619_28704764, chr01_28709710_28710061, chr01_28709730_28709940	2	leaf-1, leaf-2
LOC_Os01g50940	Chr1	29271158	29273270	MSU_osa1r7	6	chr01_29271103_29272000, chr01_29271181_29271470, chr01_29271676_29271850, chr01_29271193_29271451, chr01_29271201_29271441, chr01_29271660_29271865	2	leaf-1, leaf-2
LOC_Os01g51904	Chr1	29839406	29841859	MSU_osa1r7	6	chr01_29841263_29841749, chr01_29840088_29840513, chr01_29840094_29840501, chr01_29841144_29842138, chr01_29841174_29842086, chr01_29841235_29842032	2	GE-2, leaf-1
LOC_Os01g69040	Chr1	40115907	40121114	MSU_osa1r7	6	chr01_40118942_40119134, chr01_40119476_40120026, chr01_40118929_40119323, chr01_40118933_40119189, chr01_40119543_40119991, chr01_40120525_40120825	2	leaf-1, leaf-2
LOC_Os01g72049	Chr1	41781310	41801987	MSU_osa1r7	6	chr01_41790568_41791040, chr01_41791986_41792203, chr01_41790738_41790963, chr01_41792690_41793290, chr01_41795320_41795623, chr01_41790727_41790892	3	leaf-1, leaf-2, stem-1
LOC_Os02g14210	Chr2	7782168	7787430	MSU_osa1r7	6	chr02_7784407_7785412, chr02_7785923_7786766, chr02_7785987_7786547, chr02_7784138_7784281, chr02_7784927_7785475, chr02_7785886_7786889	2	leaf-1, leaf-2
LOC_Os02g19100	Chr2	11142533	11146043	MSU_osa1r7	6	chr02_11145232_11145977, chr02_11145617_11145860, chr02_11145732_11146279, chr02_11145745_11146036, chr02_11142849_11143196, chr02_11145353_11145733	4	leaf-1, leaf-2, 1wRoot-2, sheath-1
LOC_Os02g20100	Chr2	11834520	11840842	MSU_osa1r7	6	chr02_11837019_11837247, chr02_11836996_11837274, chr02_11837023_11837260, chr02_11837829_11837992, chr02_11837829_11837998, chr02_11837830_11837992	2	leaf-1, leaf-2
LOC_Os02g25800	Chr2	15116680	15119286	MSU_osa1r7	6	chr02_15116796_15116952, chr02_15117701_15117984, chr02_15116764_15117083, chr02_15116784_15117053, chr02_15118551_15119047, chr02_15119015_15119214	3	leaf-1, leaf-2, sheath-2
LOC_Os02g37890	Chr2	22900713	22906465	MSU_osa1r7	6	chr02_22900820_22901223, chr02_22900831_22901215, chr02_22900843_22901207, chr02_22900881_22901165, chr02_22900973_22901126, chr02_22900958_22901254	2	leaf-1, stem-1
LOC_Os02g51640	Chr2	31622776	31627571	MSU_osa1r7	6	chr02_31624121_31624861, chr02_31624338_31624640, chr02_31624056_31624925, chr02_31624067_31624915, chr02_31624096_31624890, chr02_31624330_31624634	2	leaf-1, leaf-2
LOC_Os03g07770	Chr3	3944798	3950952	MSU_osa1r7	6	chr03_3945499_3945888, chr03_3946515_3947058, chr03_3946509_3947061, chr03_3947976_3948604, chr03_3946924_3947128, chr03_3945600_3945808	4	leaf-1, leaf-2, 1wRoot-2, sheath-1
LOC_Os03g20060	Chr3	11302198	11304800	MSU_osa1r7	6	chr03_11302966_11303183, chr03_11303644_11304344, chr03_11303950_11304321, chr03_11303680_11303895, chr03_11303681_11303915, chr03_11303682_11303884	2	leaf-1, leaf-2
LOC_Os03g38804	Chr3	21547631	21547948	MSU_osa1r7	6	chr03_21547404_21547883, chr03_21547412_21547910, chr03_21547505_21547774, chr03_21547493_21547787, chr03_21547500_21547780, chr03_21547528_21547747	3	leaf-1, leaf-2, 1wRoot-1
LOC_Os03g39790	Chr3	22135801	22138216	MSU_osa1r7	6	chr03_22135975_22136293, chr03_22135980_22136290, chr03_22136761_22137128, chr03_22137553_22137998, chr03_22137790_22138110, chr03_22135872_22136424	3	leaf-1, leaf-2, sheath-2
LOC_Os03g51790	Chr3	29705032	29721934	MSU_osa1r7	6	chr03_29709431_29709642, chr03_29709437_29709965, chr03_29714050_29714447, chr03_29715100_29715953, chr03_29715186_29715899, chr03_29707179_29707431	3	leaf-1, leaf-2, sheath-1
LOC_Os03g55830	Chr3	31785149	31788502	MSU_osa1r7	6	chr03_31785949_31786240, chr03_31786532_31787428, chr03_31786689_31786831, chr03_31786715_31786844, chr03_31786992_31787353, chr03_31786956_31787403	2	leaf-1, leaf-2
LOC_Os04g03410	Chr4	1460888	1465024	MSU_osa1r7	6	chr04_1463802_1464101, chr04_1464292_1464636, chr04_1464333_1464844, chr04_1462957_1463187, chr04_1463238_1463389, chr04_1464367_1464526	2	leaf-1, leaf-2
LOC_Os04g03790	Chr4	1690151	1696305	MSU_osa1r7	6	chr04_1690355_1690954, chr04_1694607_1695836, chr04_1694633_1695596, chr04_1695256_1695612, chr04_1696116_1696394, chr04_1695260_1695524	3	leaf-1, leaf-2, 1wRoot-2
LOC_Os04g07580	Chr4	4027703	4034002	MSU_osa1r7	6	chr04_4032579_4033223, chr04_4032644_4033022, chr04_4032884_4033012, chr04_4031542_4031751, chr04_4031562_4031749, chr04_4032664_4033018	2	leaf-1, leaf-2
LOC_Os04g08670	Chr4	4708412	4711441	MSU_osa1r7	6	chr04_4708474_4709192, chr04_4708509_4709114, chr04_4708514_4708871, chr04_4709304_4709927, chr04_4708418_4709028, chr04_4708500_4709039	2	leaf-1, leaf-2
LOC_Os04g11180	Chr4	6076672	6082635	MSU_osa1r7	6	chr04_6076575_6076961, chr04_6077821_6078001, chr04_6077233_6077521, chr04_6077776_6078058, chr04_6080383_6080868, chr04_6080389_6080876	3	leaf-2, 1wRoot-2, stem-1
LOC_Os04g12040	Chr4	6606729	6612727	MSU_osa1r7	6	chr04_6608796_6610046, chr04_6609311_6609532, chr04_6607421_6608019, chr04_6609021_6609875, chr04_6609294_6609672, chr04_6611591_6612574	2	leaf-1, leaf-2
LOC_Os04g36610	Chr4	22081905	22084258	MSU_osa1r7	6	chr04_22081820_22082352, chr04_22082209_22082725, chr04_22082580_22083204, chr04_22083905_22084211, chr04_22082097_22082709, chr04_22083934_22084206	2	leaf-1, leaf-2
LOC_Os05g09720	Chr5	5502770	5506548	MSU_osa1r7	6	chr05_5505083_5505357, chr05_5505570_5506316, chr05_5505632_5506308, chr05_5505718_5506282, chr05_5505620_5506227, chr05_5504303_5505346	2	leaf-1, leaf-2
LOC_Os05g28980	Chr5	16988831	16995623	MSU_osa1r7	6	chr05_16993673_16994084, chr05_16993712_16994050, chr05_16994928_16995668, chr05_16994991_16995870, chr05_16995009_16995474, chr05_16993631_16994112	2	leaf-1, stem-1
LOC_Os05g39620	Chr5	23262552	23268235	MSU_osa1r7	6	chr05_23264433_23264630, chr05_23266284_23267425, chr05_23266314_23267424, chr05_23262946_23263139, chr05_23266361_23266528, chr05_23264920_23265554	2	leaf-1, leaf-2
LOC_Os06g11110	Chr6	5821540	5827467	MSU_osa1r7	6	chr06_5823948_5824732, chr06_5823987_5824273, chr06_5825859_5826150, chr06_5826234_5826861, chr06_5823815_5824147, chr06_5825842_5826125	2	leaf-1, leaf-2
LOC_Os06g14160	Chr6	7896479	7901969	MSU_osa1r7	6	chr06_7896433_7896893, chr06_7901271_7901507, chr06_7897431_7898039, chr06_7898232_7898653, chr06_7898288_7898643, chr06_7901081_7901553	2	leaf-1, leaf-2
LOC_Os06g37330	Chr6	22048646	22057757	MSU_osa1r7	6	chr06_22054014_22054599, chr06_22054060_22054549, chr06_22054162_22054499, chr06_22054157_22054505, chr06_22054168_22054491, chr06_22054198_22054462	2	leaf-1, leaf-2
LOC_Os06g45630	Chr6	27622464	27626274	MSU_osa1r7	6	chr06_27624845_27625142, chr06_27624978_27625110, chr06_27624884_27625150, chr06_27624918_27625196, chr06_27624977_27625102, chr06_27624977_27625106	2	leaf-1, leaf-2
LOC_Os06g46530	Chr6	28249870	28252444	MSU_osa1r7	6	chr06_28249790_28250103, chr06_28250376_28251529, chr06_28251951_28252257, chr06_28252020_28252196, chr06_28251304_28251531, chr06_28252037_28252239	2	leaf-1, leaf-2
LOC_Os07g19520	Chr7	11546470	11546964	MSU_osa1r7	6	chr07_11546430_11547398, chr07_11546480_11547322, chr07_11546629_11547177, chr07_11546466_11547337, chr07_11546703_11547090, chr07_11546724_11547094	3	leaf-1, leaf-2, stem-1
LOC_Os07g23300	Chr7	13132547	13138692	MSU_osa1r7	6	chr07_13133326_13133860, chr07_13133089_13133643, chr07_13133877_13134028, chr07_13135372_13135984, chr07_13137458_13138008, chr07_13137506_13137940	2	leaf-1, leaf-2
LOC_Os07g49430	Chr7	29599190	29604895	MSU_osa1r7	6	chr07_29599662_29599894, chr07_29600857_29601968, chr07_29601068_29601893, chr07_29602229_29602572, chr07_29601086_29601277, chr07_29600646_29600892	3	leaf-1, leaf-2, panicle-2
LOC_Os08g03930	Chr8	1867810	1873610	MSU_osa1r7	6	chr08_1869049_1869306, chr08_1870068_1870769, chr08_1871175_1871816, chr08_1868471_1868606, chr08_1868717_1868977, chr08_1871556_1871827	2	leaf-1, leaf-2
LOC_Os08g09890	Chr8	5706417	5709046	MSU_osa1r7	6	chr08_5706863_5707547, chr08_5706932_5707462, chr08_5707837_5708869, chr08_5707893_5708903, chr08_5708339_5708692, chr08_5707023_5707522	2	leaf-1, leaf-2
LOC_Os08g11050	Chr8	6500716	6504902	MSU_osa1r7	6	chr08_6501093_6501799, chr08_6501217_6501776, chr08_6501435_6501676, chr08_6501220_6501773, chr08_6501243_6501532, chr08_6501263_6501525	2	leaf-1, leaf-2
LOC_Os08g19650	Chr8	11758701	11765266	MSU_osa1r7	6	chr08_11763832_11764318, chr08_11763866_11764285, chr08_11763870_11764280, chr08_11763940_11764212, chr08_11763876_11764272, chr08_11763907_11764244	4	leaf-1, leaf-2, sheath-1, stem-1
LOC_Os08g25970	Chr8	15800600	15806825	MSU_osa1r7	6	chr08_15800622_15801196, chr08_15800732_15801442, chr08_15801024_15802098, chr08_15801701_15802801, chr08_15801962_15802588, chr08_15803545_15804510	3	leaf-1, leaf-2, sheath-1
LOC_Os08g45170	Chr8	28355358	28360798	MSU_osa1r7	6	chr08_28360194_28360541, chr08_28360201_28360593, chr08_28360224_28360590, chr08_28360197_28360529, chr08_28360250_28360551, chr08_28360279_28360515	2	leaf-1, leaf-2
LOC_Os09g12300	Chr9	7015998	7016707	MSU_osa1r7	6	chr09_7015711_7016922, chr09_7015779_7016855, chr09_7015835_7016802, chr09_7015709_7016922, chr09_7015725_7016908, chr09_7015847_7016792	2	leaf-1, leaf-2
LOC_Os09g15440	Chr9	9452833	9454104	MSU_osa1r7	6	chr09_9453102_9453420, chr09_9453122_9453404, chr09_9453036_9453430, chr09_9453063_9453404, chr09_9453132_9453316, chr09_9453048_9453337	3	leaf-1, leaf-2, 1wRoot-2
LOC_Os09g17730	Chr9	10834936	10844001	MSU_osa1r7	6	chr09_10836472_10836956, chr09_10836544_10836880, chr09_10836582_10836837, chr09_10836129_10836338, chr09_10836531_10836892, chr09_10836552_10836871	2	leaf-1, leaf-2
LOC_Os09g26240	Chr9	15849809	15857673	MSU_osa1r7	6	chr09_15856767_15858074, chr09_15856782_15858056, chr09_15856892_15857948, chr09_15856848_15857999, chr09_15856896_15857943, chr09_15854385_15854583	3	leaf-1, leaf-2, sheath-2
LOC_Os09g26650	Chr9	16171155	16175738	MSU_osa1r7	6	chr09_16173133_16173607, chr09_16173173_16173566, chr09_16173187_16173550, chr09_16173193_16173544, chr09_16173121_16173619, chr09_16173180_16173564	2	leaf-1, leaf-2
LOC_Os09g28060	Chr9	17033402	17035510	MSU_osa1r7	6	chr09_17034506_17035003, chr09_17034521_17034988, chr09_17034708_17034983, chr09_17034756_17034939, chr09_17034714_17034995, chr09_17034759_17034977	3	leaf-1, leaf-2, sheath-2
LOC_Os10g05710	Chr10	2875966	2882377	MSU_osa1r7	6	chr10_2878741_2879012, chr10_2881256_2881523, chr10_2878698_2879328, chr10_2880705_2880985, chr10_2881863_2882109, chr10_2881871_2882105	2	leaf-1, leaf-2
LOC_Os10g11530	Chr10	6386395	6388616	MSU_osa1r7	6	chr10_6386254_6386864, chr10_6387059_6387254, chr10_6388059_6388425, chr10_6388173_6388529, chr10_6388180_6388522, chr10_6388181_6388517	2	leaf-1, leaf-2
LOC_Os10g20690	Chr10	10468913	10469682	MSU_osa1r7	6	chr10_10468799_10469352, chr10_10468741_10469416, chr10_10468769_10469385, chr10_10468808_10469344, chr10_10468719_10469442, chr10_10468758_10469396	2	leaf-1, leaf-2
LOC_Os11g31990	Chr11	18847099	18853089	MSU_osa1r7	6	chr11_18848568_18849158, chr11_18848719_18849103, chr11_18851015_18851956, chr11_18851215_18852085, chr11_18847692_18848420, chr11_18848712_18849101	2	leaf-1, leaf-2
LOC_Os11g44160	Chr11	26673517	26680584	MSU_osa1r7	6	chr11_26675219_26675485, chr11_26675222_26675480, chr11_26679557_26679822, chr11_26675232_26675469, chr11_26675241_26675460, chr11_26675238_26675458	3	leaf-1, leaf-2, 1wRoot-1
LOC_Os11g47452	Chr11	28673810	28675954	MSU_osa1r7	6	chr11_28673804_28674186, chr11_28675219_28675647, chr11_28673831_28674160, chr11_28673834_28674115, chr11_28673875_28674145, chr11_28675341_28675674	2	leaf-1, leaf-2
LOC_Os12g07500	Chr12	3723611	3726842	MSU_osa1r7	6	chr12_3725902_3726217, chr12_3725924_3726192, chr12_3725950_3726162, chr12_3725863_3726244, chr12_3725881_3726235, chr12_3725949_3726166	2	leaf-1, leaf-2
LOC_Os12g15120	Chr12	8626140	8629822	MSU_osa1r7	6	chr12_8626093_8626554, chr12_8626121_8626540, chr12_8626790_8627006, chr12_8628283_8629265, chr12_8628685_8628892, chr12_8629630_8629742	1	leaf-2
LOC_Os12g15370	Chr12	8772999	8775081	MSU_osa1r7	6	chr12_8773283_8773493, chr12_8774527_8774825, chr12_8774772_8775198, chr12_8773640_8774362, chr12_8774727_8775296, chr12_8774716_8774973	4	GE-2, leaf-1, leaf-2, sheath-2
LOC_Os12g28830	Chr12	17042547	17048452	MSU_osa1r7	6	chr12_17044433_17045164, chr12_17043090_17043298, chr12_17043818_17043979, chr12_17047112_17047434, chr12_17048125_17048385, chr12_17043766_17044354	3	leaf-1, leaf-2, stem-1
LOC_Os12g30690	Chr12	18429364	18432919	MSU_osa1r7	6	chr12_18431331_18431946, chr12_18432274_18432881, chr12_18432416_18432810, chr12_18430774_18430919, chr12_18432280_18432594, chr12_18431467_18432072	2	leaf-1, leaf-2
LOC_Os01g01200	Chr1	95499	98558	MSU_osa1r7	5	chr01_95852_96044, chr01_96280_96615, chr01_96365_96607, chr01_97133_97981, chr01_97230_97339	1	leaf-1
LOC_Os01g03260	Chr1	1315823	1319863	MSU_osa1r7	5	chr01_1315849_1316103, chr01_1315855_1316103, chr01_1315779_1316165, chr01_1315814_1316072, chr01_1315854_1316102	4	leaf-1, 1wRoot-2, sheath-1, sheath-2
LOC_Os01g06280	Chr1	2982483	2986968	MSU_osa1r7	5	chr01_2983516_2983728, chr01_2983575_2983743, chr01_2984308_2984588, chr01_2983564_2983761, chr01_2983567_2983718	2	leaf-1, leaf-2
LOC_Os01g12350	Chr1	6747476	6750728	MSU_osa1r7	5	chr01_6747183_6747952, chr01_6747211_6747898, chr01_6748336_6749034, chr01_6747506_6747997, chr01_6748423_6748856	4	leaf-1, leaf-2, stem-1, stem-2
LOC_Os01g29910	Chr1	16833292	16843485	MSU_osa1r7	5	chr01_16836472_16836821, chr01_16837833_16839055, chr01_16840526_16841274, chr01_16840527_16841273, chr01_16834207_16836509	2	leaf-1, leaf-2
LOC_Os01g31460	Chr1	17199341	17203453	MSU_osa1r7	5	chr01_17201650_17202189, chr01_17201930_17202126, chr01_17202457_17203069, chr01_17199656_17199846, chr01_17199663_17199865	2	leaf-1, leaf-2
LOC_Os01g33940	Chr1	18666239	18667874	MSU_osa1r7	5	chr01_18666071_18666923, chr01_18667374_18668142, chr01_18667409_18668107, chr01_18667454_18668067, chr01_18667475_18668042	1	leaf-1
LOC_Os01g34330	Chr1	18923606	18939279	MSU_osa1r7	5	chr01_18936044_18936249, chr01_18936658_18937243, chr01_18935976_18936226, chr01_18936466_18936563, chr01_18936813_18937189	2	leaf-1, leaf-2
LOC_Os01g35770	Chr1	19812365	19818881	MSU_osa1r7	5	chr01_19813071_19813442, chr01_19817572_19817821, chr01_19817590_19817815, chr01_19817603_19817805, chr01_19817571_19817822	2	leaf-1, leaf-2
LOC_Os01g36060	Chr1	19954060	19955117	MSU_osa1r7	5	chr01_19954185_19955526, chr01_19954222_19955495, chr01_19954298_19955416, chr01_19954647_19955300, chr01_19954657_19955195	1	leaf-1
LOC_Os01g41900	Chr1	23760347	23762500	MSU_osa1r7	5	chr01_23760419_23760789, chr01_23760471_23760751, chr01_23760487_23760742, chr01_23760524_23760689, chr01_23761177_23761939	2	leaf-2, sheath-1
LOC_Os01g41990	Chr1	23810148	23811557	MSU_osa1r7	5	chr01_23810992_23811449, chr01_23811048_23811412, chr01_23810960_23811442, chr01_23810969_23811414, chr01_23811110_23811430	2	leaf-1, leaf-2
LOC_Os01g42780	Chr1	24343518	24345173	MSU_osa1r7	5	chr01_24343990_24345049, chr01_24344016_24344789, chr01_24344086_24344679, chr01_24344270_24344739, chr01_24344840_24345046	2	leaf-1, leaf-2
LOC_Os01g48874	Chr1	28032816	28051830	MSU_osa1r7	5	chr01_28047957_28048273, chr01_28050956_28051836, chr01_28051043_28051658, chr01_28051633_28051914, chr01_28038761_28039282	2	leaf-1, leaf-2
LOC_Os01g51980	Chr1	29874486	29877505	MSU_osa1r7	5	chr01_29876172_29876297, chr01_29876939_29877146, chr01_29874704_29874942, chr01_29876167_29876299, chr01_29876176_29876342	2	leaf-1, leaf-2
LOC_Os01g53860	Chr1	30961904	30965214	MSU_osa1r7	5	chr01_30963479_30963848, chr01_30963535_30963786, chr01_30963487_30963837, chr01_30963559_30963765, chr01_30963506_30963824	3	leaf-1, leaf-2, stem-1
LOC_Os01g59009	Chr1	34113009	34114318	MSU_osa1r7	5	chr01_34112990_34114205, chr01_34113269_34114099, chr01_34113792_34114124, chr01_34113799_34114106, chr01_34113913_34114114	2	leaf-1, leaf-2
LOC_Os01g62760	Chr1	36343948	36346078	MSU_osa1r7	5	chr01_36343926_36344585, chr01_36344769_36345244, chr01_36344856_36345253, chr01_36344911_36345198, chr01_36345699_36345875	2	leaf-1, leaf-2
LOC_Os02g12840	Chr2	6771313	6778383	MSU_osa1r7	5	chr02_6776560_6776882, chr02_6776581_6776864, chr02_6776584_6776855, chr02_6776568_6776874, chr02_6776604_6776835	2	leaf-1, leaf-2
LOC_Os02g14059	Chr2	7676811	7687506	MSU_osa1r7	5	chr02_7679134_7680267, chr02_7679241_7680187, chr02_7679349_7680079, chr02_7677173_7677416, chr02_7678191_7680066	3	leaf-1, leaf-2, 1wRoot-2
LOC_Os02g14360	Chr2	7876911	7881971	MSU_osa1r7	5	chr02_7877611_7877979, chr02_7877619_7877971, chr02_7879187_7879666, chr02_7877550_7877970, chr02_7877610_7877981	2	leaf-1, leaf-2
LOC_Os02g26190	Chr2	15374305	15389963	MSU_osa1r7	5	chr02_15378555_15378770, chr02_15379093_15379424, chr02_15379899_15380086, chr02_15378496_15378828, chr02_15378449_15378875	3	leaf-1, leaf-2, sheath-2
LOC_Os02g29410	Chr2	17465364	17473611	MSU_osa1r7	5	chr02_17470438_17470798, chr02_17471733_17472203, chr02_17471784_17472156, chr02_17471793_17472152, chr02_17471851_17472152	1	leaf-1
LOC_Os02g33190	Chr2	19733964	19735811	MSU_osa1r7	5	chr02_19733808_19734650, chr02_19734148_19734361, chr02_19734829_19734972, chr02_19735601_19735915, chr02_19735587_19735936	2	leaf-2, 1wRoot-2
LOC_Os02g36840	Chr2	22229412	22231714	MSU_osa1r7	5	chr02_22230170_22230527, chr02_22230129_22230594, chr02_22230169_22230528, chr02_22231348_22231615, chr02_22231373_22231575	2	leaf-1, leaf-2
LOC_Os02g41470	Chr2	24848174	24860112	MSU_osa1r7	5	chr02_24850681_24850977, chr02_24850686_24850968, chr02_24850694_24850963, chr02_24850697_24850960, chr02_24850705_24850954	1	leaf-1
LOC_Os02g41490	Chr2	24866771	24867775	MSU_osa1r7	5	chr02_24867128_24868234, chr02_24867238_24868122, chr02_24867268_24868092, chr02_24867271_24868089, chr02_24867367_24867940	2	leaf-1, leaf-2
LOC_Os02g51330	Chr2	31432592	31438034	MSU_osa1r7	5	chr02_31436449_31436759, chr02_31436450_31436742, chr02_31436453_31436736, chr02_31436458_31436737, chr02_31436470_31436726	1	leaf-1
LOC_Os02g52520	Chr2	32136424	32142578	MSU_osa1r7	5	chr02_32137760_32137933, chr02_32136776_32137582, chr02_32139056_32139595, chr02_32139909_32140109, chr02_32136602_32136873	5	GE-2, leaf-1, leaf-2, panicle-2, stem-2
LOC_Os03g01080	Chr3	53891	59854	MSU_osa1r7	5	chr03_54457_54737, chr03_56393_57051, chr03_58226_59327, chr03_54449_54750, chr03_58768_59139	2	leaf-1, leaf-2
LOC_Os03g15070	Chr3	8237754	8240685	MSU_osa1r7	5	chr03_8239637_8240448, chr03_8239672_8240264, chr03_8239846_8240297, chr03_8239899_8240255, chr03_8239891_8240265	2	leaf-1, leaf-2
LOC_Os03g27610	Chr3	15836613	15838435	MSU_osa1r7	5	chr03_15837286_15837876, chr03_15837317_15837685, chr03_15837547_15838098, chr03_15837549_15838020, chr03_15837237_15837440	2	leaf-1, leaf-2
LOC_Os03g28910	Chr3	16397246	16398112	MSU_osa1r7	5	chr03_16397000_16398404, chr03_16397038_16398366, chr03_16397079_16398326, chr03_16397157_16398249, chr03_16398001_16398158	2	leaf-1, leaf-2
LOC_Os03g30980	Chr3	17644025	17647693	MSU_osa1r7	5	chr03_17644482_17644614, chr03_17645057_17646023, chr03_17645132_17645808, chr03_17645267_17645837, chr03_17645260_17645592	2	leaf-1, leaf-2
LOC_Os03g37140	Chr3	20584426	20593423	MSU_osa1r7	5	chr03_20588896_20589571, chr03_20588919_20589540, chr03_20588927_20589531, chr03_20588936_20589524, chr03_20588964_20589494	2	leaf-1, leaf-2
LOC_Os03g38170	Chr3	21191315	21199192	MSU_osa1r7	5	chr03_21193935_21194145, chr03_21195081_21195533, chr03_21194067_21194275, chr03_21195139_21195470, chr03_21192331_21194648	3	leaf-1, leaf-2, stem-1
LOC_Os03g38500	Chr3	21371243	21375804	MSU_osa1r7	5	chr03_21373667_21374065, chr03_21373671_21374061, chr03_21373668_21374062, chr03_21373689_21374041, chr03_21373658_21374070	3	leaf-1, leaf-2, sheath-1
LOC_Os03g38570	Chr3	21401231	21407403	MSU_osa1r7	5	chr03_21402385_21402596, chr03_21405779_21406865, chr03_21406369_21406691, chr03_21403105_21403249, chr03_21403956_21404411	2	leaf-1, leaf-2
LOC_Os03g47600	Chr3	26938546	26945320	MSU_osa1r7	5	chr03_26939115_26939390, chr03_26943118_26944512, chr03_26943420_26943558, chr03_26943402_26944291, chr03_26943569_26943740	3	GE-2, leaf-1, leaf-2
LOC_Os03g50620	Chr3	28901044	28906929	MSU_osa1r7	5	chr03_28905748_28906092, chr03_28905691_28906150, chr03_28905704_28906134, chr03_28905775_28906066, chr03_28905819_28906021	2	leaf-1, leaf-2
LOC_Os03g52594	Chr3	30156983	30173937	MSU_osa1r7	5	chr03_30162010_30162493, chr03_30162600_30162866, chr03_30164267_30164708, chr03_30164311_30164683, chr03_30164986_30165426	2	leaf-1, leaf-2
LOC_Os04g03740	Chr4	1652403	1653677	MSU_osa1r7	5	chr04_1652882_1653537, chr04_1652966_1653448, chr04_1653075_1653516, chr04_1653081_1653424, chr04_1653032_1653499	2	leaf-1, leaf-2
LOC_Os04g14654	Chr4	8216513	8233284	MSU_osa1r7	5	chr04_8226677_8226990, chr04_8226692_8226982, chr04_8226715_8226955, chr04_8231014_8231524, chr04_8231154_8231271	1	leaf-1
LOC_Os04g16170	Chr4	8782663	8786783	MSU_osa1r7	5	chr04_8783042_8783547, chr04_8783910_8784444, chr04_8783925_8784428, chr04_8786288_8786862, chr04_8782891_8783333	2	leaf-1, stem-1
LOC_Os04g17900	Chr4	9844874	9848374	MSU_osa1r7	5	chr04_9844876_9845947, chr04_9845999_9846209, chr04_9844950_9845449, chr04_9844959_9845260, chr04_9845911_9846267	2	leaf-1, leaf-2
LOC_Os04g22800	Chr4	12916464	12918958	MSU_osa1r7	5	chr04_12916265_12917526, chr04_12916404_12917383, chr04_12916548_12917062, chr04_12918341_12919000, chr04_12917070_12917341	2	leaf-1, leaf-2
LOC_Os04g23820	Chr4	13607957	13610433	MSU_osa1r7	5	chr04_13608168_13608438, chr04_13608171_13608438, chr04_13608178_13608432, chr04_13608208_13608418, chr04_13608171_13608434	3	GE-1, leaf-1, leaf-2
LOC_Os04g29200	Chr4	17311440	17313938	MSU_osa1r7	5	chr04_17311727_17311965, chr04_17312641_17312893, chr04_17312592_17313031, chr04_17313431_17314038, chr04_17313592_17313832	2	leaf-1, leaf-2
LOC_Os04g36580	Chr4	22067484	22072320	MSU_osa1r7	5	chr04_22068896_22069149, chr04_22071597_22072288, chr04_22071872_22072228, chr04_22068847_22069188, chr04_22071607_22072283	2	leaf-1, leaf-2
LOC_Os04g37830	Chr4	22489000	22491112	MSU_osa1r7	5	chr04_22489432_22489727, chr04_22489973_22490283, chr04_22490826_22491349, chr04_22489385_22489925, chr04_22490932_22491131	2	leaf-1, leaf-2
LOC_Os04g49300	Chr4	29423955	29428509	MSU_osa1r7	5	chr04_29424103_29424838, chr04_29424154_29424827, chr04_29424206_29424832, chr04_29424472_29424847, chr04_29424480_29424862	2	leaf-1, leaf-2
LOC_Os04g54660	Chr4	32517267	32522157	MSU_osa1r7	5	chr04_32518565_32518793, chr04_32519622_32519830, chr04_32519635_32519821, chr04_32521420_32521777, chr04_32521042_32521305	3	leaf-1, leaf-2, panicle-2
LOC_Os05g03360	Chr5	1377715	1383864	MSU_osa1r7	5	chr05_1378401_1378602, chr05_1378868_1379032, chr05_1379733_1379978, chr05_1382494_1383450, chr05_1381920_1382621	3	leaf-1, leaf-2, sheath-2
LOC_Os05g03680	Chr5	1598123	1600877	MSU_osa1r7	5	chr05_1599157_1599650, chr05_1599247_1599692, chr05_1599349_1600162, chr05_1599308_1599749, chr05_1600053_1600469	2	leaf-1, leaf-2
LOC_Os05g14110	Chr5	7882414	7888805	MSU_osa1r7	5	chr05_7884004_7884209, chr05_7886241_7886409, chr05_7886762_7887124, chr05_7886772_7887118, chr05_7885050_7885351	2	leaf-1, leaf-2
LOC_Os05g19990	Chr5	11684930	11688392	MSU_osa1r7	5	chr05_11685835_11686591, chr05_11687906_11688124, chr05_11687906_11688129, chr05_11685542_11686141, chr05_11687560_11688188	2	leaf-1, leaf-2
LOC_Os05g33080	Chr5	19398906	19403556	MSU_osa1r7	5	chr05_19399159_19399545, chr05_19399281_19399424, chr05_19402426_19403229, chr05_19399020_19399407, chr05_19399023_19399394	2	leaf-1, leaf-2
LOC_Os05g33700	Chr5	19834008	19838350	MSU_osa1r7	5	chr05_19834687_19835256, chr05_19834871_19835142, chr05_19834285_19835292, chr05_19834809_19835204, chr05_19834828_19835190	2	leaf-1, leaf-2
LOC_Os05g37090	Chr5	21675692	21676192	MSU_osa1r7	5	chr05_21675569_21676450, chr05_21675645_21676166, chr05_21675686_21676247, chr05_21675735_21676296, chr05_21675734_21676085	2	leaf-1, leaf-2
LOC_Os05g41680	Chr5	24389110	24390890	MSU_osa1r7	5	chr05_24389946_24390271, chr05_24389895_24390318, chr05_24389921_24390296, chr05_24389953_24390209, chr05_24389957_24390205	2	leaf-1, leaf-2
LOC_Os05g48170	Chr5	27609138	27612800	MSU_osa1r7	5	chr05_27611860_27612340, chr05_27612128_27612375, chr05_27610801_27610974, chr05_27612102_27612418, chr05_27612110_27612406	2	leaf-1, leaf-2
LOC_Os05g50270	Chr5	28817605	28818871	MSU_osa1r7	5	chr05_28817925_28818499, chr05_28818121_28818476, chr05_28818132_28818403, chr05_28818165_28818362, chr05_28818102_28818350	3	leaf-1, leaf-2, 1wRoot-2
LOC_Os05g50680	Chr5	29051283	29052437	MSU_osa1r7	5	chr05_29051795_29052152, chr05_29051813_29052135, chr05_29051781_29052167, chr05_29051826_29051973, chr05_29051837_29052128	2	leaf-1, leaf-2
LOC_Os06g01810	Chr6	465680	468425	MSU_osa1r7	5	chr06_468176_468473, chr06_468194_468467, chr06_468195_468462, chr06_468202_468409, chr06_468213_468396	1	leaf-1
LOC_Os06g11050	Chr6	5791466	5795810	MSU_osa1r7	5	chr06_5791603_5792539, chr06_5791668_5792482, chr06_5794987_5795252, chr06_5795016_5795308, chr06_5795125_5795353	2	leaf-1, sheath-2
LOC_Os06g12380	Chr6	6712478	6713221	MSU_osa1r7	5	chr06_6712364_6713583, chr06_6712383_6713560, chr06_6712434_6713514, chr06_6712467_6713471, chr06_6712495_6713459	1	leaf-1
LOC_Os06g15779	Chr6	8960001	8964689	MSU_osa1r7	5	chr06_8962176_8962931, chr06_8962197_8962909, chr06_8962276_8962837, chr06_8962283_8962826, chr06_8962333_8962782	2	leaf-1, leaf-2
LOC_Os06g19470	Chr6	11085818	11094274	MSU_osa1r7	5	chr06_11093093_11093445, chr06_11091794_11092083, chr06_11091893_11092237, chr06_11091948_11092275, chr06_11091726_11092150	2	leaf-2, sheath-2
LOC_Os06g20130	Chr6	11545629	11549160	MSU_osa1r7	5	chr06_11546546_11547845, chr06_11548306_11549925, chr06_11548455_11549780, chr06_11548530_11549668, chr06_11548683_11549514	1	leaf-1
LOC_Os06g21440	Chr6	12392025	12396774	MSU_osa1r7	5	chr06_12392915_12393416, chr06_12394203_12394525, chr06_12392894_12393121, chr06_12392930_12393404, chr06_12393516_12394223	2	leaf-1, leaf-2
LOC_Os06g30740	Chr6	17832637	17833830	MSU_osa1r7	5	chr06_17832456_17833425, chr06_17832589_17832863, chr06_17832238_17833578, chr06_17832809_17833172, chr06_17832850_17833137	2	leaf-1, leaf-2
LOC_Os06g32630	Chr6	18976070	18980692	MSU_osa1r7	5	chr06_18979959_18980453, chr06_18980024_18980741, chr06_18980073_18980395, chr06_18980076_18980371, chr06_18980088_18980368	2	leaf-1, leaf-2
LOC_Os06g39180	Chr6	23258755	23264519	MSU_osa1r7	5	chr06_23259270_23259743, chr06_23261370_23261725, chr06_23261427_23261945, chr06_23261461_23261728, chr06_23263299_23263957	2	leaf-1, leaf-2
LOC_Os06g40000	Chr6	23791728	23795094	MSU_osa1r7	5	chr06_23792655_23793336, chr06_23792679_23792911, chr06_23794104_23795032, chr06_23794175_23794693, chr06_23792894_23793166	2	leaf-1, leaf-2
LOC_Os06g40818	Chr6	24348623	24354099	MSU_osa1r7	5	chr06_24351758_24352242, chr06_24352802_24353209, chr06_24352988_24353176, chr06_24352947_24353363, chr06_24351772_24352227	3	leaf-1, 1wRoot-2, sheath-1
LOC_Os06g44760	Chr6	27043124	27045828	MSU_osa1r7	5	chr06_27043834_27044756, chr06_27043995_27044745, chr06_27044020_27044711, chr06_27044122_27044486, chr06_27043522_27043753	3	leaf-1, leaf-2, panicle-1
LOC_Os06g45560	Chr6	27583935	27590318	MSU_osa1r7	5	chr06_27585958_27586501, chr06_27585996_27586453, chr06_27587339_27588021, chr06_27583959_27584280, chr06_27584020_27584227	2	leaf-1, leaf-2
LOC_Os06g45770	Chr6	27699923	27703396	MSU_osa1r7	5	chr06_27702152_27702589, chr06_27702218_27702508, chr06_27701810_27701960, chr06_27702127_27702615, chr06_27700071_27700553	3	leaf-1, leaf-2, stem-1
LOC_Os06g46240	Chr6	28007285	28017490	MSU_osa1r7	5	chr06_28012777_28013287, chr06_28012883_28013145, chr06_28013457_28013659, chr06_28013485_28013602, chr06_28010344_28011186	2	leaf-1, stem-2
LOC_Os06g47730	Chr6	28881108	28887001	MSU_osa1r7	5	chr06_28882413_28883281, chr06_28882435_28882814, chr06_28884016_28884542, chr06_28882413_28883053, chr06_28883523_28884020	2	leaf-1, leaf-2
LOC_Os07g01170	Chr7	104808	105248	MSU_osa1r7	5	chr07_104705_105289, chr07_104726_105268, chr07_104714_105280, chr07_104729_105262, chr07_105000_105280	3	leaf-1, leaf-2, 1wRoot-1
LOC_Os07g09990	Chr7	5328194	5333060	MSU_osa1r7	5	chr07_5327681_5329175, chr07_5327756_5329097, chr07_5327807_5329046, chr07_5327801_5329054, chr07_5328129_5328888	2	leaf-1, leaf-2
LOC_Os07g14990	Chr7	8594496	8598397	MSU_osa1r7	5	chr07_8596028_8596943, chr07_8597435_8597624, chr07_8596170_8596569, chr07_8596702_8597052, chr07_8597479_8597620	2	leaf-1, leaf-2
LOC_Os07g25550	Chr7	14641620	14646060	MSU_osa1r7	5	chr07_14641304_14641992, chr07_14641343_14641947, chr07_14641355_14641937, chr07_14641403_14641887, chr07_14641435_14641855	2	leaf-1, leaf-2
LOC_Os07g28860	Chr7	16905589	16906293	MSU_osa1r7	5	chr07_16905772_16906464, chr07_16905847_16906392, chr07_16905709_16906522, chr07_16905744_16906495, chr07_16905755_16906469	2	leaf-1, leaf-2
LOC_Os07g31200	Chr7	18475036	18476317	MSU_osa1r7	5	chr07_18474709_18476299, chr07_18474742_18476273, chr07_18475107_18475487, chr07_18475171_18475799, chr07_18475143_18475841	2	leaf-1, leaf-2
LOC_Os07g32310	Chr7	19211597	19217560	MSU_osa1r7	5	chr07_19216700_19217006, chr07_19212242_19212772, chr07_19215393_19215759, chr07_19213209_19213510, chr07_19213249_19213519	4	leaf-1, leaf-2, 1wRoot-1, stem-1
LOC_Os07g40780	Chr7	24438591	24440477	MSU_osa1r7	5	chr07_24439396_24439651, chr07_24439346_24439794, chr07_24439374_24439715, chr07_24439399_24439835, chr07_24439406_24439679	2	leaf-1, leaf-2
LOC_Os07g49500	Chr7	29644197	29649926	MSU_osa1r7	5	chr07_29644314_29644751, chr07_29645185_29645400, chr07_29648361_29648978, chr07_29644321_29644747, chr07_29648674_29649074	2	leaf-1, leaf-2
LOC_Os08g10850	Chr8	6387786	6391011	MSU_osa1r7	5	chr08_6389047_6389758, chr08_6390269_6390628, chr08_6390295_6390685, chr08_6389436_6389787, chr08_6389534_6389823	2	leaf-1, leaf-2
LOC_Os08g10930	Chr8	6439506	6444136	MSU_osa1r7	5	chr08_6439528_6440115, chr08_6439437_6440132, chr08_6439438_6440132, chr08_6440338_6440579, chr08_6443719_6443891	2	leaf-1, leaf-2
LOC_Os08g17240	Chr8	10554609	10556518	MSU_osa1r7	5	chr08_10554826_10555540, chr08_10554994_10555457, chr08_10555024_10555446, chr08_10554978_10555445, chr08_10555183_10555346	2	leaf-1, leaf-2
LOC_Os08g17450	Chr8	10692163	10696017	MSU_osa1r7	5	chr08_10693430_10693810, chr08_10693564_10694038, chr08_10695000_10695131, chr08_10695006_10695121, chr08_10694064_10694545	3	leaf-1, leaf-2, panicle-1
LOC_Os08g22910	Chr8	13776729	13778728	MSU_osa1r7	5	chr08_13776661_13777191, chr08_13776865_13777142, chr08_13776911_13777158, chr08_13777042_13777256, chr08_13777689_13778035	2	leaf-1, leaf-2
LOC_Os08g23260	Chr8	14039042	14040926	MSU_osa1r7	5	chr08_14039322_14039604, chr08_14039796_14041397, chr08_14039412_14039728, chr08_14039982_14040252, chr08_14039374_14039626	3	leaf-1, leaf-2, panicle-2
LOC_Os08g29490	Chr8	18072787	18078380	MSU_osa1r7	5	chr08_18073988_18074233, chr08_18076570_18077724, chr08_18076613_18077027, chr08_18077495_18077635, chr08_18077885_18078587	1	leaf-1
LOC_Os08g31960	Chr8	19823381	19826388	MSU_osa1r7	5	chr08_19825870_19826823, chr08_19824337_19824571, chr08_19824875_19825312, chr08_19825069_19825331, chr08_19825597_19825733	2	leaf-1, leaf-2
LOC_Os08g35810	Chr8	22581590	22587792	MSU_osa1r7	5	chr08_22582105_22582581, chr08_22585525_22586123, chr08_22582156_22582438, chr08_22583247_22583479, chr08_22584432_22584988	4	leaf-1, leaf-2, 1wRoot-1, sheath-2
LOC_Os09g03620	Chr9	1803961	1810819	MSU_osa1r7	5	chr09_1807057_1807330, chr09_1807061_1807324, chr09_1807103_1807259, chr09_1807113_1807249, chr09_1807481_1807831	1	leaf-1
LOC_Os09g04070	Chr9	2100573	2106728	MSU_osa1r7	5	chr09_2101358_2101523, chr09_2100989_2101640, chr09_2102554_2102735, chr09_2105032_2105678, chr09_2106252_2106716	3	GE-2, leaf-1, leaf-2
LOC_Os09g06140	Chr9	2876363	2877549	MSU_osa1r7	5	chr09_2876645_2876914, chr09_2876692_2876865, chr09_2876941_2877453, chr09_2876963_2877423, chr09_2877211_2877445	3	leaf-1, leaf-2, 1wRoot-1
LOC_Os09g06540	Chr9	3109254	3111685	MSU_osa1r7	5	chr09_3109992_3110489, chr09_3110079_3110397, chr09_3110136_3110378, chr09_3110689_3110900, chr09_3110049_3110476	2	leaf-1, leaf-2
LOC_Os09g08020	Chr9	4128221	4133305	MSU_osa1r7	5	chr09_4129779_4130118, chr09_4129832_4130114, chr09_4128818_4129381, chr09_4129820_4130145, chr09_4129826_4130116	2	leaf-1, leaf-2
LOC_Os09g13700	Chr9	8009496	8015633	MSU_osa1r7	5	chr09_8011882_8012418, chr09_8014429_8015547, chr09_8010770_8011002, chr09_8015388_8015845, chr09_8010053_8010357	3	leaf-1, leaf-2, stem-1
LOC_Os09g14860	Chr9	8864338	8867727	MSU_osa1r7	5	chr09_8866096_8866481, chr09_8865913_8866507, chr09_8866140_8866433, chr09_8867308_8867750, chr09_8867349_8867546	2	leaf-1, leaf-2
LOC_Os09g23399	Chr9	13907885	13909786	MSU_osa1r7	5	chr09_13908642_13909328, chr09_13908464_13908736, chr09_13908489_13908723, chr09_13908494_13908723, chr09_13908986_13909213	2	leaf-1, leaf-2
LOC_Os09g23680	Chr9	14078034	14078378	MSU_osa1r7	5	chr09_14077762_14078426, chr09_14077775_14078409, chr09_14077833_14078353, chr09_14077931_14078321, chr09_14077937_14078282	2	leaf-1, leaf-2
LOC_Os09g29440	Chr9	17892995	17894844	MSU_osa1r7	5	chr09_17894397_17895141, chr09_17894404_17895127, chr09_17894450_17895085, chr09_17894554_17894989, chr09_17894712_17894942	2	leaf-1, leaf-2
LOC_Os10g04140	Chr10	1920482	1927934	MSU_osa1r7	5	chr10_1920527_1920868, chr10_1921733_1922131, chr10_1921774_1922124, chr10_1921780_1922126, chr10_1920555_1920843	2	leaf-1, leaf-2
LOC_Os10g11750	Chr10	6497068	6510301	MSU_osa1r7	5	chr10_6501664_6501899, chr10_6501728_6501827, chr10_6507717_6508424, chr10_6501677_6501929, chr10_6501713_6501844	2	leaf-1, leaf-2
LOC_Os10g13900	Chr10	7552999	7554783	MSU_osa1r7	5	chr10_7553962_7555073, chr10_7554000_7555033, chr10_7553945_7555087, chr10_7553946_7555086, chr10_7553981_7555050	2	leaf-1, leaf-2
LOC_Os10g36729	Chr10	19665285	19668917	MSU_osa1r7	5	chr10_19665918_19666077, chr10_19666455_19667220, chr10_19666483_19667208, chr10_19666513_19667182, chr10_19668772_19669016	2	leaf-1, leaf-2
LOC_Os10g40730	Chr10	21858750	21861307	MSU_osa1r7	5	chr10_21860574_21860970, chr10_21859578_21859863, chr10_21859583_21859864, chr10_21859590_21859805, chr10_21860737_21860902	2	GE-2, leaf-2
LOC_Os11g05340	Chr11	2364489	2372136	MSU_osa1r7	5	chr11_2371056_2371407, chr11_2371012_2371444, chr11_2371026_2371439, chr11_2371079_2371384, chr11_2371102_2371361	3	leaf-1, leaf-2, 1wRoot-1
LOC_Os11g07870	Chr11	4021698	4034044	MSU_osa1r7	5	chr11_4021109_4022305, chr11_4021270_4022147, chr11_4021326_4022094, chr11_4021348_4022071, chr11_4021213_4022209	2	leaf-1, leaf-2
LOC_Os11g19110	Chr11	10896572	10904121	MSU_osa1r7	5	chr11_10896553_10897659, chr11_10898004_10898169, chr11_10898832_10899119, chr11_10898880_10899068, chr11_10901745_10901969	2	leaf-1, leaf-2
LOC_Os11g19510	Chr11	11243235	11245315	MSU_osa1r7	5	chr11_11243289_11243568, chr11_11244829_11245288, chr11_11244812_11245106, chr11_11244867_11245157, chr11_11244899_11245094	2	leaf-1, leaf-2
LOC_Os11g20400	Chr11	11808646	11812753	MSU_osa1r7	5	chr11_11809050_11809320, chr11_11809059_11809284, chr11_11809057_11809323, chr11_11809642_11809775, chr11_11810391_11810763	2	leaf-1, leaf-2
LOC_Os11g23140	Chr11	13314442	13321122	MSU_osa1r7	5	chr11_13319636_13319988, chr11_13319656_13319904, chr11_13314988_13315267, chr11_13316473_13316938, chr11_13316976_13317137	2	leaf-1, leaf-2
LOC_Os11g29530	Chr11	17135914	17141874	MSU_osa1r7	5	chr11_17136584_17136839, chr11_17136855_17137450, chr11_17140571_17140993, chr11_17141647_17142042, chr11_17137199_17138263	2	leaf-1, leaf-2
LOC_Os11g36280	Chr11	21356151	21368519	MSU_osa1r7	5	chr11_21367054_21367205, chr11_21367923_21368276, chr11_21368041_21368212, chr11_21367061_21367194, chr11_21368023_21368222	2	leaf-1, leaf-2
LOC_Os11g37880	Chr11	22451636	22458566	MSU_osa1r7	5	chr11_22454730_22455096, chr11_22454772_22455078, chr11_22453898_22454170, chr11_22454352_22454894, chr11_22454720_22455109	2	leaf-1, leaf-2
LOC_Os11g38540	Chr11	22832081	22838218	MSU_osa1r7	5	chr11_22834550_22834771, chr11_22834887_22835545, chr11_22837062_22837676, chr11_22834890_22835660, chr11_22832642_22833140	3	leaf-1, leaf-2, sheath-2
LOC_Os11g42710	Chr11	25724057	25729415	MSU_osa1r7	5	chr11_25727213_25727502, chr11_25727229_25727966, chr11_25728461_25728595, chr11_25728389_25728675, chr11_25728423_25728647	2	leaf-1, leaf-2
LOC_Os11g44240	Chr11	26730061	26739778	MSU_osa1r7	5	chr11_26735059_26736353, chr11_26735241_26736163, chr11_26735258_26736142, chr11_26735301_26736065, chr11_26735341_26736059	1	leaf-1
LOC_Os11g44390	Chr11	26844513	26851757	MSU_osa1r7	5	chr11_26850773_26851177, chr11_26851678_26851792, chr11_26846257_26846695, chr11_26850847_26851160, chr11_26850863_26851166	2	leaf-1, leaf-2
LOC_Os12g01660	Chr12	400407	401441	MSU_osa1r7	5	chr12_400508_400784, chr12_400821_401386, chr12_401124_401326, chr12_401105_401396, chr12_401135_401320	2	leaf-1, leaf-2
LOC_Os12g05715	Chr12	2637607	2638458	MSU_osa1r7	5	chr12_2637701_2638042, chr12_2637668_2638122, chr12_2637694_2638137, chr12_2637928_2638190, chr12_2637716_2637965	4	leaf-1, leaf-2, 1wRoot-1, stem-1
LOC_Os12g06130	Chr12	2868421	2869866	MSU_osa1r7	5	chr12_2869545_2869792, chr12_2869555_2869782, chr12_2869567_2869766, chr12_2869545_2869786, chr12_2869550_2869783	3	leaf-1, 1wRoot-1, sheath-1
LOC_Os12g07910	Chr12	4012284	4019467	MSU_osa1r7	5	chr12_4017479_4017789, chr12_4017517_4017755, chr12_4017490_4017781, chr12_4017498_4017772, chr12_4017521_4017753	2	leaf-1, leaf-2
LOC_Os12g08300	Chr12	4223885	4225927	MSU_osa1r7	5	chr12_4223798_4225419, chr12_4223856_4225362, chr12_4223924_4225294, chr12_4224012_4225191, chr12_4224131_4225053	1	leaf-1
LOC_Os12g14930	Chr12	8540653	8541274	MSU_osa1r7	5	chr12_8540815_8541289, chr12_8540970_8541931, chr12_8541008_8541831, chr12_8540839_8541768, chr12_8540970_8541928	5	panicle-1, sheath-2, GE-2, leaf-2, 1wRoot-1
LOC_Os12g22230	Chr12	12529165	12531897	MSU_osa1r7	5	chr12_12530201_12530696, chr12_12530237_12530693, chr12_12530287_12530713, chr12_12530313_12530608, chr12_12530316_12530688	2	leaf-1, leaf-2
LOC_Os12g30560	Chr12	18356584	18357129	MSU_osa1r7	5	chr12_18356433_18357469, chr12_18356492_18357413, chr12_18356551_18357347, chr12_18356484_18357419, chr12_18356604_18357292	2	leaf-1, leaf-2
LOC_Os12g33000	Chr12	19936961	19943007	MSU_osa1r7	5	chr12_19939854_19940390, chr12_19942707_19943164, chr12_19936956_19937300, chr12_19937648_19937811, chr12_19941005_19941179	2	leaf-1, leaf-2
LOC_Os12g33956	Chr12	20497847	20499860	MSU_osa1r7	5	chr12_20498280_20498853, chr12_20498053_20498705, chr12_20499002_20499352, chr12_20498569_20499353, chr12_20498021_20499250	4	leaf-2, panicle-2, 1wRoot-1, sheath-2
LOC_Os12g34470	Chr12	20874049	20874708	MSU_osa1r7	5	chr12_20874078_20874970, chr12_20874091_20874946, chr12_20874113_20874724, chr12_20874122_20874873, chr12_20874276_20874888	2	leaf-1, leaf-2
LOC_Os12g39620	Chr12	24454957	24459824	MSU_osa1r7	5	chr12_24455638_24455957, chr12_24455634_24455951, chr12_24455641_24455950, chr12_24455565_24455993, chr12_24455774_24455915	3	GE-1, leaf-1, leaf-2
LOC_Os12g41840	Chr12	25916322	25917832	MSU_osa1r7	5	chr12_25916600_25916853, chr12_25916629_25916769, chr12_25916499_25916881, chr12_25916566_25916857, chr12_25916485_25916942	3	leaf-1, leaf-2, stem-2
LOC_Os12g41890	Chr12	25960810	25964130	MSU_osa1r7	5	chr12_25960936_25962172, chr12_25961021_25962189, chr12_25961346_25962062, chr12_25961147_25962043, chr12_25961488_25962204	2	leaf-1, leaf-2
LOC_Os01g08850	Chr1	4444670	4448386	MSU_osa1r7	4	chr01_4444780_4445135, chr01_4444811_4445110, chr01_4444517_4444999, chr01_4444953_4445071	2	leaf-1, leaf-2
LOC_Os01g09170	Chr1	4603847	4610002	MSU_osa1r7	4	chr01_4604308_4605674, chr01_4607969_4608443, chr01_4608754_4609567, chr01_4608560_4608728	3	leaf-1, leaf-2, sheath-2
LOC_Os01g11430	Chr1	6139582	6142129	MSU_osa1r7	4	chr01_6141031_6141369, chr01_6140821_6141240, chr01_6141382_6141649, chr01_6141451_6141701	3	leaf-1, leaf-2, sheath-1
LOC_Os01g13000	Chr1	7216513	7225223	MSU_osa1r7	4	chr01_7220042_7220869, chr01_7220057_7220855, chr01_7220070_7220843, chr01_7220047_7220867	2	leaf-1, leaf-2
LOC_Os01g19350	Chr1	10950432	10950836	MSU_osa1r7	4	chr01_10950325_10951002, chr01_10950384_10951003, chr01_10950566_10950914, chr01_10950631_10950766	2	leaf-1, leaf-2
LOC_Os01g22720	Chr1	12765352	12769683	MSU_osa1r7	4	chr01_12765027_12765711, chr01_12765139_12765604, chr01_12765204_12765529, chr01_12766176_12766412	2	leaf-1, leaf-2
LOC_Os01g24210	Chr1	13643985	13646640	MSU_osa1r7	4	chr01_13643955_13644286, chr01_13643969_13644282, chr01_13644688_13645677, chr01_13644689_13645676	1	leaf-1
LOC_Os01g26980	Chr1	15025838	15036256	MSU_osa1r7	4	chr01_15034601_15034864, chr01_15034602_15034864, chr01_15034603_15034858, chr01_15029519_15029867	2	leaf-1, leaf-2
LOC_Os01g27430	Chr1	15309068	15313016	MSU_osa1r7	4	chr01_15312166_15312290, chr01_15312479_15312896, chr01_15312618_15313238, chr01_15312240_15312515	2	leaf-1, leaf-2
LOC_Os01g27790	Chr1	15515054	15523392	MSU_osa1r7	4	chr01_15518137_15518585, chr01_15519821_15520890, chr01_15518114_15518616, chr01_15522686_15523245	2	leaf-1, leaf-2
LOC_Os01g28370	Chr1	15886562	15900682	MSU_osa1r7	4	chr01_15886468_15886775, chr01_15886498_15886772, chr01_15886475_15886788, chr01_15886499_15886957	2	leaf-1, leaf-2
LOC_Os01g33460	Chr1	18425445	18430767	MSU_osa1r7	4	chr01_18425263_18425756, chr01_18428627_18429242, chr01_18425298_18425650, chr01_18428642_18429198	2	leaf-1, leaf-2
LOC_Os01g35420	Chr1	19593909	19598257	MSU_osa1r7	4	chr01_19597257_19597730, chr01_19596484_19596608, chr01_19597365_19597675, chr01_19597380_19597654	2	leaf-1, leaf-2
LOC_Os01g36430	Chr1	20220467	20226840	MSU_osa1r7	4	chr01_20225180_20225565, chr01_20221454_20221752, chr01_20225170_20225564, chr01_20221985_20222192	3	leaf-1, leaf-2, panicle-1
LOC_Os01g36810	Chr1	20477981	20478625	MSU_osa1r7	4	chr01_20477848_20478610, chr01_20477854_20478593, chr01_20477873_20478558, chr01_20477921_20478513	1	leaf-1
LOC_Os01g37100	Chr1	20705750	20707408	MSU_osa1r7	4	chr01_20705800_20706019, chr01_20705804_20706634, chr01_20705815_20706628, chr01_20705822_20706023	1	leaf-1
LOC_Os01g39380	Chr1	22163096	22180429	MSU_osa1r7	4	chr01_22165502_22165803, chr01_22165507_22165796, chr01_22165525_22165780, chr01_22165561_22165747	2	leaf-1, leaf-2
LOC_Os01g45010	Chr1	25534632	25539975	MSU_osa1r7	4	chr01_25534033_25535887, chr01_25535676_25535899, chr01_25535327_25535680, chr01_25535337_25535656	2	leaf-1, leaf-2
LOC_Os01g46770	Chr1	26667055	26673210	MSU_osa1r7	4	chr01_26671594_26672193, chr01_26671642_26672142, chr01_26668363_26668544, chr01_26670608_26670959	3	leaf-2, 1wRoot-2, stem-1
LOC_Os01g47170	Chr1	26959929	26966092	MSU_osa1r7	4	chr01_26964092_26964438, chr01_26964161_26964471, chr01_26964141_26964443, chr01_26964592_26964771	3	leaf-1, leaf-2, sheath-1
LOC_Os01g48500	Chr1	27801413	27802497	MSU_osa1r7	4	chr01_27801549_27801973, chr01_27801555_27801834, chr01_27801581_27801936, chr01_27801508_27802094	3	leaf-1, leaf-2, stem-2
LOC_Os01g48840	Chr1	28027529	28028426	MSU_osa1r7	4	chr01_28027415_28027783, chr01_28027434_28027765, chr01_28027386_28027812, chr01_28027508_28027770	3	leaf-1, leaf-2, sheath-1
LOC_Os01g48940	Chr1	28084261	28086409	MSU_osa1r7	4	chr01_28086096_28086716, chr01_28086180_28086611, chr01_28086261_28086518, chr01_28086269_28086522	1	leaf-1
LOC_Os01g58240	Chr1	33659782	33672538	MSU_osa1r7	4	chr01_33665373_33665676, chr01_33665391_33665668, chr01_33664468_33664660, chr01_33665349_33665716	2	leaf-1, leaf-2
LOC_Os01g58500	Chr1	33812756	33815127	MSU_osa1r7	4	chr01_33813302_33814245, chr01_33813388_33813943, chr01_33813323_33814158, chr01_33813569_33813887	2	leaf-1, leaf-2
LOC_Os01g61670	Chr1	35682305	35685757	MSU_osa1r7	4	chr01_35683885_35684308, chr01_35683915_35684289, chr01_35683930_35684258, chr01_35683938_35684230	1	leaf-1
LOC_Os01g61900	Chr1	35827134	35828772	MSU_osa1r7	4	chr01_35827619_35828347, chr01_35828067_35828288, chr01_35828034_35828354, chr01_35828050_35828343	2	leaf-1, leaf-2
LOC_Os01g62170	Chr1	35993981	35995933	MSU_osa1r7	4	chr01_35994334_35996031, chr01_35994425_35995963, chr01_35994269_35994811, chr01_35994302_35996067	2	leaf-1, leaf-2
LOC_Os01g62360	Chr1	36089179	36091558	MSU_osa1r7	4	chr01_36090585_36091987, chr01_36090684_36091888, chr01_36090842_36091540, chr01_36090915_36091486	1	leaf-1
LOC_Os01g63100	Chr1	36564186	36569809	MSU_osa1r7	4	chr01_36567468_36567994, chr01_36568485_36568683, chr01_36568478_36568657, chr01_36564780_36565253	3	leaf-1, leaf-2, sheath-1
LOC_Os01g64510	Chr1	37430089	37432907	MSU_osa1r7	4	chr01_37430121_37430661, chr01_37430248_37430978, chr01_37431382_37431676, chr01_37429987_37430557	2	leaf-1, leaf-2
LOC_Os02g01930	Chr2	502785	504038	MSU_osa1r7	4	chr02_502983_503931, chr02_503043_503562, chr02_503063_503528, chr02_503130_503467	2	leaf-1, leaf-2
LOC_Os02g06960	Chr2	3540933	3542667	MSU_osa1r7	4	chr02_3541887_3542215, chr02_3541921_3542187, chr02_3541837_3542192, chr02_3541913_3542198	2	leaf-1, 1wRoot-2
LOC_Os02g12860	Chr2	6788990	6789840	MSU_osa1r7	4	chr02_6789202_6790198, chr02_6789212_6790111, chr02_6789465_6789734, chr02_6789463_6789734	2	leaf-1, leaf-2
LOC_Os02g19640	Chr2	11478230	11484092	MSU_osa1r7	4	chr02_11478323_11478645, chr02_11478287_11478641, chr02_11478363_11478641, chr02_11478398_11478655	2	leaf-1, leaf-2
LOC_Os02g20810	Chr2	12286842	12289784	MSU_osa1r7	4	chr02_12287149_12287885, chr02_12287107_12287434, chr02_12287119_12287427, chr02_12287690_12288077	2	leaf-1, leaf-2
LOC_Os02g22700	Chr2	13522725	13527767	MSU_osa1r7	4	chr02_13523353_13523705, chr02_13523373_13523789, chr02_13523489_13523825, chr02_13523368_13523660	2	leaf-1, stem-2
LOC_Os02g26070	Chr2	15303506	15306748	MSU_osa1r7	4	chr02_15305443_15306311, chr02_15305505_15306001, chr02_15305448_15306141, chr02_15305708_15306008	2	leaf-1, leaf-2
LOC_Os02g26110	Chr2	15337705	15343669	MSU_osa1r7	4	chr02_15337985_15338294, chr02_15340387_15341194, chr02_15342755_15342955, chr02_15343402_15343926	2	leaf-1, 1wRoot-2
LOC_Os02g26920	Chr2	15810925	15816887	MSU_osa1r7	4	chr02_15810682_15811183, chr02_15810982_15811190, chr02_15811470_15812454, chr02_15813924_15814456	2	leaf-1, leaf-2
LOC_Os02g28074	Chr2	16617378	16633950	MSU_osa1r7	4	chr02_16630055_16630719, chr02_16630301_16631478, chr02_16633033_16633386, chr02_16633042_16633459	2	leaf-1, leaf-2
LOC_Os02g30090	Chr2	17867904	17871190	MSU_osa1r7	4	chr02_17867960_17868793, chr02_17868095_17868784, chr02_17868111_17868670, chr02_17868267_17868733	1	leaf-1
LOC_Os02g30510	Chr2	18155858	18158791	MSU_osa1r7	4	chr02_18156105_18156298, chr02_18157176_18157563, chr02_18156094_18156461, chr02_18156177_18156425	2	leaf-1, leaf-2
LOC_Os02g31010	Chr2	18520242	18524015	MSU_osa1r7	4	chr02_18520345_18521136, chr02_18520977_18521346, chr02_18520274_18521217, chr02_18520307_18521131	3	GE-1, GE-2, leaf-1
LOC_Os02g33620	Chr2	20017093	20022128	MSU_osa1r7	4	chr02_20017967_20018458, chr02_20018185_20018394, chr02_20020487_20021042, chr02_20018101_20018354	2	leaf-1, leaf-2
LOC_Os02g34710	Chr2	20823478	20824900	MSU_osa1r7	4	chr02_20824514_20824836, chr02_20823755_20824214, chr02_20823892_20824096, chr02_20823852_20824144	2	leaf-1, leaf-2
LOC_Os02g39200	Chr2	23677345	23682665	MSU_osa1r7	4	chr02_23677390_23677846, chr02_23677406_23677829, chr02_23677492_23677751, chr02_23677500_23677788	2	leaf-1, leaf-2
LOC_Os02g39210	Chr2	23683321	23684394	MSU_osa1r7	4	chr02_23683431_23684165, chr02_23683460_23684054, chr02_23683602_23684170, chr02_23683745_23684095	1	leaf-1
LOC_Os02g42800	Chr2	25730522	25732253	MSU_osa1r7	4	chr02_25730546_25731104, chr02_25730863_25731089, chr02_25730833_25731123, chr02_25731609_25731938	3	leaf-1, leaf-2, stem-1
LOC_Os02g43830	Chr2	26465591	26469280	MSU_osa1r7	4	chr02_26466711_26467429, chr02_26466719_26467419, chr02_26466782_26467360, chr02_26466799_26467368	2	leaf-1, leaf-2
LOC_Os02g46600	Chr2	28421053	28423988	MSU_osa1r7	4	chr02_28422375_28422648, chr02_28422288_28422820, chr02_28422457_28422728, chr02_28422432_28422680	3	leaf-1, leaf-2, sheath-2
LOC_Os02g47230	Chr2	28826708	28833632	MSU_osa1r7	4	chr02_28833058_28833418, chr02_28827024_28827460, chr02_28827074_28827269, chr02_28833156_28833316	2	leaf-1, leaf-2
LOC_Os02g49670	Chr2	30352699	30356937	MSU_osa1r7	4	chr02_30353130_30353466, chr02_30353305_30353782, chr02_30353370_30353714, chr02_30353297_30353781	2	leaf-1, leaf-2
LOC_Os02g49970	Chr2	30528645	30531120	MSU_osa1r7	4	chr02_30528477_30529331, chr02_30528546_30529042, chr02_30528558_30529096, chr02_30529431_30530801	2	leaf-1, sheath-1
LOC_Os02g53970	Chr2	33045380	33048003	MSU_osa1r7	4	chr02_33045648_33046096, chr02_33045704_33046041, chr02_33046967_33047526, chr02_33047296_33047524	2	leaf-1, leaf-2
LOC_Os02g54270	Chr2	33275563	33278808	MSU_osa1r7	4	chr02_33277316_33277605, chr02_33277316_33277689, chr02_33277374_33277703, chr02_33277087_33277319	3	leaf-1, leaf-2, sheath-1
LOC_Os02g55930	Chr2	34237736	34238470	MSU_osa1r7	4	chr02_34237355_34238511, chr02_34237371_34238498, chr02_34237406_34238474, chr02_34237802_34238296	2	leaf-1, leaf-2
LOC_Os02g56250	Chr2	34408089	34413407	MSU_osa1r7	4	chr02_34411660_34411887, chr02_34411676_34411868, chr02_34411640_34411898, chr02_34411652_34411903	3	leaf-1, 1wRoot-2, sheath-1
LOC_Os03g02430	Chr3	861240	862777	MSU_osa1r7	4	chr03_862295_862622, chr03_862324_862595, chr03_862370_862556, chr03_862309_862610	2	leaf-1, leaf-2
LOC_Os03g02740	Chr3	1027577	1031646	MSU_osa1r7	4	chr03_1028359_1028883, chr03_1029695_1030309, chr03_1031141_1031464, chr03_1031205_1031416	2	leaf-1, leaf-2
LOC_Os03g03490	Chr3	1508100	1509682	MSU_osa1r7	4	chr03_1507899_1509499, chr03_1508006_1509384, chr03_1508380_1508753, chr03_1508532_1508712	2	leaf-1, leaf-2
LOC_Os03g04770	Chr3	2272965	2276401	MSU_osa1r7	4	chr03_2274138_2274631, chr03_2274160_2274633, chr03_2274908_2275844, chr03_2274918_2275116	1	leaf-1
LOC_Os03g12250	Chr3	6434790	6438530	MSU_osa1r7	4	chr03_6437434_6437775, chr03_6436630_6436989, chr03_6437405_6437798, chr03_6437438_6437630	3	GE-2, leaf-1, leaf-2
LOC_Os03g14080	Chr3	7646646	7650559	MSU_osa1r7	4	chr03_7646936_7647169, chr03_7646936_7647178, chr03_7647764_7647916, chr03_7648074_7648369	1	leaf-2
LOC_Os03g14440	Chr3	7844778	7845424	MSU_osa1r7	4	chr03_7844978_7845365, chr03_7845018_7845345, chr03_7845089_7845385, chr03_7845026_7845420	2	leaf-1, leaf-2
LOC_Os03g14950	Chr3	8152544	8154731	MSU_osa1r7	4	chr03_8154038_8154441, chr03_8154051_8154419, chr03_8154244_8154382, chr03_8154074_8154408	2	leaf-1, leaf-2
LOC_Os03g16660	Chr3	9195509	9197227	MSU_osa1r7	4	chr03_9195122_9196501, chr03_9195151_9196475, chr03_9195165_9196459, chr03_9195235_9196385	1	leaf-1
LOC_Os03g17634	Chr3	9797352	9822129	MSU_osa1r7	4	chr03_9797940_9798271, chr03_9797949_9798191, chr03_9810191_9810356, chr03_9812141_9812371	2	leaf-1, leaf-2
LOC_Os03g17810	Chr3	9915938	9917286	MSU_osa1r7	4	chr03_9916579_9917102, chr03_9916633_9917010, chr03_9916653_9916988, chr03_9916724_9917083	2	leaf-1, leaf-2
LOC_Os03g24620	Chr3	14019500	14024301	MSU_osa1r7	4	chr03_14019754_14020218, chr03_14019802_14019992, chr03_14019510_14019821, chr03_14019542_14019932	2	leaf-1, leaf-2
LOC_Os03g28270	Chr3	16257137	16265284	MSU_osa1r7	4	chr03_16261477_16262588, chr03_16261485_16262573, chr03_16261599_16262483, chr03_16263421_16263538	1	leaf-1
LOC_Os03g31546	Chr3	17983158	17983829	MSU_osa1r7	4	chr03_17983049_17984239, chr03_17983327_17983910, chr03_17983159_17983980, chr03_17983429_17983792	2	leaf-1, leaf-2
LOC_Os03g32560	Chr3	18618515	18622055	MSU_osa1r7	4	chr03_18619390_18619923, chr03_18620284_18620710, chr03_18620864_18621637, chr03_18621119_18621447	2	leaf-1, 1wRoot-2
LOC_Os03g33300	Chr3	19043489	19051206	MSU_osa1r7	4	chr03_19046956_19047181, chr03_19047646_19048494, chr03_19047986_19048166, chr03_19049117_19049265	2	leaf-1, leaf-2
LOC_Os03g35380	Chr3	19617159	19620665	MSU_osa1r7	4	chr03_19618901_19619371, chr03_19618428_19618688, chr03_19618755_19619414, chr03_19619742_19619980	2	leaf-1, leaf-2
LOC_Os03g35910	Chr3	19917684	19920119	MSU_osa1r7	4	chr03_19917904_19918842, chr03_19918142_19918820, chr03_19918390_19918658, chr03_19919184_19919389	2	leaf-1, leaf-2
LOC_Os03g38090	Chr3	21144602	21144904	MSU_osa1r7	4	chr03_21144417_21144926, chr03_21144470_21144874, chr03_21144506_21144817, chr03_21144517_21144793	1	leaf-1
LOC_Os03g39650	Chr3	22048470	22052542	MSU_osa1r7	4	chr03_22048805_22049502, chr03_22051666_22052045, chr03_22051689_22052013, chr03_22051709_22051990	1	leaf-1
LOC_Os03g39780	Chr3	22132011	22135108	MSU_osa1r7	4	chr03_22132325_22133445, chr03_22132380_22133049, chr03_22132464_22132759, chr03_22132762_22133366	2	leaf-1, leaf-2
LOC_Os03g41300	Chr3	22960920	22967160	MSU_osa1r7	4	chr03_22964108_22964883, chr03_22964134_22964861, chr03_22964183_22964812, chr03_22964201_22964797	2	leaf-1, leaf-2
LOC_Os03g42150	Chr3	23455130	23457864	MSU_osa1r7	4	chr03_23456647_23456880, chr03_23456474_23456854, chr03_23456485_23456848, chr03_23456695_23456956	4	GE-2, leaf-1, leaf-2, 1wRoot-2
LOC_Os03g43330	Chr3	24154395	24156863	MSU_osa1r7	4	chr03_24154579_24155632, chr03_24154662_24155781, chr03_24154670_24155350, chr03_24154993_24155614	1	leaf-1
LOC_Os03g45619	Chr3	25746001	25760794	MSU_osa1r7	4	chr03_25759206_25759591, chr03_25754616_25754770, chr03_25754556_25754761, chr03_25750774_25751050	4	leaf-1, 1wRoot-2, sheath-1, stem-1
LOC_Os03g48270	Chr3	27467403	27472759	MSU_osa1r7	4	chr03_27469189_27469618, chr03_27469705_27469940, chr03_27469750_27469929, chr03_27471499_27471947	1	leaf-2
LOC_Os03g48580	Chr3	27701367	27702502	MSU_osa1r7	4	chr03_27702035_27702734, chr03_27702044_27702726, chr03_27702031_27702739, chr03_27702052_27702714	2	leaf-1, leaf-2
LOC_Os03g50450	Chr3	28795423	28799255	MSU_osa1r7	4	chr03_28798094_28798986, chr03_28798096_28798608, chr03_28798089_28798523, chr03_28798155_28798507	2	leaf-1, leaf-2
LOC_Os03g51780	Chr3	29693047	29699178	MSU_osa1r7	4	chr03_29694104_29694532, chr03_29695715_29696376, chr03_29694152_29694520, chr03_29694700_29694904	2	leaf-1, leaf-2
LOC_Os03g53430	Chr3	30650136	30654883	MSU_osa1r7	4	chr03_30651013_30651466, chr03_30654056_30655238, chr03_30654098_30654490, chr03_30650940_30651567	2	leaf-1, leaf-2
LOC_Os03g53810	Chr3	30860556	30866708	MSU_osa1r7	4	chr03_30861261_30861650, chr03_30861402_30861613, chr03_30861838_30861993, chr03_30861831_30862030	3	leaf-1, leaf-2, 1wRoot-2
LOC_Os03g60000	Chr3	34125740	34128214	MSU_osa1r7	4	chr03_34127459_34127927, chr03_34127495_34127893, chr03_34127508_34127884, chr03_34127497_34127885	2	leaf-1, leaf-2
LOC_Os04g01770	Chr4	495996	497739	MSU_osa1r7	4	chr04_496305_496565, chr04_496305_496576, chr04_496306_496565, chr04_496306_496576	1	leaf-1
LOC_Os04g01874	Chr4	545744	553541	MSU_osa1r7	4	chr04_552226_552995, chr04_552357_552910, chr04_552192_552424, chr04_552347_552737	2	leaf-1, leaf-2
LOC_Os04g03450	Chr4	1484555	1492104	MSU_osa1r7	4	chr04_1490209_1490446, chr04_1490217_1490664, chr04_1491721_1491867, chr04_1490498_1490921	2	leaf-1, leaf-2
LOC_Os04g04290	Chr4	2006969	2009059	MSU_osa1r7	4	chr04_2006872_2007141, chr04_2007475_2008107, chr04_2007516_2008064, chr04_2007649_2008019	2	leaf-1, leaf-2
LOC_Os04g04720	Chr4	2266884	2272507	MSU_osa1r7	4	chr04_2266990_2268342, chr04_2266923_2268210, chr04_2271492_2271999, chr04_2268728_2269001	3	leaf-1, leaf-2, panicle-2
LOC_Os04g04940	Chr4	2379465	2384165	MSU_osa1r7	4	chr04_2382081_2383076, chr04_2382154_2382740, chr04_2382967_2384221, chr04_2383433_2384014	1	leaf-1
LOC_Os04g06970	Chr4	3671642	3673217	MSU_osa1r7	4	chr04_3671748_3671981, chr04_3671748_3672069, chr04_3671749_3671981, chr04_3671749_3672068	1	leaf-1
LOC_Os04g11050	Chr4	6004594	6009046	MSU_osa1r7	4	chr04_6007837_6008330, chr04_6007844_6008323, chr04_6007947_6008224, chr04_6007954_6008167	1	leaf-1
LOC_Os04g11230	Chr4	6134929	6140051	MSU_osa1r7	4	chr04_6138341_6138541, chr04_6139048_6139650, chr04_6135967_6136425, chr04_6136203_6136296	2	leaf-1, leaf-2
LOC_Os04g14860	Chr4	8355097	8358520	MSU_osa1r7	4	chr04_8357300_8357840, chr04_8357355_8357599, chr04_8357108_8357674, chr04_8357219_8358319	2	leaf-1, leaf-2
LOC_Os04g15530	Chr4	8445204	8448857	MSU_osa1r7	4	chr04_8448588_8449090, chr04_8448601_8449068, chr04_8448658_8448955, chr04_8448404_8448881	2	leaf-1, leaf-2
LOC_Os04g15930	Chr4	8650582	8655093	MSU_osa1r7	4	chr04_8652665_8653123, chr04_8653728_8654371, chr04_8652897_8653283, chr04_8653780_8654286	2	leaf-1, leaf-2
LOC_Os04g19430	Chr4	10826015	10830787	MSU_osa1r7	4	chr04_10826228_10826656, chr04_10826365_10826655, chr04_10827410_10827636, chr04_10828477_10828829	1	leaf-1
LOC_Os04g19780	Chr4	11047255	11050066	MSU_osa1r7	4	chr04_11047335_11047891, chr04_11048472_11048663, chr04_11048884_11048991, chr04_11048888_11049006	2	leaf-1, leaf-2
LOC_Os04g22550	Chr4	12769071	12770343	MSU_osa1r7	4	chr04_12769421_12770255, chr04_12769576_12769877, chr04_12769933_12770349, chr04_12768718_12769705	2	leaf-1, leaf-2
LOC_Os04g28910	Chr4	17136904	17140331	MSU_osa1r7	4	chr04_17136767_17137613, chr04_17138363_17138715, chr04_17139207_17139300, chr04_17137539_17138154	2	leaf-1, leaf-2
LOC_Os04g31860	Chr4	19071416	19077605	MSU_osa1r7	4	chr04_19074141_19074636, chr04_19075658_19076780, chr04_19077371_19077526, chr04_19076547_19076791	3	leaf-1, leaf-2, 1wRoot-1
LOC_Os04g37920	Chr4	22549901	22555082	MSU_osa1r7	4	chr04_22552377_22552603, chr04_22552980_22553285, chr04_22553077_22553286, chr04_22553127_22553261	1	leaf-2
LOC_Os04g42960	Chr4	25417063	25418733	MSU_osa1r7	4	chr04_25417048_25417705, chr04_25417148_25417763, chr04_25417208_25417722, chr04_25417185_25417597	2	leaf-1, leaf-2
LOC_Os04g45290	Chr4	26765199	26771893	MSU_osa1r7	4	chr04_26765498_26765952, chr04_26765527_26765996, chr04_26765580_26765770, chr04_26765604_26765736	1	leaf-1
LOC_Os04g45420	Chr4	26861483	26871902	MSU_osa1r7	4	chr04_26865437_26865765, chr04_26865458_26865750, chr04_26867406_26868254, chr04_26864735_26865457	2	leaf-1, leaf-2
LOC_Os04g45540	Chr4	26940517	26946744	MSU_osa1r7	4	chr04_26945429_26945785, chr04_26941073_26942063, chr04_26943330_26943969, chr04_26945854_26946225	2	leaf-1, leaf-2
LOC_Os04g46079	Chr4	27300831	27317008	MSU_osa1r7	4	chr04_27304354_27304880, chr04_27312483_27312723, chr04_27314574_27314762, chr04_27314395_27314682	2	leaf-2, stem-2
LOC_Os04g51540	Chr4	30530155	30536309	MSU_osa1r7	4	chr04_30535395_30535566, chr04_30534933_30536750, chr04_30534881_30535629, chr04_30535283_30535584	3	GE-2, leaf-1, leaf-2
LOC_Os04g53310	Chr4	31750955	31759581	MSU_osa1r7	4	chr04_31750593_31751458, chr04_31750845_31751336, chr04_31750886_31751293, chr04_31752145_31752614	1	leaf-1
LOC_Os04g58160	Chr4	34639408	34644611	MSU_osa1r7	4	chr04_34639926_34640205, chr04_34639939_34640195, chr04_34640453_34640982, chr04_34640651_34640907	2	leaf-2, 1wRoot-1
LOC_Os04g59100	Chr4	35156656	35162239	MSU_osa1r7	4	chr04_35159088_35159581, chr04_35156834_35157341, chr04_35160600_35160873, chr04_35157117_35157458	4	leaf-1, leaf-2, 1wRoot-1, stem-1
LOC_Os05g03520	Chr5	1489795	1491039	MSU_osa1r7	4	chr05_1489991_1490249, chr05_1489946_1490258, chr05_1489960_1490312, chr05_1489971_1490293	2	leaf-1, leaf-2
LOC_Os05g03650	Chr5	1576191	1582531	MSU_osa1r7	4	chr05_1576336_1576763, chr05_1576288_1576836, chr05_1576338_1576765, chr05_1576379_1576701	3	GE-2, leaf-1, leaf-2
LOC_Os05g04040	Chr5	1818037	1823988	MSU_osa1r7	4	chr05_1821545_1822179, chr05_1822805_1823093, chr05_1818567_1819034, chr05_1818589_1818897	2	leaf-1, leaf-2
LOC_Os05g07060	Chr5	3715762	3716891	MSU_osa1r7	4	chr05_3716367_3716759, chr05_3716447_3716711, chr05_3716467_3716657, chr05_3716483_3716650	2	leaf-1, leaf-2
LOC_Os05g07820	Chr5	4211786	4216532	MSU_osa1r7	4	chr05_4214669_4214911, chr05_4215414_4215609, chr05_4214630_4214880, chr05_4215400_4215621	2	leaf-1, leaf-2
LOC_Os05g16510	Chr5	9368145	9368531	MSU_osa1r7	4	chr05_9368186_9368648, chr05_9368290_9368628, chr05_9368309_9368659, chr05_9368262_9368662	2	leaf-1, leaf-2
LOC_Os05g17840	Chr5	10261428	10266233	MSU_osa1r7	4	chr05_10263025_10263365, chr05_10263028_10263351, chr05_10263480_10263854, chr05_10263530_10263829	2	leaf-1, leaf-2
LOC_Os05g20330	Chr5	11918753	11924497	MSU_osa1r7	4	chr05_11918888_11919637, chr05_11918750_11919460, chr05_11923628_11923937, chr05_11923659_11923928	3	leaf-1, leaf-2, 1wRoot-1
LOC_Os05g20830	Chr5	12230618	12234112	MSU_osa1r7	4	chr05_12232902_12233312, chr05_12232958_12233186, chr05_12233012_12233221, chr05_12232933_12233333	2	leaf-2, sheath-2
LOC_Os05g22560	Chr5	12812645	12815334	MSU_osa1r7	4	chr05_12815087_12815495, chr05_12814877_12815588, chr05_12815073_12815450, chr05_12815100_12815383	4	leaf-1, leaf-2, 1wRoot-1, 1wRoot-2
LOC_Os05g24730	Chr5	14333168	14339082	MSU_osa1r7	4	chr05_14334268_14334549, chr05_14334421_14334511, chr05_14337443_14337800, chr05_14334234_14334510	3	leaf-1, leaf-2, sheath-1
LOC_Os05g26790	Chr5	15538489	15539768	MSU_osa1r7	4	chr05_15539547_15539725, chr05_15539373_15539649, chr05_15539458_15539787, chr05_15539489_15539783	2	leaf-1, leaf-2
LOC_Os05g28920	Chr5	16948866	16951990	MSU_osa1r7	4	chr05_16950144_16950580, chr05_16949338_16949682, chr05_16950135_16950572, chr05_16950198_16950542	2	leaf-1, leaf-2
LOC_Os05g30550	Chr5	17701155	17704332	MSU_osa1r7	4	chr05_17701787_17702590, chr05_17701371_17702185, chr05_17701283_17702127, chr05_17701284_17702127	3	leaf-1, leaf-2, 1wRoot-2
LOC_Os05g31130	Chr5	18096676	18101148	MSU_osa1r7	4	chr05_18098669_18098972, chr05_18096572_18096881, chr05_18096616_18096795, chr05_18099032_18099687	2	leaf-1, leaf-2
LOC_Os05g34350	Chr5	20357563	20364189	MSU_osa1r7	4	chr05_20362307_20362518, chr05_20362813_20363599, chr05_20363693_20364400, chr05_20360932_20361082	2	leaf-1, leaf-2
LOC_Os05g34970	Chr5	20773519	20774599	MSU_osa1r7	4	chr05_20773186_20774268, chr05_20774408_20774718, chr05_20774450_20774690, chr05_20774458_20774684	2	leaf-1, leaf-2
LOC_Os05g43410	Chr5	25239283	25245437	MSU_osa1r7	4	chr05_25239772_25240403, chr05_25239858_25240472, chr05_25242281_25242704, chr05_25243812_25244362	3	leaf-1, leaf-2, stem-2
LOC_Os05g44340	Chr5	25803530	25807160	MSU_osa1r7	4	chr05_25804082_25805238, chr05_25804115_25805290, chr05_25804130_25804366, chr05_25804144_25804430	2	leaf-1, leaf-2
LOC_Os05g44922	Chr5	26107195	26112499	MSU_osa1r7	4	chr05_26109021_26109318, chr05_26109068_26109270, chr05_26109072_26109265, chr05_26109082_26109260	2	leaf-1, leaf-2
LOC_Os05g44940	Chr5	26120363	26126935	MSU_osa1r7	4	chr05_26123713_26124983, chr05_26123733_26124961, chr05_26123747_26124946, chr05_26123829_26124863	1	leaf-1
LOC_Os05g47670	Chr5	27317413	27320555	MSU_osa1r7	4	chr05_27317597_27318319, chr05_27317633_27318284, chr05_27317779_27318256, chr05_27317775_27318232	2	leaf-1, leaf-2
LOC_Os05g49850	Chr5	28605928	28610190	MSU_osa1r7	4	chr05_28607135_28608052, chr05_28607182_28607981, chr05_28606728_28607284, chr05_28607190_28608090	2	leaf-1, leaf-2
LOC_Os05g50520	Chr5	28971422	28976126	MSU_osa1r7	4	chr05_28972358_28972829, chr05_28975794_28976270, chr05_28972595_28972930, chr05_28972340_28972638	3	leaf-1, leaf-2, 1wRoot-1
LOC_Os05g51270	Chr5	29411883	29413156	MSU_osa1r7	4	chr05_29412140_29412277, chr05_29412445_29412819, chr05_29412458_29412802, chr05_29412478_29412789	2	leaf-1, leaf-2
LOC_Os06g03310	Chr6	1258145	1262666	MSU_osa1r7	4	chr06_1258938_1259401, chr06_1259876_1260143, chr06_1260596_1261520, chr06_1261650_1262079	1	leaf-2
LOC_Os06g12350	Chr6	6691061	6695070	MSU_osa1r7	4	chr06_6694281_6694730, chr06_6694354_6694720, chr06_6694376_6694695, chr06_6694376_6694689	2	leaf-1, leaf-2
LOC_Os06g13370	Chr6	7363152	7366159	MSU_osa1r7	4	chr06_7363140_7363274, chr06_7363144_7363315, chr06_7364292_7364421, chr06_7365338_7365744	2	leaf-1, leaf-2
LOC_Os06g14300	Chr6	7979496	7981135	MSU_osa1r7	4	chr06_7979531_7979858, chr06_7979660_7980186, chr06_7979675_7979901, chr06_7979705_7980223	1	leaf-1
LOC_Os06g15480	Chr6	8785864	8788413	MSU_osa1r7	4	chr06_8786168_8786516, chr06_8786200_8786486, chr06_8786809_8787101, chr06_8786942_8787450	1	leaf-1
LOC_Os06g17030	Chr6	9876077	9879341	MSU_osa1r7	4	chr06_9876216_9876478, chr06_9876077_9876840, chr06_9876206_9876598, chr06_9877040_9877336	2	leaf-1, leaf-2
LOC_Os06g19600	Chr6	11176767	11177617	MSU_osa1r7	4	chr06_11176447_11177313, chr06_11176474_11177288, chr06_11176483_11177271, chr06_11176626_11177138	1	leaf-1
LOC_Os06g21780	Chr6	12585394	12589839	MSU_osa1r7	4	chr06_12588742_12589016, chr06_12588747_12589012, chr06_12589223_12589439, chr06_12589254_12589671	2	leaf-1, leaf-2
LOC_Os06g24100	Chr6	14103955	14106798	MSU_osa1r7	4	chr06_14104149_14104377, chr06_14104810_14105379, chr06_14106225_14106598, chr06_14104074_14104360	2	leaf-1, leaf-2
LOC_Os06g24810	Chr6	14561156	14567171	MSU_osa1r7	4	chr06_14566142_14566470, chr06_14566270_14566469, chr06_14566047_14566496, chr06_14566138_14566410	4	leaf-1, leaf-2, 1wRoot-2, sheath-2
LOC_Os06g28070	Chr6	15938009	15942285	MSU_osa1r7	4	chr06_15938343_15939740, chr06_15940307_15940688, chr06_15940333_15940665, chr06_15939245_15939415	2	leaf-1, leaf-2
LOC_Os06g29804	Chr6	17156034	17160300	MSU_osa1r7	4	chr06_17158225_17158633, chr06_17159236_17160509, chr06_17158238_17158626, chr06_17158248_17158616	2	leaf-1, leaf-2
LOC_Os06g29910	Chr6	17228346	17231199	MSU_osa1r7	4	chr06_17229080_17229705, chr06_17229365_17229663, chr06_17229465_17230189, chr06_17230808_17231434	1	leaf-1
LOC_Os06g35410	Chr6	20635347	20639704	MSU_osa1r7	4	chr06_20635629_20636225, chr06_20635683_20636534, chr06_20638725_20638974, chr06_20635780_20635904	3	leaf-1, sheath-2, stem-1
LOC_Os06g37364	Chr6	22073883	22082490	MSU_osa1r7	4	chr06_22081336_22082030, chr06_22081358_22082007, chr06_22081360_22081905, chr06_22081715_22082010	2	leaf-1, leaf-2
LOC_Os06g40550	Chr6	24175745	24181963	MSU_osa1r7	4	chr06_24177443_24177675, chr06_24177449_24177658, chr06_24180589_24181600, chr06_24181301_24181869	1	leaf-1
LOC_Os06g42190	Chr6	25328162	25334316	MSU_osa1r7	4	chr06_25328703_25329483, chr06_25331287_25331529, chr06_25328816_25329308, chr06_25329465_25329656	2	leaf-1, leaf-2
LOC_Os06g42980	Chr6	25818480	25824635	MSU_osa1r7	4	chr06_25821225_25822120, chr06_25820331_25820460, chr06_25821429_25822384, chr06_25819636_25819931	4	leaf-1, leaf-2, 1wRoot-1, 1wRoot-2
LOC_Os06g44590	Chr6	26921476	26927244	MSU_osa1r7	4	chr06_26925832_26926527, chr06_26924151_26924609, chr06_26926187_26926530, chr06_26926198_26926412	2	leaf-1, leaf-2
LOC_Os07g03090	Chr7	1176694	1178107	MSU_osa1r7	4	chr07_1177029_1177246, chr07_1177066_1177413, chr07_1177071_1177274, chr07_1177076_1177244	2	leaf-1, leaf-2
LOC_Os07g04150	Chr7	1770641	1772559	MSU_osa1r7	4	chr07_1771400_1772174, chr07_1771438_1772136, chr07_1772298_1772549, chr07_1772332_1772472	2	leaf-1, sheath-2
LOC_Os07g04190	Chr7	1812193	1816108	MSU_osa1r7	4	chr07_1813589_1813813, chr07_1814356_1814932, chr07_1815237_1815473, chr07_1815246_1815463	1	leaf-2
LOC_Os07g05180	Chr7	2311418	2311912	MSU_osa1r7	4	chr07_2311242_2311698, chr07_2311415_2311700, chr07_2311450_2311892, chr07_2311516_2311707	2	leaf-1, leaf-2
LOC_Os07g08390	Chr7	4305620	4307536	MSU_osa1r7	4	chr07_4305592_4305883, chr07_4305657_4305885, chr07_4306242_4306563, chr07_4305642_4305884	2	leaf-1, leaf-2
LOC_Os07g09080	Chr7	4750247	4751993	MSU_osa1r7	4	chr07_4750316_4750784, chr07_4750387_4750748, chr07_4750913_4751268, chr07_4750584_4751607	1	leaf-1
LOC_Os07g09190	Chr7	4821207	4824667	MSU_osa1r7	4	chr07_4821376_4821869, chr07_4821411_4822289, chr07_4822638_4822811, chr07_4822693_4822806	1	leaf-1
LOC_Os07g09240	Chr7	4840249	4845630	MSU_osa1r7	4	chr07_4841635_4841926, chr07_4843244_4843439, chr07_4843234_4843478, chr07_4841029_4841346	3	leaf-1, leaf-2, sheath-2
LOC_Os07g09520	Chr7	5023646	5027805	MSU_osa1r7	4	chr07_5023896_5024159, chr07_5023918_5024237, chr07_5023981_5024251, chr07_5027182_5027522	2	leaf-1, panicle-2
LOC_Os07g11080	Chr7	6124794	6127897	MSU_osa1r7	4	chr07_6124988_6125191, chr07_6127144_6127367, chr07_6126656_6126925, chr07_6127506_6127722	2	leaf-1, leaf-2
LOC_Os07g14560	Chr7	8302997	8307370	MSU_osa1r7	4	chr07_8303711_8304458, chr07_8305315_8306068, chr07_8304014_8304421, chr07_8304051_8304165	2	leaf-1, leaf-2
LOC_Os07g15050	Chr7	8626617	8628905	MSU_osa1r7	4	chr07_8627660_8627953, chr07_8628399_8628865, chr07_8628406_8628568, chr07_8628066_8628235	2	leaf-1, leaf-2
LOC_Os07g23830	Chr7	13457319	13460687	MSU_osa1r7	4	chr07_13457907_13458154, chr07_13457898_13458145, chr07_13457887_13458168, chr07_13457939_13458218	4	leaf-1, leaf-2, 1wRoot-1, stem-1
LOC_Os07g24590	Chr7	13991385	13997189	MSU_osa1r7	4	chr07_13992452_13993353, chr07_13992977_13993177, chr07_13992967_13993187, chr07_13992977_13993179	2	leaf-1, leaf-2
LOC_Os07g26595	Chr7	15311507	15315649	MSU_osa1r7	4	chr07_15313181_15314423, chr07_15313501_15314307, chr07_15315095_15315408, chr07_15315170_15315335	1	leaf-1
LOC_Os07g39410	Chr7	23605941	23608970	MSU_osa1r7	4	chr07_23606537_23606874, chr07_23606237_23606486, chr07_23606624_23606882, chr07_23607031_23607265	2	leaf-1, leaf-2
LOC_Os07g41014	Chr7	24534374	24540111	MSU_osa1r7	4	chr07_24534634_24535189, chr07_24534831_24535252, chr07_24537282_24538054, chr07_24537630_24538004	2	leaf-1, leaf-2
LOC_Os07g47300	Chr7	28277520	28281063	MSU_osa1r7	4	chr07_28277683_28278388, chr07_28277686_28278421, chr07_28277747_28278015, chr07_28277820_28278309	1	leaf-1
LOC_Os07g47500	Chr7	28402316	28409659	MSU_osa1r7	4	chr07_28402255_28402874, chr07_28402255_28402921, chr07_28402256_28402874, chr07_28402501_28402756	1	leaf-1
LOC_Os08g03780	Chr8	1795791	1799216	MSU_osa1r7	4	chr08_1798243_1799244, chr08_1797545_1797825, chr08_1798269_1799213, chr08_1798282_1798486	2	leaf-1, leaf-2
LOC_Os08g03970	Chr8	1890468	1896372	MSU_osa1r7	4	chr08_1890769_1891084, chr08_1890731_1891210, chr08_1891347_1891717, chr08_1893916_1894102	4	leaf-1, leaf-2, 1wRoot-2, sheath-2
LOC_Os08g05910	Chr8	3182309	3190451	MSU_osa1r7	4	chr08_3188791_3189243, chr08_3188811_3189227, chr08_3188836_3189236, chr08_3188865_3189211	1	leaf-1
LOC_Os08g06860	Chr8	3828754	3830317	MSU_osa1r7	4	chr08_3829103_3830152, chr08_3829749_3830191, chr08_3830084_3830333, chr08_3830125_3830308	2	leaf-1, leaf-2
LOC_Os08g08400	Chr8	4841181	4844512	MSU_osa1r7	4	chr08_4842608_4843244, chr08_4842650_4844278, chr08_4842112_4842531, chr08_4843366_4844335	4	leaf-1, leaf-2, 1wRoot-2, stem-2
LOC_Os08g11180	Chr8	6567484	6573244	MSU_osa1r7	4	chr08_6570791_6571348, chr08_6571050_6571654, chr08_6571755_6572833, chr08_6572216_6572705	1	leaf-1
LOC_Os08g14744	Chr8	8868618	8873219	MSU_osa1r7	4	chr08_8868725_8869367, chr08_8868807_8869262, chr08_8869806_8870814, chr08_8869817_8870800	1	leaf-1
LOC_Os08g15970	Chr8	9724624	9726041	MSU_osa1r7	4	chr08_9725199_9726024, chr08_9725226_9726363, chr08_9725414_9725664, chr08_9725457_9725898	2	leaf-1, leaf-2
LOC_Os08g16530	Chr8	10119519	10123570	MSU_osa1r7	4	chr08_10119382_10119868, chr08_10122340_10122718, chr08_10122363_10122795, chr08_10123213_10123833	1	leaf-1
LOC_Os08g17320	Chr8	10590977	10593328	MSU_osa1r7	4	chr08_10591485_10592098, chr08_10591023_10592256, chr08_10592581_10592725, chr08_10592601_10592715	2	leaf-1, leaf-2
LOC_Os08g21000	Chr8	12564562	12566865	MSU_osa1r7	4	chr08_12564643_12565311, chr08_12566281_12566758, chr08_12566285_12566750, chr08_12566288_12566739	1	leaf-1
LOC_Os08g21434	Chr8	12778436	12782289	MSU_osa1r7	4	chr08_12781167_12781660, chr08_12781167_12781680, chr08_12781168_12781659, chr08_12781168_12781679	1	leaf-1
LOC_Os08g24720	Chr8	14953074	14955960	MSU_osa1r7	4	chr08_14952885_14953453, chr08_14953126_14953349, chr08_14953974_14954499, chr08_14954188_14954407	3	leaf-1, leaf-2, sheath-2
LOC_Os08g25510	Chr8	15521981	15523902	MSU_osa1r7	4	chr08_15521649_15522574, chr08_15521688_15522741, chr08_15523181_15523818, chr08_15522113_15522935	2	leaf-1, 1wRoot-1
LOC_Os08g26400	Chr8	16084305	16086602	MSU_osa1r7	4	chr08_16084894_16085365, chr08_16086176_16086570, chr08_16085822_16086321, chr08_16086058_16086303	2	leaf-1, leaf-2
LOC_Os08g28880	Chr8	17663580	17666521	MSU_osa1r7	4	chr08_17663338_17663841, chr08_17663490_17663884, chr08_17663520_17663871, chr08_17663522_17663783	1	leaf-1
LOC_Os08g33570	Chr8	20957439	20963275	MSU_osa1r7	4	chr08_20959848_20960582, chr08_20960956_20961543, chr08_20961231_20961397, chr08_20961313_20961701	3	leaf-1, leaf-2, stem-2
LOC_Os08g33800	Chr8	21155524	21157775	MSU_osa1r7	4	chr08_21156597_21157110, chr08_21156644_21157101, chr08_21157508_21157768, chr08_21157268_21157698	2	leaf-1, leaf-2
LOC_Os08g34550	Chr8	21700152	21702495	MSU_osa1r7	4	chr08_21701065_21701395, chr08_21701602_21701911, chr08_21701614_21701911, chr08_21701632_21701889	2	leaf-1, leaf-2
LOC_Os08g36960	Chr8	23381803	23383577	MSU_osa1r7	4	chr08_23382085_23382227, chr08_23382131_23382728, chr08_23381717_23381890, chr08_23382337_23382613	2	leaf-1, leaf-2
LOC_Os08g38800	Chr8	24524561	24529130	MSU_osa1r7	4	chr08_24524424_24525385, chr08_24524909_24525238, chr08_24524910_24525238, chr08_24525116_24525228	2	leaf-1, leaf-2
LOC_Os08g38910	Chr8	24592945	24597553	MSU_osa1r7	4	chr08_24593352_24593885, chr08_24594128_24594675, chr08_24594198_24594582, chr08_24594985_24595268	1	leaf-2
LOC_Os08g41210	Chr8	26024714	26028901	MSU_osa1r7	4	chr08_26024673_26025004, chr08_26024697_26025000, chr08_26024692_26024996, chr08_26025627_26025769	2	leaf-1, leaf-2
LOC_Os08g41630	Chr8	26287372	26299397	MSU_osa1r7	4	chr08_26298825_26299875, chr08_26298887_26299824, chr08_26298947_26299662, chr08_26292432_26292697	2	leaf-1, leaf-2
LOC_Os08g45220	Chr8	28393955	28399087	MSU_osa1r7	4	chr08_28396660_28397037, chr08_28396676_28397021, chr08_28396688_28397013, chr08_28396713_28396988	1	leaf-1
LOC_Os09g02380	Chr9	982778	983332	MSU_osa1r7	4	chr09_983134_983414, chr09_983187_983300, chr09_982950_983437, chr09_982973_983510	1	leaf-1
LOC_Os09g06150	Chr9	2878900	2885422	MSU_osa1r7	4	chr09_2881836_2882230, chr09_2881911_2882156, chr09_2881806_2882268, chr09_2881912_2882151	2	leaf-1, leaf-2
LOC_Os09g06464	Chr9	3048020	3064571	MSU_osa1r7	4	chr09_3051000_3051548, chr09_3051013_3051534, chr09_3051176_3051399, chr09_3051191_3051381	3	leaf-1, leaf-2, 1wRoot-2
LOC_Os09g07490	Chr9	3750054	3750551	MSU_osa1r7	4	chr09_3749805_3750713, chr09_3749824_3750690, chr09_3749853_3750661, chr09_3749923_3750589	1	leaf-1
LOC_Os09g08170	Chr9	4233040	4235194	MSU_osa1r7	4	chr09_4232997_4233694, chr09_4233223_4233387, chr09_4234006_4234930, chr09_4234074_4234594	1	leaf-1
LOC_Os09g12240	Chr9	6954941	6959667	MSU_osa1r7	4	chr09_6956379_6956571, chr09_6956774_6957468, chr09_6957065_6957731, chr09_6956831_6957282	2	leaf-1, leaf-2
LOC_Os09g12350	Chr9	7045390	7054384	MSU_osa1r7	4	chr09_7048393_7048660, chr09_7048507_7048727, chr09_7049061_7049202, chr09_7048399_7048651	2	leaf-1, sheath-2
LOC_Os09g14850	Chr9	8858600	8863587	MSU_osa1r7	4	chr09_8862163_8862417, chr09_8860964_8861276, chr09_8861801_8862121, chr09_8862596_8863199	2	leaf-1, leaf-2
LOC_Os09g15280	Chr9	9315702	9316655	MSU_osa1r7	4	chr09_9315681_9317116, chr09_9316241_9316886, chr09_9316126_9316996, chr09_9316336_9316669	2	leaf-1, leaf-2
LOC_Os09g15470	Chr9	9465789	9471501	MSU_osa1r7	4	chr09_9467969_9468500, chr09_9469456_9469959, chr09_9470822_9471211, chr09_9469723_9470446	3	leaf-1, leaf-2, stem-1
LOC_Os09g20370	Chr9	12228337	12229584	MSU_osa1r7	4	chr09_12228099_12229108, chr09_12228117_12229143, chr09_12228207_12229036, chr09_12228283_12228975	1	leaf-1
LOC_Os09g23084	Chr9	13631678	13640847	MSU_osa1r7	4	chr09_13632124_13632720, chr09_13632161_13632748, chr09_13632983_13633455, chr09_13632147_13632703	2	leaf-1, leaf-2
LOC_Os09g24970	Chr9	14917136	14918912	MSU_osa1r7	4	chr09_14917085_14917311, chr09_14917087_14917274, chr09_14917604_14918033, chr09_14917603_14918089	2	leaf-2, 1wRoot-2
LOC_Os09g27720	Chr9	16870211	16870964	MSU_osa1r7	4	chr09_16870421_16870769, chr09_16870428_16870765, chr09_16870436_16870755, chr09_16870456_16870734	1	leaf-2
LOC_Os09g30350	Chr9	18469702	18474199	MSU_osa1r7	4	chr09_18473208_18473527, chr09_18473409_18473573, chr09_18473186_18473579, chr09_18473216_18473677	4	GE-1, leaf-1, sheath-1, sheath-2
LOC_Os09g30458	Chr9	18558402	18563784	MSU_osa1r7	4	chr09_18560216_18560894, chr09_18561125_18562130, chr09_18561204_18561901, chr09_18561283_18561825	1	leaf-1
LOC_Os09g33940	Chr9	20028123	20037640	MSU_osa1r7	4	chr09_20029375_20029789, chr09_20029426_20029685, chr09_20030196_20030445, chr09_20030203_20030441	1	leaf-1
LOC_Os09g37250	Chr9	21515853	21517621	MSU_osa1r7	4	chr09_21516493_21517122, chr09_21516497_21516750, chr09_21516517_21517134, chr09_21516405_21516868	2	leaf-1, leaf-2
LOC_Os09g39820	Chr9	22828925	22834814	MSU_osa1r7	4	chr09_22828955_22829100, chr09_22830809_22831182, chr09_22831770_22832101, chr09_22830814_22831206	2	leaf-2, 1wRoot-1
LOC_Os10g01580	Chr10	386264	387022	MSU_osa1r7	4	chr10_386104_387180, chr10_386117_387159, chr10_386205_387055, chr10_386371_386547	2	leaf-1, leaf-2
LOC_Os10g04342	Chr10	2044042	2057559	MSU_osa1r7	4	chr10_2043879_2044472, chr10_2043930_2044162, chr10_2043811_2044458, chr10_2043978_2044382	2	leaf-1, leaf-2
LOC_Os10g06670	Chr10	3459159	3460397	MSU_osa1r7	4	chr10_3458881_3460059, chr10_3458899_3460040, chr10_3458945_3459992, chr10_3459117_3459680	1	leaf-1
LOC_Os10g07130	Chr10	3745590	3746149	MSU_osa1r7	4	chr10_3745303_3746414, chr10_3745336_3746388, chr10_3745347_3746375, chr10_3745410_3746311	1	leaf-1
LOC_Os10g10700	Chr10	5905926	5908571	MSU_osa1r7	4	chr10_5906003_5906320, chr10_5906015_5906305, chr10_5905995_5906327, chr10_5906243_5907420	3	leaf-2, 1wRoot-2, sheath-1
LOC_Os10g13370	Chr10	7219360	7225586	MSU_osa1r7	4	chr10_7223539_7223894, chr10_7224300_7224610, chr10_7221067_7221483, chr10_7223617_7223875	2	leaf-1, leaf-2
LOC_Os10g16860	Chr10	8395497	8401460	MSU_osa1r7	4	chr10_8396714_8397186, chr10_8399912_8401105, chr10_8397123_8397707, chr10_8399988_8400583	2	leaf-1, leaf-2
LOC_Os10g17020	Chr10	8527851	8529719	MSU_osa1r7	4	chr10_8528072_8528535, chr10_8528998_8529373, chr10_8529251_8529942, chr10_8529299_8529905	2	leaf-1, leaf-2
LOC_Os10g17390	Chr10	8762332	8764342	MSU_osa1r7	4	chr10_8762764_8763350, chr10_8762773_8763358, chr10_8763495_8764064, chr10_8763568_8763961	1	leaf-1
LOC_Os10g17724	Chr10	8957575	8964034	MSU_osa1r7	4	chr10_8959814_8960007, chr10_8959871_8960013, chr10_8959314_8959693, chr10_8960494_8960858	2	leaf-1, leaf-2
LOC_Os10g20139	Chr10	10107800	10112468	MSU_osa1r7	4	chr10_10111829_10112696, chr10_10111962_10112368, chr10_10111902_10112396, chr10_10111919_10112456	2	leaf-1, leaf-2
LOC_Os10g21840	Chr10	11223142	11226224	MSU_osa1r7	4	chr10_11225483_11226229, chr10_11222804_11224131, chr10_11224559_11225732, chr10_11225938_11226040	2	leaf-1, leaf-2
LOC_Os10g22240	Chr10	11509901	11512854	MSU_osa1r7	4	chr10_11509836_11510154, chr10_11509875_11510622, chr10_11511106_11511539, chr10_11511129_11511498	1	leaf-1
LOC_Os10g22550	Chr10	11682428	11688182	MSU_osa1r7	4	chr10_11682947_11683420, chr10_11684892_11685456, chr10_11686313_11686699, chr10_11686169_11686474	2	leaf-2, 1wRoot-2
LOC_Os10g23870	Chr10	12239464	12241422	MSU_osa1r7	4	chr10_12240175_12241298, chr10_12240279_12241244, chr10_12240533_12240978, chr10_12239543_12239983	2	leaf-1, leaf-2
LOC_Os10g25502	Chr10	13192760	13194607	MSU_osa1r7	4	chr10_13192310_13193378, chr10_13192844_13193255, chr10_13192978_13193286, chr10_13192993_13193271	2	leaf-1, leaf-2
LOC_Os10g27030	Chr10	14241989	14244875	MSU_osa1r7	4	chr10_14242009_14243043, chr10_14243654_14244483, chr10_14243896_14244295, chr10_14242594_14243049	2	leaf-1, leaf-2
LOC_Os10g28690	Chr10	14974639	14976372	MSU_osa1r7	4	chr10_14975264_14976035, chr10_14975347_14975825, chr10_14975607_14975896, chr10_14975494_14975751	2	leaf-1, leaf-2
LOC_Os10g29430	Chr10	15290345	15292947	MSU_osa1r7	4	chr10_15292192_15293099, chr10_15292238_15293065, chr10_15292254_15293041, chr10_15292235_15293069	2	leaf-1, 1wRoot-2
LOC_Os10g30020	Chr10	15580171	15583761	MSU_osa1r7	4	chr10_15580453_15580831, chr10_15580581_15580734, chr10_15580449_15581547, chr10_15583622_15583886	2	leaf-1, stem-1
LOC_Os10g31050	Chr10	16239755	16242730	MSU_osa1r7	4	chr10_16239708_16240491, chr10_16239774_16240411, chr10_16241353_16241501, chr10_16241359_16241492	2	leaf-1, leaf-2
LOC_Os10g31610	Chr10	16562696	16566399	MSU_osa1r7	4	chr10_16565464_16566358, chr10_16565505_16566319, chr10_16565518_16566301, chr10_16565560_16566264	2	leaf-1, leaf-2
LOC_Os10g32800	Chr10	17175716	17178498	MSU_osa1r7	4	chr10_17175592_17176586, chr10_17175605_17176575, chr10_17175628_17176550, chr10_17175646_17176534	1	leaf-2
LOC_Os10g37590	Chr10	20113304	20114374	MSU_osa1r7	4	chr10_20113256_20114127, chr10_20113571_20114500, chr10_20113226_20114158, chr10_20113344_20114039	2	leaf-1, leaf-2
LOC_Os10g39720	Chr10	21227454	21228171	MSU_osa1r7	4	chr10_21226985_21228387, chr10_21227024_21228347, chr10_21227090_21228280, chr10_21227166_21228207	1	leaf-1
LOC_Os10g42030	Chr10	22595078	22601326	MSU_osa1r7	4	chr10_22597627_22598611, chr10_22597743_22598313, chr10_22597689_22598370, chr10_22597719_22598343	2	leaf-1, leaf-2
LOC_Os11g01920	Chr11	493404	499496	MSU_osa1r7	4	chr11_493970_494499, chr11_494138_494305, chr11_498557_499024, chr11_496467_496745	3	leaf-1, leaf-2, 1wRoot-1
LOC_Os11g04700	Chr11	2001220	2004693	MSU_osa1r7	4	chr11_2003784_2004766, chr11_2003836_2004716, chr11_2003926_2004726, chr11_2001516_2001917	2	leaf-1, leaf-2
LOC_Os11g09300	Chr11	4982734	4988296	MSU_osa1r7	4	chr11_4984956_4985235, chr11_4986030_4986224, chr11_4986813_4987797, chr11_4983085_4983842	2	leaf-1, leaf-2
LOC_Os11g09919	Chr11	5305178	5316451	MSU_osa1r7	4	chr11_5307467_5307965, chr11_5307489_5307922, chr11_5312642_5313249, chr11_5307831_5308312	2	leaf-1, leaf-2
LOC_Os11g12080	Chr11	6729308	6731650	MSU_osa1r7	4	chr11_6730410_6731266, chr11_6730817_6731046, chr11_6730587_6731221, chr11_6730616_6731185	2	leaf-1, leaf-2
LOC_Os11g14500	Chr11	8143271	8144107	MSU_osa1r7	4	chr11_8143045_8143629, chr11_8143143_8143526, chr11_8143203_8143450, chr11_8143075_8143597	2	leaf-1, leaf-2
LOC_Os11g17160	Chr11	9526180	9530386	MSU_osa1r7	4	chr11_9529121_9529693, chr11_9528751_9528861, chr11_9528931_9529244, chr11_9529038_9529421	2	leaf-1, leaf-2
LOC_Os11g18470	Chr11	10416519	10417636	MSU_osa1r7	4	chr11_10416579_10416943, chr11_10416601_10416929, chr11_10417109_10417956, chr11_10417186_10417349	2	leaf-1, leaf-2
LOC_Os11g19930	Chr11	11472430	11474597	MSU_osa1r7	4	chr11_11473321_11473692, chr11_11474187_11474789, chr11_11473847_11474825, chr11_11474405_11474703	2	leaf-1, leaf-2
LOC_Os11g22430	Chr11	12875902	12882928	MSU_osa1r7	4	chr11_12881012_12881293, chr11_12876057_12876247, chr11_12876484_12876931, chr11_12876496_12876917	2	leaf-1, leaf-2
LOC_Os11g23160	Chr11	13325681	13327768	MSU_osa1r7	4	chr11_13325504_13326078, chr11_13326510_13327038, chr11_13325980_13326164, chr11_13326684_13326971	2	leaf-1, leaf-2
LOC_Os11g34220	Chr11	20035429	20039602	MSU_osa1r7	4	chr11_20036548_20037303, chr11_20036754_20037028, chr11_20036560_20037292, chr11_20036586_20037264	2	leaf-1, leaf-2
LOC_Os11g35710	Chr11	20942415	20959702	MSU_osa1r7	4	chr11_20947584_20948405, chr11_20947604_20948390, chr11_20947620_20948373, chr11_20947669_20948324	2	leaf-1, leaf-2
LOC_Os11g37020	Chr11	21853372	21854777	MSU_osa1r7	4	chr11_21853966_21854655, chr11_21854082_21854685, chr11_21853911_21854024, chr11_21854199_21854587	2	leaf-1, leaf-2
LOC_Os11g38440	Chr11	22763793	22767680	MSU_osa1r7	4	chr11_22763585_22764297, chr11_22763632_22764392, chr11_22766705_22767197, chr11_22764357_22764638	2	leaf-1, leaf-2
LOC_Os11g40060	Chr11	23882642	23888796	MSU_osa1r7	4	chr11_23887375_23888242, chr11_23883531_23884184, chr11_23883230_23883454, chr11_23884491_23884843	3	leaf-1, leaf-2, 1wRoot-2
LOC_Os11g41280	Chr11	24743260	24749285	MSU_osa1r7	4	chr11_24745698_24746214, chr11_24746840_24747082, chr11_24748017_24748196, chr11_24748022_24748297	1	leaf-1
LOC_Os11g46930	Chr11	28202189	28208005	MSU_osa1r7	4	chr11_28202070_28202515, chr11_28206058_28206554, chr11_28206004_28206604, chr11_28206172_28206439	2	leaf-1, leaf-2
LOC_Os11g47430	Chr11	28526332	28532487	MSU_osa1r7	4	chr11_28531301_28531956, chr11_28531465_28531770, chr11_28531065_28532099, chr11_28530992_28531319	3	leaf-1, leaf-2, 1wRoot-2
LOC_Os11g47730	Chr11	28793014	28794834	MSU_osa1r7	4	chr11_28793948_28794305, chr11_28794055_28794376, chr11_28793947_28794310, chr11_28794032_28794301	2	leaf-1, leaf-2
LOC_Os12g06160	Chr12	2911273	2912589	MSU_osa1r7	4	chr12_2911782_2912398, chr12_2911791_2912380, chr12_2911918_2912262, chr12_2911807_2912204	2	leaf-1, leaf-2
LOC_Os12g08680	Chr12	4402091	4404503	MSU_osa1r7	4	chr12_4402035_4402363, chr12_4402077_4402320, chr12_4403076_4404147, chr12_4401785_4402822	2	leaf-1, leaf-2
LOC_Os12g09990	Chr12	5289219	5294600	MSU_osa1r7	4	chr12_5288888_5291290, chr12_5290790_5290920, chr12_5292891_5293148, chr12_5293978_5294256	2	leaf-1, leaf-2
LOC_Os12g12700	Chr12	6997854	7003889	MSU_osa1r7	4	chr12_7002249_7002824, chr12_6999641_7000121, chr12_7002412_7002978, chr12_6999111_6999580	3	leaf-1, leaf-2, 1wRoot-2
LOC_Os12g15700	Chr12	8969401	8974813	MSU_osa1r7	4	chr12_8971346_8972356, chr12_8971323_8971833, chr12_8973717_8974168, chr12_8974262_8974408	3	leaf-1, leaf-2, 1wRoot-2
LOC_Os12g16450	Chr12	9418174	9423600	MSU_osa1r7	4	chr12_9422691_9423199, chr12_9421703_9422161, chr12_9422047_9422486, chr12_9422628_9423216	2	leaf-1, leaf-2
LOC_Os12g28620	Chr12	16923968	16926952	MSU_osa1r7	4	chr12_16925343_16925843, chr12_16925739_16926271, chr12_16925762_16926232, chr12_16925634_16926176	2	leaf-1, leaf-2
LOC_Os12g29950	Chr12	17900930	17903046	MSU_osa1r7	4	chr12_17901714_17902703, chr12_17901912_17902704, chr12_17902425_17902719, chr12_17901136_17901393	2	leaf-1, 1wRoot-2
LOC_Os12g33520	Chr12	20251115	20252384	MSU_osa1r7	4	chr12_20250822_20251427, chr12_20251112_20251627, chr12_20252020_20252532, chr12_20251123_20251343	2	leaf-1, stem-2
LOC_Os12g33962	Chr12	20514770	20515834	MSU_osa1r7	4	chr12_20514520_20515808, chr12_20514662_20515355, chr12_20514890_20515653, chr12_20514667_20515355	4	leaf-2, panicle-1, sheath-1, sheath-2
LOC_Os12g36070	Chr12	22101949	22102761	MSU_osa1r7	4	chr12_22101946_22102826, chr12_22101992_22102787, chr12_22102001_22102779, chr12_22102013_22102766	2	leaf-1, leaf-2
LOC_Os12g36610	Chr12	22417223	22419265	MSU_osa1r7	4	chr12_22418338_22418804, chr12_22418384_22418768, chr12_22418335_22418872, chr12_22418364_22418886	2	leaf-1, leaf-2
LOC_Os12g40980	Chr12	25364315	25365134	MSU_osa1r7	4	chr12_25364424_25365273, chr12_25364634_25365072, chr12_25364664_25365025, chr12_25364656_25364924	3	leaf-1, leaf-2, sheath-2
LOC_Os12g41940	Chr12	25998427	26001850	MSU_osa1r7	4	chr12_25999568_25999966, chr12_25999646_25999967, chr12_25999721_25999998, chr12_25999721_26000006	2	leaf-1, leaf-2
LOC_Os12g42680	Chr12	26517827	26523785	MSU_osa1r7	4	chr12_26518602_26519310, chr12_26518717_26519283, chr12_26520590_26521319, chr12_26522470_26522745	2	leaf-1, leaf-2
LOC_Os01g01850	Chr1	466280	472435	MSU_osa1r7	3	chr01_468105_468323, chr01_472041_472574, chr01_469975_470256	2	leaf-1, leaf-2
LOC_Os01g02900	Chr1	1057137	1059856	MSU_osa1r7	3	chr01_1058262_1058770, chr01_1058266_1058805, chr01_1058416_1058830	2	leaf-1, leaf-2
LOC_Os01g04950	Chr1	2292111	2298407	MSU_osa1r7	3	chr01_2294599_2295517, chr01_2294714_2295189, chr01_2296074_2296414	2	leaf-1, leaf-2
LOC_Os01g05400	Chr1	2550946	2552121	MSU_osa1r7	3	chr01_2550772_2551152, chr01_2550739_2551289, chr01_2551221_2551374	2	leaf-1, leaf-2
LOC_Os01g06180	Chr1	2944998	2947735	MSU_osa1r7	3	chr01_2945398_2945823, chr01_2945528_2945977, chr01_2946306_2946502	3	leaf-2, sheath-2, stem-1
LOC_Os01g06690	Chr1	3157179	3158987	MSU_osa1r7	3	chr01_3157332_3157706, chr01_3157351_3157701, chr01_3157460_3157756	2	leaf-1, leaf-2
LOC_Os01g08220	Chr1	4003659	4004946	MSU_osa1r7	3	chr01_4004027_4004204, chr01_4004038_4004467, chr01_4004058_4004388	1	leaf-1
LOC_Os01g09080	Chr1	4566304	4568617	MSU_osa1r7	3	chr01_4567281_4567781, chr01_4567451_4568055, chr01_4567152_4568058	3	leaf-1, leaf-2, 1wRoot-1
LOC_Os01g12100	Chr1	6587146	6587940	MSU_osa1r7	3	chr01_6587487_6587767, chr01_6587515_6587747, chr01_6587513_6587747	2	leaf-1, leaf-2
LOC_Os01g13710	Chr1	7672983	7676403	MSU_osa1r7	3	chr01_7672885_7673382, chr01_7674057_7674511, chr01_7672831_7673289	2	leaf-1, leaf-2
LOC_Os01g13960	Chr1	7823251	7827552	MSU_osa1r7	3	chr01_7823446_7824483, chr01_7824966_7825509, chr01_7825881_7826033	2	leaf-1, leaf-2
LOC_Os01g15760	Chr1	8868190	8874344	MSU_osa1r7	3	chr01_8868744_8869054, chr01_8873935_8874179, chr01_8869422_8869544	3	GE-2, leaf-1, 1wRoot-2
LOC_Os01g16460	Chr1	9344881	9347403	MSU_osa1r7	3	chr01_9344836_9346081, chr01_9345273_9345914, chr01_9345655_9346157	2	leaf-1, leaf-2
LOC_Os01g16860	Chr1	9626942	9630059	MSU_osa1r7	3	chr01_9626731_9627371, chr01_9627791_9628099, chr01_9627806_9628094	1	leaf-1
LOC_Os01g19780	Chr1	11224130	11224900	MSU_osa1r7	3	chr01_11224108_11225165, chr01_11224127_11225151, chr01_11224193_11225086	1	leaf-1
LOC_Os01g21530	Chr1	12034969	12040208	MSU_osa1r7	3	chr01_12035833_12036041, chr01_12036853_12037292, chr01_12039225_12039563	1	leaf-1
LOC_Os01g21620	Chr1	12112984	12113844	MSU_osa1r7	3	chr01_12112495_12113697, chr01_12112572_12113684, chr01_12112863_12113549	1	leaf-1
LOC_Os01g21990	Chr1	12344460	12351233	MSU_osa1r7	3	chr01_12348335_12348885, chr01_12348368_12348892, chr01_12348430_12348679	2	leaf-1, leaf-2
LOC_Os01g22190	Chr1	12474253	12482475	MSU_osa1r7	3	chr01_12474573_12474719, chr01_12474479_12474796, chr01_12479648_12480352	2	leaf-1, leaf-2
LOC_Os01g22249	Chr1	12509592	12519255	MSU_osa1r7	3	chr01_12512773_12513737, chr01_12512784_12513691, chr01_12513121_12513403	2	leaf-1, sheath-2
LOC_Os01g22280	Chr1	12528873	12530921	MSU_osa1r7	3	chr01_12530304_12531382, chr01_12529526_12529806, chr01_12528715_12529074	3	leaf-2, panicle-2, 1wRoot-1
LOC_Os01g23460	Chr1	13180307	13182788	MSU_osa1r7	3	chr01_13181796_13182590, chr01_13181806_13182580, chr01_13181832_13182551	1	leaf-1
LOC_Os01g26250	Chr1	14881835	14883293	MSU_osa1r7	3	chr01_14882480_14883967, chr01_14882509_14883938, chr01_14882563_14883884	1	leaf-1
LOC_Os01g27000	Chr1	15042132	15047756	MSU_osa1r7	3	chr01_15043258_15043424, chr01_15043145_15043649, chr01_15045959_15046150	2	leaf-1, leaf-2
LOC_Os01g28989	Chr1	16232120	16234469	MSU_osa1r7	3	chr01_16232253_16232594, chr01_16232270_16232565, chr01_16232287_16233624	1	leaf-1
LOC_Os01g29020	Chr1	16248396	16250018	MSU_osa1r7	3	chr01_16248836_16249228, chr01_16248849_16249209, chr01_16249280_16249398	2	leaf-1, leaf-2
LOC_Os01g29050	Chr1	16260241	16266992	MSU_osa1r7	3	chr01_16260867_16260999, chr01_16260867_16261003, chr01_16261745_16262458	1	leaf-1
LOC_Os01g29320	Chr1	16425783	16430086	MSU_osa1r7	3	chr01_16426003_16426318, chr01_16426799_16427426, chr01_16427112_16427799	1	leaf-1
LOC_Os01g32210	Chr1	17632040	17635691	MSU_osa1r7	3	chr01_17632795_17632936, chr01_17632426_17633102, chr01_17632800_17633031	2	leaf-1, leaf-2
LOC_Os01g34940	Chr1	19324813	19325469	MSU_osa1r7	3	chr01_19324818_19326117, chr01_19324862_19326069, chr01_19324898_19326034	1	leaf-1
LOC_Os01g35184	Chr1	19469262	19477606	MSU_osa1r7	3	chr01_19474754_19475111, chr01_19474550_19475082, chr01_19474762_19475116	2	leaf-1, leaf-2
LOC_Os01g35200	Chr1	19480664	19487627	MSU_osa1r7	3	chr01_19480734_19481373, chr01_19480791_19481339, chr01_19480799_19481364	2	leaf-1, leaf-2
LOC_Os01g35390	Chr1	19572988	19576720	MSU_osa1r7	3	chr01_19574337_19575334, chr01_19575714_19576055, chr01_19576003_19576302	2	leaf-1, leaf-2
LOC_Os01g36690	Chr1	20373741	20374795	MSU_osa1r7	3	chr01_20373857_20373988, chr01_20374556_20374872, chr01_20374620_20374860	1	leaf-2
LOC_Os01g38540	Chr1	21645147	21651299	MSU_osa1r7	3	chr01_21649601_21650265, chr01_21645803_21646285, chr01_21648252_21648489	3	leaf-1, leaf-2, sheath-2
LOC_Os01g39740	Chr1	22408357	22411409	MSU_osa1r7	3	chr01_22409033_22409409, chr01_22409749_22410422, chr01_22409864_22410394	1	leaf-1
LOC_Os01g40960	Chr1	23171263	23171886	MSU_osa1r7	3	chr01_23171171_23172373, chr01_23171260_23172276, chr01_23171512_23172040	1	leaf-1
LOC_Os01g46870	Chr1	26734014	26735516	MSU_osa1r7	3	chr01_26734409_26735479, chr01_26734670_26735372, chr01_26734743_26735544	1	leaf-1
LOC_Os01g47030	Chr1	26854210	26860368	MSU_osa1r7	3	chr01_26855268_26855763, chr01_26858804_26859793, chr01_26859262_26859448	2	leaf-2, 1wRoot-2
LOC_Os01g48060	Chr1	27501506	27507181	MSU_osa1r7	3	chr01_27506603_27506881, chr01_27506604_27506965, chr01_27502640_27503940	2	leaf-1, sheath-1
LOC_Os01g48444	Chr1	27777506	27780978	MSU_osa1r7	3	chr01_27777592_27777940, chr01_27777618_27777919, chr01_27777629_27777897	1	leaf-2
LOC_Os01g49670	Chr1	28541536	28545424	MSU_osa1r7	3	chr01_28545092_28545373, chr01_28545058_28545300, chr01_28545082_28545300	2	leaf-1, leaf-2
LOC_Os01g50650	Chr1	29091272	29094763	MSU_osa1r7	3	chr01_29093142_29093740, chr01_29094315_29094697, chr01_29093131_29093667	2	leaf-2, 1wRoot-2
LOC_Os01g50780	Chr1	29171244	29172802	MSU_osa1r7	3	chr01_29171404_29172163, chr01_29171407_29172755, chr01_29171477_29172067	1	leaf-1
LOC_Os01g51400	Chr1	29551666	29554002	MSU_osa1r7	3	chr01_29552276_29553480, chr01_29552498_29553385, chr01_29552895_29553586	1	leaf-1
LOC_Os01g51540	Chr1	29605119	29606563	MSU_osa1r7	3	chr01_29605451_29605657, chr01_29605464_29605649, chr01_29605465_29605653	1	leaf-2
LOC_Os01g54300	Chr1	31248319	31254736	MSU_osa1r7	3	chr01_31251387_31251690, chr01_31251426_31251677, chr01_31251601_31251721	2	leaf-1, leaf-2
LOC_Os01g54420	Chr1	31308244	31312914	MSU_osa1r7	3	chr01_31312645_31312982, chr01_31312707_31312994, chr01_31312716_31312972	1	leaf-2
LOC_Os01g55549	Chr1	32006374	32009784	MSU_osa1r7	3	chr01_32006702_32006978, chr01_32007100_32007416, chr01_32007166_32007435	1	leaf-1
LOC_Os01g56620	Chr1	32660700	32667425	MSU_osa1r7	3	chr01_32666515_32666968, chr01_32666713_32667087, chr01_32666733_32667072	1	leaf-1
LOC_Os01g58048	Chr1	33585501	33586432	MSU_osa1r7	3	chr01_33585829_33586192, chr01_33585568_33586070, chr01_33585559_33586136	3	leaf-1, panicle-2, stem-2
LOC_Os01g61660	Chr1	35673666	35679619	MSU_osa1r7	3	chr01_35676169_35676808, chr01_35677860_35679120, chr01_35678255_35678906	2	leaf-1, leaf-2
LOC_Os01g62370	Chr1	36094898	36096865	MSU_osa1r7	3	chr01_36095793_36096000, chr01_36095884_36096134, chr01_36095867_36096093	2	leaf-1, leaf-2
LOC_Os01g62990	Chr1	36485585	36489717	MSU_osa1r7	3	chr01_36489200_36489520, chr01_36489215_36489516, chr01_36489232_36489576	1	leaf-1
LOC_Os01g63650	Chr1	36914260	36916988	MSU_osa1r7	3	chr01_36914540_36915469, chr01_36914620_36914926, chr01_36915938_36916124	2	leaf-1, leaf-2
LOC_Os01g64530	Chr1	37450085	37450872	MSU_osa1r7	3	chr01_37449938_37451058, chr01_37450006_37450967, chr01_37450009_37450904	2	leaf-1, leaf-2
LOC_Os01g64550	Chr1	37455405	37456626	MSU_osa1r7	3	chr01_37455058_37455952, chr01_37455112_37455890, chr01_37455154_37455862	1	leaf-1
LOC_Os01g65810	Chr1	38219136	38220455	MSU_osa1r7	3	chr01_38219265_38219448, chr01_38219214_38219489, chr01_38220191_38220403	2	leaf-1, leaf-2
LOC_Os01g66350	Chr1	38534823	38540370	MSU_osa1r7	3	chr01_38534558_38535241, chr01_38534563_38535223, chr01_38534619_38535241	1	leaf-1
LOC_Os01g71070	Chr1	41133500	41134983	MSU_osa1r7	3	chr01_41133916_41134060, chr01_41134389_41134696, chr01_41134403_41134710	2	leaf-1, 1wRoot-1
LOC_Os02g03660	Chr2	1524951	1526174	MSU_osa1r7	3	chr02_1525031_1525837, chr02_1525098_1525848, chr02_1525145_1525711	1	leaf-1
LOC_Os02g04510	Chr2	2001887	2005972	MSU_osa1r7	3	chr02_2001712_2002304, chr02_2001760_2002180, chr02_2002905_2003031	1	leaf-1
LOC_Os02g05260	Chr2	2527894	2533667	MSU_osa1r7	3	chr02_2531257_2531577, chr02_2533159_2533692, chr02_2532669_2532993	2	leaf-1, leaf-2
LOC_Os02g06050	Chr2	3014626	3020781	MSU_osa1r7	3	chr02_3019409_3020022, chr02_3016750_3017342, chr02_3018619_3018954	3	leaf-1, panicle-1, stem-1
LOC_Os02g09550	Chr2	4915508	4921471	MSU_osa1r7	3	chr02_4920413_4920976, chr02_4916025_4916632, chr02_4920437_4920955	2	leaf-1, leaf-2
LOC_Os02g11760	Chr2	6069031	6075807	MSU_osa1r7	3	chr02_6068756_6069343, chr02_6068772_6069426, chr02_6068885_6069893	2	leaf-1, leaf-2
LOC_Os02g12980	Chr2	6877381	6882468	MSU_osa1r7	3	chr02_6878028_6878420, chr02_6881003_6881689, chr02_6881914_6882389	2	leaf-1, leaf-2
LOC_Os02g13910	Chr2	7558777	7568835	MSU_osa1r7	3	chr02_7564708_7565381, chr02_7564690_7565399, chr02_7564715_7565371	2	leaf-1, leaf-2
LOC_Os02g14100	Chr2	7695474	7700293	MSU_osa1r7	3	chr02_7695283_7696439, chr02_7699724_7699995, chr02_7699924_7700095	1	leaf-1
LOC_Os02g14160	Chr2	7751284	7753744	MSU_osa1r7	3	chr02_7751218_7752011, chr02_7751503_7751843, chr02_7751530_7751819	1	leaf-1
LOC_Os02g14490	Chr2	7985830	7988630	MSU_osa1r7	3	chr02_7987472_7987680, chr02_7987585_7988346, chr02_7987599_7988286	1	leaf-1
LOC_Os02g15350	Chr2	8590287	8593925	MSU_osa1r7	3	chr02_8590891_8591314, chr02_8591428_8591677, chr02_8591406_8591684	2	leaf-1, sheath-2
LOC_Os02g16600	Chr2	9486437	9494275	MSU_osa1r7	3	chr02_9490949_9491435, chr02_9491024_9491338, chr02_9490946_9491440	2	leaf-1, leaf-2
LOC_Os02g18400	Chr2	10705444	10705905	MSU_osa1r7	3	chr02_10705465_10706177, chr02_10705474_10706170, chr02_10705494_10706151	1	leaf-1
LOC_Os02g19520	Chr2	11404346	11408430	MSU_osa1r7	3	chr02_11407723_11408746, chr02_11407991_11408509, chr02_11408120_11408486	2	leaf-1, leaf-2
LOC_Os02g20500	Chr2	12089714	12091112	MSU_osa1r7	3	chr02_12089920_12090243, chr02_12089958_12090323, chr02_12090849_12091108	1	leaf-1
LOC_Os02g20800	Chr2	12279592	12285885	MSU_osa1r7	3	chr02_12284290_12284478, chr02_12280814_12281068, chr02_12281553_12281980	2	leaf-1, leaf-2
LOC_Os02g21130	Chr2	12545020	12548081	MSU_osa1r7	3	chr02_12545863_12546165, chr02_12546978_12547133, chr02_12545848_12546224	2	leaf-1, leaf-2
LOC_Os02g22030	Chr2	13101423	13104480	MSU_osa1r7	3	chr02_13103461_13105220, chr02_13103462_13105219, chr02_13103743_13104377	1	leaf-1
LOC_Os02g22410	Chr2	13385431	13389211	MSU_osa1r7	3	chr02_13388673_13388951, chr02_13388547_13388979, chr02_13388667_13388955	2	leaf-1, leaf-2
LOC_Os02g22420	Chr2	13390144	13393364	MSU_osa1r7	3	chr02_13392822_13393368, chr02_13392854_13393444, chr02_13391598_13392356	2	leaf-2, stem-2
LOC_Os02g22550	Chr2	13449179	13449862	MSU_osa1r7	3	chr02_13449330_13449634, chr02_13449351_13449611, chr02_13449374_13449567	1	leaf-1
LOC_Os02g24790	Chr2	14383626	14389719	MSU_osa1r7	3	chr02_14389157_14389456, chr02_14385120_14385481, chr02_14385125_14385491	1	leaf-2
LOC_Os02g25810	Chr2	15120970	15126824	MSU_osa1r7	3	chr02_15120774_15121408, chr02_15126146_15126292, chr02_15126358_15126685	2	leaf-1, leaf-2
LOC_Os02g25880	Chr2	15161147	15166352	MSU_osa1r7	3	chr02_15162682_15162952, chr02_15162692_15162924, chr02_15163744_15163863	2	GE-1, stem-1
LOC_Os02g26349	Chr2	15468005	15477399	MSU_osa1r7	3	chr02_15471684_15472324, chr02_15471719_15472532, chr02_15474301_15474642	1	leaf-2
LOC_Os02g26870	Chr2	15780456	15783678	MSU_osa1r7	3	chr02_15780664_15781285, chr02_15781700_15782092, chr02_15782574_15783152	2	leaf-1, leaf-2
LOC_Os02g26930	Chr2	15817510	15820641	MSU_osa1r7	3	chr02_15820065_15820340, chr02_15819859_15820494, chr02_15819941_15820161	3	leaf-1, leaf-2, sheath-1
LOC_Os02g28330	Chr2	16739916	16746309	MSU_osa1r7	3	chr02_16741097_16742232, chr02_16744057_16744999, chr02_16744179_16744529	2	leaf-1, leaf-2
LOC_Os02g29780	Chr2	17720423	17725558	MSU_osa1r7	3	chr02_17723688_17724365, chr02_17723711_17723973, chr02_17723733_17723943	1	leaf-2
LOC_Os02g30120	Chr2	17893197	17896410	MSU_osa1r7	3	chr02_17893245_17893620, chr02_17893188_17893585, chr02_17895677_17895831	2	leaf-1, leaf-2
LOC_Os02g30820	Chr2	18377518	18378620	MSU_osa1r7	3	chr02_18377662_18378633, chr02_18378161_18378468, chr02_18378205_18378417	1	leaf-1
LOC_Os02g31040	Chr2	18546692	18552235	MSU_osa1r7	3	chr02_18546852_18547142, chr02_18547090_18547221, chr02_18546994_18547422	2	leaf-2, stem-1
LOC_Os02g32430	Chr2	19177089	19180011	MSU_osa1r7	3	chr02_19178827_19179114, chr02_19179482_19179835, chr02_19179485_19179809	1	leaf-2
LOC_Os02g33160	Chr2	19722033	19722790	MSU_osa1r7	3	chr02_19722175_19723119, chr02_19722300_19723128, chr02_19722324_19723126	1	leaf-1
LOC_Os02g33335	Chr2	19801096	19802173	MSU_osa1r7	3	chr02_19801344_19801641, chr02_19801379_19801574, chr02_19801783_19802032	1	leaf-1
LOC_Os02g34160	Chr2	20426567	20434126	MSU_osa1r7	3	chr02_20428701_20429429, chr02_20429834_20430042, chr02_20430106_20430774	2	leaf-1, leaf-2
LOC_Os02g34490	Chr2	20663458	20668812	MSU_osa1r7	3	chr02_20663538_20664080, chr02_20663590_20663968, chr02_20663684_20663956	1	leaf-1
LOC_Os02g35900	Chr2	21563471	21566606	MSU_osa1r7	3	chr02_21564663_21565320, chr02_21564685_21565297, chr02_21564710_21565269	2	leaf-1, leaf-2
LOC_Os02g35970	Chr2	21608141	21613272	MSU_osa1r7	3	chr02_21608494_21609156, chr02_21608700_21609397, chr02_21608929_21609100	1	leaf-1
LOC_Os02g36440	Chr2	22007473	22012100	MSU_osa1r7	3	chr02_22010848_22011108, chr02_22011065_22011463, chr02_22010812_22011118	3	leaf-1, panicle-2, 1wRoot-1
LOC_Os02g37630	Chr2	22708821	22713235	MSU_osa1r7	3	chr02_22712563_22712968, chr02_22712673_22712914, chr02_22712720_22712919	2	leaf-2, 1wRoot-2
LOC_Os02g37820	Chr2	22815012	22815446	MSU_osa1r7	3	chr02_22815217_22815531, chr02_22815188_22815403, chr02_22815240_22815371	2	leaf-1, leaf-2
LOC_Os02g38380	Chr2	23200393	23206353	MSU_osa1r7	3	chr02_23205300_23205550, chr02_23204801_23205028, chr02_23203947_23204566	3	leaf-1, leaf-2, panicle-1
LOC_Os02g39764	Chr2	24025156	24032275	MSU_osa1r7	3	chr02_24025284_24025929, chr02_24025336_24025795, chr02_24025383_24025756	1	leaf-1
LOC_Os02g40390	Chr2	24451753	24457908	MSU_osa1r7	3	chr02_24456347_24456584, chr02_24456436_24456607, chr02_24457290_24457457	2	leaf-1, leaf-2
LOC_Os02g43300	Chr2	26099235	26103142	MSU_osa1r7	3	chr02_26101068_26101439, chr02_26101349_26101672, chr02_26102536_26102829	2	leaf-1, leaf-2
LOC_Os02g45040	Chr2	27296970	27300115	MSU_osa1r7	3	chr02_27299512_27299750, chr02_27299537_27299789, chr02_27299541_27299694	2	leaf-1, leaf-2
LOC_Os02g45360	Chr2	27567191	27568183	MSU_osa1r7	3	chr02_27567644_27567975, chr02_27567660_27567885, chr02_27567961_27568255	2	leaf-1, leaf-2
LOC_Os02g47270	Chr2	28844697	28848897	MSU_osa1r7	3	chr02_28845092_28845613, chr02_28847911_28848142, chr02_28848338_28848782	2	leaf-1, leaf-2
LOC_Os02g48010	Chr2	29382376	29388559	MSU_osa1r7	3	chr02_29388299_29388524, chr02_29388321_29388510, chr02_29388340_29388480	1	leaf-2
LOC_Os02g50080	Chr2	30585549	30586184	MSU_osa1r7	3	chr02_30586016_30586129, chr02_30585944_30586201, chr02_30586050_30586204	2	leaf-1, leaf-2
LOC_Os02g50174	Chr2	30642392	30654611	MSU_osa1r7	3	chr02_30649714_30650463, chr02_30649893_30650729, chr02_30649921_30650693	1	leaf-1
LOC_Os02g51380	Chr2	31465204	31465855	MSU_osa1r7	3	chr02_31465164_31465794, chr02_31464992_31465941, chr02_31465120_31465831	2	leaf-1, leaf-2
LOC_Os02g52090	Chr2	31877891	31883062	MSU_osa1r7	3	chr02_31878770_31879697, chr02_31879195_31879565, chr02_31881197_31881305	1	leaf-2
LOC_Os02g52410	Chr2	32071208	32080488	MSU_osa1r7	3	chr02_32075557_32076079, chr02_32076766_32076920, chr02_32075580_32075847	2	leaf-2, panicle-1
LOC_Os02g53200	Chr2	32566914	32570045	MSU_osa1r7	3	chr02_32566509_32567738, chr02_32566948_32567498, chr02_32567197_32567421	1	leaf-1
LOC_Os02g54020	Chr2	33084377	33093871	MSU_osa1r7	3	chr02_33086500_33087057, chr02_33086609_33086932, chr02_33086635_33086908	2	leaf-1, 1wRoot-2
LOC_Os02g54100	Chr2	33137905	33142217	MSU_osa1r7	3	chr02_33137856_33138223, chr02_33137858_33138270, chr02_33140900_33141296	1	leaf-1
LOC_Os02g56470	Chr2	34571136	34572898	MSU_osa1r7	3	chr02_34570898_34571422, chr02_34570909_34571405, chr02_34571008_34571338	2	leaf-1, leaf-2
LOC_Os02g57700	Chr2	35334956	35340821	MSU_osa1r7	3	chr02_35338993_35339740, chr02_35338994_35339740, chr02_35340307_35340518	1	leaf-2
LOC_Os03g01380	Chr3	281563	283893	MSU_osa1r7	3	chr03_281988_282934, chr03_282255_282668, chr03_282385_282596	2	leaf-1, 1wRoot-1
LOC_Os03g03800	Chr3	1711308	1712932	MSU_osa1r7	3	chr03_1711682_1712177, chr03_1711711_1712453, chr03_1711850_1712061	1	leaf-1
LOC_Os03g06260	Chr3	3136293	3141874	MSU_osa1r7	3	chr03_3136907_3137466, chr03_3139439_3140264, chr03_3140759_3142147	2	leaf-2, sheath-1
LOC_Os03g06930	Chr3	3513287	3517214	MSU_osa1r7	3	chr03_3514148_3514836, chr03_3514283_3514841, chr03_3514375_3514956	1	leaf-1
LOC_Os03g07250	Chr3	3701751	3704082	MSU_osa1r7	3	chr03_3702151_3702699, chr03_3702184_3702668, chr03_3702905_3703776	1	leaf-1
LOC_Os03g13720	Chr3	7430654	7433655	MSU_osa1r7	3	chr03_7431046_7431535, chr03_7431125_7431425, chr03_7431278_7431538	2	leaf-1, leaf-2
LOC_Os03g13920	Chr3	7547241	7553491	MSU_osa1r7	3	chr03_7549323_7549957, chr03_7549447_7549735, chr03_7549579_7549845	3	leaf-1, leaf-2, sheath-1
LOC_Os03g13930	Chr3	7559115	7561986	MSU_osa1r7	3	chr03_7560917_7561188, chr03_7560959_7561151, chr03_7560899_7561307	2	leaf-1, 1wRoot-2
LOC_Os03g14349	Chr3	7805460	7809819	MSU_osa1r7	3	chr03_7808773_7809578, chr03_7808774_7809562, chr03_7808887_7809159	2	leaf-1, leaf-2
LOC_Os03g15500	Chr3	8512896	8515716	MSU_osa1r7	3	chr03_8513899_8514454, chr03_8513954_8514060, chr03_8515108_8515894	1	leaf-2
LOC_Os03g15620	Chr3	8615628	8621456	MSU_osa1r7	3	chr03_8617018_8617399, chr03_8615781_8616258, chr03_8620422_8620595	2	leaf-1, leaf-2
LOC_Os03g15820	Chr3	8728642	8729157	MSU_osa1r7	3	chr03_8728385_8729234, chr03_8728489_8729122, chr03_8728909_8729068	1	leaf-1
LOC_Os03g16180	Chr3	8925152	8926843	MSU_osa1r7	3	chr03_8925438_8926407, chr03_8925827_8926109, chr03_8925829_8926113	1	leaf-1
LOC_Os03g18170	Chr3	10184582	10187474	MSU_osa1r7	3	chr03_10186644_10186846, chr03_10186892_10187074, chr03_10186892_10187079	1	leaf-1
LOC_Os03g19240	Chr3	10816007	10820325	MSU_osa1r7	3	chr03_10819060_10819368, chr03_10819007_10819421, chr03_10819019_10819416	2	leaf-1, leaf-2
LOC_Os03g19980	Chr3	11252327	11259529	MSU_osa1r7	3	chr03_11256487_11257014, chr03_11256708_11256941, chr03_11256719_11256975	1	leaf-1
LOC_Os03g20280	Chr3	11461716	11463470	MSU_osa1r7	3	chr03_11461923_11462367, chr03_11462030_11462346, chr03_11462040_11462276	2	leaf-1, 1wRoot-1
LOC_Os03g20300	Chr3	11468496	11475783	MSU_osa1r7	3	chr03_11475385_11475785, chr03_11475418_11475767, chr03_11475463_11475721	1	leaf-1
LOC_Os03g20450	Chr3	11585300	11590366	MSU_osa1r7	3	chr03_11586065_11586509, chr03_11587314_11587513, chr03_11587323_11587500	1	leaf-1
LOC_Os03g22840	Chr3	13203604	13206586	MSU_osa1r7	3	chr03_13204704_13205339, chr03_13205031_13205425, chr03_13205713_13206382	1	leaf-1
LOC_Os03g23030	Chr3	13293955	13309723	MSU_osa1r7	3	chr03_13304436_13304806, chr03_13304443_13304796, chr03_13304468_13304775	1	leaf-1
LOC_Os03g23860	Chr3	13539616	13545172	MSU_osa1r7	3	chr03_13539682_13540223, chr03_13543532_13544138, chr03_13544982_13545187	2	leaf-1, stem-1
LOC_Os03g24400	Chr3	13893342	13895105	MSU_osa1r7	3	chr03_13893160_13893955, chr03_13893192_13893919, chr03_13893235_13893875	1	leaf-1
LOC_Os03g26380	Chr3	15077702	15080637	MSU_osa1r7	3	chr03_15079256_15079954, chr03_15080108_15080428, chr03_15080132_15080425	1	leaf-1
LOC_Os03g27140	Chr3	15536986	15542923	MSU_osa1r7	3	chr03_15537704_15538035, chr03_15542117_15542339, chr03_15537141_15537418	3	leaf-1, leaf-2, 1wRoot-2
LOC_Os03g27190	Chr3	15567899	15572135	MSU_osa1r7	3	chr03_15571733_15572064, chr03_15571760_15571995, chr03_15571834_15572007	2	leaf-1, leaf-2
LOC_Os03g31120	Chr3	17723405	17725044	MSU_osa1r7	3	chr03_17724039_17725080, chr03_17724183_17724734, chr03_17724342_17724692	1	leaf-1
LOC_Os03g32499	Chr3	18579735	18598616	MSU_osa1r7	3	chr03_18581671_18581976, chr03_18580963_18582024, chr03_18581275_18581947	2	leaf-1, leaf-2
LOC_Os03g32690	Chr3	18731027	18733384	MSU_osa1r7	3	chr03_18731093_18731766, chr03_18731266_18731559, chr03_18731247_18731578	2	leaf-1, leaf-2
LOC_Os03g33770	Chr3	19305868	19308715	MSU_osa1r7	3	chr03_19307603_19308527, chr03_19307685_19308518, chr03_19306164_19306545	2	leaf-1, leaf-2
LOC_Os03g36860	Chr3	20453070	20455410	MSU_osa1r7	3	chr03_20455249_20455539, chr03_20454924_20455229, chr03_20455163_20455694	3	leaf-2, 1wRoot-2, leaf-1
LOC_Os03g37000	Chr3	20511507	20513652	MSU_osa1r7	3	chr03_20512899_20513453, chr03_20512666_20513164, chr03_20512930_20513214	3	leaf-1, leaf-2, sheath-1
LOC_Os03g38284	Chr3	21246415	21252215	MSU_osa1r7	3	chr03_21248793_21249249, chr03_21250385_21250951, chr03_21251176_21251809	2	leaf-1, leaf-2
LOC_Os03g38640	Chr3	21453451	21454729	MSU_osa1r7	3	chr03_21454071_21454377, chr03_21454075_21454367, chr03_21454127_21454350	2	leaf-1, leaf-2
LOC_Os03g40970	Chr3	22768487	22774452	MSU_osa1r7	3	chr03_22770970_22771733, chr03_22771248_22771397, chr03_22773658_22774175	2	leaf-1, 1wRoot-1
LOC_Os03g41000	Chr3	22786883	22793943	MSU_osa1r7	3	chr03_22793177_22793654, chr03_22793188_22793622, chr03_22793211_22793608	1	leaf-1
LOC_Os03g41830	Chr3	23227125	23232645	MSU_osa1r7	3	chr03_23232135_23232413, chr03_23232113_23232367, chr03_23232143_23232314	2	leaf-1, leaf-2
LOC_Os03g42070	Chr3	23410207	23412753	MSU_osa1r7	3	chr03_23411224_23411665, chr03_23411264_23411543, chr03_23411883_23412098	1	leaf-2
LOC_Os03g43030	Chr3	24009227	24010121	MSU_osa1r7	3	chr03_24009414_24009564, chr03_24009421_24009559, chr03_24009965_24010129	2	leaf-1, leaf-2
LOC_Os03g44400	Chr3	24978618	24981788	MSU_osa1r7	3	chr03_24978188_24979421, chr03_24979573_24980826, chr03_24979680_24980502	1	leaf-2
LOC_Os03g45030	Chr3	25413577	25419049	MSU_osa1r7	3	chr03_25414605_25415264, chr03_25415514_25416736, chr03_25416145_25416621	1	leaf-1
LOC_Os03g46970	Chr3	26559634	26565792	MSU_osa1r7	3	chr03_26564728_26565305, chr03_26564740_26565294, chr03_26564928_26565234	1	leaf-1
LOC_Os03g48674	Chr3	27745426	27751142	MSU_osa1r7	3	chr03_27749114_27749680, chr03_27750295_27750831, chr03_27750450_27750855	2	leaf-1, leaf-2
LOC_Os03g48870	Chr3	27836378	27837330	MSU_osa1r7	3	chr03_27836593_27836985, chr03_27836633_27836997, chr03_27836582_27836935	2	leaf-1, leaf-2
LOC_Os03g50030	Chr3	28548351	28550030	MSU_osa1r7	3	chr03_28548453_28548653, chr03_28548949_28549192, chr03_28548958_28549222	1	leaf-1
LOC_Os03g51310	Chr3	29353504	29359133	MSU_osa1r7	3	chr03_29356814_29357233, chr03_29357480_29357696, chr03_29355177_29355377	2	leaf-2, sheath-2
LOC_Os03g51770	Chr3	29688979	29692419	MSU_osa1r7	3	chr03_29688769_29689408, chr03_29688783_29689282, chr03_29691155_29691457	1	leaf-1
LOC_Os03g52810	Chr3	30281983	30288140	MSU_osa1r7	3	chr03_30286800_30287120, chr03_30282662_30283205, chr03_30286563_30286984	2	leaf-1, leaf-2
LOC_Os03g55350	Chr3	31487940	31490885	MSU_osa1r7	3	chr03_31489544_31489754, chr03_31489575_31489815, chr03_31490430_31490711	1	leaf-2
LOC_Os03g56640	Chr3	32258985	32259593	MSU_osa1r7	3	chr03_32258807_32259626, chr03_32259136_32259731, chr03_32259188_32259524	2	leaf-1, leaf-2
LOC_Os03g58140	Chr3	33098873	33101484	MSU_osa1r7	3	chr03_33101221_33101664, chr03_33101192_33101674, chr03_33101207_33101667	2	leaf-1, leaf-2
LOC_Os03g59500	Chr3	33865017	33870839	MSU_osa1r7	3	chr03_33865736_33866236, chr03_33869874_33870489, chr03_33865584_33865938	2	leaf-2, 1wRoot-1
LOC_Os03g61240	Chr3	34778669	34779756	MSU_osa1r7	3	chr03_34778687_34778969, chr03_34778698_34778961, chr03_34778720_34779220	1	leaf-1
LOC_Os03g61400	Chr3	34843844	34849600	MSU_osa1r7	3	chr03_34844636_34845835, chr03_34848267_34848536, chr03_34843904_34844048	2	panicle-1, sheath-2
LOC_Os03g63650	Chr3	35953611	35955166	MSU_osa1r7	3	chr03_35954074_35954686, chr03_35954161_35954444, chr03_35954260_35954415	1	leaf-1
LOC_Os03g64320	Chr3	36347802	36358609	MSU_osa1r7	3	chr03_36356745_36357513, chr03_36356746_36357516, chr03_36356779_36357475	1	leaf-1
LOC_Os04g03220	Chr4	1366140	1367880	MSU_osa1r7	3	chr04_1366092_1366468, chr04_1366329_1367303, chr04_1366919_1367441	1	leaf-1
LOC_Os04g03440	Chr4	1477809	1481596	MSU_osa1r7	3	chr04_1480367_1480889, chr04_1480418_1480732, chr04_1481303_1481459	1	leaf-1
LOC_Os04g03730	Chr4	1651348	1652364	MSU_osa1r7	3	chr04_1651920_1652271, chr04_1651496_1652021, chr04_1651474_1651789	3	leaf-1, leaf-2, 1wRoot-2
LOC_Os04g03940	Chr4	1795561	1800699	MSU_osa1r7	3	chr04_1795805_1796595, chr04_1795898_1796638, chr04_1797003_1797305	1	leaf-1
LOC_Os04g04120	Chr4	1896690	1903730	MSU_osa1r7	3	chr04_1901901_1903515, chr04_1901927_1902481, chr04_1900201_1900583	1	leaf-1
LOC_Os04g04930	Chr4	2374478	2377798	MSU_osa1r7	3	chr04_2376219_2376704, chr04_2376240_2376507, chr04_2376261_2376609	1	leaf-1
LOC_Os04g05770	Chr4	2959557	2963815	MSU_osa1r7	3	chr04_2960995_2961506, chr04_2961278_2961442, chr04_2959996_2961050	2	leaf-1, sheath-1
LOC_Os04g06870	Chr4	3621768	3626914	MSU_osa1r7	3	chr04_3626481_3626772, chr04_3626560_3626910, chr04_3626574_3627067	2	leaf-1, leaf-2
LOC_Os04g07740	Chr4	4119415	4122155	MSU_osa1r7	3	chr04_4120673_4121619, chr04_4121693_4121977, chr04_4121981_4122200	3	leaf-1, leaf-2, panicle-2
LOC_Os04g08440	Chr4	4533063	4539216	MSU_osa1r7	3	chr04_4535498_4535785, chr04_4537839_4538951, chr04_4537182_4537607	2	leaf-1, sheath-2
LOC_Os04g09284	Chr4	4931963	4938169	MSU_osa1r7	3	chr04_4933967_4934255, chr04_4934312_4935099, chr04_4934319_4934684	2	leaf-1, leaf-2
LOC_Os04g09330	Chr4	4954881	4960054	MSU_osa1r7	3	chr04_4957950_4958351, chr04_4959670_4959777, chr04_4959168_4959334	2	leaf-1, 1wRoot-2
LOC_Os04g09480	Chr4	5079334	5083887	MSU_osa1r7	3	chr04_5081482_5082564, chr04_5081490_5082000, chr04_5082762_5082860	1	leaf-1
LOC_Os04g10280	Chr4	5551447	5557581	MSU_osa1r7	3	chr04_5552632_5552827, chr04_5556089_5557263, chr04_5556166_5557170	1	leaf-1
LOC_Os04g10290	Chr4	5559070	5561203	MSU_osa1r7	3	chr04_5560012_5560369, chr04_5559874_5560509, chr04_5560003_5560374	3	leaf-2, sheath-1, stem-2
LOC_Os04g11080	Chr4	6028041	6031408	MSU_osa1r7	3	chr04_6029998_6030691, chr04_6029175_6029645, chr04_6029646_6030231	2	leaf-1, leaf-2
LOC_Os04g11470	Chr4	6276246	6278453	MSU_osa1r7	3	chr04_6277746_6278077, chr04_6277804_6278033, chr04_6277890_6278022	1	leaf-1
LOC_Os04g11900	Chr4	6524931	6526358	MSU_osa1r7	3	chr04_6525071_6525271, chr04_6525097_6525319, chr04_6526070_6526242	1	leaf-2
LOC_Os04g13100	Chr4	7227999	7230986	MSU_osa1r7	3	chr04_7228882_7229382, chr04_7228931_7229533, chr04_7229836_7230337	1	leaf-1
LOC_Os04g14520	Chr4	8130212	8132365	MSU_osa1r7	3	chr04_8130473_8130810, chr04_8130548_8130798, chr04_8130545_8130800	2	leaf-1, leaf-2
LOC_Os04g16314	Chr4	8861964	8864898	MSU_osa1r7	3	chr04_8861873_8862826, chr04_8861947_8862666, chr04_8863034_8863356	1	leaf-1
LOC_Os04g17760	Chr4	9726857	9733000	MSU_osa1r7	3	chr04_9732009_9732319, chr04_9731917_9732310, chr04_9732178_9732429	3	leaf-1, leaf-2, sheath-2
LOC_Os04g18010	Chr4	9888777	9916256	MSU_osa1r7	3	chr04_9906734_9909369, chr04_9906929_9907256, chr04_9911290_9913258	2	leaf-1, sheath-1
LOC_Os04g18770	Chr4	10435610	10440943	MSU_osa1r7	3	chr04_10438929_10439331, chr04_10439046_10439293, chr04_10439090_10439239	2	leaf-1, leaf-2
LOC_Os04g19260	Chr4	10700449	10704896	MSU_osa1r7	3	chr04_10700720_10701580, chr04_10700739_10701019, chr04_10704608_10704907	2	leaf-1, 1wRoot-1
LOC_Os04g20120	Chr4	11208705	11213044	MSU_osa1r7	3	chr04_11209245_11209583, chr04_11209298_11209607, chr04_11212342_11213009	1	leaf-2
LOC_Os04g20280	Chr4	11335426	11338820	MSU_osa1r7	3	chr04_11335671_11336020, chr04_11335673_11336007, chr04_11335695_11336013	2	leaf-1, leaf-2
LOC_Os04g20410	Chr4	11416350	11418877	MSU_osa1r7	3	chr04_11416296_11417456, chr04_11416370_11417441, chr04_11416464_11417417	1	leaf-1
LOC_Os04g20960	Chr4	11764702	11797980	MSU_osa1r7	3	chr04_11787248_11787713, chr04_11786463_11786996, chr04_11786542_11786803	2	leaf-1, leaf-2
LOC_Os04g21030	Chr4	11825203	11827141	MSU_osa1r7	3	chr04_11825330_11825890, chr04_11825281_11825932, chr04_11826464_11826537	2	leaf-1, leaf-2
LOC_Os04g22410	Chr4	12694494	12695189	MSU_osa1r7	3	chr04_12694505_12695488, chr04_12694518_12695478, chr04_12694643_12695399	1	leaf-1
LOC_Os04g22960	Chr4	13030154	13033149	MSU_osa1r7	3	chr04_13032805_13033289, chr04_13031963_13032162, chr04_13032298_13032505	2	leaf-1, leaf-2
LOC_Os04g23390	Chr4	13377109	13379960	MSU_osa1r7	3	chr04_13378988_13379601, chr04_13377949_13378145, chr04_13378872_13379632	2	leaf-1, leaf-2
LOC_Os04g23890	Chr4	13641585	13654855	MSU_osa1r7	3	chr04_13653069_13653252, chr04_13653086_13653495, chr04_13653123_13653464	1	leaf-1
LOC_Os04g26870	Chr4	15888815	15893913	MSU_osa1r7	3	chr04_15888978_15889245, chr04_15888992_15889235, chr04_15889013_15889314	2	leaf-1, leaf-2
LOC_Os04g33150	Chr4	20065193	20066677	MSU_osa1r7	3	chr04_20066057_20066512, chr04_20066070_20066446, chr04_20066097_20066210	1	leaf-1
LOC_Os04g33960	Chr4	20557233	20558527	MSU_osa1r7	3	chr04_20558059_20558902, chr04_20558319_20558642, chr04_20558251_20558711	2	leaf-1, leaf-2
LOC_Os04g35390	Chr4	21525529	21526696	MSU_osa1r7	3	chr04_21525645_21526148, chr04_21525737_21526090, chr04_21525770_21526036	1	leaf-1
LOC_Os04g35810	Chr4	21827097	21828508	MSU_osa1r7	3	chr04_21826729_21827545, chr04_21826752_21827547, chr04_21826775_21827524	1	leaf-1
LOC_Os04g39460	Chr4	23506845	23509631	MSU_osa1r7	3	chr04_23506787_23507190, chr04_23506978_23507211, chr04_23506819_23507047	2	leaf-2, 1wRoot-1
LOC_Os04g39710	Chr4	23664424	23669007	MSU_osa1r7	3	chr04_23665310_23665801, chr04_23666036_23666421, chr04_23666046_23666413	1	leaf-2
LOC_Os04g42610	Chr4	25207809	25213918	MSU_osa1r7	3	chr04_25209019_25209661, chr04_25209093_25209590, chr04_25209098_25209585	2	leaf-1, leaf-2
LOC_Os04g43250	Chr4	25586050	25590654	MSU_osa1r7	3	chr04_25590054_25590345, chr04_25586556_25586852, chr04_25590066_25590362	2	leaf-1, leaf-2
LOC_Os04g43260	Chr4	25591244	25594230	MSU_osa1r7	3	chr04_25590900_25591617, chr04_25591892_25592499, chr04_25593037_25593253	1	leaf-2
LOC_Os04g45500	Chr4	26923266	26924006	MSU_osa1r7	3	chr04_26923209_26924233, chr04_26923242_26924199, chr04_26923261_26924170	1	leaf-1
LOC_Os04g45690	Chr4	27027263	27029497	MSU_osa1r7	3	chr04_27027580_27027818, chr04_27027680_27027963, chr04_27026815_27028150	3	leaf-1, leaf-2, panicle-1
LOC_Os04g47150	Chr4	27997141	28000036	MSU_osa1r7	3	chr04_27997581_27997876, chr04_27997582_27998023, chr04_27997596_27997987	1	leaf-1
LOC_Os04g47555	Chr4	28201348	28202402	MSU_osa1r7	3	chr04_28201422_28202564, chr04_28201423_28202556, chr04_28201482_28202480	1	leaf-1
LOC_Os04g47560	Chr4	28204589	28210976	MSU_osa1r7	3	chr04_28207850_28208040, chr04_28210427_28210590, chr04_28207681_28207933	3	leaf-1, leaf-2, sheath-2
LOC_Os04g48510	Chr4	28921895	28923696	MSU_osa1r7	3	chr04_28921784_28922822, chr04_28922299_28922828, chr04_28923040_28923532	1	leaf-1
LOC_Os04g48710	Chr4	29042958	29046916	MSU_osa1r7	3	chr04_29044210_29044802, chr04_29044376_29044678, chr04_29044391_29044661	2	leaf-1, leaf-2
LOC_Os04g50990	Chr4	30180315	30182052	MSU_osa1r7	3	chr04_30180696_30180913, chr04_30180696_30180919, chr04_30180738_30180894	2	leaf-1, leaf-2
LOC_Os04g53300	Chr4	31749103	31752274	MSU_osa1r7	3	chr04_31750593_31751458, chr04_31750845_31751336, chr04_31750886_31751293	1	leaf-1
LOC_Os04g53870	Chr4	32095242	32101397	MSU_osa1r7	3	chr04_32096094_32096691, chr04_32099993_32100207, chr04_32096447_32096681	3	leaf-1, 1wRoot-1, stem-1
LOC_Os04g54630	Chr4	32481117	32481777	MSU_osa1r7	3	chr04_32480829_32481474, chr04_32480845_32481456, chr04_32480876_32481451	1	leaf-1
LOC_Os04g55320	Chr4	32904673	32909223	MSU_osa1r7	3	chr04_32908553_32909030, chr04_32908550_32909022, chr04_32908556_32909000	2	leaf-1, leaf-2
LOC_Os04g57460	Chr4	34182705	34188858	MSU_osa1r7	3	chr04_34186690_34187043, chr04_34187506_34188398, chr04_34185501_34186222	2	leaf-1, leaf-2
LOC_Os04g57530	Chr4	34231186	34233373	MSU_osa1r7	3	chr04_34232531_34232895, chr04_34232641_34232861, chr04_34232560_34232921	2	leaf-1, leaf-2
LOC_Os04g58040	Chr4	34566792	34570003	MSU_osa1r7	3	chr04_34566526_34567439, chr04_34566565_34567373, chr04_34566773_34567193	2	leaf-1, leaf-2
LOC_Os04g59110	Chr4	35162862	35164580	MSU_osa1r7	3	chr04_35164170_35164507, chr04_35164036_35164590, chr04_35163722_35163979	3	leaf-1, leaf-2, 1wRoot-2
LOC_Os05g01400	Chr5	234093	240018	MSU_osa1r7	3	chr05_234586_235626, chr05_235861_236523, chr05_233888_234402	2	leaf-1, leaf-2
LOC_Os05g07240	Chr5	3833028	3833540	MSU_osa1r7	3	chr05_3833028_3833588, chr05_3833128_3833508, chr05_3833222_3833461	2	leaf-1, leaf-2
LOC_Os05g07340	Chr5	3900764	3906935	MSU_osa1r7	3	chr05_3905484_3906565, chr05_3905400_3906648, chr05_3906359_3906640	3	leaf-1, leaf-2, stem-1
LOC_Os05g07720	Chr5	4152905	4155895	MSU_osa1r7	3	chr05_4153140_4153418, chr05_4153220_4153401, chr05_4154683_4155024	2	leaf-1, sheath-2
LOC_Os05g08040	Chr5	4348380	4350867	MSU_osa1r7	3	chr05_4348966_4349466, chr05_4350439_4350825, chr05_4350672_4350822	1	leaf-1
LOC_Os05g08340	Chr5	4548259	4549706	MSU_osa1r7	3	chr05_4549177_4549839, chr05_4549190_4549823, chr05_4549206_4549807	1	leaf-1
LOC_Os05g09430	Chr5	5292574	5293332	MSU_osa1r7	3	chr05_5292607_5293241, chr05_5292612_5293218, chr05_5292636_5293196	1	leaf-2
LOC_Os05g10430	Chr5	5679797	5680658	MSU_osa1r7	3	chr05_5679890_5680743, chr05_5679995_5680876, chr05_5680512_5680737	1	leaf-2
LOC_Os05g12350	Chr5	7094726	7099406	MSU_osa1r7	3	chr05_7096078_7096446, chr05_7098444_7099027, chr05_7098533_7098874	1	leaf-2
LOC_Os05g12550	Chr5	7200126	7202709	MSU_osa1r7	3	chr05_7200540_7200826, chr05_7200549_7200815, chr05_7200553_7200767	2	leaf-1, leaf-2
LOC_Os05g13430	Chr5	7450729	7452022	MSU_osa1r7	3	chr05_7450685_7451931, chr05_7450794_7451432, chr05_7450897_7451773	2	leaf-1, leaf-2
LOC_Os05g13750	Chr5	7620020	7622880	MSU_osa1r7	3	chr05_7620464_7621067, chr05_7620590_7621337, chr05_7620652_7621063	2	leaf-1, leaf-2
LOC_Os05g14610	Chr5	8324483	8327998	MSU_osa1r7	3	chr05_8326446_8326547, chr05_8326879_8327396, chr05_8324537_8324817	2	leaf-1, leaf-2
LOC_Os05g14800	Chr5	8407317	8415980	MSU_osa1r7	3	chr05_8415582_8415958, chr05_8415782_8415924, chr05_8415728_8416046	3	leaf-1, leaf-2, sheath-1
LOC_Os05g14840	Chr5	8434088	8435313	MSU_osa1r7	3	chr05_8433765_8434697, chr05_8433788_8434681, chr05_8433787_8434679	2	leaf-1, leaf-2
LOC_Os05g15680	Chr5	8869099	8870052	MSU_osa1r7	3	chr05_8868938_8870161, chr05_8868966_8870137, chr05_8869205_8869837	2	leaf-1, leaf-2
LOC_Os05g16240	Chr5	9183956	9185209	MSU_osa1r7	3	chr05_9184406_9185244, chr05_9184430_9184831, chr05_9184562_9184884	2	leaf-1, leaf-2
LOC_Os05g16480	Chr5	9352792	9355554	MSU_osa1r7	3	chr05_9352732_9352956, chr05_9354755_9355186, chr05_9354849_9355429	2	leaf-1, leaf-2
LOC_Os05g17250	Chr5	9867596	9870300	MSU_osa1r7	3	chr05_9869215_9870252, chr05_9869237_9870300, chr05_9869794_9870196	1	leaf-1
LOC_Os05g17640	Chr5	10153454	10156620	MSU_osa1r7	3	chr05_10154128_10154526, chr05_10155398_10155884, chr05_10155681_10155851	1	leaf-2
LOC_Os05g17650	Chr5	10156829	10159511	MSU_osa1r7	3	chr05_10157221_10157416, chr05_10157240_10157399, chr05_10157121_10157596	2	leaf-1, leaf-2
LOC_Os05g19080	Chr5	11073200	11076062	MSU_osa1r7	3	chr05_11074827_11075090, chr05_11074866_11075035, chr05_11074622_11074874	2	leaf-2, 1wRoot-1
LOC_Os05g19500	Chr5	11335053	11337929	MSU_osa1r7	3	chr05_11335135_11335370, chr05_11335236_11335826, chr05_11336649_11336756	1	leaf-2
LOC_Os05g20920	Chr5	12301105	12303338	MSU_osa1r7	3	chr05_12301308_12301556, chr05_12301360_12301654, chr05_12302734_12303057	1	leaf-2
LOC_Os05g22580	Chr5	12816783	12817899	MSU_osa1r7	3	chr05_12817369_12817814, chr05_12817446_12817736, chr05_12817459_12817790	1	leaf-1
LOC_Os05g22700	Chr5	12881475	12882883	MSU_osa1r7	3	chr05_12882126_12883400, chr05_12882127_12883399, chr05_12882084_12882376	2	leaf-1, leaf-2
LOC_Os05g23460	Chr5	13414162	13417106	MSU_osa1r7	3	chr05_13414756_13415316, chr05_13414802_13415289, chr05_13414136_13414426	2	leaf-1, leaf-2
LOC_Os05g23690	Chr5	13599553	13600994	MSU_osa1r7	3	chr05_13600329_13600643, chr05_13600411_13600563, chr05_13600330_13600648	2	leaf-1, leaf-2
LOC_Os05g23980	Chr5	13806074	13808800	MSU_osa1r7	3	chr05_13806694_13807155, chr05_13807467_13808993, chr05_13806464_13806667	2	leaf-1, leaf-2
LOC_Os05g24640	Chr5	14233192	14236301	MSU_osa1r7	3	chr05_14235201_14236341, chr05_14235206_14236140, chr05_14234157_14234673	2	leaf-1, stem-2
LOC_Os05g26780	Chr5	15535192	15537069	MSU_osa1r7	3	chr05_15535874_15536127, chr05_15536318_15536615, chr05_15535101_15535406	2	leaf-1, leaf-2
LOC_Os05g27400	Chr5	15923791	15928430	MSU_osa1r7	3	chr05_15927465_15928519, chr05_15927839_15928458, chr05_15927491_15928263	2	leaf-1, leaf-2
LOC_Os05g27410	Chr5	15936969	15939145	MSU_osa1r7	3	chr05_15937333_15937871, chr05_15938713_15938835, chr05_15937232_15937787	2	leaf-1, leaf-2
LOC_Os05g27700	Chr5	16134484	16136936	MSU_osa1r7	3	chr05_16134523_16135089, chr05_16135290_16136021, chr05_16135427_16136002	1	leaf-1
LOC_Os05g28460	Chr5	16662669	16664342	MSU_osa1r7	3	chr05_16663488_16663864, chr05_16663577_16663836, chr05_16663600_16663780	1	leaf-1
LOC_Os05g29720	Chr5	17185712	17191962	MSU_osa1r7	3	chr05_17185919_17186835, chr05_17186092_17186476, chr05_17186043_17186323	3	leaf-1, leaf-2, stem-2
LOC_Os05g31230	Chr5	18161317	18169061	MSU_osa1r7	3	chr05_18164896_18165293, chr05_18164811_18165376, chr05_18165002_18165162	2	leaf-1, leaf-2
LOC_Os05g31940	Chr5	18603949	18606113	MSU_osa1r7	3	chr05_18604576_18605012, chr05_18605255_18605476, chr05_18604294_18605364	2	leaf-1, sheath-1
LOC_Os05g32290	Chr5	18823135	18828798	MSU_osa1r7	3	chr05_18827522_18828117, chr05_18828523_18828859, chr05_18828664_18828850	1	leaf-1
LOC_Os05g33150	Chr5	19445898	19447492	MSU_osa1r7	3	chr05_19446126_19446936, chr05_19446530_19446682, chr05_19445910_19446243	2	leaf-1, sheath-2
LOC_Os05g33170	Chr5	19452595	19453776	MSU_osa1r7	3	chr05_19452600_19453768, chr05_19452646_19453724, chr05_19452647_19453724	1	leaf-1
LOC_Os05g33990	Chr5	20067613	20070814	MSU_osa1r7	3	chr05_20067326_20068111, chr05_20070491_20070728, chr05_20070445_20070860	2	leaf-1, leaf-2
LOC_Os05g34600	Chr5	20516305	20518998	MSU_osa1r7	3	chr05_20516946_20517203, chr05_20516947_20517209, chr05_20516949_20517203	1	leaf-1
LOC_Os05g34810	Chr5	20651216	20651856	MSU_osa1r7	3	chr05_20651174_20651839, chr05_20651283_20651600, chr05_20651291_20651765	1	leaf-1
LOC_Os05g35470	Chr5	21078433	21079880	MSU_osa1r7	3	chr05_21079015_21079281, chr05_21078998_21079281, chr05_21079022_21079278	2	leaf-1, leaf-2
LOC_Os05g35700	Chr5	21199836	21200410	MSU_osa1r7	3	chr05_21199692_21200763, chr05_21199808_21199946, chr05_21200070_21200374	2	leaf-1, leaf-2
LOC_Os05g35860	Chr5	21272705	21277756	MSU_osa1r7	3	chr05_21273453_21273680, chr05_21271863_21273558, chr05_21277615_21277806	3	GE-2, leaf-1, leaf-2
LOC_Os05g37630	Chr5	22023035	22023739	MSU_osa1r7	3	chr05_22022959_22023723, chr05_22023108_22023702, chr05_22023167_22023466	1	leaf-1
LOC_Os05g37930	Chr5	22238993	22241632	MSU_osa1r7	3	chr05_22239734_22240263, chr05_22241185_22241618, chr05_22241314_22241586	1	leaf-1
LOC_Os05g38290	Chr5	22450676	22452631	MSU_osa1r7	3	chr05_22451221_22451799, chr05_22451229_22451543, chr05_22451241_22451794	1	leaf-1
LOC_Os05g38640	Chr5	22656825	22658034	MSU_osa1r7	3	chr05_22657207_22658053, chr05_22657323_22657873, chr05_22657167_22657671	2	leaf-1, sheath-1
LOC_Os05g39250	Chr5	23013503	23014354	MSU_osa1r7	3	chr05_23014137_23014446, chr05_23014140_23014443, chr05_23014165_23014444	1	leaf-1
LOC_Os05g39800	Chr5	23386717	23389211	MSU_osa1r7	3	chr05_23386689_23386963, chr05_23387187_23388235, chr05_23387648_23388149	1	leaf-1
LOC_Os05g39860	Chr5	23426645	23428051	MSU_osa1r7	3	chr05_23427443_23427658, chr05_23426719_23427899, chr05_23427650_23427806	2	GE-2, leaf-1
LOC_Os05g41700	Chr5	24395495	24401125	MSU_osa1r7	3	chr05_24397602_24398470, chr05_24396554_24396950, chr05_24400878_24400990	3	leaf-1, leaf-2, sheath-1
LOC_Os05g42320	Chr5	24749067	24755222	MSU_osa1r7	3	chr05_24751638_24752641, chr05_24751687_24752477, chr05_24753724_24754983	1	leaf-1
LOC_Os05g43050	Chr5	25000292	25001493	MSU_osa1r7	3	chr05_25000600_25001285, chr05_25000630_25001096, chr05_25000612_25001034	2	leaf-1, leaf-2
LOC_Os05g43300	Chr5	25188215	25193134	MSU_osa1r7	3	chr05_25188376_25188662, chr05_25188382_25188639, chr05_25188293_25188813	2	leaf-1, leaf-2
LOC_Os05g44640	Chr5	25967727	25968917	MSU_osa1r7	3	chr05_25968465_25968899, chr05_25968501_25968837, chr05_25968369_25968901	2	leaf-1, leaf-2
LOC_Os05g45620	Chr5	26438261	26442922	MSU_osa1r7	3	chr05_26438674_26439073, chr05_26440874_26441877, chr05_26442498_26443108	1	leaf-1
LOC_Os05g46874	Chr5	27129759	27134825	MSU_osa1r7	3	chr05_27133762_27134349, chr05_27133763_27134906, chr05_27133781_27133907	1	leaf-1
LOC_Os05g47460	Chr5	27193778	27196450	MSU_osa1r7	3	chr05_27194190_27195036, chr05_27194249_27194968, chr05_27195190_27195800	1	leaf-1
LOC_Os05g49710	Chr5	28503319	28508773	MSU_osa1r7	3	chr05_28505429_28506008, chr05_28506555_28506676, chr05_28503308_28503532	2	leaf-1, leaf-2
LOC_Os05g51860	Chr5	29763179	29767039	MSU_osa1r7	3	chr05_29763311_29763907, chr05_29763338_29763897, chr05_29763556_29763863	1	leaf-2
LOC_Os06g01560	Chr6	330733	336889	MSU_osa1r7	3	chr06_331373_331782, chr06_333367_333613, chr06_335057_335712	1	leaf-2
LOC_Os06g03320	Chr6	1266314	1269077	MSU_osa1r7	3	chr06_1266560_1266841, chr06_1266574_1266812, chr06_1267735_1268121	1	leaf-2
LOC_Os06g03940	Chr6	1588473	1596159	MSU_osa1r7	3	chr06_1588767_1588970, chr06_1589258_1589806, chr06_1590612_1590878	1	leaf-2
LOC_Os06g04960	Chr6	2184983	2188337	MSU_osa1r7	3	chr06_2186234_2186429, chr06_2186240_2186396, chr06_2186941_2187175	1	leaf-2
LOC_Os06g06070	Chr6	2791042	2793656	MSU_osa1r7	3	chr06_2791624_2791878, chr06_2791136_2791905, chr06_2791468_2791870	2	leaf-1, leaf-2
LOC_Os06g06830	Chr6	3222904	3228836	MSU_osa1r7	3	chr06_3223232_3224224, chr06_3225531_3226015, chr06_3223359_3224109	2	leaf-1, leaf-2
LOC_Os06g09060	Chr6	4558430	4563453	MSU_osa1r7	3	chr06_4560178_4560613, chr06_4560314_4560548, chr06_4560696_4560797	1	leaf-2
LOC_Os06g09900	Chr6	5044931	5046247	MSU_osa1r7	3	chr06_5045736_5046210, chr06_5045989_5046308, chr06_5045364_5045641	2	leaf-1, stem-1
LOC_Os06g10480	Chr6	5393251	5406651	MSU_osa1r7	3	chr06_5398869_5399649, chr06_5398890_5399627, chr06_5398908_5399607	1	leaf-1
LOC_Os06g12090	Chr6	6475161	6479073	MSU_osa1r7	3	chr06_6476977_6477201, chr06_6477855_6478759, chr06_6478437_6478756	1	leaf-1
LOC_Os06g12230	Chr6	6570778	6572727	MSU_osa1r7	3	chr06_6571462_6571807, chr06_6571480_6571757, chr06_6571654_6572244	1	leaf-1
LOC_Os06g13760	Chr6	7629547	7631705	MSU_osa1r7	3	chr06_7629409_7631171, chr06_7629590_7629917, chr06_7629596_7629906	2	leaf-1, leaf-2
LOC_Os06g15510	Chr6	8798637	8802934	MSU_osa1r7	3	chr06_8798633_8798854, chr06_8799714_8800221, chr06_8801581_8801927	2	leaf-1, leaf-2
LOC_Os06g19279	Chr6	10968162	10973326	MSU_osa1r7	3	chr06_10972726_10973401, chr06_10972741_10973386, chr06_10972675_10973457	2	leaf-1, sheath-2
LOC_Os06g19900	Chr6	11382884	11390123	MSU_osa1r7	3	chr06_11386043_11386306, chr06_11388462_11388824, chr06_11382836_11383300	2	leaf-1, leaf-2
LOC_Os06g22970	Chr6	13411095	13414131	MSU_osa1r7	3	chr06_13413306_13414178, chr06_13413318_13414172, chr06_13413443_13414041	2	leaf-1, leaf-2
LOC_Os06g24110	Chr6	14107231	14112227	MSU_osa1r7	3	chr06_14107488_14107982, chr06_14107548_14108029, chr06_14108974_14109147	2	leaf-1, leaf-2
LOC_Os06g25170	Chr6	14724712	14729035	MSU_osa1r7	3	chr06_14726332_14726686, chr06_14724918_14725555, chr06_14725834_14726322	2	leaf-1, leaf-2
LOC_Os06g25530	Chr6	14930150	14932306	MSU_osa1r7	3	chr06_14930678_14930880, chr06_14931375_14932350, chr06_14931803_14932538	1	leaf-1
LOC_Os06g27930	Chr6	15849721	15852681	MSU_osa1r7	3	chr06_15849398_15850069, chr06_15849764_15850057, chr06_15851481_15851918	2	leaf-1, leaf-2
LOC_Os06g28770	Chr6	16385565	16387434	MSU_osa1r7	3	chr06_16385983_16386360, chr06_16386154_16386541, chr06_16386183_16386570	2	leaf-1, leaf-2
LOC_Os06g29310	Chr6	16732924	16745662	MSU_osa1r7	3	chr06_16734456_16735004, chr06_16734484_16734937, chr06_16734483_16734937	2	leaf-1, leaf-2
LOC_Os06g30720	Chr6	17816955	17817679	MSU_osa1r7	3	chr06_17817283_17817730, chr06_17817307_17817716, chr06_17817343_17817674	1	leaf-1
LOC_Os06g31250	Chr6	18175976	18181717	MSU_osa1r7	3	chr06_18176842_18176961, chr06_18177787_18177980, chr06_18177804_18177965	1	leaf-1
LOC_Os06g32790	Chr6	19071265	19077420	MSU_osa1r7	3	chr06_19071971_19072953, chr06_19074081_19074549, chr06_19076005_19076556	1	leaf-2
LOC_Os06g34990	Chr6	20349100	20349564	MSU_osa1r7	3	chr06_20348733_20349660, chr06_20348746_20349647, chr06_20348793_20349583	1	leaf-1
LOC_Os06g35180	Chr6	20511672	20515605	MSU_osa1r7	3	chr06_20513387_20514000, chr06_20511927_20512527, chr06_20512247_20512665	2	leaf-1, leaf-2
LOC_Os06g36180	Chr6	21184900	21192189	MSU_osa1r7	3	chr06_21185095_21185615, chr06_21185786_21186305, chr06_21190129_21190502	1	leaf-2
LOC_Os06g38680	Chr6	22967816	22971851	MSU_osa1r7	3	chr06_22967832_22968234, chr06_22967858_22968215, chr06_22967912_22968190	1	leaf-1
LOC_Os06g39530	Chr6	23475628	23477096	MSU_osa1r7	3	chr06_23475378_23476214, chr06_23475403_23476186, chr06_23475536_23476077	2	leaf-1, leaf-2
LOC_Os06g39930	Chr6	23748415	23754570	MSU_osa1r7	3	chr06_23749141_23749439, chr06_23753000_23753505, chr06_23749024_23749523	2	leaf-1, leaf-2
LOC_Os06g39970	Chr6	23777679	23780888	MSU_osa1r7	3	chr06_23778631_23778955, chr06_23778696_23778849, chr06_23778680_23778928	2	leaf-1, leaf-2
LOC_Os06g41800	Chr6	25066390	25071028	MSU_osa1r7	3	chr06_25070341_25070949, chr06_25070754_25070964, chr06_25067407_25067724	2	leaf-1, leaf-2
LOC_Os06g43460	Chr6	26115044	26121199	MSU_osa1r7	3	chr06_26115586_26115907, chr06_26116362_26116716, chr06_26119593_26119873	2	leaf-2, sheath-2
LOC_Os06g44020	Chr6	26515057	26516818	MSU_osa1r7	3	chr06_26516205_26516523, chr06_26516231_26516497, chr06_26516201_26516583	2	leaf-1, leaf-2
LOC_Os06g44970	Chr6	27200806	27204762	MSU_osa1r7	3	chr06_27200893_27202412, chr06_27201148_27202293, chr06_27201308_27202361	1	leaf-1
LOC_Os06g47410	Chr6	28725241	28726529	MSU_osa1r7	3	chr06_28725251_28725445, chr06_28725235_28725488, chr06_28725236_28725553	2	leaf-1, leaf-2
LOC_Os06g47620	Chr6	28831589	28837128	MSU_osa1r7	3	chr06_28835181_28835617, chr06_28835216_28835581, chr06_28832254_28832577	2	leaf-1, stem-2
LOC_Os06g50340	Chr6	30470045	30474473	MSU_osa1r7	3	chr06_30472837_30473463, chr06_30470186_30470566, chr06_30471161_30471343	2	leaf-1, leaf-2
LOC_Os06g51570	Chr6	31242707	31243606	MSU_osa1r7	3	chr06_31242310_31243435, chr06_31242684_31243521, chr06_31242608_31242829	2	leaf-1, leaf-2
LOC_Os07g01310	Chr7	191044	197084	MSU_osa1r7	3	chr07_190970_191240, chr07_191427_191706, chr07_191529_191828	2	leaf-1, leaf-2
LOC_Os07g04670	Chr7	2067344	2068174	MSU_osa1r7	3	chr07_2067569_2067873, chr07_2067591_2067878, chr07_2067526_2067722	2	leaf-1, leaf-2
LOC_Os07g06090	Chr7	2946126	2949178	MSU_osa1r7	3	chr07_2947374_2947579, chr07_2948467_2949105, chr07_2948433_2949141	1	leaf-1
LOC_Os07g06550	Chr7	3183273	3187277	MSU_osa1r7	3	chr07_3183872_3184215, chr07_3183972_3184198, chr07_3183989_3184197	2	leaf-1, leaf-2
LOC_Os07g09470	Chr7	4998819	5000709	MSU_osa1r7	3	chr07_4999171_4999500, chr07_4999232_4999497, chr07_4999312_4999624	1	leaf-1
LOC_Os07g11610	Chr7	6405792	6411941	MSU_osa1r7	3	chr07_6406925_6407586, chr07_6410470_6410643, chr07_6407646_6407759	2	leaf-1, stem-1
LOC_Os07g13090	Chr7	7499313	7500551	MSU_osa1r7	3	chr07_7499180_7499492, chr07_7499702_7499868, chr07_7499760_7500208	2	leaf-1, leaf-2
LOC_Os07g14190	Chr7	8094636	8095331	MSU_osa1r7	3	chr07_8094455_8095139, chr07_8094477_8095149, chr07_8094496_8095120	1	leaf-1
LOC_Os07g14800	Chr7	8447326	8453544	MSU_osa1r7	3	chr07_8451962_8452506, chr07_8452063_8452482, chr07_8453046_8453276	1	leaf-2
LOC_Os07g15370	Chr7	8871436	8878905	MSU_osa1r7	3	chr07_8873698_8873927, chr07_8871752_8872086, chr07_8871750_8871983	3	panicle-2, 1wRoot-1, stem-1
LOC_Os07g16510	Chr7	9676125	9678041	MSU_osa1r7	3	chr07_9675982_9676439, chr07_9675998_9676426, chr07_9677244_9677472	1	leaf-2
LOC_Os07g17010	Chr7	10018726	10020736	MSU_osa1r7	3	chr07_10019766_10020079, chr07_10019789_10019972, chr07_10019799_10019959	2	leaf-1, leaf-2
LOC_Os07g17860	Chr7	10570138	10573547	MSU_osa1r7	3	chr07_10572860_10572993, chr07_10572878_10572987, chr07_10572503_10572693	2	leaf-1, leaf-2
LOC_Os07g19530	Chr7	11551089	11570302	MSU_osa1r7	3	chr07_11559074_11559350, chr07_11559090_11559334, chr07_11559098_11559349	2	leaf-1, 1wRoot-1
LOC_Os07g20400	Chr7	11774596	11775353	MSU_osa1r7	3	chr07_11774640_11775220, chr07_11774782_11775180, chr07_11774961_11775178	1	leaf-1
LOC_Os07g22710	Chr7	12794960	12803568	MSU_osa1r7	3	chr07_12803149_12803607, chr07_12803214_12803525, chr07_12803093_12803466	2	leaf-1, leaf-2
LOC_Os07g23370	Chr7	13174414	13175921	MSU_osa1r7	3	chr07_13174321_13174750, chr07_13174248_13174730, chr07_13174258_13174779	2	leaf-1, leaf-2
LOC_Os07g24320	Chr7	13831941	13834882	MSU_osa1r7	3	chr07_13833166_13833827, chr07_13833650_13833805, chr07_13834125_13834743	2	leaf-1, leaf-2
LOC_Os07g26610	Chr7	15338913	15351164	MSU_osa1r7	3	chr07_15345862_15346067, chr07_15345897_15346213, chr07_15345979_15346125	1	leaf-2
LOC_Os07g27280	Chr7	15852229	15854527	MSU_osa1r7	3	chr07_15853224_15853384, chr07_15853651_15853952, chr07_15853217_15853398	2	leaf-1, 1wRoot-2
LOC_Os07g27520	Chr7	16083131	16089338	MSU_osa1r7	3	chr07_16084580_16084813, chr07_16087309_16087532, chr07_16088272_16088576	2	GE-2, leaf-1
LOC_Os07g27860	Chr7	16263176	16263737	MSU_osa1r7	3	chr07_16263317_16264043, chr07_16263351_16264011, chr07_16263373_16263962	1	leaf-1
LOC_Os07g29380	Chr7	17252167	17254286	MSU_osa1r7	3	chr07_17253536_17254692, chr07_17252242_17253026, chr07_17252291_17252595	2	leaf-1, leaf-2
LOC_Os07g32250	Chr7	19167300	19173479	MSU_osa1r7	3	chr07_19167855_19168713, chr07_19173169_19173369, chr07_19170011_19170555	2	leaf-1, leaf-2
LOC_Os07g32320	Chr7	19218183	19221402	MSU_osa1r7	3	chr07_19220971_19221410, chr07_19219815_19220439, chr07_19221114_19221380	3	leaf-1, leaf-2, 1wRoot-2
LOC_Os07g32910	Chr7	19674068	19680433	MSU_osa1r7	3	chr07_19674174_19674461, chr07_19673791_19674457, chr07_19674107_19674413	2	GE-2, leaf-1
LOC_Os07g33120	Chr7	19779499	19782708	MSU_osa1r7	3	chr07_19780325_19780580, chr07_19780363_19780555, chr07_19780803_19781242	1	leaf-2
LOC_Os07g33450	Chr7	19989136	19996356	MSU_osa1r7	3	chr07_19995309_19996111, chr07_19995361_19996055, chr07_19995372_19996045	1	leaf-1
LOC_Os07g36510	Chr7	21828024	21830978	MSU_osa1r7	3	chr07_21829902_21830272, chr07_21830193_21830526, chr07_21830240_21830575	2	leaf-1, leaf-2
LOC_Os07g36610	Chr7	21901505	21908493	MSU_osa1r7	3	chr07_21903546_21904442, chr07_21903617_21904372, chr07_21903641_21904353	2	leaf-1, leaf-2
LOC_Os07g40640	Chr7	24355719	24356988	MSU_osa1r7	3	chr07_24356215_24356536, chr07_24356220_24356530, chr07_24356129_24356613	2	leaf-1, leaf-2
LOC_Os07g41200	Chr7	24664168	24669324	MSU_osa1r7	3	chr07_24667105_24667425, chr07_24667129_24667457, chr07_24668869_24669151	2	leaf-1, leaf-2
LOC_Os07g41240	Chr7	24713778	24715813	MSU_osa1r7	3	chr07_24714444_24714965, chr07_24714606_24715336, chr07_24714309_24714961	2	leaf-1, leaf-2
LOC_Os07g41830	Chr7	25051856	25054198	MSU_osa1r7	3	chr07_25053915_25054203, chr07_25053888_25054234, chr07_25053916_25054202	2	leaf-1, leaf-2
LOC_Os07g42010	Chr7	25142929	25146678	MSU_osa1r7	3	chr07_25142717_25143239, chr07_25142963_25143148, chr07_25142978_25143133	2	leaf-1, leaf-2
LOC_Os07g44380	Chr7	26520035	26520690	MSU_osa1r7	3	chr07_26520319_26520680, chr07_26520337_26520654, chr07_26520245_26520434	2	leaf-1, leaf-2
LOC_Os07g44550	Chr7	26603637	26604970	MSU_osa1r7	3	chr07_26603828_26604308, chr07_26603854_26604124, chr07_26603758_26604217	2	leaf-1, leaf-2
LOC_Os07g45940	Chr7	27413271	27419174	MSU_osa1r7	3	chr07_27416997_27417446, chr07_27417897_27418923, chr07_27417946_27418311	2	leaf-2, stem-1
LOC_Os07g46240	Chr7	27590441	27594192	MSU_osa1r7	3	chr07_27590754_27591447, chr07_27591171_27591485, chr07_27591045_27591422	2	leaf-1, leaf-2
LOC_Os07g47120	Chr7	28178236	28181579	MSU_osa1r7	3	chr07_28179414_28179796, chr07_28179455_28179729, chr07_28179066_28179417	2	leaf-2, sheath-1
LOC_Os07g47320	Chr7	28289777	28297343	MSU_osa1r7	3	chr07_28290883_28291162, chr07_28290887_28291159, chr07_28290886_28291157	2	leaf-1, leaf-2
LOC_Os07g49440	Chr7	29605796	29609401	MSU_osa1r7	3	chr07_29608125_29608320, chr07_29608783_29609308, chr07_29608883_29609109	1	leaf-2
LOC_Os08g03650	Chr8	1723629	1729995	MSU_osa1r7	3	chr08_1728136_1728483, chr08_1728159_1728449, chr08_1728178_1728469	1	leaf-1
LOC_Os08g08100	Chr8	4595778	4597522	MSU_osa1r7	3	chr08_4597197_4597451, chr08_4597210_4597440, chr08_4597234_4597416	1	leaf-1
LOC_Os08g09500	Chr8	5498454	5503970	MSU_osa1r7	3	chr08_5502868_5503075, chr08_5502529_5503071, chr08_5502762_5503039	3	GE-2, leaf-1, leaf-2
LOC_Os08g15400	Chr8	9370457	9374057	MSU_osa1r7	3	chr08_9371847_9372143, chr08_9373460_9373648, chr08_9373405_9373649	2	leaf-1, leaf-2
LOC_Os08g17294	Chr8	10567331	10578011	MSU_osa1r7	3	chr08_10568770_10569910, chr08_10568820_10569873, chr08_10569130_10569435	2	leaf-1, leaf-2
LOC_Os08g17784	Chr8	10899779	10909658	MSU_osa1r7	3	chr08_10905072_10905334, chr08_10905106_10905299, chr08_10905109_10905288	1	leaf-1
LOC_Os08g17960	Chr8	11016108	11019335	MSU_osa1r7	3	chr08_11018254_11018531, chr08_11018265_11018517, chr08_11018275_11018528	1	leaf-1
LOC_Os08g21740	Chr8	13022679	13024345	MSU_osa1r7	3	chr08_13022857_13024285, chr08_13023000_13023232, chr08_13023329_13023843	1	leaf-1
LOC_Os08g22310	Chr8	13446530	13451360	MSU_osa1r7	3	chr08_13446675_13446940, chr08_13447150_13447594, chr08_13447436_13447973	1	leaf-2
LOC_Os08g23630	Chr8	14301043	14306220	MSU_osa1r7	3	chr08_14304883_14305073, chr08_14305627_14305830, chr08_14301476_14301649	2	leaf-1, leaf-2
LOC_Os08g23790	Chr8	14404164	14406706	MSU_osa1r7	3	chr08_14404624_14405072, chr08_14404636_14404889, chr08_14405156_14405857	1	leaf-1
LOC_Os08g24870	Chr8	15048179	15054334	MSU_osa1r7	3	chr08_15048413_15048946, chr08_15049982_15050614, chr08_15048077_15048324	2	leaf-2, stem-2
LOC_Os08g27590	Chr8	16820341	16823616	MSU_osa1r7	3	chr08_16819911_16821055, chr08_16821488_16822735, chr08_16819804_16820796	1	leaf-1
LOC_Os08g27790	Chr8	16927513	16930523	MSU_osa1r7	3	chr08_16928979_16929795, chr08_16927796_16928772, chr08_16929188_16929940	2	leaf-1, leaf-2
LOC_Os08g28070	Chr8	17110472	17114264	MSU_osa1r7	3	chr08_17111383_17111755, chr08_17111405_17111733, chr08_17111228_17111832	2	leaf-1, leaf-2
LOC_Os08g28360	Chr8	17304535	17306830	MSU_osa1r7	3	chr08_17306435_17306788, chr08_17305837_17306129, chr08_17306517_17306739	2	leaf-1, leaf-2
LOC_Os08g29480	Chr8	18069131	18071803	MSU_osa1r7	3	chr08_18070144_18070570, chr08_18071574_18071891, chr08_18071589_18071862	1	leaf-2
LOC_Os08g29690	Chr8	18228609	18233891	MSU_osa1r7	3	chr08_18232075_18232742, chr08_18232550_18232733, chr08_18232987_18233220	1	leaf-2
LOC_Os08g31120	Chr8	19220448	19224534	MSU_osa1r7	3	chr08_19220160_19221162, chr08_19220353_19221037, chr08_19220376_19220998	1	leaf-1
LOC_Os08g33488	Chr8	20897215	20906881	MSU_osa1r7	3	chr08_20901547_20901885, chr08_20901566_20901866, chr08_20901626_20901807	2	leaf-1, leaf-2
LOC_Os08g34200	Chr8	21438960	21439892	MSU_osa1r7	3	chr08_21438932_21439684, chr08_21438939_21439699, chr08_21438956_21439653	1	leaf-1
LOC_Os08g36320	Chr8	22878668	22882948	MSU_osa1r7	3	chr08_22882451_22882903, chr08_22882483_22882857, chr08_22882306_22882615	2	leaf-1, leaf-2
LOC_Os08g36930	Chr8	23362804	23368800	MSU_osa1r7	3	chr08_23366634_23367394, chr08_23367584_23367858, chr08_23363447_23364029	2	leaf-1, leaf-2
LOC_Os08g37560	Chr8	23783873	23789376	MSU_osa1r7	3	chr08_23786268_23786910, chr08_23788469_23789211, chr08_23785583_23786118	2	leaf-1, 1wRoot-2
LOC_Os08g37730	Chr8	23894541	23896644	MSU_osa1r7	3	chr08_23895688_23896224, chr08_23895708_23896058, chr08_23895740_23896164	2	leaf-1, leaf-2
LOC_Os08g38990	Chr8	24645860	24649860	MSU_osa1r7	3	chr08_24646067_24646773, chr08_24646280_24646410, chr08_24646091_24646437	2	leaf-1, leaf-2
LOC_Os08g40590	Chr8	25694808	25699639	MSU_osa1r7	3	chr08_25696624_25696870, chr08_25696698_25696841, chr08_25696669_25696859	2	leaf-1, leaf-2
LOC_Os08g43270	Chr8	27357415	27359108	MSU_osa1r7	3	chr08_27357503_27357824, chr08_27357562_27357754, chr08_27357563_27357741	1	leaf-1
LOC_Os09g01090	Chr9	103353	103781	MSU_osa1r7	3	chr09_103430_103690, chr09_103230_103892, chr09_103428_103702	2	leaf-1, leaf-2
LOC_Os09g01980	Chr9	681125	687098	MSU_osa1r7	3	chr09_681814_682170, chr09_682702_683152, chr09_686622_687120	1	leaf-1
LOC_Os09g04540	Chr9	2419520	2422444	MSU_osa1r7	3	chr09_2419619_2420025, chr09_2419729_2419890, chr09_2419739_2419885	1	leaf-2
LOC_Os09g05120	Chr9	2745901	2750554	MSU_osa1r7	3	chr09_2747581_2748155, chr09_2747146_2748018, chr09_2747147_2748018	2	leaf-1, sheath-1
LOC_Os09g06370	Chr9	2994251	2996152	MSU_osa1r7	3	chr09_2994252_2994828, chr09_2995742_2996113, chr09_2995659_2996112	2	leaf-1, leaf-2
LOC_Os09g08360	Chr9	4329027	4332178	MSU_osa1r7	3	chr09_4328704_4329417, chr09_4328711_4329409, chr09_4328763_4329349	1	leaf-1
LOC_Os09g08640	Chr9	4517251	4523405	MSU_osa1r7	3	chr09_4521845_4522929, chr09_4520184_4520736, chr09_4522357_4522845	2	leaf-1, leaf-2
LOC_Os09g10290	Chr9	5605607	5607833	MSU_osa1r7	3	chr09_5605652_5607688, chr09_5607219_5607501, chr09_5607145_5607602	2	leaf-1, leaf-2
LOC_Os09g11610	Chr9	6479408	6484267	MSU_osa1r7	3	chr09_6482699_6482945, chr09_6480639_6480981, chr09_6481113_6481317	2	leaf-1, leaf-2
LOC_Os09g11640	Chr9	6497373	6500662	MSU_osa1r7	3	chr09_6498198_6498502, chr09_6499161_6500035, chr09_6499173_6499651	3	GE-2, leaf-1, leaf-2
LOC_Os09g12070	Chr9	6814647	6816509	MSU_osa1r7	3	chr09_6815475_6815624, chr09_6815480_6815634, chr09_6815089_6815680	2	leaf-2, stem-2
LOC_Os09g12330	Chr9	7026975	7031101	MSU_osa1r7	3	chr09_7029116_7029803, chr09_7028988_7029903, chr09_7030043_7030184	2	leaf-1, leaf-2
LOC_Os09g13150	Chr9	7577006	7581623	MSU_osa1r7	3	chr09_7578869_7579123, chr09_7579532_7580386, chr09_7581213_7581403	1	leaf-2
LOC_Os09g14240	Chr9	8418804	8419533	MSU_osa1r7	3	chr09_8418783_8418931, chr09_8418783_8418937, chr09_8419424_8419641	1	leaf-1
LOC_Os09g14710	Chr9	8736818	8739889	MSU_osa1r7	3	chr09_8738498_8738664, chr09_8737261_8737692, chr09_8737949_8738591	2	leaf-1, leaf-2
LOC_Os09g15460	Chr9	9459302	9463946	MSU_osa1r7	3	chr09_9459706_9459993, chr09_9459677_9460006, chr09_9459720_9459928	2	leaf-1, leaf-2
LOC_Os09g17329	Chr9	10604980	10622218	MSU_osa1r7	3	chr09_10609569_10610703, chr09_10613152_10614122, chr09_10615007_10616262	1	leaf-1
LOC_Os09g18610	Chr9	11403398	11406857	MSU_osa1r7	3	chr09_11404696_11405105, chr09_11404708_11405073, chr09_11406654_11406923	1	leaf-2
LOC_Os09g19970	Chr9	11955930	11957194	MSU_osa1r7	3	chr09_11956259_11956801, chr09_11956261_11956790, chr09_11956588_11956782	1	leaf-1
LOC_Os09g20540	Chr9	12376933	12378162	MSU_osa1r7	3	chr09_12377830_12378032, chr09_12377808_12378060, chr09_12377849_12378109	2	leaf-1, 1wRoot-2
LOC_Os09g21840	Chr9	13230088	13234449	MSU_osa1r7	3	chr09_13230376_13230886, chr09_13230769_13230943, chr09_13230769_13230949	1	leaf-2
LOC_Os09g24250	Chr9	14394487	14399474	MSU_osa1r7	3	chr09_14399065_14399342, chr09_14399066_14399353, chr09_14399071_14399327	1	leaf-1
LOC_Os09g25150	Chr9	15076124	15079326	MSU_osa1r7	3	chr09_15077696_15078204, chr09_15077737_15078382, chr09_15078980_15079341	2	leaf-1, leaf-2
LOC_Os09g25945	Chr9	15581065	15582821	MSU_osa1r7	3	chr09_15581632_15582774, chr09_15581768_15582737, chr09_15581851_15582598	1	leaf-1
LOC_Os09g27300	Chr9	16595236	16602907	MSU_osa1r7	3	chr09_16599474_16599961, chr09_16600494_16601388, chr09_16601332_16601454	1	leaf-1
LOC_Os09g28460	Chr9	17315508	17317450	MSU_osa1r7	3	chr09_17316142_17316413, chr09_17317246_17317415, chr09_17317270_17317442	1	leaf-2
LOC_Os09g28840	Chr9	17513625	17518475	MSU_osa1r7	3	chr09_17517875_17518633, chr09_17517891_17518619, chr09_17517947_17518571	1	leaf-1
LOC_Os09g29330	Chr9	17799762	17805714	MSU_osa1r7	3	chr09_17800414_17800947, chr09_17805330_17805599, chr09_17804368_17804581	2	leaf-2, panicle-1
LOC_Os09g29850	Chr9	18156179	18158501	MSU_osa1r7	3	chr09_18156307_18156977, chr09_18156338_18156820, chr09_18156377_18156786	1	leaf-1
LOC_Os09g29930	Chr9	18207613	18215108	MSU_osa1r7	3	chr09_18208870_18209478, chr09_18209072_18209444, chr09_18209880_18210152	1	leaf-2
LOC_Os09g31240	Chr9	18789586	18791289	MSU_osa1r7	3	chr09_18790835_18791089, chr09_18789941_18790470, chr09_18790644_18790932	2	leaf-1, leaf-2
LOC_Os09g35890	Chr9	20654707	20659187	MSU_osa1r7	3	chr09_20654964_20655411, chr09_20654970_20655399, chr09_20655071_20655337	1	leaf-2
LOC_Os09g36540	Chr9	21069906	21078080	MSU_osa1r7	3	chr09_21073989_21074240, chr09_21074660_21074855, chr09_21074457_21074743	2	leaf-2, sheath-2
LOC_Os09g39160	Chr9	22488246	22490386	MSU_osa1r7	3	chr09_22487815_22488806, chr09_22487836_22488774, chr09_22489904_22490281	1	leaf-1
LOC_Os09g39290	Chr9	22579713	22585868	MSU_osa1r7	3	chr09_22579936_22581273, chr09_22582575_22583256, chr09_22584414_22585771	2	leaf-1, panicle-1
LOC_Os09g39890	Chr9	22868137	22871639	MSU_osa1r7	3	chr09_22869029_22869605, chr09_22869067_22869600, chr09_22870841_22871548	1	leaf-1
LOC_Os10g01560	Chr10	372226	375691	MSU_osa1r7	3	chr10_373815_374328, chr10_373881_374318, chr10_373911_374238	2	leaf-1, leaf-2
LOC_Os10g01870	Chr10	562675	564724	MSU_osa1r7	3	chr10_562911_563610, chr10_563719_564481, chr10_562726_563138	2	leaf-1, leaf-2
LOC_Os10g01910	Chr10	576181	581144	MSU_osa1r7	3	chr10_580652_581074, chr10_580798_581070, chr10_580873_581001	1	leaf-2
LOC_Os10g03110	Chr10	1311524	1316464	MSU_osa1r7	3	chr10_1311622_1311851, chr10_1311540_1312029, chr10_1311624_1311926	2	leaf-1, leaf-2
LOC_Os10g03130	Chr10	1322008	1323864	MSU_osa1r7	3	chr10_1321933_1322258, chr10_1323006_1323518, chr10_1323148_1323855	1	leaf-1
LOC_Os10g04730	Chr10	2257490	2262626	MSU_osa1r7	3	chr10_2258435_2259106, chr10_2258686_2259282, chr10_2258555_2258911	2	leaf-1, leaf-2
LOC_Os10g05780	Chr10	2912754	2914713	MSU_osa1r7	3	chr10_2913842_2914626, chr10_2914370_2914723, chr10_2914427_2914628	1	leaf-2
LOC_Os10g06490	Chr10	3336790	3339214	MSU_osa1r7	3	chr10_3337727_3337972, chr10_3338466_3338580, chr10_3338981_3339226	2	leaf-2, 1wRoot-2
LOC_Os10g08240	Chr10	4449918	4452698	MSU_osa1r7	3	chr10_4452102_4452686, chr10_4452131_4452647, chr10_4452146_4452695	1	leaf-2
LOC_Os10g08990	Chr10	4860779	4864074	MSU_osa1r7	3	chr10_4860721_4860926, chr10_4860730_4860924, chr10_4861529_4861778	1	leaf-1
LOC_Os10g10200	Chr10	5614164	5617638	MSU_osa1r7	3	chr10_5613946_5614443, chr10_5614078_5614365, chr10_5613793_5614686	2	leaf-1, leaf-2
LOC_Os10g10510	Chr10	5794555	5795914	MSU_osa1r7	3	chr10_5794962_5795324, chr10_5794977_5795306, chr10_5794952_5795331	2	leaf-1, leaf-2
LOC_Os10g11640	Chr10	6422191	6422652	MSU_osa1r7	3	chr10_6422137_6422833, chr10_6422196_6422731, chr10_6422214_6422562	2	GE-2, leaf-1
LOC_Os10g16470	Chr10	8211486	8214221	MSU_osa1r7	3	chr10_8211409_8212530, chr10_8211983_8212759, chr10_8213377_8213856	2	leaf-1, leaf-2
LOC_Os10g16670	Chr10	8313229	8316613	MSU_osa1r7	3	chr10_8316212_8316462, chr10_8313735_8313950, chr10_8313776_8313947	2	leaf-1, leaf-2
LOC_Os10g22039	Chr10	11383074	11388353	MSU_osa1r7	3	chr10_11386665_11387341, chr10_11386629_11387364, chr10_11383953_11384282	3	leaf-1, leaf-2, sheath-2
LOC_Os10g24120	Chr10	12358755	12362836	MSU_osa1r7	3	chr10_12359574_12359800, chr10_12359961_12360371, chr10_12359984_12360361	1	leaf-2
LOC_Os10g25530	Chr10	13199901	13206559	MSU_osa1r7	3	chr10_13201288_13201548, chr10_13203345_13203598, chr10_13203344_13203593	2	leaf-1, leaf-2
LOC_Os10g25890	Chr10	13416622	13421264	MSU_osa1r7	3	chr10_13417324_13417891, chr10_13419930_13420461, chr10_13418300_13419167	1	leaf-1
LOC_Os10g29170	Chr10	15191005	15194580	MSU_osa1r7	3	chr10_15191096_15191378, chr10_15192101_15192322, chr10_15192143_15192276	1	leaf-2
LOC_Os10g29300	Chr10	15243410	15244477	MSU_osa1r7	3	chr10_15243801_15244074, chr10_15243867_15244198, chr10_15243871_15244202	1	leaf-1
LOC_Os10g30090	Chr10	15629313	15635900	MSU_osa1r7	3	chr10_15631135_15631629, chr10_15631171_15631997, chr10_15631217_15631507	2	leaf-1, leaf-2
LOC_Os10g30170	Chr10	15683993	15684706	MSU_osa1r7	3	chr10_15684197_15684464, chr10_15684308_15684661, chr10_15684156_15684498	2	leaf-2, 1wRoot-2
LOC_Os10g32199	Chr10	16909283	16911487	MSU_osa1r7	3	chr10_16910533_16911018, chr10_16910671_16911856, chr10_16910708_16910944	1	leaf-1
LOC_Os10g32260	Chr10	16932807	16935826	MSU_osa1r7	3	chr10_16933101_16933859, chr10_16933111_16933846, chr10_16933112_16933845	2	leaf-1, leaf-2
LOC_Os10g34450	Chr10	18382319	18383298	MSU_osa1r7	3	chr10_18382502_18383271, chr10_18382481_18383075, chr10_18382627_18383150	2	leaf-1, leaf-2
LOC_Os10g36830	Chr10	19715738	19720115	MSU_osa1r7	3	chr10_19719553_19720145, chr10_19719575_19719881, chr10_19719303_19719801	2	leaf-1, leaf-2
LOC_Os10g37680	Chr10	20163689	20165689	MSU_osa1r7	3	chr10_20163662_20165269, chr10_20163983_20165207, chr10_20164883_20165718	2	leaf-1, sheath-1
LOC_Os10g37899	Chr10	20293206	20299471	MSU_osa1r7	3	chr10_20293121_20294117, chr10_20293202_20294034, chr10_20293232_20294006	1	leaf-1
LOC_Os10g40324	Chr10	21601595	21613523	MSU_osa1r7	3	chr10_21602210_21602432, chr10_21612293_21613344, chr10_21601764_21601991	2	leaf-1, leaf-2
LOC_Os10g41030	Chr10	22024167	22036252	MSU_osa1r7	3	chr10_22024963_22025569, chr10_22025004_22025537, chr10_22025044_22025470	2	leaf-1, leaf-2
LOC_Os10g41310	Chr10	22198114	22202335	MSU_osa1r7	3	chr10_22199221_22199619, chr10_22199250_22199507, chr10_22200402_22200689	1	leaf-2
LOC_Os10g41910	Chr10	22549153	22550202	MSU_osa1r7	3	chr10_22549415_22550161, chr10_22549562_22549860, chr10_22549526_22549858	2	leaf-1, leaf-2
LOC_Os11g04590	Chr11	1942620	1944002	MSU_osa1r7	3	chr11_1943263_1943671, chr11_1943430_1943645, chr11_1943445_1943606	2	leaf-1, leaf-2
LOC_Os11g05780	Chr11	2665214	2666529	MSU_osa1r7	3	chr11_2665783_2666187, chr11_2665960_2666135, chr11_2665984_2666115	1	leaf-1
LOC_Os11g08314	Chr11	4380785	4387947	MSU_osa1r7	3	chr11_4381430_4381767, chr11_4381984_4382227, chr11_4381334_4381612	2	leaf-1, leaf-2
LOC_Os11g08510	Chr11	4492039	4494773	MSU_osa1r7	3	chr11_4493685_4494403, chr11_4493692_4494423, chr11_4493714_4494402	1	leaf-1
LOC_Os11g08569	Chr11	4522339	4558016	MSU_osa1r7	3	chr11_4529610_4530403, chr11_4529724_4530296, chr11_4529719_4529988	2	leaf-1, 1wRoot-1
LOC_Os11g09250	Chr11	4956347	4959605	MSU_osa1r7	3	chr11_4959248_4959400, chr11_4958013_4958432, chr11_4958931_4959434	2	leaf-1, leaf-2
LOC_Os11g09290	Chr11	4977014	4979611	MSU_osa1r7	3	chr11_4977776_4978646, chr11_4977777_4978646, chr11_4977806_4977967	2	leaf-1, leaf-2
LOC_Os11g11280	Chr11	6246578	6249566	MSU_osa1r7	3	chr11_6247493_6247816, chr11_6247469_6247853, chr11_6247540_6247919	2	leaf-1, leaf-2
LOC_Os11g11990	Chr11	6655976	6663781	MSU_osa1r7	3	chr11_6662306_6662893, chr11_6663425_6663652, chr11_6663438_6663642	2	leaf-1, leaf-2
LOC_Os11g14450	Chr11	8112034	8114174	MSU_osa1r7	3	chr11_8113765_8113980, chr11_8112836_8113103, chr11_8113713_8113913	2	leaf-1, leaf-2
LOC_Os11g14460	Chr11	8114951	8123135	MSU_osa1r7	3	chr11_8115923_8117040, chr11_8115984_8116411, chr11_8117315_8117743	2	leaf-1, leaf-2
LOC_Os11g19050	Chr11	10859964	10860918	MSU_osa1r7	3	chr11_10860085_10860520, chr11_10860108_10860483, chr11_10860120_10860489	1	leaf-1
LOC_Os11g22160	Chr11	12713336	12721520	MSU_osa1r7	3	chr11_12720239_12720933, chr11_12713899_12714271, chr11_12713904_12714268	1	leaf-1
LOC_Os11g22950	Chr11	13193602	13195286	MSU_osa1r7	3	chr11_13193854_13194530, chr11_13193877_13194501, chr11_13193853_13194531	2	leaf-1, leaf-2
LOC_Os11g25640	Chr11	14618315	14623933	MSU_osa1r7	3	chr11_14619039_14619358, chr11_14620089_14620497, chr11_14622768_14623385	2	leaf-2, panicle-1
LOC_Os11g26300	Chr11	15056550	15062011	MSU_osa1r7	3	chr11_15059463_15059741, chr11_15059518_15059934, chr11_15061355_15061968	1	leaf-2
LOC_Os11g28370	Chr11	16335708	16338539	MSU_osa1r7	3	chr11_16338012_16338518, chr11_16338024_16338500, chr11_16338205_16338414	1	leaf-1
LOC_Os11g28770	Chr11	16672139	16678144	MSU_osa1r7	3	chr11_16674406_16674934, chr11_16675628_16676251, chr11_16677872_16678239	2	leaf-1, leaf-2
LOC_Os11g29620	Chr11	17179350	17179934	MSU_osa1r7	3	chr11_17179111_17180103, chr11_17179705_17179889, chr11_17179636_17179925	2	leaf-1, stem-2
LOC_Os11g30340	Chr11	17614816	17615338	MSU_osa1r7	3	chr11_17614704_17615544, chr11_17614719_17615529, chr11_17614747_17615508	1	leaf-1
LOC_Os11g31490	Chr11	18400402	18402828	MSU_osa1r7	3	chr11_18401649_18402091, chr11_18401285_18402359, chr11_18401472_18402187	2	leaf-1, leaf-2
LOC_Os11g31920	Chr11	18759709	18765864	MSU_osa1r7	3	chr11_18763434_18763662, chr11_18764351_18764987, chr11_18764533_18764913	2	leaf-2, 1wRoot-2
LOC_Os11g32520	Chr11	19188565	19190125	MSU_osa1r7	3	chr11_19189057_19190025, chr11_19189133_19190015, chr11_19189382_19189763	1	leaf-1
LOC_Os11g32650	Chr11	19277557	19281016	MSU_osa1r7	3	chr11_19280803_19281076, chr11_19280818_19281064, chr11_19280823_19281045	2	leaf-1, leaf-2
LOC_Os11g33120	Chr11	19588956	19596476	MSU_osa1r7	3	chr11_19594143_19594423, chr11_19594204_19594351, chr11_19594191_19594423	2	leaf-1, stem-1
LOC_Os11g33180	Chr11	19629664	19631531	MSU_osa1r7	3	chr11_19630805_19630980, chr11_19630805_19630987, chr11_19631175_19631453	1	leaf-2
LOC_Os11g34130	Chr11	19985660	19989101	MSU_osa1r7	3	chr11_19985782_19986032, chr11_19985824_19985977, chr11_19985724_19986090	2	leaf-1, leaf-2
LOC_Os11g34260	Chr11	20059849	20060367	MSU_osa1r7	3	chr11_20059500_20060317, chr11_20059893_20060234, chr11_20059834_20060188	2	leaf-1, leaf-2
LOC_Os11g34600	Chr11	20247918	20253497	MSU_osa1r7	3	chr11_20249949_20250353, chr11_20248435_20248920, chr11_20252391_20253284	2	leaf-1, leaf-2
LOC_Os11g34870	Chr11	20433314	20437031	MSU_osa1r7	3	chr11_20435071_20436333, chr11_20435104_20436298, chr11_20435223_20436154	1	leaf-1
LOC_Os11g36380	Chr11	21434333	21440041	MSU_osa1r7	3	chr11_21434938_21435148, chr11_21434431_21434598, chr11_21437834_21438177	2	1wRoot-1, sheath-2
LOC_Os11g38160	Chr11	22625530	22627579	MSU_osa1r7	3	chr11_22625811_22625969, chr11_22626029_22626519, chr11_22626016_22626379	2	leaf-1, leaf-2
LOC_Os11g38530	Chr11	22828336	22831078	MSU_osa1r7	3	chr11_22828993_22829583, chr11_22829057_22829506, chr11_22829022_22829543	2	leaf-1, leaf-2
LOC_Os11g39870	Chr11	23764049	23770182	MSU_osa1r7	3	chr11_23764039_23764286, chr11_23767962_23768964, chr11_23767245_23767625	3	leaf-1, leaf-2, sheath-1
LOC_Os11g39990	Chr11	23844616	23848567	MSU_osa1r7	3	chr11_23844855_23845448, chr11_23844868_23845437, chr11_23844873_23845448	2	leaf-1, leaf-2
LOC_Os11g40050	Chr11	23878715	23882017	MSU_osa1r7	3	chr11_23879454_23879699, chr11_23879623_23880093, chr11_23880027_23880329	3	leaf-2, 1wRoot-2, stem-2
LOC_Os11g40300	Chr11	24027996	24030324	MSU_osa1r7	3	chr11_24028163_24028446, chr11_24028633_24028879, chr11_24029305_24029484	1	leaf-1
LOC_Os11g42200	Chr11	25423701	25426214	MSU_osa1r7	3	chr11_25423569_25424872, chr11_25423703_25423921, chr11_25424243_25424786	1	leaf-1
LOC_Os11g45790	Chr11	27703761	27707310	MSU_osa1r7	3	chr11_27706726_27706998, chr11_27706747_27706972, chr11_27706673_27707046	2	leaf-1, leaf-2
LOC_Os11g46150	Chr11	27945294	27947159	MSU_osa1r7	3	chr11_27946571_27947660, chr11_27946618_27947617, chr11_27946747_27947487	1	leaf-1
LOC_Os12g04050	Chr12	1701124	1706937	MSU_osa1r7	3	chr12_1702298_1702533, chr12_1705978_1706873, chr12_1706052_1706723	2	leaf-1, leaf-2
LOC_Os12g06350	Chr12	3044005	3047095	MSU_osa1r7	3	chr12_3045222_3045526, chr12_3045240_3045507, chr12_3045225_3045544	2	leaf-1, leaf-2
LOC_Os12g08270	Chr12	4213191	4216353	MSU_osa1r7	3	chr12_4214691_4214964, chr12_4214695_4214934, chr12_4214700_4214937	1	leaf-1
LOC_Os12g09290	Chr12	4863260	4875233	MSU_osa1r7	3	chr12_4865840_4866641, chr12_4865861_4866626, chr12_4869137_4869655	2	leaf-1, leaf-2
LOC_Os12g09840	Chr12	5209054	5214141	MSU_osa1r7	3	chr12_5209097_5209534, chr12_5212937_5213137, chr12_5213433_5213914	1	leaf-2
LOC_Os12g09954	Chr12	5265002	5268252	MSU_osa1r7	3	chr12_5266307_5266671, chr12_5266177_5266547, chr12_5266226_5266508	2	GE-2, leaf-1
LOC_Os12g11220	Chr12	6051282	6052072	MSU_osa1r7	3	chr12_6051136_6052022, chr12_6051154_6052022, chr12_6051711_6051959	2	leaf-1, leaf-2
LOC_Os12g14250	Chr12	8097952	8104107	MSU_osa1r7	3	chr12_8100085_8101386, chr12_8100569_8101332, chr12_8099096_8099531	2	leaf-1, leaf-2
LOC_Os12g14764	Chr12	8446814	8450244	MSU_osa1r7	3	chr12_8446592_8447254, chr12_8446642_8447196, chr12_8446669_8447174	2	leaf-1, leaf-2
LOC_Os12g15880	Chr12	9048964	9050778	MSU_osa1r7	3	chr12_9048943_9049514, chr12_9049060_9049493, chr12_9049062_9049474	2	leaf-1, leaf-2
LOC_Os12g16770	Chr12	9611813	9613736	MSU_osa1r7	3	chr12_9612454_9613100, chr12_9613399_9613714, chr12_9613405_9613711	1	leaf-1
LOC_Os12g16840	Chr12	9655481	9660106	MSU_osa1r7	3	chr12_9657628_9657926, chr12_9658760_9659062, chr12_9659073_9659276	2	leaf-1, panicle-1
LOC_Os12g17120	Chr12	9799557	9800483	MSU_osa1r7	3	chr12_9799202_9799928, chr12_9799248_9799895, chr12_9799257_9799925	1	leaf-1
LOC_Os12g17930	Chr12	10302211	10306110	MSU_osa1r7	3	chr12_10304770_10305047, chr12_10304771_10305042, chr12_10304780_10305036	1	leaf-1
LOC_Os12g19549	Chr12	11362596	11378756	MSU_osa1r7	3	chr12_11367467_11368122, chr12_11367493_11368102, chr12_11367505_11368086	1	leaf-1
LOC_Os12g20000	Chr12	11642106	11644993	MSU_osa1r7	3	chr12_11642050_11642429, chr12_11642064_11642308, chr12_11642987_11643446	1	leaf-2
LOC_Os12g20020	Chr12	11647131	11649065	MSU_osa1r7	3	chr12_11648253_11648500, chr12_11648138_11648434, chr12_11648283_11648510	2	leaf-1, leaf-2
LOC_Os12g20030	Chr12	11649458	11650954	MSU_osa1r7	3	chr12_11650078_11651243, chr12_11650398_11651168, chr12_11650380_11650589	2	leaf-1, leaf-2
LOC_Os12g21730	Chr12	12215036	12220997	MSU_osa1r7	3	chr12_12215566_12216025, chr12_12219786_12220421, chr12_12219950_12220288	2	leaf-1, leaf-2
LOC_Os12g23770	Chr12	13501144	13505079	MSU_osa1r7	3	chr12_13502697_13503765, chr12_13503248_13504109, chr12_13504673_13504894	1	leaf-2
LOC_Os12g25959	Chr12	15070610	15073637	MSU_osa1r7	3	chr12_15072364_15073050, chr12_15071386_15071932, chr12_15072725_15073066	3	leaf-1, leaf-2, 1wRoot-1
LOC_Os12g25990	Chr12	15090651	15095606	MSU_osa1r7	3	chr12_15090285_15091054, chr12_15093954_15094386, chr12_15093956_15094364	2	leaf-1, leaf-2
LOC_Os12g26240	Chr12	15292273	15298427	MSU_osa1r7	3	chr12_15295673_15295894, chr12_15295227_15295716, chr12_15294343_15294948	3	leaf-1, leaf-2, sheath-1
LOC_Os12g26330	Chr12	15374452	15374754	MSU_osa1r7	3	chr12_15374376_15374781, chr12_15374383_15374771, chr12_15374404_15374751	1	leaf-2
LOC_Os12g28850	Chr12	17052827	17056456	MSU_osa1r7	3	chr12_17056004_17056395, chr12_17055102_17055411, chr12_17055958_17056458	2	leaf-1, leaf-2
LOC_Os12g29860	Chr12	17854932	17862203	MSU_osa1r7	3	chr12_17860848_17861524, chr12_17860965_17861521, chr12_17861101_17861303	2	leaf-1, leaf-2
LOC_Os12g34012	Chr12	20533005	20533727	MSU_osa1r7	3	chr12_20533124_20533559, chr12_20532716_20533999, chr12_20533128_20533604	3	GE-1, sheath-2, stem-1
LOC_Os12g34016	Chr12	20536594	20538317	MSU_osa1r7	3	chr12_20536638_20537035, chr12_20536587_20536977, chr12_20536780_20537079	3	GE-1, 1wRoot-2, sheath-1
LOC_Os12g34018	Chr12	20539950	20541110	MSU_osa1r7	3	chr12_20539925_20540037, chr12_20540758_20540939, chr12_20539789_20541624	3	leaf-1, leaf-2, stem-2
LOC_Os12g34040	Chr12	20546102	20547574	MSU_osa1r7	3	chr12_20546171_20546423, chr12_20545291_20547870, chr12_20545581_20546664	3	panicle-2, 1wRoot-1, stem-2
LOC_Os12g34850	Chr12	21210437	21214801	MSU_osa1r7	3	chr12_21212773_21213053, chr12_21212774_21212975, chr12_21212774_21213052	1	leaf-1
LOC_Os12g36700	Chr12	22482154	22482823	MSU_osa1r7	3	chr12_22481789_22482741, chr12_22482086_22482910, chr12_22481944_22483047	2	leaf-1, leaf-2
LOC_Os12g37210	Chr12	22824580	22827572	MSU_osa1r7	3	chr12_22824291_22825077, chr12_22824387_22824975, chr12_22824407_22824953	1	leaf-1
LOC_Os12g41130	Chr12	25483372	25484413	MSU_osa1r7	3	chr12_25483646_25484598, chr12_25483670_25484561, chr12_25483842_25484383	2	leaf-1, leaf-2
LOC_Os01g01260	Chr1	121302	127457	MSU_osa1r7	2	chr01_125209_125695, chr01_126208_127099	1	leaf-2
LOC_Os01g05900	Chr1	2820036	2838580	MSU_osa1r7	2	chr01_2834706_2834867, chr01_2835524_2835819	1	leaf-2
LOC_Os01g05940	Chr1	2830325	2836425	MSU_osa1r7	2	chr01_2834706_2834867, chr01_2835524_2835819	1	leaf-2
LOC_Os01g06050	Chr1	2892919	2894707	MSU_osa1r7	2	chr01_2893831_2895047, chr01_2893879_2894051	1	leaf-1
LOC_Os01g06080	Chr1	2901602	2903619	MSU_osa1r7	2	chr01_2903274_2903595, chr01_2903279_2903580	1	leaf-1
LOC_Os01g07270	Chr1	3430549	3430923	MSU_osa1r7	2	chr01_3430615_3430897, chr01_3430620_3430742	1	leaf-1
LOC_Os01g08670	Chr1	4317974	4318780	MSU_osa1r7	2	chr01_4318447_4318732, chr01_4318459_4318706	1	leaf-2
LOC_Os01g08710	Chr1	4340849	4356468	MSU_osa1r7	2	chr01_4354456_4355676, chr01_4351205_4351613	2	panicle-1, 1wRoot-2
LOC_Os01g09100	Chr1	4572448	4573409	MSU_osa1r7	2	chr01_4573008_4573311, chr01_4573019_4573297	1	leaf-1
LOC_Os01g09180	Chr1	4611067	4612048	MSU_osa1r7	2	chr01_4611499_4612181, chr01_4611513_4612167	1	leaf-1
LOC_Os01g09280	Chr1	4714468	4718746	MSU_osa1r7	2	chr01_4718476_4718824, chr01_4718516_4718821	1	leaf-1
LOC_Os01g09470	Chr1	4826590	4828735	MSU_osa1r7	2	chr01_4827037_4828324, chr01_4827320_4828173	1	leaf-1
LOC_Os01g10195	Chr1	5361440	5362677	MSU_osa1r7	2	chr01_5361751_5362730, chr01_5361773_5362709	1	leaf-1
LOC_Os01g10410	Chr1	5485564	5487417	MSU_osa1r7	2	chr01_5485826_5486675, chr01_5485843_5486652	1	leaf-1
LOC_Os01g10490	Chr1	5549619	5551003	MSU_osa1r7	2	chr01_5550457_5550840, chr01_5550277_5550675	2	leaf-1, panicle-2
LOC_Os01g10940	Chr1	5833613	5834107	MSU_osa1r7	2	chr01_5833423_5834207, chr01_5833840_5834112	2	leaf-1, stem-2
LOC_Os01g11300	Chr1	6057440	6059109	MSU_osa1r7	2	chr01_6057573_6057845, chr01_6057429_6057820	2	leaf-2, panicle-2
LOC_Os01g11650	Chr1	6278493	6283652	MSU_osa1r7	2	chr01_6282983_6283254, chr01_6283018_6283258	1	leaf-1
LOC_Os01g12090	Chr1	6583822	6586889	MSU_osa1r7	2	chr01_6586663_6586792, chr01_6586649_6586775	2	leaf-1, leaf-2
LOC_Os01g12340	Chr1	6735758	6746298	MSU_osa1r7	2	chr01_6736163_6736421, chr01_6745469_6745848	2	leaf-1, leaf-2
LOC_Os01g12430	Chr1	6790657	6793346	MSU_osa1r7	2	chr01_6791739_6792311, chr01_6793208_6793338	1	leaf-2
LOC_Os01g12590	Chr1	6928001	6934154	MSU_osa1r7	2	chr01_6928646_6929063, chr01_6930164_6930508	2	leaf-2, sheath-2
LOC_Os01g13020	Chr1	7239721	7240957	MSU_osa1r7	2	chr01_7239902_7240910, chr01_7239903_7240910	1	leaf-1
LOC_Os01g13420	Chr1	7470710	7472743	MSU_osa1r7	2	chr01_7470812_7471162, chr01_7470696_7471300	2	leaf-1, leaf-2
LOC_Os01g13890	Chr1	7782803	7788695	MSU_osa1r7	2	chr01_7783198_7783763, chr01_7787255_7787538	1	leaf-2
LOC_Os01g14570	Chr1	8163863	8167012	MSU_osa1r7	2	chr01_8165646_8166792, chr01_8165949_8166263	2	leaf-1, 1wRoot-1
LOC_Os01g15470	Chr1	8682929	8687581	MSU_osa1r7	2	chr01_8686673_8686997, chr01_8686696_8686996	2	leaf-1, leaf-2
LOC_Os01g15510	Chr1	8715455	8716848	MSU_osa1r7	2	chr01_8715244_8716213, chr01_8715274_8716182	1	leaf-1
LOC_Os01g16480	Chr1	9352449	9359400	MSU_osa1r7	2	chr01_9357337_9357634, chr01_9358108_9358745	1	leaf-1
LOC_Os01g16500	Chr1	9363746	9369033	MSU_osa1r7	2	chr01_9364411_9364939, chr01_9363861_9364063	2	leaf-1, leaf-2
LOC_Os01g16790	Chr1	9537227	9543236	MSU_osa1r7	2	chr01_9537938_9538725, chr01_9539684_9540468	1	leaf-2
LOC_Os01g16850	Chr1	9613654	9625257	MSU_osa1r7	2	chr01_9620498_9620689, chr01_9622445_9623163	1	leaf-2
LOC_Os01g16980	Chr1	9711615	9712419	MSU_osa1r7	2	chr01_9711847_9712359, chr01_9711911_9712268	1	leaf-1
LOC_Os01g17360	Chr1	9990370	9996046	MSU_osa1r7	2	chr01_9993219_9993867, chr01_9992682_9992864	2	leaf-1, leaf-2
LOC_Os01g17370	Chr1	9997588	10000126	MSU_osa1r7	2	chr01_9999545_10000120, chr01_9999520_9999965	2	leaf-1, leaf-2
LOC_Os01g17460	Chr1	10035844	10041807	MSU_osa1r7	2	chr01_10035818_10036140, chr01_10035938_10036177	2	leaf-2, stem-1
LOC_Os01g18120	Chr1	10148777	10152520	MSU_osa1r7	2	chr01_10150737_10151039, chr01_10150667_10151119	2	GE-1, sheath-1
LOC_Os01g18780	Chr1	10578399	10580428	MSU_osa1r7	2	chr01_10579695_10579885, chr01_10579717_10579869	1	leaf-1
LOC_Os01g18860	Chr1	10657463	10660137	MSU_osa1r7	2	chr01_10658081_10658309, chr01_10658141_10658275	1	leaf-2
LOC_Os01g19000	Chr1	10734977	10739332	MSU_osa1r7	2	chr01_10737062_10737493, chr01_10738443_10739501	1	leaf-1
LOC_Os01g19620	Chr1	11124761	11127923	MSU_osa1r7	2	chr01_11125076_11125963, chr01_11126105_11126410	2	leaf-2, 1wRoot-2
LOC_Os01g20770	Chr1	11581013	11581850	MSU_osa1r7	2	chr01_11581154_11582046, chr01_11581249_11581921	1	leaf-1
LOC_Os01g21020	Chr1	11737865	11738367	MSU_osa1r7	2	chr01_11737698_11738492, chr01_11737720_11738588	1	leaf-1
LOC_Os01g21050	Chr1	11752736	11753404	MSU_osa1r7	2	chr01_11752407_11753374, chr01_11752653_11753202	1	leaf-1
LOC_Os01g21110	Chr1	11778997	11781908	MSU_osa1r7	2	chr01_11780116_11780399, chr01_11780108_11780406	2	leaf-2, 1wRoot-2
LOC_Os01g22380	Chr1	12582735	12583462	MSU_osa1r7	2	chr01_12582888_12583439, chr01_12582911_12583419	1	leaf-1
LOC_Os01g23210	Chr1	13048418	13053898	MSU_osa1r7	2	chr01_13048235_13049130, chr01_13048525_13048905	1	leaf-1
LOC_Os01g23690	Chr1	13327424	13328163	MSU_osa1r7	2	chr01_13327506_13328290, chr01_13327639_13327764	1	leaf-1
LOC_Os01g23830	Chr1	13410760	13412091	MSU_osa1r7	2	chr01_13411489_13411965, chr01_13411765_13411972	1	leaf-1
LOC_Os01g25020	Chr1	14113573	14114293	MSU_osa1r7	2	chr01_14113648_14114388, chr01_14113774_14114347	1	leaf-1
LOC_Os01g25210	Chr1	14245177	14246112	MSU_osa1r7	2	chr01_14245207_14246674, chr01_14245230_14246647	1	leaf-1
LOC_Os01g25360	Chr1	14326186	14327047	MSU_osa1r7	2	chr01_14326370_14326813, chr01_14326505_14326788	1	leaf-1
LOC_Os01g26390	Chr1	14964573	14968307	MSU_osa1r7	2	chr01_14966039_14967369, chr01_14967021_14967777	2	sheath-1, sheath-2
LOC_Os01g27350	Chr1	15276284	15276736	MSU_osa1r7	2	chr01_15275863_15276722, chr01_15276071_15276580	1	leaf-2
LOC_Os01g27900	Chr1	15592876	15596393	MSU_osa1r7	2	chr01_15595472_15595925, chr01_15595654_15595853	2	leaf-1, leaf-2
LOC_Os01g28870	Chr1	16164769	16170924	MSU_osa1r7	2	chr01_16168884_16169114, chr01_16170477_16171344	1	leaf-2
LOC_Os01g29080	Chr1	16283593	16284512	MSU_osa1r7	2	chr01_16284076_16284262, chr01_16284072_16284260	2	leaf-1, leaf-2
LOC_Os01g29090	Chr1	16285190	16285585	MSU_osa1r7	2	chr01_16285384_16285613, chr01_16285390_16285632	1	leaf-1
LOC_Os01g29310	Chr1	16424343	16425401	MSU_osa1r7	2	chr01_16424782_16425447, chr01_16425034_16425336	2	leaf-1, leaf-2
LOC_Os01g31690	Chr1	17349311	17350816	MSU_osa1r7	2	chr01_17349557_17350282, chr01_17349650_17350194	2	leaf-1, leaf-2
LOC_Os01g32070	Chr1	17551621	17553728	MSU_osa1r7	2	chr01_17552550_17552867, chr01_17553585_17554064	1	leaf-2
LOC_Os01g33160	Chr1	18259565	18267198	MSU_osa1r7	2	chr01_18259516_18259766, chr01_18259516_18259774	2	leaf-1, leaf-2
LOC_Os01g34600	Chr1	19078084	19078620	MSU_osa1r7	2	chr01_19078004_19078888, chr01_19078021_19078874	1	leaf-1
LOC_Os01g34800	Chr1	19211541	19214894	MSU_osa1r7	2	chr01_19212226_19212781, chr01_19213007_19213610	1	leaf-2
LOC_Os01g34960	Chr1	19345637	19347388	MSU_osa1r7	2	chr01_19345503_19346318, chr01_19346605_19346933	1	leaf-1
LOC_Os01g35630	Chr1	19716852	19717271	MSU_osa1r7	2	chr01_19716860_19717407, chr01_19716904_19717404	1	leaf-1
LOC_Os01g37540	Chr1	20964600	20970755	MSU_osa1r7	2	chr01_20969060_20969570, chr01_20965632_20965889	2	leaf-2, panicle-1
LOC_Os01g39385	Chr1	22189635	22195896	MSU_osa1r7	2	chr01_22194604_22195462, chr01_22194700_22195379	1	leaf-1
LOC_Os01g39720	Chr1	22401409	22404654	MSU_osa1r7	2	chr01_22404416_22404762, chr01_22404095_22404604	2	leaf-1, leaf-2
LOC_Os01g39970	Chr1	22538988	22542228	MSU_osa1r7	2	chr01_22539277_22539442, chr01_22541850_22542151	2	leaf-1, leaf-2
LOC_Os01g40120	Chr1	22632889	22637560	MSU_osa1r7	2	chr01_22633155_22633488, chr01_22637032_22637303	1	leaf-1
LOC_Os01g40190	Chr1	22675935	22678621	MSU_osa1r7	2	chr01_22677336_22677950, chr01_22677484_22677884	2	leaf-1, leaf-2
LOC_Os01g40390	Chr1	22803686	22808204	MSU_osa1r7	2	chr01_22805264_22805784, chr01_22805317_22805817	1	leaf-1
LOC_Os01g40499	Chr1	22879904	22895941	MSU_osa1r7	2	chr01_22892687_22893641, chr01_22893475_22894364	1	leaf-1
LOC_Os01g41060	Chr1	23253981	23257156	MSU_osa1r7	2	chr01_23253991_23254502, chr01_23255039_23255557	2	leaf-1, leaf-2
LOC_Os01g41070	Chr1	23257782	23263959	MSU_osa1r7	2	chr01_23262875_23263067, chr01_23262880_23263343	2	GE-2, leaf-1
LOC_Os01g42080	Chr1	23855728	23861840	MSU_osa1r7	2	chr01_23855454_23856413, chr01_23855474_23856387	1	leaf-1
LOC_Os01g42540	Chr1	24191709	24193093	MSU_osa1r7	2	chr01_24191871_24192099, chr01_24192026_24192230	2	leaf-1, panicle-2
LOC_Os01g42570	Chr1	24203656	24204403	MSU_osa1r7	2	chr01_24203769_24204384, chr01_24204131_24204601	2	leaf-1, leaf-2
LOC_Os01g43040	Chr1	24551955	24555579	MSU_osa1r7	2	chr01_24554693_24555634, chr01_24555077_24555440	1	leaf-1
LOC_Os01g43110	Chr1	24592512	24596220	MSU_osa1r7	2	chr01_24592478_24593233, chr01_24595804_24596292	2	leaf-1, leaf-2
LOC_Os01g43550	Chr1	24945282	24947296	MSU_osa1r7	2	chr01_24945514_24946233, chr01_24946194_24946660	1	leaf-1
LOC_Os01g43800	Chr1	25101001	25106390	MSU_osa1r7	2	chr01_25102472_25103450, chr01_25101903_25102405	2	leaf-1, leaf-2
LOC_Os01g43820	Chr1	25107569	25110605	MSU_osa1r7	2	chr01_25109761_25110052, chr01_25110401_25110749	1	leaf-2
LOC_Os01g44180	Chr1	25326102	25326705	MSU_osa1r7	2	chr01_25326405_25326797, chr01_25326455_25326744	1	leaf-1
LOC_Os01g44250	Chr1	25368481	25371011	MSU_osa1r7	2	chr01_25370551_25370872, chr01_25370546_25370869	2	leaf-1, leaf-2
LOC_Os01g44340	Chr1	25442405	25444195	MSU_osa1r7	2	chr01_25443604_25444228, chr01_25443627_25444248	1	leaf-2
LOC_Os01g45210	Chr1	25653938	25660033	MSU_osa1r7	2	chr01_25658352_25659006, chr01_25658539_25658774	2	leaf-1, leaf-2
LOC_Os01g45690	Chr1	25940500	25946172	MSU_osa1r7	2	chr01_25940893_25941663, chr01_25945022_25945481	1	leaf-2
LOC_Os01g45810	Chr1	26020697	26026852	MSU_osa1r7	2	chr01_26021759_26022519, chr01_26024582_26025030	2	leaf-1, leaf-2
LOC_Os01g45820	Chr1	26031285	26032307	MSU_osa1r7	2	chr01_26031048_26032401, chr01_26031079_26032369	1	leaf-1
LOC_Os01g45900	Chr1	26075030	26077134	MSU_osa1r7	2	chr01_26075267_26076245, chr01_26075567_26076078	1	leaf-1
LOC_Os01g46390	Chr1	26398264	26398674	MSU_osa1r7	2	chr01_26398131_26398544, chr01_26398153_26398441	1	leaf-1
LOC_Os01g46400	Chr1	26401559	26403496	MSU_osa1r7	2	chr01_26402243_26402791, chr01_26402336_26402891	1	leaf-1
LOC_Os01g47710	Chr1	27288306	27292681	MSU_osa1r7	2	chr01_27291155_27292365, chr01_27291616_27292244	1	leaf-1
LOC_Os01g47730	Chr1	27301427	27303025	MSU_osa1r7	2	chr01_27301497_27301702, chr01_27301506_27301660	2	leaf-1, leaf-2
LOC_Os01g47760	Chr1	27326050	27327030	MSU_osa1r7	2	chr01_27326742_27327094, chr01_27326744_27327087	1	leaf-2
LOC_Os01g47810	Chr1	27366317	27368704	MSU_osa1r7	2	chr01_27367452_27367878, chr01_27367458_27367842	1	leaf-1
LOC_Os01g47850	Chr1	27393838	27396278	MSU_osa1r7	2	chr01_27393775_27393977, chr01_27394437_27394731	2	leaf-1, sheath-2
LOC_Os01g49120	Chr1	28234702	28238634	MSU_osa1r7	2	chr01_28235189_28235316, chr01_28237995_28238708	1	leaf-1
LOC_Os01g50420	Chr1	28945228	28948045	MSU_osa1r7	2	chr01_28947820_28948089, chr01_28947873_28948192	1	leaf-2
LOC_Os01g50610	Chr1	29050751	29053594	MSU_osa1r7	2	chr01_29051260_29051875, chr01_29051531_29052038	2	leaf-1, leaf-2
LOC_Os01g51660	Chr1	29695841	29696403	MSU_osa1r7	2	chr01_29695549_29696516, chr01_29695705_29696071	2	leaf-1, stem-1
LOC_Os01g51680	Chr1	29717779	29718346	MSU_osa1r7	2	chr01_29717488_29718474, chr01_29717519_29718447	1	leaf-1
LOC_Os01g52430	Chr1	30124951	30128956	MSU_osa1r7	2	chr01_30124912_30125708, chr01_30125042_30125590	2	leaf-1, leaf-2
LOC_Os01g52470	Chr1	30143575	30146827	MSU_osa1r7	2	chr01_30146113_30147155, chr01_30144145_30144512	2	leaf-1, stem-1
LOC_Os01g52940	Chr1	30438403	30440847	MSU_osa1r7	2	chr01_30439153_30439491, chr01_30440120_30441423	1	leaf-1
LOC_Os01g53200	Chr1	30561145	30564493	MSU_osa1r7	2	chr01_30563311_30563671, chr01_30561781_30562192	2	leaf-2, sheath-2
LOC_Os01g53640	Chr1	30818942	30823247	MSU_osa1r7	2	chr01_30819255_30819803, chr01_30819405_30819753	1	leaf-1
LOC_Os01g53779	Chr1	30909430	30916476	MSU_osa1r7	2	chr01_30915497_30915750, chr01_30915494_30915751	2	leaf-2, 1wRoot-1
LOC_Os01g54690	Chr1	31466316	31471363	MSU_osa1r7	2	chr01_31466346_31466939, chr01_31467048_31467470	2	leaf-1, sheath-2
LOC_Os01g54740	Chr1	31497674	31498418	MSU_osa1r7	2	chr01_31497602_31497927, chr01_31497586_31498010	2	leaf-1, leaf-2
LOC_Os01g54900	Chr1	31568908	31575611	MSU_osa1r7	2	chr01_31575328_31575824, chr01_31575402_31575689	1	leaf-1
LOC_Os01g55110	Chr1	31710636	31711950	MSU_osa1r7	2	chr01_31710554_31711141, chr01_31710519_31711197	2	leaf-1, leaf-2
LOC_Os01g55280	Chr1	31815517	31816881	MSU_osa1r7	2	chr01_31816214_31816874, chr01_31816219_31816923	1	leaf-1
LOC_Os01g55799	Chr1	32137366	32143435	MSU_osa1r7	2	chr01_32138894_32139158, chr01_32138917_32139141	1	leaf-1
LOC_Os01g56010	Chr1	32249971	32251625	MSU_osa1r7	2	chr01_32250841_32251667, chr01_32250994_32251228	1	leaf-1
LOC_Os01g56810	Chr1	32788487	32792751	MSU_osa1r7	2	chr01_32789890_32790130, chr01_32789842_32790004	2	leaf-1, leaf-2
LOC_Os01g58230	Chr1	33655974	33658202	MSU_osa1r7	2	chr01_33656684_33656946, chr01_33656471_33657246	2	leaf-1, leaf-2
LOC_Os01g58680	Chr1	33919393	33924664	MSU_osa1r7	2	chr01_33919873_33920091, chr01_33918938_33919860	2	leaf-1, leaf-2
LOC_Os01g58910	Chr1	34043140	34045426	MSU_osa1r7	2	chr01_34043781_34044062, chr01_34043585_34043990	2	leaf-1, stem-2
LOC_Os01g58920	Chr1	34051207	34060334	MSU_osa1r7	2	chr01_34055466_34056289, chr01_34056435_34057253	2	leaf-1, leaf-2
LOC_Os01g60440	Chr1	34949106	34959355	MSU_osa1r7	2	chr01_34958864_34959080, chr01_34958883_34959014	1	leaf-2
LOC_Os01g60810	Chr1	35167600	35169295	MSU_osa1r7	2	chr01_35167997_35168825, chr01_35168310_35168633	1	leaf-1
LOC_Os01g60870	Chr1	35192463	35193265	MSU_osa1r7	2	chr01_35192247_35193302, chr01_35192529_35193063	1	leaf-1
LOC_Os01g61220	Chr1	35427468	35428037	MSU_osa1r7	2	chr01_35427468_35428165, chr01_35427719_35427927	2	leaf-2, 1wRoot-2
LOC_Os01g61550	Chr1	35597092	35599018	MSU_osa1r7	2	chr01_35597336_35597665, chr01_35597367_35597640	1	leaf-1
LOC_Os01g61780	Chr1	35732665	35743686	MSU_osa1r7	2	chr01_35732770_35733094, chr01_35732842_35733052	1	leaf-1
LOC_Os01g62540	Chr1	36214333	36216515	MSU_osa1r7	2	chr01_36215561_36216680, chr01_36215590_36216651	1	leaf-1
LOC_Os01g62550	Chr1	36216795	36218318	MSU_osa1r7	2	chr01_36217951_36218295, chr01_36217979_36218213	1	leaf-1
LOC_Os01g62770	Chr1	36346113	36349549	MSU_osa1r7	2	chr01_36346450_36346787, chr01_36346526_36346888	2	leaf-2, panicle-2
LOC_Os01g63510	Chr1	36813724	36815023	MSU_osa1r7	2	chr01_36814124_36814726, chr01_36814171_36814558	1	leaf-1
LOC_Os01g63640	Chr1	36910402	36913446	MSU_osa1r7	2	chr01_36910415_36910615, chr01_36910210_36910752	2	leaf-1, leaf-2
LOC_Os01g67810	Chr1	39408246	39410374	MSU_osa1r7	2	chr01_39408559_39409746, chr01_39408577_39409823	1	leaf-1
LOC_Os01g68400	Chr1	39742370	39742981	MSU_osa1r7	2	chr01_39742299_39742944, chr01_39742322_39742915	1	leaf-1
LOC_Os01g69010	Chr1	40093713	40096983	MSU_osa1r7	2	chr01_40096239_40096493, chr01_40096258_40096475	1	leaf-2
LOC_Os01g70525	Chr1	40849226	40850197	MSU_osa1r7	2	chr01_40849311_40849616, chr01_40849341_40849637	2	leaf-1, leaf-2
LOC_Os01g71090	Chr1	41141674	41143464	MSU_osa1r7	2	chr01_41142796_41143334, chr01_41142914_41143380	1	leaf-2
LOC_Os01g71300	Chr1	41251226	41272319	MSU_osa1r7	2	chr01_41266689_41267204, chr01_41266719_41267175	1	leaf-1
LOC_Os01g71430	Chr1	41388935	41390074	MSU_osa1r7	2	chr01_41389509_41389662, chr01_41389563_41389715	1	leaf-1
LOC_Os01g71520	Chr1	41415337	41421492	MSU_osa1r7	2	chr01_41416341_41417212, chr01_41417528_41417771	2	leaf-1, leaf-2
LOC_Os01g71780	Chr1	41582224	41583944	MSU_osa1r7	2	chr01_41582315_41583557, chr01_41582348_41582738	1	GE-1
LOC_Os01g71970	Chr1	41711881	41713811	MSU_osa1r7	2	chr01_41712368_41712619, chr01_41712403_41712622	1	leaf-1
LOC_Os01g72970	Chr1	42325823	42329066	MSU_osa1r7	2	chr01_42326263_42326464, chr01_42327387_42327559	1	leaf-2
LOC_Os01g73250	Chr1	42460555	42462334	MSU_osa1r7	2	chr01_42461377_42461788, chr01_42461394_42461836	1	leaf-1
LOC_Os01g73590	Chr1	42635728	42637905	MSU_osa1r7	2	chr01_42636272_42637100, chr01_42637433_42637618	1	leaf-1
LOC_Os01g73930	Chr1	42831341	42836821	MSU_osa1r7	2	chr01_42831873_42832138, chr01_42831880_42832132	2	leaf-1, leaf-2
LOC_Os01g74090	Chr1	42900829	42902019	MSU_osa1r7	2	chr01_42900803_42901764, chr01_42900885_42902191	2	leaf-1, leaf-2
LOC_Os01g74230	Chr1	42997434	43003542	MSU_osa1r7	2	chr01_42999118_42999606, chr01_43002505_43002827	2	leaf-1, 1wRoot-2
LOC_Os01g74630	Chr1	43220222	43221254	MSU_osa1r7	2	chr01_43220219_43221448, chr01_43220254_43221375	1	leaf-1
LOC_Os01g74680	Chr1	43257620	43263297	MSU_osa1r7	2	chr01_43261348_43262131, chr01_43258426_43258675	2	leaf-1, 1wRoot-1
LOC_Os02g01730	Chr2	404245	406691	MSU_osa1r7	2	chr02_404437_404644, chr02_405018_405381	1	leaf-2
LOC_Os02g02080	Chr2	610872	611297	MSU_osa1r7	2	chr02_610943_611331, chr02_610995_611208	1	leaf-1
LOC_Os02g03480	Chr2	1416610	1417720	MSU_osa1r7	2	chr02_1416537_1417250, chr02_1416561_1417287	1	leaf-1
LOC_Os02g03730	Chr2	1563393	1565446	MSU_osa1r7	2	chr02_1564902_1565457, chr02_1564927_1565456	2	leaf-1, leaf-2
LOC_Os02g05040	Chr2	2397461	2404976	MSU_osa1r7	2	chr02_2397438_2397770, chr02_2397521_2398021	1	leaf-1
LOC_Os02g05470	Chr2	2638417	2642111	MSU_osa1r7	2	chr02_2639266_2640050, chr02_2639419_2640022	1	leaf-1
LOC_Os02g05744	Chr2	2824360	2830402	MSU_osa1r7	2	chr02_2828957_2829648, chr02_2829019_2829807	1	leaf-1
LOC_Os02g05870	Chr2	2898892	2903751	MSU_osa1r7	2	chr02_2903225_2903536, chr02_2902308_2902529	2	leaf-1, 1wRoot-2
LOC_Os02g06040	Chr2	3010776	3013999	MSU_osa1r7	2	chr02_3011616_3011941, chr02_3010926_3011390	2	GE-2, leaf-1
LOC_Os02g06490	Chr2	3234309	3237983	MSU_osa1r7	2	chr02_3237734_3238098, chr02_3237747_3237901	1	leaf-1
LOC_Os02g06500	Chr2	3237586	3249732	MSU_osa1r7	2	chr02_3237734_3238098, chr02_3237747_3237901	1	leaf-1
LOC_Os02g06630	Chr2	3335547	3339094	MSU_osa1r7	2	chr02_3338566_3338967, chr02_3338648_3338951	1	leaf-1
LOC_Os02g06670	Chr2	3353564	3354822	MSU_osa1r7	2	chr02_3354507_3355029, chr02_3354551_3355024	1	leaf-1
LOC_Os02g06830	Chr2	3441719	3451214	MSU_osa1r7	2	chr02_3450231_3450723, chr02_3450264_3450689	1	leaf-2
LOC_Os02g07560	Chr2	3912864	3916106	MSU_osa1r7	2	chr02_3916018_3916141, chr02_3912933_3913440	2	leaf-1, stem-2
LOC_Os02g08390	Chr2	4465778	4469433	MSU_osa1r7	2	chr02_4468792_4469017, chr02_4468919_4469011	1	leaf-1
LOC_Os02g08440	Chr2	4542762	4544983	MSU_osa1r7	2	chr02_4542823_4543460, chr02_4543021_4543309	1	leaf-2
LOC_Os02g09210	Chr2	4729994	4730320	MSU_osa1r7	2	chr02_4729952_4730594, chr02_4730009_4730539	1	leaf-1
LOC_Os02g09890	Chr2	5118284	5121952	MSU_osa1r7	2	chr02_5121216_5121717, chr02_5121662_5121983	2	leaf-1, stem-1
LOC_Os02g10230	Chr2	5357310	5361634	MSU_osa1r7	2	chr02_5357462_5357593, chr02_5357476_5358856	2	leaf-2, sheath-1
LOC_Os02g10270	Chr2	5384499	5392658	MSU_osa1r7	2	chr02_5391516_5391910, chr02_5390038_5390529	1	leaf-2
LOC_Os02g11680	Chr2	6007623	6009551	MSU_osa1r7	2	chr02_6008535_6008685, chr02_6008543_6008662	1	leaf-2
LOC_Os02g11710	Chr2	6024307	6025522	MSU_osa1r7	2	chr02_6025174_6025861, chr02_6025236_6025787	1	leaf-1
LOC_Os02g12120	Chr2	6299213	6310619	MSU_osa1r7	2	chr02_6301870_6302062, chr02_6302220_6302414	1	leaf-2
LOC_Os02g13790	Chr2	7449739	7450231	MSU_osa1r7	2	chr02_7449962_7450426, chr02_7449593_7450537	2	leaf-2, sheath-2
LOC_Os02g13980	Chr2	7627748	7628170	MSU_osa1r7	2	chr02_7627669_7628287, chr02_7627689_7628225	2	leaf-1, leaf-2
LOC_Os02g14390	Chr2	7900461	7904214	MSU_osa1r7	2	chr02_7903709_7904078, chr02_7903470_7904040	2	leaf-1, leaf-2
LOC_Os02g14855	Chr2	8261308	8262089	MSU_osa1r7	2	chr02_8260897_8262205, chr02_8260920_8262182	1	leaf-1
LOC_Os02g16290	Chr2	9268758	9272210	MSU_osa1r7	2	chr02_9268335_9269620, chr02_9268775_9269178	2	leaf-1, sheath-1
LOC_Os02g17380	Chr2	9993963	9998257	MSU_osa1r7	2	chr02_9995657_9995973, chr02_9995669_9995968	1	leaf-1
LOC_Os02g17720	Chr2	10230583	10235376	MSU_osa1r7	2	chr02_10232581_10232880, chr02_10233612_10233960	2	leaf-2, stem-2
LOC_Os02g17810	Chr2	10298467	10301399	MSU_osa1r7	2	chr02_10299921_10300056, chr02_10300351_10300594	1	leaf-2
LOC_Os02g18810	Chr2	10960622	10968060	MSU_osa1r7	2	chr02_10965330_10965481, chr02_10965350_10965468	1	leaf-1
LOC_Os02g18890	Chr2	11026918	11029884	MSU_osa1r7	2	chr02_11027150_11027866, chr02_11028403_11029220	1	leaf-2
LOC_Os02g19390	Chr2	11326854	11329122	MSU_osa1r7	2	chr02_11327462_11327710, chr02_11327514_11327700	2	leaf-1, leaf-2
LOC_Os02g19400	Chr2	11329787	11333180	MSU_osa1r7	2	chr02_11331889_11332505, chr02_11332125_11332361	2	leaf-1, sheath-2
LOC_Os02g20420	Chr2	12039383	12052093	MSU_osa1r7	2	chr02_12044169_12044365, chr02_12044183_12044355	1	leaf-1
LOC_Os02g21060	Chr2	12480728	12485772	MSU_osa1r7	2	chr02_12484968_12485567, chr02_12484968_12485555	2	leaf-1, leaf-2
LOC_Os02g21550	Chr2	12788668	12790809	MSU_osa1r7	2	chr02_12788768_12788933, chr02_12789436_12790030	1	leaf-1
LOC_Os02g21590	Chr2	12820865	12827686	MSU_osa1r7	2	chr02_12821444_12821629, chr02_12821500_12821755	1	leaf-1
LOC_Os02g21610	Chr2	12834637	12835146	MSU_osa1r7	2	chr02_12834720_12834941, chr02_12834817_12835092	2	leaf-1, leaf-2
LOC_Os02g21685	Chr2	12887704	12888147	MSU_osa1r7	2	chr02_12887764_12888379, chr02_12887819_12888337	1	leaf-1
LOC_Os02g22240	Chr2	13261737	13263254	MSU_osa1r7	2	chr02_13261847_13262159, chr02_13262918_13263373	2	leaf-1, leaf-2
LOC_Os02g22250	Chr2	13265887	13267486	MSU_osa1r7	2	chr02_13267308_13267586, chr02_13266817_13267318	2	leaf-1, leaf-2
LOC_Os02g22490	Chr2	13423737	13424909	MSU_osa1r7	2	chr02_13423946_13424721, chr02_13424004_13424633	1	leaf-1
LOC_Os02g22710	Chr2	13530084	13532082	MSU_osa1r7	2	chr02_13530952_13531119, chr02_13530965_13531133	1	leaf-1
LOC_Os02g23827	Chr2	13776366	13780806	MSU_osa1r7	2	chr02_13778175_13778407, chr02_13778782_13778965	1	leaf-2
LOC_Os02g23960	Chr2	13890453	13891567	MSU_osa1r7	2	chr02_13891156_13891864, chr02_13891320_13891703	1	leaf-1
LOC_Os02g24670	Chr2	14308504	14314141	MSU_osa1r7	2	chr02_14308874_14309851, chr02_14313213_14313786	1	leaf-1
LOC_Os02g25120	Chr2	14585950	14587887	MSU_osa1r7	2	chr02_14587125_14587667, chr02_14587180_14587748	1	leaf-1
LOC_Os02g25340	Chr2	14774491	14776437	MSU_osa1r7	2	chr02_14774342_14774805, chr02_14774426_14774806	2	leaf-1, leaf-2
LOC_Os02g25670	Chr2	15021169	15024285	MSU_osa1r7	2	chr02_15024131_15024415, chr02_15023895_15024373	2	leaf-1, leaf-2
LOC_Os02g26100	Chr2	15333593	15336809	MSU_osa1r7	2	chr02_15333741_15334387, chr02_15334872_15335707	1	leaf-2
LOC_Os02g26140	Chr2	15357909	15359348	MSU_osa1r7	2	chr02_15358074_15358379, chr02_15358903_15359401	1	leaf-1
LOC_Os02g26230	Chr2	15407539	15410593	MSU_osa1r7	2	chr02_15408605_15408779, chr02_15409495_15410549	1	leaf-1
LOC_Os02g27230	Chr2	16021589	16027533	MSU_osa1r7	2	chr02_16022271_16022797, chr02_16025844_16025979	1	leaf-2
LOC_Os02g27280	Chr2	16066583	16070195	MSU_osa1r7	2	chr02_16067380_16068251, chr02_16067381_16068251	1	leaf-2
LOC_Os02g27400	Chr2	16150035	16152929	MSU_osa1r7	2	chr02_16151710_16152148, chr02_16151755_16152129	1	leaf-2
LOC_Os02g28040	Chr2	16602668	16612238	MSU_osa1r7	2	chr02_16603696_16603869, chr02_16603497_16604063	2	leaf-1, leaf-2
LOC_Os02g28130	Chr2	16660894	16661495	MSU_osa1r7	2	chr02_16660804_16661596, chr02_16660840_16661564	1	leaf-1
LOC_Os02g28400	Chr2	16783178	16792942	MSU_osa1r7	2	chr02_16783574_16783693, chr02_16789259_16789578	2	leaf-1, leaf-2
LOC_Os02g29200	Chr2	17317871	17318311	MSU_osa1r7	2	chr02_17317878_17318201, chr02_17317887_17318290	1	leaf-2
LOC_Os02g29760	Chr2	17704193	17713299	MSU_osa1r7	2	chr02_17707322_17707700, chr02_17707342_17707672	1	leaf-1
LOC_Os02g30080	Chr2	17862194	17866853	MSU_osa1r7	2	chr02_17862556_17862992, chr02_17862634_17862973	1	leaf-2
LOC_Os02g30130	Chr2	17897035	17903236	MSU_osa1r7	2	chr02_17898069_17898523, chr02_17898575_17898840	2	leaf-2, 1wRoot-2
LOC_Os02g30570	Chr2	18187498	18190634	MSU_osa1r7	2	chr02_18187695_18187924, chr02_18187855_18188105	2	leaf-2, sheath-2
LOC_Os02g30810	Chr2	18371442	18372892	MSU_osa1r7	2	chr02_18372268_18372688, chr02_18372318_18372690	1	leaf-1
LOC_Os02g32530	Chr2	19256918	19261347	MSU_osa1r7	2	chr02_19260142_19260749, chr02_19259851_19260490	2	leaf-1, leaf-2
LOC_Os02g32540	Chr2	19260158	19262201	MSU_osa1r7	2	chr02_19260142_19260749, chr02_19259851_19260490	2	leaf-1, leaf-2
LOC_Os02g32814	Chr2	19472211	19486248	MSU_osa1r7	2	chr02_19475743_19476074, chr02_19475767_19476081	2	1wRoot-1, 1wRoot-2
LOC_Os02g32880	Chr2	19525130	19535957	MSU_osa1r7	2	chr02_19528105_19528375, chr02_19528680_19529012	1	GE-2
LOC_Os02g33200	Chr2	19740501	19741988	MSU_osa1r7	2	chr02_19741681_19742038, chr02_19741746_19742101	2	leaf-1, leaf-2
LOC_Os02g33250	Chr2	19765232	19765642	MSU_osa1r7	2	chr02_19765140_19765733, chr02_19765187_19765692	2	leaf-1, leaf-2
LOC_Os02g33980	Chr2	20258126	20258521	MSU_osa1r7	2	chr02_20258016_20258684, chr02_20258167_20258455	1	leaf-1
LOC_Os02g34310	Chr2	20529472	20530884	MSU_osa1r7	2	chr02_20529281_20530620, chr02_20529294_20530600	1	leaf-1
LOC_Os02g35540	Chr2	21373635	21376284	MSU_osa1r7	2	chr02_21374916_21375131, chr02_21375354_21375575	1	leaf-2
LOC_Os02g35960	Chr2	21605555	21607221	MSU_osa1r7	2	chr02_21606488_21607373, chr02_21606564_21607283	1	leaf-1
LOC_Os02g36264	Chr2	21886310	21899230	MSU_osa1r7	2	chr02_21890434_21890590, chr02_21890440_21890583	1	leaf-1
LOC_Os02g36760	Chr2	22172666	22172911	MSU_osa1r7	2	chr02_22172624_22173040, chr02_22172635_22173011	1	leaf-1
LOC_Os02g37440	Chr2	22607316	22609208	MSU_osa1r7	2	chr02_22607903_22608533, chr02_22608002_22608523	1	leaf-1
LOC_Os02g38920	Chr2	23527518	23530251	MSU_osa1r7	2	chr02_23528698_23528889, chr02_23529632_23530682	1	leaf-2
LOC_Os02g38980	Chr2	23549174	23554382	MSU_osa1r7	2	chr02_23550419_23551042, chr02_23553055_23553445	2	leaf-1, leaf-2
LOC_Os02g40510	Chr2	24569294	24572560	MSU_osa1r7	2	chr02_24571513_24572067, chr02_24571656_24572221	1	leaf-1
LOC_Os02g40580	Chr2	24611775	24618279	MSU_osa1r7	2	chr02_24614923_24615403, chr02_24616226_24616521	1	leaf-1
LOC_Os02g42780	Chr2	25723955	25726082	MSU_osa1r7	2	chr02_25724460_25724639, chr02_25725045_25725361	1	leaf-1
LOC_Os02g43260	Chr2	26056918	26062077	MSU_osa1r7	2	chr02_26060713_26061194, chr02_26057180_26057429	2	leaf-1, sheath-1
LOC_Os02g43270	Chr2	26062519	26066952	MSU_osa1r7	2	chr02_26064817_26065129, chr02_26064827_26065117	1	leaf-1
LOC_Os02g43310	Chr2	26112812	26113422	MSU_osa1r7	2	chr02_26112575_26113746, chr02_26112619_26113796	1	leaf-1
LOC_Os02g43480	Chr2	26243664	26246240	MSU_osa1r7	2	chr02_26245809_26246141, chr02_26245852_26246075	1	leaf-2
LOC_Os02g43594	Chr2	26309385	26316083	MSU_osa1r7	2	chr02_26314469_26315113, chr02_26313199_26313463	2	leaf-1, leaf-2
LOC_Os02g43740	Chr2	26392963	26396720	MSU_osa1r7	2	chr02_26395709_26395941, chr02_26394471_26395013	1	leaf-1
LOC_Os02g44060	Chr2	26592439	26595683	MSU_osa1r7	2	chr02_26593324_26593839, chr02_26593307_26593852	2	leaf-1, leaf-2
LOC_Os02g44106	Chr2	26638624	26639988	MSU_osa1r7	2	chr02_26638653_26638917, chr02_26638825_26639012	1	leaf-2
LOC_Os02g44120	Chr2	26668796	26671144	MSU_osa1r7	2	chr02_26668862_26669203, chr02_26668878_26669178	1	leaf-2
LOC_Os02g45250	Chr2	27487865	27494914	MSU_osa1r7	2	chr02_27494044_27494422, chr02_27494093_27494392	1	leaf-1
LOC_Os02g45370	Chr2	27577554	27583845	MSU_osa1r7	2	chr02_27579617_27579793, chr02_27582058_27582557	2	leaf-1, leaf-2
LOC_Os02g45480	Chr2	27662418	27667356	MSU_osa1r7	2	chr02_27662698_27663131, chr02_27662738_27663046	1	leaf-1
LOC_Os02g45520	Chr2	27696287	27702193	MSU_osa1r7	2	chr02_27696285_27696760, chr02_27696383_27696959	1	leaf-1
LOC_Os02g45530	Chr2	27702873	27705305	MSU_osa1r7	2	chr02_27702790_27703294, chr02_27703718_27703976	1	leaf-1
LOC_Os02g45540	Chr2	27709065	27713159	MSU_osa1r7	2	chr02_27710352_27711018, chr02_27710401_27710981	1	leaf-1
LOC_Os02g45760	Chr2	27853853	27856163	MSU_osa1r7	2	chr02_27855607_27855747, chr02_27855591_27855765	2	leaf-1, leaf-2
LOC_Os02g46110	Chr2	28105371	28106913	MSU_osa1r7	2	chr02_28106261_28107105, chr02_28106445_28106723	1	leaf-1
LOC_Os02g46140	Chr2	28122304	28124165	MSU_osa1r7	2	chr02_28122267_28122674, chr02_28122345_28122644	1	leaf-2
LOC_Os02g46530	Chr2	28368598	28369104	MSU_osa1r7	2	chr02_28368407_28368803, chr02_28368397_28368810	2	leaf-1, leaf-2
LOC_Os02g46580	Chr2	28401385	28406586	MSU_osa1r7	2	chr02_28402752_28403191, chr02_28402778_28403174	1	leaf-1
LOC_Os02g46610	Chr2	28435057	28436702	MSU_osa1r7	2	chr02_28435511_28435911, chr02_28435576_28435870	1	leaf-2
LOC_Os02g46680	Chr2	28487549	28498680	MSU_osa1r7	2	chr02_28489763_28490247, chr02_28497532_28497904	1	leaf-2
LOC_Os02g47360	Chr2	28917800	28920757	MSU_osa1r7	2	chr02_28917882_28918069, chr02_28917717_28918155	2	leaf-1, 1wRoot-1
LOC_Os02g47390	Chr2	28928706	28932010	MSU_osa1r7	2	chr02_28928402_28929318, chr02_28930745_28931046	1	leaf-1
LOC_Os02g47630	Chr2	29106067	29107050	MSU_osa1r7	2	chr02_29106247_29106510, chr02_29106263_29106502	1	leaf-1
LOC_Os02g48170	Chr2	29481466	29482600	MSU_osa1r7	2	chr02_29481176_29481763, chr02_29482419_29482724	2	leaf-1, leaf-2
LOC_Os02g48420	Chr2	29649128	29654024	MSU_osa1r7	2	chr02_29651570_29652207, chr02_29653304_29653670	2	leaf-1, 1wRoot-2
LOC_Os02g48830	Chr2	29877249	29881458	MSU_osa1r7	2	chr02_29877237_29877504, chr02_29877230_29877489	2	leaf-1, leaf-2
LOC_Os02g49850	Chr2	30467542	30468464	MSU_osa1r7	2	chr02_30467310_30467819, chr02_30467443_30467737	1	leaf-2
LOC_Os02g49880	Chr2	30472788	30475773	MSU_osa1r7	2	chr02_30474488_30475096, chr02_30474454_30474778	2	leaf-1, leaf-2
LOC_Os02g49900	Chr2	30485090	30491215	MSU_osa1r7	2	chr02_30489645_30490010, chr02_30490767_30490981	1	leaf-2
LOC_Os02g50090	Chr2	30588152	30591268	MSU_osa1r7	2	chr02_30588840_30589292, chr02_30588771_30589299	2	leaf-1, leaf-2
LOC_Os02g50220	Chr2	30661316	30664353	MSU_osa1r7	2	chr02_30662599_30663283, chr02_30662633_30663258	1	leaf-1
LOC_Os02g50280	Chr2	30698990	30701615	MSU_osa1r7	2	chr02_30698969_30699776, chr02_30699411_30699826	1	leaf-2
LOC_Os02g50930	Chr2	31141081	31142664	MSU_osa1r7	2	chr02_31141171_31141415, chr02_31141160_31141438	2	leaf-1, leaf-2
LOC_Os02g51050	Chr2	31226561	31227356	MSU_osa1r7	2	chr02_31226595_31227279, chr02_31226745_31227032	1	leaf-1
LOC_Os02g51280	Chr2	31396707	31399105	MSU_osa1r7	2	chr02_31397577_31397929, chr02_31397597_31397786	1	leaf-1
LOC_Os02g51520	Chr2	31552522	31558675	MSU_osa1r7	2	chr02_31555274_31556138, chr02_31554416_31554712	2	leaf-1, leaf-2
LOC_Os02g51540	Chr2	31564796	31571963	MSU_osa1r7	2	chr02_31570299_31570622, chr02_31570407_31570665	1	leaf-1
LOC_Os02g51730	Chr2	31686180	31690284	MSU_osa1r7	2	chr02_31687524_31687935, chr02_31687526_31687911	1	leaf-2
LOC_Os02g52210	Chr2	31967796	31970036	MSU_osa1r7	2	chr02_31968359_31968575, chr02_31968366_31968992	1	leaf-2
LOC_Os02g52700	Chr2	32243146	32245056	MSU_osa1r7	2	chr02_32244287_32244722, chr02_32244417_32244722	1	leaf-2
LOC_Os02g52790	Chr2	32282674	32283276	MSU_osa1r7	2	chr02_32282635_32282765, chr02_32282709_32283084	2	leaf-1, leaf-2
LOC_Os02g54010	Chr2	33078224	33083556	MSU_osa1r7	2	chr02_33079077_33079327, chr02_33078054_33078577	2	leaf-1, stem-2
LOC_Os02g54230	Chr2	33246115	33247023	MSU_osa1r7	2	chr02_33246563_33247128, chr02_33246726_33246932	2	leaf-1, leaf-2
LOC_Os02g54590	Chr2	33434089	33439214	MSU_osa1r7	2	chr02_33434984_33435169, chr02_33437437_33438767	2	leaf-2, sheath-1
LOC_Os02g56060	Chr2	34312706	34318668	MSU_osa1r7	2	chr02_34315482_34316458, chr02_34317686_34318133	1	leaf-2
LOC_Os02g56640	Chr2	34726609	34730046	MSU_osa1r7	2	chr02_34726859_34728214, chr02_34727249_34727828	1	leaf-1
LOC_Os02g58040	Chr2	35534139	35536130	MSU_osa1r7	2	chr02_35534496_35535584, chr02_35534759_35535360	1	leaf-1
LOC_Os02g58150	Chr2	35584961	35589249	MSU_osa1r7	2	chr02_35587580_35588027, chr02_35588162_35588380	1	leaf-1
LOC_Os03g01040	Chr3	32629	35891	MSU_osa1r7	2	chr03_35342_36149, chr03_33153_33693	2	leaf-1, leaf-2
LOC_Os03g01170	Chr3	115789	119092	MSU_osa1r7	2	chr03_117257_117916, chr03_117312_117947	1	leaf-1
LOC_Os03g01390	Chr3	284933	286798	MSU_osa1r7	2	chr03_285460_285721, chr03_285270_285882	2	leaf-1, leaf-2
LOC_Os03g02460	Chr3	884559	887005	MSU_osa1r7	2	chr03_885765_886207, chr03_885852_886221	2	leaf-1, leaf-2
LOC_Os03g02750	Chr3	1033961	1036671	MSU_osa1r7	2	chr03_1036226_1036672, chr03_1036254_1036671	2	leaf-1, leaf-2
LOC_Os03g03430	Chr3	1476335	1483361	MSU_osa1r7	2	chr03_1476389_1476696, chr03_1476463_1476780	2	leaf-1, leaf-2
LOC_Os03g03949	Chr3	1804460	1813294	MSU_osa1r7	2	chr03_1804165_1804821, chr03_1804194_1804803	1	leaf-1
LOC_Os03g04300	Chr3	1970296	1979567	MSU_osa1r7	2	chr03_1979017_1979413, chr03_1979033_1979456	2	leaf-1, leaf-2
LOC_Os03g04890	Chr3	2336786	2341656	MSU_osa1r7	2	chr03_2337306_2338003, chr03_2337326_2337981	1	leaf-1
LOC_Os03g04950	Chr3	2387587	2390171	MSU_osa1r7	2	chr03_2389059_2389234, chr03_2389539_2389837	1	leaf-2
LOC_Os03g05270	Chr3	2548617	2552717	MSU_osa1r7	2	chr03_2548475_2548834, chr03_2548553_2548899	1	leaf-1
LOC_Os03g06040	Chr3	3021246	3022567	MSU_osa1r7	2	chr03_3021368_3021722, chr03_3022175_3022495	1	leaf-2
LOC_Os03g06680	Chr3	3379732	3381772	MSU_osa1r7	2	chr03_3380480_3381170, chr03_3380523_3380932	1	leaf-1
LOC_Os03g07780	Chr3	3951595	3954818	MSU_osa1r7	2	chr03_3953251_3953674, chr03_3954230_3954817	2	leaf-1, leaf-2
LOC_Os03g07950	Chr3	4066159	4067080	MSU_osa1r7	2	chr03_4066359_4066828, chr03_4066413_4066763	1	leaf-1
LOC_Os03g08100	Chr3	4133458	4136490	MSU_osa1r7	2	chr03_4136062_4136395, chr03_4136092_4136362	1	leaf-1
LOC_Os03g10100	Chr3	5112102	5114453	MSU_osa1r7	2	chr03_5112490_5112773, chr03_5112572_5112699	1	leaf-2
LOC_Os03g10250	Chr3	5218132	5219771	MSU_osa1r7	2	chr03_5219142_5219821, chr03_5218858_5219794	2	leaf-1, sheath-1
LOC_Os03g11980	Chr3	6280174	6282712	MSU_osa1r7	2	chr03_6282467_6282834, chr03_6282477_6282834	1	leaf-1
LOC_Os03g12180	Chr3	6392811	6395478	MSU_osa1r7	2	chr03_6394496_6395079, chr03_6394829_6395246	2	leaf-1, leaf-2
LOC_Os03g12320	Chr3	6493908	6498974	MSU_osa1r7	2	chr03_6494030_6494412, chr03_6494046_6494392	1	leaf-1
LOC_Os03g12470	Chr3	6589671	6594037	MSU_osa1r7	2	chr03_6592555_6592961, chr03_6593294_6593577	1	leaf-2
LOC_Os03g13000	Chr3	7022844	7026175	MSU_osa1r7	2	chr03_7024260_7024653, chr03_7024270_7024641	1	leaf-1
LOC_Os03g13400	Chr3	7237162	7241445	MSU_osa1r7	2	chr03_7240865_7241358, chr03_7237549_7237851	2	leaf-1, panicle-1
LOC_Os03g13910	Chr3	7542011	7545146	MSU_osa1r7	2	chr03_7543679_7544484, chr03_7544799_7545035	2	leaf-1, leaf-2
LOC_Os03g14770	Chr3	8027673	8030681	MSU_osa1r7	2	chr03_8027462_8028340, chr03_8029924_8030159	2	leaf-1, 1wRoot-1
LOC_Os03g15230	Chr3	8329114	8331769	MSU_osa1r7	2	chr03_8331004_8331575, chr03_8331163_8331531	1	leaf-1
LOC_Os03g15250	Chr3	8339941	8344641	MSU_osa1r7	2	chr03_8340034_8340505, chr03_8343891_8344130	2	leaf-1, leaf-2
LOC_Os03g15520	Chr3	8521356	8527511	MSU_osa1r7	2	chr03_8524094_8524380, chr03_8526414_8526812	1	leaf-1
LOC_Os03g15560	Chr3	8568445	8572063	MSU_osa1r7	2	chr03_8571536_8571689, chr03_8568581_8568940	2	leaf-2, sheath-2
LOC_Os03g15710	Chr3	8664064	8666146	MSU_osa1r7	2	chr03_8664918_8665706, chr03_8664944_8665831	1	leaf-1
LOC_Os03g16060	Chr3	8851332	8854444	MSU_osa1r7	2	chr03_8851686_8852123, chr03_8851699_8852109	1	leaf-1
LOC_Os03g16500	Chr3	9096263	9098434	MSU_osa1r7	2	chr03_9096885_9097135, chr03_9096888_9097127	1	leaf-1
LOC_Os03g16610	Chr3	9167558	9170334	MSU_osa1r7	2	chr03_9167987_9168188, chr03_9168469_9168612	1	leaf-2
LOC_Os03g16860	Chr3	9370159	9373083	MSU_osa1r7	2	chr03_9371502_9372038, chr03_9371731_9372153	2	leaf-1, leaf-2
LOC_Os03g17120	Chr3	9506731	9510937	MSU_osa1r7	2	chr03_9510557_9510852, chr03_9510571_9510810	2	leaf-1, leaf-2
LOC_Os03g17610	Chr3	9797352	9799915	MSU_osa1r7	2	chr03_9797940_9798271, chr03_9797949_9798191	1	leaf-1
LOC_Os03g17710	Chr3	9852711	9856043	MSU_osa1r7	2	chr03_9852727_9853168, chr03_9852827_9853160	1	leaf-1
LOC_Os03g19180	Chr3	10750143	10751086	MSU_osa1r7	2	chr03_10750292_10750432, chr03_10750573_10751021	1	leaf-2
LOC_Os03g20440	Chr3	11568383	11569520	MSU_osa1r7	2	chr03_11568614_11569049, chr03_11568650_11568942	1	leaf-2
LOC_Os03g21050	Chr3	11962513	11968783	MSU_osa1r7	2	chr03_11963618_11964241, chr03_11963784_11964127	1	leaf-1
LOC_Os03g21180	Chr3	12080959	12087111	MSU_osa1r7	2	chr03_12083822_12084723, chr03_12081497_12082252	2	leaf-1, leaf-2
LOC_Os03g21370	Chr3	12219824	12223237	MSU_osa1r7	2	chr03_12219818_12220263, chr03_12219909_12220273	1	leaf-2
LOC_Os03g23250	Chr3	13451474	13458137	MSU_osa1r7	2	chr03_13457204_13457493, chr03_13457257_13457464	1	leaf-1
LOC_Os03g23990	Chr3	13615039	13617592	MSU_osa1r7	2	chr03_13616270_13616551, chr03_13616076_13616712	2	leaf-1, leaf-2
LOC_Os03g24010	Chr3	13620491	13623389	MSU_osa1r7	2	chr03_13620422_13621054, chr03_13622141_13622371	2	leaf-1, stem-1
LOC_Os03g24430	Chr3	13915989	13917506	MSU_osa1r7	2	chr03_13915858_13916220, chr03_13915864_13916231	1	leaf-2
LOC_Os03g24780	Chr3	14123293	14126122	MSU_osa1r7	2	chr03_14125751_14126412, chr03_14123353_14123540	2	leaf-1, leaf-2
LOC_Os03g26450	Chr3	15115090	15118345	MSU_osa1r7	2	chr03_15115365_15115583, chr03_15115169_15115656	2	leaf-1, leaf-2
LOC_Os03g26940	Chr3	15404319	15408286	MSU_osa1r7	2	chr03_15407716_15408278, chr03_15407929_15408605	1	leaf-1
LOC_Os03g27270	Chr3	15626542	15627204	MSU_osa1r7	2	chr03_15626551_15627053, chr03_15626581_15626893	2	leaf-1, 1wRoot-2
LOC_Os03g27590	Chr3	15823663	15829107	MSU_osa1r7	2	chr03_15827893_15828249, chr03_15827974_15828281	1	leaf-1
LOC_Os03g27750	Chr3	15905585	15906864	MSU_osa1r7	2	chr03_15906189_15906431, chr03_15906181_15906438	2	leaf-1, panicle-1
LOC_Os03g28010	Chr3	16093271	16103200	MSU_osa1r7	2	chr03_16096866_16097008, chr03_16097351_16097643	1	leaf-2
LOC_Os03g28350	Chr3	16331275	16332075	MSU_osa1r7	2	chr03_16331397_16331728, chr03_16331407_16331659	1	leaf-1
LOC_Os03g29100	Chr3	16523122	16526583	MSU_osa1r7	2	chr03_16524043_16524607, chr03_16526027_16526581	1	leaf-1
LOC_Os03g29970	Chr3	17085388	17087382	MSU_osa1r7	2	chr03_17085263_17085580, chr03_17085814_17085963	1	leaf-1
LOC_Os03g29980	Chr3	17092120	17096270	MSU_osa1r7	2	chr03_17095621_17095952, chr03_17095085_17095263	2	leaf-1, leaf-2
LOC_Os03g30100	Chr3	17178916	17181431	MSU_osa1r7	2	chr03_17179977_17180119, chr03_17179911_17180189	2	leaf-1, sheath-2
LOC_Os03g30110	Chr3	17181659	17188267	MSU_osa1r7	2	chr03_17182558_17182832, chr03_17185734_17186130	1	leaf-1
LOC_Os03g30230	Chr3	17253538	17254101	MSU_osa1r7	2	chr03_17253413_17253758, chr03_17253431_17253711	1	leaf-2
LOC_Os03g30370	Chr3	17318941	17322175	MSU_osa1r7	2	chr03_17320586_17321033, chr03_17319739_17319963	2	leaf-2, sheath-2
LOC_Os03g30460	Chr3	17376481	17386885	MSU_osa1r7	2	chr03_17376789_17377080, chr03_17376796_17377074	1	leaf-1
LOC_Os03g30990	Chr3	17648649	17654513	MSU_osa1r7	2	chr03_17650925_17652163, chr03_17653796_17654397	1	leaf-1
LOC_Os03g31000	Chr3	17660012	17667505	MSU_osa1r7	2	chr03_17665735_17666486, chr03_17665914_17666385	1	leaf-2
LOC_Os03g31650	Chr3	18070674	18075722	MSU_osa1r7	2	chr03_18073370_18073764, chr03_18074652_18075053	1	leaf-2
LOC_Os03g31910	Chr3	18249454	18254013	MSU_osa1r7	2	chr03_18253081_18254240, chr03_18249076_18254271	1	leaf-1
LOC_Os03g32850	Chr3	18790906	18795006	MSU_osa1r7	2	chr03_18791096_18791393, chr03_18791111_18791383	1	leaf-1
LOC_Os03g33000	Chr3	18864113	18866376	MSU_osa1r7	2	chr03_18865171_18865361, chr03_18865185_18865572	1	leaf-2
LOC_Os03g33190	Chr3	18986764	18989418	MSU_osa1r7	2	chr03_18986663_18986920, chr03_18987236_18987783	1	leaf-2
LOC_Os03g33220	Chr3	18994146	18996828	MSU_osa1r7	2	chr03_18994661_18995225, chr03_18995969_18996567	1	leaf-1
LOC_Os03g33240	Chr3	19017376	19020143	MSU_osa1r7	2	chr03_19017412_19017706, chr03_19018093_19018482	1	leaf-2
LOC_Os03g33460	Chr3	19114158	19117140	MSU_osa1r7	2	chr03_19114683_19115750, chr03_19114747_19115226	1	leaf-2
LOC_Os03g33530	Chr3	19152530	19160624	MSU_osa1r7	2	chr03_19156969_19157299, chr03_19156970_19157282	1	leaf-1
LOC_Os03g33760	Chr3	19298845	19304398	MSU_osa1r7	2	chr03_19300353_19300575, chr03_19301209_19301335	1	leaf-2
LOC_Os03g34102	Chr3	19432256	19434169	MSU_osa1r7	2	chr03_19432748_19433211, chr03_19433686_19434066	1	leaf-1
LOC_Os03g34240	Chr3	19495830	19498670	MSU_osa1r7	2	chr03_19495441_19496905, chr03_19496977_19497350	2	leaf-1, leaf-2
LOC_Os03g35788	Chr3	19833735	19843463	MSU_osa1r7	2	chr03_19839198_19839715, chr03_19833635_19834038	2	leaf-1, leaf-2
LOC_Os03g36239	Chr3	20096461	20109013	MSU_osa1r7	2	chr03_20104014_20105351, chr03_20104466_20104707	1	leaf-1
LOC_Os03g36310	Chr3	20138056	20141586	MSU_osa1r7	2	chr03_20140030_20140511, chr03_20141106_20141398	1	leaf-1
LOC_Os03g36660	Chr3	20332619	20337479	MSU_osa1r7	2	chr03_20335847_20336388, chr03_20335382_20335930	2	leaf-2, sheath-1
LOC_Os03g37900	Chr3	21050297	21050710	MSU_osa1r7	2	chr03_21050187_21050969, chr03_21050232_21050933	1	leaf-1
LOC_Os03g37930	Chr3	21060413	21064968	MSU_osa1r7	2	chr03_21064395_21064711, chr03_21064419_21064688	1	leaf-2
LOC_Os03g38510	Chr3	21376503	21377386	MSU_osa1r7	2	chr03_21376486_21377892, chr03_21376784_21377266	2	leaf-1, sheath-1
LOC_Os03g39520	Chr3	21950474	21953062	MSU_osa1r7	2	chr03_21950701_21951101, chr03_21951351_21951669	1	leaf-1
LOC_Os03g39590	Chr3	21979178	21983610	MSU_osa1r7	2	chr03_21981676_21982328, chr03_21982542_21983035	1	leaf-2
LOC_Os03g39620	Chr3	22008351	22009220	MSU_osa1r7	2	chr03_22008348_22009034, chr03_22008241_22008592	2	leaf-1, leaf-2
LOC_Os03g40080	Chr3	22262511	22267163	MSU_osa1r7	2	chr03_22266722_22267372, chr03_22266822_22267273	1	leaf-1
LOC_Os03g41060	Chr3	22816933	22817775	MSU_osa1r7	2	chr03_22817585_22817904, chr03_22817599_22817932	2	leaf-1, leaf-2
LOC_Os03g41480	Chr3	23077832	23080251	MSU_osa1r7	2	chr03_23078700_23079064, chr03_23078711_23079054	1	leaf-1
LOC_Os03g42110	Chr3	23438157	23442337	MSU_osa1r7	2	chr03_23441971_23442252, chr03_23441974_23442236	1	leaf-1
LOC_Os03g42840	Chr3	23888729	23895481	MSU_osa1r7	2	chr03_23891081_23892012, chr03_23891294_23891706	1	leaf-1
LOC_Os03g43130	Chr3	24055470	24058548	MSU_osa1r7	2	chr03_24058159_24058498, chr03_24058155_24058437	2	leaf-1, leaf-2
LOC_Os03g43350	Chr3	24168644	24171622	MSU_osa1r7	2	chr03_24171043_24171849, chr03_24171168_24171724	1	leaf-1
LOC_Os03g44159	Chr3	24822798	24823958	MSU_osa1r7	2	chr03_24822875_24823351, chr03_24823034_24823505	1	leaf-1
LOC_Os03g44270	Chr3	24883794	24886684	MSU_osa1r7	2	chr03_24884157_24885076, chr03_24884158_24885077	1	leaf-1
LOC_Os03g44370	Chr3	24942025	24948616	MSU_osa1r7	2	chr03_24946383_24946656, chr03_24946385_24946660	1	leaf-2
LOC_Os03g44540	Chr3	25069060	25074703	MSU_osa1r7	2	chr03_25070678_25070939, chr03_25073429_25073774	1	leaf-2
LOC_Os03g45570	Chr3	25719377	25722264	MSU_osa1r7	2	chr03_25721531_25721816, chr03_25721532_25721796	1	leaf-1
LOC_Os03g45670	Chr3	25770305	25774827	MSU_osa1r7	2	chr03_25773789_25774288, chr03_25773674_25774164	2	leaf-1, leaf-2
LOC_Os03g45930	Chr3	25960079	25961643	MSU_osa1r7	2	chr03_25960634_25961208, chr03_25960654_25960810	1	leaf-2
LOC_Os03g46052	Chr3	26029239	26029853	MSU_osa1r7	2	chr03_26029174_26029976, chr03_26029350_26029925	1	leaf-1
LOC_Os03g46640	Chr3	26396243	26397459	MSU_osa1r7	2	chr03_26396595_26396881, chr03_26396622_26396761	1	leaf-1
LOC_Os03g47470	Chr3	26830503	26832107	MSU_osa1r7	2	chr03_26831332_26831508, chr03_26831655_26831868	1	leaf-1
LOC_Os03g47830	Chr3	27165389	27177930	MSU_osa1r7	2	chr03_27177484_27177584, chr03_27171820_27172333	2	leaf-1, leaf-2
LOC_Os03g49160	Chr3	28003436	28004332	MSU_osa1r7	2	chr03_28003498_28004339, chr03_28003892_28004324	2	leaf-1, leaf-2
LOC_Os03g50180	Chr3	28617872	28624050	MSU_osa1r7	2	chr03_28620000_28620224, chr03_28620056_28620318	1	leaf-2
LOC_Os03g50530	Chr3	28852103	28854599	MSU_osa1r7	2	chr03_28853622_28853957, chr03_28853340_28853649	2	leaf-1, stem-2
LOC_Os03g51060	Chr3	29191129	29191660	MSU_osa1r7	2	chr03_29191149_29191736, chr03_29191212_29191597	2	leaf-1, leaf-2
LOC_Os03g51270	Chr3	29328821	29336560	MSU_osa1r7	2	chr03_29333069_29333630, chr03_29333101_29333595	1	leaf-1
LOC_Os03g51360	Chr3	29390214	29393259	MSU_osa1r7	2	chr03_29391939_29392636, chr03_29391262_29391743	2	leaf-2, stem-1
LOC_Os03g51510	Chr3	29462922	29465818	MSU_osa1r7	2	chr03_29462780_29463185, chr03_29462853_29463105	1	leaf-1
LOC_Os03g52630	Chr3	30181636	30185153	MSU_osa1r7	2	chr03_30184360_30185169, chr03_30184780_30185083	1	leaf-1
LOC_Os03g54084	Chr3	31004724	31009782	MSU_osa1r7	2	chr03_31005820_31006240, chr03_31005018_31005475	2	leaf-2, stem-1
LOC_Os03g54840	Chr3	31173386	31174892	MSU_osa1r7	2	chr03_31173237_31174146, chr03_31173393_31173987	2	leaf-1, leaf-2
LOC_Os03g54960	Chr3	31239967	31245735	MSU_osa1r7	2	chr03_31245487_31245664, chr03_31240291_31240765	2	leaf-1, leaf-2
LOC_Os03g55164	Chr3	31391390	31399050	MSU_osa1r7	2	chr03_31397301_31398165, chr03_31398624_31398726	1	leaf-1
LOC_Os03g55220	Chr3	31422049	31426851	MSU_osa1r7	2	chr03_31425556_31426003, chr03_31425574_31425978	1	leaf-1
LOC_Os03g56520	Chr3	32200590	32201281	MSU_osa1r7	2	chr03_32200704_32201114, chr03_32200719_32201095	1	leaf-1
LOC_Os03g56560	Chr3	32220385	32223313	MSU_osa1r7	2	chr03_32220865_32221105, chr03_32220875_32221116	1	leaf-2
LOC_Os03g56600	Chr3	32242543	32243175	MSU_osa1r7	2	chr03_32242327_32242765, chr03_32242583_32242740	1	leaf-2
LOC_Os03g56910	Chr3	32411206	32415134	MSU_osa1r7	2	chr03_32411585_32412145, chr03_32411840_32412161	1	leaf-1
LOC_Os03g57050	Chr3	32523629	32525279	MSU_osa1r7	2	chr03_32524242_32524398, chr03_32524336_32524678	1	leaf-1
LOC_Os03g57480	Chr3	32766960	32773050	MSU_osa1r7	2	chr03_32771968_32772580, chr03_32767563_32768365	2	leaf-2, sheath-1
LOC_Os03g57830	Chr3	32948214	32950895	MSU_osa1r7	2	chr03_32949923_32951014, chr03_32949944_32950993	1	leaf-1
LOC_Os03g58060	Chr3	33049333	33060421	MSU_osa1r7	2	chr03_33059312_33059659, chr03_33059284_33059622	2	leaf-1, leaf-2
LOC_Os03g58070	Chr3	33061357	33065192	MSU_osa1r7	2	chr03_33061308_33062002, chr03_33061320_33062035	1	leaf-1
LOC_Os03g58420	Chr3	33286651	33288563	MSU_osa1r7	2	chr03_33287068_33287231, chr03_33287153_33287475	1	leaf-1
LOC_Os03g58940	Chr3	33563702	33566773	MSU_osa1r7	2	chr03_33565438_33565768, chr03_33566037_33566239	1	leaf-2
LOC_Os03g60279	Chr3	34283942	34287968	MSU_osa1r7	2	chr03_34287143_34288740, chr03_34284011_34284207	2	leaf-1, leaf-2
LOC_Os03g60380	Chr3	34340287	34343760	MSU_osa1r7	2	chr03_34341207_34341367, chr03_34340699_34340945	1	leaf-2
LOC_Os03g60390	Chr3	34342899	34346745	MSU_osa1r7	2	chr03_34346364_34346923, chr03_34346386_34346821	2	leaf-1, leaf-2
LOC_Os03g61270	Chr3	34792025	34793869	MSU_osa1r7	2	chr03_34792445_34793320, chr03_34793179_34793322	2	leaf-1, leaf-2
LOC_Os03g61380	Chr3	34836427	34837413	MSU_osa1r7	2	chr03_34836487_34836673, chr03_34836361_34836729	2	leaf-2, stem-2
LOC_Os03g61390	Chr3	34840897	34843199	MSU_osa1r7	2	chr03_34840768_34841401, chr03_34842789_34843038	2	leaf-1, sheath-2
LOC_Os03g61980	Chr3	35131484	35134664	MSU_osa1r7	2	chr03_35131853_35132358, chr03_35132123_35132462	1	leaf-1
LOC_Os03g62580	Chr3	35424469	35428153	MSU_osa1r7	2	chr03_35426026_35426275, chr03_35426029_35426272	1	leaf-1
LOC_Os03g63700	Chr3	35973550	35974651	MSU_osa1r7	2	chr03_35973204_35974039, chr03_35973228_35973950	1	leaf-1
LOC_Os03g63790	Chr3	36018755	36024910	MSU_osa1r7	2	chr03_36018984_36020045, chr03_36023266_36023918	2	leaf-1, leaf-2
LOC_Os03g63820	Chr3	36051532	36054551	MSU_osa1r7	2	chr03_36053135_36054194, chr03_36053595_36054107	1	leaf-1
LOC_Os03g64350	Chr3	36376402	36381544	MSU_osa1r7	2	chr03_36378058_36378330, chr03_36377994_36378411	2	leaf-1, panicle-2
LOC_Os04g02710	Chr4	1033722	1039877	MSU_osa1r7	2	chr04_1038370_1038840, chr04_1038423_1038804	2	leaf-2, stem-1
LOC_Os04g02754	Chr4	1054609	1070954	MSU_osa1r7	2	chr04_1054971_1055252, chr04_1063652_1064393	2	leaf-1, leaf-2
LOC_Os04g03150	Chr4	1314682	1317962	MSU_osa1r7	2	chr04_1314792_1315509, chr04_1315737_1315946	2	leaf-2, 1wRoot-2
LOC_Os04g03560	Chr4	1552801	1558941	MSU_osa1r7	2	chr04_1553121_1553602, chr04_1556802_1557109	2	leaf-1, leaf-2
LOC_Os04g04060	Chr4	1873883	1877012	MSU_osa1r7	2	chr04_1874685_1875230, chr04_1874762_1875204	2	leaf-1, leaf-2
LOC_Os04g04300	Chr4	2016578	2017732	MSU_osa1r7	2	chr04_2016190_2017046, chr04_2016262_2016975	1	leaf-1
LOC_Os04g04730	Chr4	2273427	2276041	MSU_osa1r7	2	chr04_2273272_2274026, chr04_2275609_2275831	2	leaf-1, 1wRoot-2
LOC_Os04g05130	Chr4	2546167	2547136	MSU_osa1r7	2	chr04_2546518_2547802, chr04_2546519_2547801	1	leaf-1
LOC_Os04g05810	Chr4	2984483	2985224	MSU_osa1r7	2	chr04_2984986_2985252, chr04_2984991_2985207	1	leaf-1
LOC_Os04g07000	Chr4	3741495	3743579	MSU_osa1r7	2	chr04_3742338_3743048, chr04_3742772_3742961	2	leaf-1, leaf-2
LOC_Os04g07260	Chr4	3853320	3857891	MSU_osa1r7	2	chr04_3854811_3855360, chr04_3854831_3855356	1	leaf-2
LOC_Os04g07780	Chr4	4151192	4152704	MSU_osa1r7	2	chr04_4151134_4151394, chr04_4151187_4151395	1	leaf-1
LOC_Os04g09680	Chr4	5194002	5194949	MSU_osa1r7	2	chr04_5194357_5194654, chr04_5194517_5194776	2	leaf-1, leaf-2
LOC_Os04g09840	Chr4	5281227	5287382	MSU_osa1r7	2	chr04_5281370_5282053, chr04_5286336_5286931	2	leaf-2, panicle-1
LOC_Os04g09930	Chr4	5338762	5343081	MSU_osa1r7	2	chr04_5340045_5340352, chr04_5341052_5342050	1	leaf-2
LOC_Os04g10150	Chr4	5483441	5484258	MSU_osa1r7	2	chr04_5483586_5484427, chr04_5483612_5484399	1	leaf-1
LOC_Os04g10700	Chr4	5817233	5821419	MSU_osa1r7	2	chr04_5819327_5819431, chr04_5819305_5819586	2	leaf-2, 1wRoot-2
LOC_Os04g11490	Chr4	6284134	6285338	MSU_osa1r7	2	chr04_6284318_6284462, chr04_6284595_6284789	1	leaf-2
LOC_Os04g11610	Chr4	6352798	6355583	MSU_osa1r7	2	chr04_6352859_6353085, chr04_6353835_6354395	1	leaf-1
LOC_Os04g11620	Chr4	6356915	6363396	MSU_osa1r7	2	chr04_6357081_6357298, chr04_6359871_6360241	1	leaf-2
LOC_Os04g11720	Chr4	6420539	6423446	MSU_osa1r7	2	chr04_6422742_6423228, chr04_6422931_6423221	1	leaf-1
LOC_Os04g12030	Chr4	6602679	6605938	MSU_osa1r7	2	chr04_6603608_6604018, chr04_6602709_6603118	1	leaf-2
LOC_Os04g12420	Chr4	6858333	6863676	MSU_osa1r7	2	chr04_6862425_6862701, chr04_6862428_6864350	1	leaf-1
LOC_Os04g12639	Chr4	6996863	7005632	MSU_osa1r7	2	chr04_6999434_7000392, chr04_6999459_7000368	1	leaf-1
LOC_Os04g12830	Chr4	7084934	7088113	MSU_osa1r7	2	chr04_7085094_7085413, chr04_7085111_7085542	1	leaf-2
LOC_Os04g13110	Chr4	7231602	7237778	MSU_osa1r7	2	chr04_7231753_7232180, chr04_7235024_7235449	2	leaf-1, sheath-2
LOC_Os04g13320	Chr4	7400662	7405111	MSU_osa1r7	2	chr04_7401706_7402171, chr04_7401826_7402131	2	leaf-1, leaf-2
LOC_Os04g13364	Chr4	7426776	7439155	MSU_osa1r7	2	chr04_7426975_7427322, chr04_7433605_7433881	1	leaf-2
LOC_Os04g13650	Chr4	7623992	7626973	MSU_osa1r7	2	chr04_7625786_7626322, chr04_7626484_7626716	1	leaf-2
LOC_Os04g14140	Chr4	7907235	7908375	MSU_osa1r7	2	chr04_7907628_7907904, chr04_7907479_7907687	2	leaf-1, 1wRoot-1
LOC_Os04g14510	Chr4	8117434	8126311	MSU_osa1r7	2	chr04_8125677_8126042, chr04_8125762_8126269	1	leaf-1
LOC_Os04g14770	Chr4	8286664	8292676	MSU_osa1r7	2	chr04_8286919_8287693, chr04_8287563_8288277	1	leaf-1
LOC_Os04g14780	Chr4	8293686	8295893	MSU_osa1r7	2	chr04_8294560_8295380, chr04_8294856_8295399	2	leaf-1, leaf-2
LOC_Os04g14930	Chr4	8395760	8397763	MSU_osa1r7	2	chr04_8397194_8397338, chr04_8397192_8397352	2	leaf-2, 1wRoot-2
LOC_Os04g14950	Chr4	8402752	8405700	MSU_osa1r7	2	chr04_8403223_8404282, chr04_8403713_8404283	1	leaf-2
LOC_Os04g15850	Chr4	8601314	8604849	MSU_osa1r7	2	chr04_8603450_8603594, chr04_8603389_8603602	2	leaf-1, leaf-2
LOC_Os04g17010	Chr4	9307717	9313264	MSU_osa1r7	2	chr04_9312440_9312929, chr04_9312528_9312872	1	leaf-1
LOC_Os04g17140	Chr4	9397834	9400335	MSU_osa1r7	2	chr04_9398297_9399037, chr04_9397763_9398196	2	leaf-1, leaf-2
LOC_Os04g17440	Chr4	9538571	9544726	MSU_osa1r7	2	chr04_9539806_9540239, chr04_9541017_9541941	1	leaf-1
LOC_Os04g17980	Chr4	9884250	9886856	MSU_osa1r7	2	chr04_9884417_9884643, chr04_9884403_9884655	2	GE-2, leaf-1
LOC_Os04g18410	Chr4	10165934	10172089	MSU_osa1r7	2	chr04_10166303_10167372, chr04_10169900_10170314	2	leaf-1, leaf-2
LOC_Os04g18420	Chr4	10173460	10176020	MSU_osa1r7	2	chr04_10174315_10174883, chr04_10174362_10174822	2	leaf-1, leaf-2
LOC_Os04g19500	Chr4	10860179	10861852	MSU_osa1r7	2	chr04_10860818_10861460, chr04_10861343_10861735	1	leaf-2
LOC_Os04g19720	Chr4	11014694	11020848	MSU_osa1r7	2	chr04_11015240_11016119, chr04_11018908_11019663	1	leaf-1
LOC_Os04g19790	Chr4	11054344	11054893	MSU_osa1r7	2	chr04_11054293_11055096, chr04_11054314_11055043	1	leaf-1
LOC_Os04g20054	Chr4	11170812	11175257	MSU_osa1r7	2	chr04_11171118_11171617, chr04_11174251_11175191	1	leaf-1
LOC_Os04g20290	Chr4	11346906	11349349	MSU_osa1r7	2	chr04_11347190_11348085, chr04_11347207_11348066	1	leaf-1
LOC_Os04g20350	Chr4	11385539	11390977	MSU_osa1r7	2	chr04_11385864_11386464, chr04_11389895_11390248	2	leaf-2, sheath-1
LOC_Os04g20430	Chr4	11432919	11433728	MSU_osa1r7	2	chr04_11432781_11433948, chr04_11433244_11433614	1	leaf-1
LOC_Os04g20940	Chr4	11750217	11756510	MSU_osa1r7	2	chr04_11750836_11751591, chr04_11755541_11755966	2	leaf-1, leaf-2
LOC_Os04g21460	Chr4	12139098	12140052	MSU_osa1r7	2	chr04_12139008_12139915, chr04_12139038_12139363	1	leaf-2
LOC_Os04g22600	Chr4	12795539	12802281	MSU_osa1r7	2	chr04_12798265_12798806, chr04_12798305_12798842	1	leaf-1
LOC_Os04g22990	Chr4	13048076	13058531	MSU_osa1r7	2	chr04_13050982_13051346, chr04_13051807_13052539	1	leaf-2
LOC_Os04g23200	Chr4	13192835	13195231	MSU_osa1r7	2	chr04_13194495_13194846, chr04_13194566_13194889	1	leaf-1
LOC_Os04g23480	Chr4	13422158	13423866	MSU_osa1r7	2	chr04_13422912_13423567, chr04_13422920_13423235	1	leaf-1
LOC_Os04g26490	Chr4	15443386	15448006	MSU_osa1r7	2	chr04_15445494_15445986, chr04_15445512_15445608	1	leaf-1
LOC_Os04g26880	Chr4	15896545	15903693	MSU_osa1r7	2	chr04_15896514_15896898, chr04_15896573_15896688	2	leaf-1, leaf-2
LOC_Os04g27410	Chr4	16199267	16201870	MSU_osa1r7	2	chr04_16198957_16199858, chr04_16198991_16199833	1	leaf-1
LOC_Os04g27520	Chr4	16266856	16272948	MSU_osa1r7	2	chr04_16267420_16267666, chr04_16267423_16267661	1	leaf-2
LOC_Os04g27630	Chr4	16332396	16338384	MSU_osa1r7	2	chr04_16332360_16333212, chr04_16332462_16332906	1	leaf-2
LOC_Os04g27650	Chr4	16341218	16342598	MSU_osa1r7	2	chr04_16341319_16341863, chr04_16342082_16342521	2	leaf-1, leaf-2
LOC_Os04g27890	Chr4	16469505	16475441	MSU_osa1r7	2	chr04_16472268_16472596, chr04_16470641_16471032	2	leaf-2, 1wRoot-1
LOC_Os04g28550	Chr4	16903450	16906039	MSU_osa1r7	2	chr04_16905482_16905635, chr04_16904396_16905290	2	leaf-1, leaf-2
LOC_Os04g28840	Chr4	17084212	17086317	MSU_osa1r7	2	chr04_17084185_17084852, chr04_17084409_17084908	1	leaf-2
LOC_Os04g28870	Chr4	17108109	17110623	MSU_osa1r7	2	chr04_17109916_17110400, chr04_17109480_17109679	2	leaf-1, stem-2
LOC_Os04g29530	Chr4	17542247	17545856	MSU_osa1r7	2	chr04_17543217_17543566, chr04_17544712_17545215	1	leaf-2
LOC_Os04g29780	Chr4	17746512	17748531	MSU_osa1r7	2	chr04_17746485_17746803, chr04_17746669_17746793	1	leaf-1
LOC_Os04g30470	Chr4	18200887	18204052	MSU_osa1r7	2	chr04_18203693_18204067, chr04_18203701_18204048	2	leaf-1, panicle-1
LOC_Os04g30620	Chr4	18287056	18290413	MSU_osa1r7	2	chr04_18289812_18290294, chr04_18289809_18290301	2	leaf-1, leaf-2
LOC_Os04g30810	Chr4	18419569	18421212	MSU_osa1r7	2	chr04_18419849_18420068, chr04_18419805_18420234	2	leaf-1, sheath-2
LOC_Os04g30830	Chr4	18426196	18428081	MSU_osa1r7	2	chr04_18427312_18427905, chr04_18427423_18427896	1	leaf-1
LOC_Os04g31020	Chr4	18538357	18543686	MSU_osa1r7	2	chr04_18538468_18539051, chr04_18538490_18538909	1	leaf-1
LOC_Os04g31350	Chr4	18757684	18758848	MSU_osa1r7	2	chr04_18758132_18758510, chr04_18758138_18758570	1	leaf-1
LOC_Os04g31730	Chr4	18997866	18998795	MSU_osa1r7	2	chr04_18998069_18998576, chr04_18998086_18998553	1	leaf-2
LOC_Os04g32720	Chr4	19724000	19727235	MSU_osa1r7	2	chr04_19724109_19724468, chr04_19724135_19724489	2	leaf-2, sheath-2
LOC_Os04g32840	Chr4	19826312	19827902	MSU_osa1r7	2	chr04_19826885_19827150, chr04_19826885_19827158	1	leaf-1
LOC_Os04g33210	Chr4	20094182	20099729	MSU_osa1r7	2	chr04_20094371_20094623, chr04_20094389_20094695	1	leaf-1
LOC_Os04g33530	Chr4	20283434	20285410	MSU_osa1r7	2	chr04_20283866_20284675, chr04_20283738_20284189	2	leaf-1, leaf-2
LOC_Os04g33680	Chr4	20393546	20395294	MSU_osa1r7	2	chr04_20394005_20394322, chr04_20393697_20393898	2	leaf-1, leaf-2
LOC_Os04g34120	Chr4	20680023	20680446	MSU_osa1r7	2	chr04_20680130_20680614, chr04_20680250_20680555	1	leaf-1
LOC_Os04g35050	Chr4	21299404	21300533	MSU_osa1r7	2	chr04_21299913_21300613, chr04_21300235_21300466	2	leaf-1, leaf-2
LOC_Os04g35300	Chr4	21466485	21468612	MSU_osa1r7	2	chr04_21468216_21468615, chr04_21468289_21468528	1	leaf-2
LOC_Os04g35330	Chr4	21483798	21489954	MSU_osa1r7	2	chr04_21485437_21485622, chr04_21485643_21485911	2	leaf-2, sheath-2
LOC_Os04g35950	Chr4	21916041	21922164	MSU_osa1r7	2	chr04_21919037_21919604, chr04_21920823_21921229	2	leaf-1, leaf-2
LOC_Os04g36020	Chr4	21964632	21965891	MSU_osa1r7	2	chr04_21965040_21965195, chr04_21965097_21965170	1	leaf-2
LOC_Os04g36720	Chr4	22182599	22186943	MSU_osa1r7	2	chr04_22182558_22182990, chr04_22182700_22182962	1	leaf-2
LOC_Os04g37590	Chr4	22358725	22361576	MSU_osa1r7	2	chr04_22358776_22359619, chr04_22358777_22359619	1	leaf-1
LOC_Os04g37740	Chr4	22441954	22443707	MSU_osa1r7	2	chr04_22442538_22442840, chr04_22442594_22442901	1	leaf-2
LOC_Os04g37970	Chr4	22594108	22595839	MSU_osa1r7	2	chr04_22594003_22594232, chr04_22594263_22594681	1	leaf-1
LOC_Os04g38026	Chr4	22627207	22633284	MSU_osa1r7	2	chr04_22627842_22628680, chr04_22627913_22628607	1	leaf-1
LOC_Os04g38060	Chr4	22650268	22653067	MSU_osa1r7	2	chr04_22650444_22651054, chr04_22652042_22652436	1	leaf-1
LOC_Os04g38320	Chr4	22800575	22801441	MSU_osa1r7	2	chr04_22800552_22801017, chr04_22800574_22801066	1	leaf-1
LOC_Os04g38790	Chr4	23059405	23060944	MSU_osa1r7	2	chr04_23060161_23060533, chr04_23060463_23060605	1	leaf-2
LOC_Os04g39010	Chr4	23165555	23166329	MSU_osa1r7	2	chr04_23165817_23166228, chr04_23165882_23166168	1	leaf-1
LOC_Os04g39020	Chr4	23171426	23176369	MSU_osa1r7	2	chr04_23175992_23176404, chr04_23176011_23176340	1	leaf-1
LOC_Os04g39470	Chr4	23510412	23512029	MSU_osa1r7	2	chr04_23510708_23510889, chr04_23511165_23511498	1	leaf-2
LOC_Os04g39570	Chr4	23579837	23587188	MSU_osa1r7	2	chr04_23586445_23586786, chr04_23586762_23587214	2	leaf-2, sheath-2
LOC_Os04g39740	Chr4	23682804	23688130	MSU_osa1r7	2	chr04_23686752_23687453, chr04_23685005_23685532	2	leaf-2, panicle-1
LOC_Os04g39780	Chr4	23698662	23707348	MSU_osa1r7	2	chr04_23701024_23701236, chr04_23700267_23700538	2	leaf-2, 1wRoot-1
LOC_Os04g39940	Chr4	23782369	23784821	MSU_osa1r7	2	chr04_23783626_23783862, chr04_23783646_23783839	1	leaf-2
LOC_Os04g39990	Chr4	23800784	23806938	MSU_osa1r7	2	chr04_23801291_23802047, chr04_23801458_23801908	2	leaf-1, leaf-2
LOC_Os04g40270	Chr4	23949133	23949408	MSU_osa1r7	2	chr04_23949178_23949580, chr04_23949210_23949582	1	leaf-1
LOC_Os04g40470	Chr4	24049070	24051142	MSU_osa1r7	2	chr04_24050127_24050432, chr04_24050140_24050398	1	leaf-1
LOC_Os04g40920	Chr4	24294058	24295794	MSU_osa1r7	2	chr04_24294302_24294778, chr04_24294347_24294736	1	leaf-1
LOC_Os04g41340	Chr4	24527897	24530505	MSU_osa1r7	2	chr04_24528336_24528845, chr04_24528456_24528866	1	leaf-2
LOC_Os04g41759	Chr4	24746954	24748506	MSU_osa1r7	2	chr04_24747613_24747937, chr04_24747617_24747931	1	leaf-2
LOC_Os04g42940	Chr4	25400256	25401527	MSU_osa1r7	2	chr04_25401218_25401477, chr04_25401331_25401464	1	leaf-2
LOC_Os04g44640	Chr4	26412806	26423826	MSU_osa1r7	2	chr04_26422199_26422358, chr04_26422307_26422604	2	leaf-2, stem-1
LOC_Os04g44960	Chr4	26598721	26604876	MSU_osa1r7	2	chr04_26599373_26599920, chr04_26604060_26604680	1	leaf-1
LOC_Os04g44970	Chr4	26605504	26608684	MSU_osa1r7	2	chr04_26607120_26607687, chr04_26608412_26608606	2	leaf-2, 1wRoot-2
LOC_Os04g45000	Chr4	26617450	26619109	MSU_osa1r7	2	chr04_26618332_26618716, chr04_26618354_26618925	1	leaf-1
LOC_Os04g45060	Chr4	26660002	26661400	MSU_osa1r7	2	chr04_26660793_26661152, chr04_26660810_26661270	1	leaf-1
LOC_Os04g45570	Chr4	26954433	26960273	MSU_osa1r7	2	chr04_26959465_26959771, chr04_26959478_26959752	2	leaf-1, leaf-2
LOC_Os04g46650	Chr4	27655666	27657079	MSU_osa1r7	2	chr04_27655745_27656288, chr04_27655995_27656322	1	leaf-1
LOC_Os04g48280	Chr4	28754606	28756763	MSU_osa1r7	2	chr04_28754702_28755401, chr04_28756005_28756593	2	leaf-1, leaf-2
LOC_Os04g48375	Chr4	28849267	28851949	MSU_osa1r7	2	chr04_28850293_28851105, chr04_28850294_28851089	1	sheath-2
LOC_Os04g49510	Chr4	29531223	29536492	MSU_osa1r7	2	chr04_29531528_29532548, chr04_29531955_29532379	2	sheath-1, sheath-2
LOC_Os04g49757	Chr4	29666140	29672631	MSU_osa1r7	2	chr04_29672386_29672466, chr04_29672387_29672466	1	leaf-1
LOC_Os04g49770	Chr4	29673460	29675081	MSU_osa1r7	2	chr04_29673621_29674065, chr04_29674332_29674759	1	leaf-1
LOC_Os04g50160	Chr4	29912316	29918471	MSU_osa1r7	2	chr04_29916527_29916963, chr04_29917417_29917704	1	leaf-2
LOC_Os04g50820	Chr4	30062427	30065581	MSU_osa1r7	2	chr04_30064069_30064462, chr04_30064079_30064451	1	leaf-1
LOC_Os04g51009	Chr4	30195921	30200704	MSU_osa1r7	2	chr04_30196378_30196558, chr04_30196213_30196610	2	leaf-2, 1wRoot-2
LOC_Os04g51470	Chr4	30487119	30494382	MSU_osa1r7	2	chr04_30489068_30489289, chr04_30489047_30489574	2	GE-2, 1wRoot-1
LOC_Os04g52220	Chr4	31024637	31025064	MSU_osa1r7	2	chr04_31024629_31025310, chr04_31024655_31025288	1	leaf-1
LOC_Os04g52420	Chr4	31146981	31154686	MSU_osa1r7	2	chr04_31154066_31155165, chr04_31154135_31155058	1	leaf-1
LOC_Os04g52890	Chr4	31497254	31502769	MSU_osa1r7	2	chr04_31500536_31500652, chr04_31500850_31501360	1	leaf-1
LOC_Os04g53880	Chr4	32102038	32106063	MSU_osa1r7	2	chr04_32104828_32105137, chr04_32103924_32104390	2	leaf-1, leaf-2
LOC_Os04g54150	Chr4	32260084	32263103	MSU_osa1r7	2	chr04_32261881_32262438, chr04_32261995_32262563	1	leaf-1
LOC_Os04g55210	Chr4	32820646	32825432	MSU_osa1r7	2	chr04_32820431_32820945, chr04_32820893_32821089	1	leaf-1
LOC_Os04g55660	Chr4	33132306	33134251	MSU_osa1r7	2	chr04_33132570_33132897, chr04_33132580_33132879	1	leaf-1
LOC_Os04g55879	Chr4	33272050	33278819	MSU_osa1r7	2	chr04_33274325_33275210, chr04_33272154_33272447	2	leaf-2, sheath-2
LOC_Os04g56190	Chr4	33511693	33512518	MSU_osa1r7	2	chr04_33511833_33512183, chr04_33511885_33512206	1	leaf-2
LOC_Os04g57110	Chr4	34029075	34034735	MSU_osa1r7	2	chr04_34030240_34030733, chr04_34033451_34033596	1	leaf-1
LOC_Os04g58450	Chr4	34769032	34775232	MSU_osa1r7	2	chr04_34773796_34774174, chr04_34769146_34769752	2	leaf-1, leaf-2
LOC_Os04g59220	Chr4	35226102	35227499	MSU_osa1r7	2	chr04_35226842_35227007, chr04_35226475_35227541	2	leaf-1, leaf-2
LOC_Os04g59300	Chr4	35264723	35266260	MSU_osa1r7	2	chr04_35265376_35266014, chr04_35265077_35265282	2	leaf-1, leaf-2
LOC_Os05g01006	Chr5	26714	30992	MSU_osa1r7	2	chr05_28715_28955, chr05_27935_28107	2	GE-2, leaf-2
LOC_Os05g01670	Chr5	397148	403303	MSU_osa1r7	2	chr05_403031_403263, chr05_399411_399746	2	sheath-2, stem-1
LOC_Os05g02360	Chr5	771218	771460	MSU_osa1r7	2	chr05_771098_771424, chr05_771260_771437	1	leaf-1
LOC_Os05g03110	Chr5	1231013	1232497	MSU_osa1r7	2	chr05_1232302_1232617, chr05_1232307_1232684	2	leaf-1, leaf-2
LOC_Os05g03690	Chr5	1603231	1608940	MSU_osa1r7	2	chr05_1603333_1604044, chr05_1606388_1607189	2	leaf-1, leaf-2
LOC_Os05g03770	Chr5	1666498	1669452	MSU_osa1r7	2	chr05_1668292_1668593, chr05_1668275_1668552	2	leaf-1, sheath-2
LOC_Os05g04130	Chr5	1849199	1849936	MSU_osa1r7	2	chr05_1848702_1849852, chr05_1849087_1850633	1	leaf-1
LOC_Os05g04470	Chr5	2061827	2063397	MSU_osa1r7	2	chr05_2062053_2062510, chr05_2062021_2062547	2	leaf-1, leaf-2
LOC_Os05g04710	Chr5	2222585	2225527	MSU_osa1r7	2	chr05_2223293_2224921, chr05_2224536_2225424	1	leaf-1
LOC_Os05g06410	Chr5	3289226	3289783	MSU_osa1r7	2	chr05_3289271_3290208, chr05_3289526_3289705	2	leaf-1, leaf-2
LOC_Os05g07330	Chr5	3896767	3900143	MSU_osa1r7	2	chr05_3897943_3898461, chr05_3898595_3899075	1	leaf-2
LOC_Os05g07470	Chr5	3981387	3983600	MSU_osa1r7	2	chr05_3982961_3983538, chr05_3983043_3983480	1	leaf-1
LOC_Os05g07750	Chr5	4178731	4179267	MSU_osa1r7	2	chr05_4178446_4179372, chr05_4178531_4179084	2	leaf-1, leaf-2
LOC_Os05g08170	Chr5	4453293	4462137	MSU_osa1r7	2	chr05_4461523_4461995, chr05_4461550_4461930	1	leaf-2
LOC_Os05g08180	Chr5	4462701	4464471	MSU_osa1r7	2	chr05_4462834_4463221, chr05_4463576_4463878	1	leaf-2
LOC_Os05g08414	Chr5	4589148	4591674	MSU_osa1r7	2	chr05_4588939_4589724, chr05_4588940_4589709	1	leaf-1
LOC_Os05g08680	Chr5	4753646	4754758	MSU_osa1r7	2	chr05_4754168_4754791, chr05_4754214_4754475	1	leaf-1
LOC_Os05g08710	Chr5	4774712	4776142	MSU_osa1r7	2	chr05_4774613_4775560, chr05_4774801_4775322	1	leaf-1
LOC_Os05g08740	Chr5	4790958	4791909	MSU_osa1r7	2	chr05_4791057_4791536, chr05_4791257_4791789	1	leaf-1
LOC_Os05g09200	Chr5	5140748	5143285	MSU_osa1r7	2	chr05_5142377_5142646, chr05_5142445_5142632	1	leaf-1
LOC_Os05g09724	Chr5	5508396	5510290	MSU_osa1r7	2	chr05_5509926_5510297, chr05_5509942_5510471	1	leaf-1
LOC_Os05g10220	Chr5	5559393	5560600	MSU_osa1r7	2	chr05_5559237_5559846, chr05_5559069_5559731	2	leaf-1, leaf-2
LOC_Os05g10250	Chr5	5572293	5578938	MSU_osa1r7	2	chr05_5576275_5576594, chr05_5573331_5573688	2	leaf-2, sheath-2
LOC_Os05g10540	Chr5	5727017	5733172	MSU_osa1r7	2	chr05_5732246_5732481, chr05_5732249_5732486	1	leaf-2
LOC_Os05g10850	Chr5	6009720	6010231	MSU_osa1r7	2	chr05_6009563_6010424, chr05_6009619_6010365	1	leaf-1
LOC_Os05g11240	Chr5	6344920	6346358	MSU_osa1r7	2	chr05_6345003_6345463, chr05_6345016_6345431	1	leaf-1
LOC_Os05g11470	Chr5	6489891	6490985	MSU_osa1r7	2	chr05_6489721_6490902, chr05_6489834_6491047	1	leaf-1
LOC_Os05g13450	Chr5	7462419	7466006	MSU_osa1r7	2	chr05_7465607_7465946, chr05_7465192_7465347	2	leaf-2, 1wRoot-2
LOC_Os05g13510	Chr5	7486628	7490950	MSU_osa1r7	2	chr05_7486810_7487143, chr05_7486963_7487141	2	leaf-1, leaf-2
LOC_Os05g13810	Chr5	7672593	7673256	MSU_osa1r7	2	chr05_7672511_7673102, chr05_7672558_7672930	2	leaf-2, panicle-2
LOC_Os05g13920	Chr5	7737592	7741797	MSU_osa1r7	2	chr05_7741236_7741348, chr05_7741590_7741782	1	leaf-2
LOC_Os05g13930	Chr5	7742145	7743507	MSU_osa1r7	2	chr05_7742056_7742355, chr05_7742978_7743450	2	leaf-2, sheath-2
LOC_Os05g13970	Chr5	7774954	7780974	MSU_osa1r7	2	chr05_7774951_7775372, chr05_7776106_7776378	1	leaf-2
LOC_Os05g14280	Chr5	8017960	8020706	MSU_osa1r7	2	chr05_8019893_8020249, chr05_8019905_8020231	1	leaf-1
LOC_Os05g14290	Chr5	8027162	8029127	MSU_osa1r7	2	chr05_8026881_8028012, chr05_8026896_8027992	1	leaf-1
LOC_Os05g16460	Chr5	9345496	9346158	MSU_osa1r7	2	chr05_9345716_9346098, chr05_9345737_9346098	1	leaf-1
LOC_Os05g16930	Chr5	9647991	9654909	MSU_osa1r7	2	chr05_9648670_9648999, chr05_9648761_9648909	1	leaf-1
LOC_Os05g17180	Chr5	9840508	9843659	MSU_osa1r7	2	chr05_9840683_9841351, chr05_9841171_9842139	2	GE-1, leaf-1
LOC_Os05g17880	Chr5	10279603	10281103	MSU_osa1r7	2	chr05_10280324_10280609, chr05_10280441_10281110	1	leaf-1
LOC_Os05g18604	Chr5	10757560	10790758	MSU_osa1r7	2	chr05_10770415_10771814, chr05_10770528_10771679	1	leaf-1
LOC_Os05g18830	Chr5	10939434	10941727	MSU_osa1r7	2	chr05_10939515_10940013, chr05_10939565_10940017	2	leaf-1, leaf-2
LOC_Os05g19040	Chr5	11049078	11052426	MSU_osa1r7	2	chr05_11051853_11052662, chr05_11051999_11052686	1	leaf-1
LOC_Os05g19050	Chr5	11055644	11061569	MSU_osa1r7	2	chr05_11059686_11060487, chr05_11059687_11060487	1	1wRoot-2
LOC_Os05g19210	Chr5	11149477	11152806	MSU_osa1r7	2	chr05_11152498_11152812, chr05_11151286_11151787	2	leaf-1, leaf-2
LOC_Os05g19560	Chr5	11381974	11389746	MSU_osa1r7	2	chr05_11382654_11383142, chr05_11382788_11383176	2	leaf-1, leaf-2
LOC_Os05g20400	Chr5	11965843	11972004	MSU_osa1r7	2	chr05_11970367_11971614, chr05_11967745_11967965	2	leaf-1, leaf-2
LOC_Os05g20430	Chr5	11982998	11990844	MSU_osa1r7	2	chr05_11988787_11989326, chr05_11988790_11989322	2	leaf-1, leaf-2
LOC_Os05g20730	Chr5	12162233	12164414	MSU_osa1r7	2	chr05_12163584_12163861, chr05_12163785_12164080	2	leaf-1, leaf-2
LOC_Os05g22340	Chr5	12640406	12647068	MSU_osa1r7	2	chr05_12641235_12641841, chr05_12646172_12646528	1	leaf-1
LOC_Os05g22500	Chr5	12777401	12779839	MSU_osa1r7	2	chr05_12778848_12779083, chr05_12778981_12779199	1	leaf-2
LOC_Os05g22530	Chr5	12792822	12794846	MSU_osa1r7	2	chr05_12793195_12793438, chr05_12793161_12793720	2	leaf-1, leaf-2
LOC_Os05g23350	Chr5	13327998	13330268	MSU_osa1r7	2	chr05_13328697_13328894, chr05_13328707_13328884	2	leaf-1, leaf-2
LOC_Os05g23380	Chr5	13352834	13358989	MSU_osa1r7	2	chr05_13357739_13358700, chr05_13354160_13354402	2	leaf-2, 1wRoot-1
LOC_Os05g24040	Chr5	13856256	13859116	MSU_osa1r7	2	chr05_13856272_13856725, chr05_13857330_13857751	1	leaf-1
LOC_Os05g25550	Chr5	14848337	14852875	MSU_osa1r7	2	chr05_14851655_14853831, chr05_14851656_14853831	1	sheath-1
LOC_Os05g25750	Chr5	14978565	14983137	MSU_osa1r7	2	chr05_14980540_14980732, chr05_14981301_14981679	1	leaf-2
LOC_Os05g25770	Chr5	14991579	14993800	MSU_osa1r7	2	chr05_14991946_14992963, chr05_14991973_14992878	1	leaf-1
LOC_Os05g26570	Chr5	15436304	15439896	MSU_osa1r7	2	chr05_15436941_15437197, chr05_15438550_15438749	1	leaf-2
LOC_Os05g26580	Chr5	15441685	15445084	MSU_osa1r7	2	chr05_15443677_15444153, chr05_15443851_15444126	2	leaf-1, leaf-2
LOC_Os05g27304	Chr5	15866239	15873589	MSU_osa1r7	2	chr05_15866976_15867262, chr05_15866983_15867251	2	leaf-1, leaf-2
LOC_Os05g27390	Chr5	15920989	15922545	MSU_osa1r7	2	chr05_15921570_15921875, chr05_15921467_15921870	2	leaf-1, leaf-2
LOC_Os05g27430	Chr5	15943051	15946925	MSU_osa1r7	2	chr05_15944736_15945849, chr05_15944821_15945760	1	leaf-1
LOC_Os05g27920	Chr5	16289244	16296693	MSU_osa1r7	2	chr05_16291202_16291613, chr05_16291395_16291518	1	leaf-1
LOC_Os05g28250	Chr5	16539740	16542769	MSU_osa1r7	2	chr05_16539944_16540955, chr05_16540526_16540894	2	leaf-1, leaf-2
LOC_Os05g28300	Chr5	16566541	16577995	MSU_osa1r7	2	chr05_16575233_16575820, chr05_16575305_16575748	1	leaf-1
LOC_Os05g28990	Chr5	16995290	16997223	MSU_osa1r7	2	chr05_16994928_16995668, chr05_16994991_16995870	1	leaf-1
LOC_Os05g29780	Chr5	17230081	17233654	MSU_osa1r7	2	chr05_17232993_17233863, chr05_17233494_17233695	2	leaf-2, panicle-1
LOC_Os05g29960	Chr5	17331745	17332206	MSU_osa1r7	2	chr05_17331429_17332249, chr05_17331447_17332228	1	leaf-1
LOC_Os05g30060	Chr5	17390048	17392688	MSU_osa1r7	2	chr05_17391999_17392277, chr05_17392533_17392731	1	leaf-2
LOC_Os05g30300	Chr5	17566082	17571618	MSU_osa1r7	2	chr05_17571117_17571401, chr05_17571278_17571698	1	leaf-2
LOC_Os05g31850	Chr5	18542137	18545194	MSU_osa1r7	2	chr05_18542982_18543324, chr05_18544154_18544462	1	leaf-2
LOC_Os05g31930	Chr5	18597094	18602467	MSU_osa1r7	2	chr05_18598088_18598349, chr05_18600102_18600335	1	stem-1
LOC_Os05g33770	Chr5	19900707	19901105	MSU_osa1r7	2	chr05_19900641_19901024, chr05_19900699_19901018	1	leaf-1
LOC_Os05g33980	Chr5	20061030	20066991	MSU_osa1r7	2	chr05_20061642_20062439, chr05_20066006_20066463	1	leaf-2
LOC_Os05g34030	Chr5	20099150	20101168	MSU_osa1r7	2	chr05_20099687_20100036, chr05_20099747_20100076	1	leaf-2
LOC_Os05g34090	Chr5	20138007	20144163	MSU_osa1r7	2	chr05_20137888_20138230, chr05_20139295_20139704	2	leaf-2, sheath-1
LOC_Os05g34120	Chr5	20164335	20166643	MSU_osa1r7	2	chr05_20165584_20166879, chr05_20165711_20166768	1	leaf-1
LOC_Os05g34330	Chr5	20335505	20351280	MSU_osa1r7	2	chr05_20344136_20344683, chr05_20344218_20344625	1	leaf-1
LOC_Os05g34370	Chr5	20366267	20368318	MSU_osa1r7	2	chr05_20366850_20367388, chr05_20367584_20367957	1	leaf-1
LOC_Os05g34620	Chr5	20531914	20533251	MSU_osa1r7	2	chr05_20531961_20533095, chr05_20532200_20532624	2	leaf-1, leaf-2
LOC_Os05g34890	Chr5	20726511	20727313	MSU_osa1r7	2	chr05_20726194_20727340, chr05_20726820_20727061	1	leaf-1
LOC_Os05g35070	Chr5	20816584	20820780	MSU_osa1r7	2	chr05_20820146_20821134, chr05_20819794_20820975	2	leaf-1, 1wRoot-1
LOC_Os05g37270	Chr5	21806164	21812319	MSU_osa1r7	2	chr05_21810784_21811238, chr05_21810777_21811108	2	leaf-1, stem-1
LOC_Os05g37370	Chr5	21864420	21864974	MSU_osa1r7	2	chr05_21864470_21865141, chr05_21864606_21864793	2	leaf-2, sheath-2
LOC_Os05g37660	Chr5	22040054	22041963	MSU_osa1r7	2	chr05_22040744_22041204, chr05_22040760_22041186	1	leaf-1
LOC_Os05g37880	Chr5	22184180	22189123	MSU_osa1r7	2	chr05_22184069_22184299, chr05_22184093_22184275	1	leaf-2
LOC_Os05g38219	Chr5	22406439	22412412	MSU_osa1r7	2	chr05_22406223_22406670, chr05_22406468_22406588	1	leaf-1
LOC_Os05g38650	Chr5	22661777	22662208	MSU_osa1r7	2	chr05_22661516_22662267, chr05_22661533_22662253	1	leaf-1
LOC_Os05g38690	Chr5	22698545	22699654	MSU_osa1r7	2	chr05_22698809_22699091, chr05_22698837_22699261	1	leaf-1
LOC_Os05g38790	Chr5	22755924	22758822	MSU_osa1r7	2	chr05_22758093_22758440, chr05_22758201_22758383	1	leaf-2
LOC_Os05g39420	Chr5	23120624	23124507	MSU_osa1r7	2	chr05_23121718_23121971, chr05_23121944_23122193	2	leaf-1, leaf-2
LOC_Os05g39440	Chr5	23132037	23134324	MSU_osa1r7	2	chr05_23133258_23134112, chr05_23133098_23134276	2	leaf-1, stem-2
LOC_Os05g39610	Chr5	23254892	23257514	MSU_osa1r7	2	chr05_23256231_23256381, chr05_23257179_23257460	1	leaf-2
LOC_Os05g40260	Chr5	23642766	23646937	MSU_osa1r7	2	chr05_23646512_23647037, chr05_23646563_23647032	1	leaf-1
LOC_Os05g40384	Chr5	23728502	23738405	MSU_osa1r7	2	chr05_23737007_23737344, chr05_23737006_23737283	2	leaf-1, leaf-2
LOC_Os05g40450	Chr5	23761789	23763003	MSU_osa1r7	2	chr05_23761903_23762579, chr05_23761921_23762520	1	leaf-1
LOC_Os05g40860	Chr5	23961919	23964975	MSU_osa1r7	2	chr05_23962716_23963374, chr05_23964039_23964498	1	leaf-2
LOC_Os05g40870	Chr5	23965903	23971545	MSU_osa1r7	2	chr05_23970022_23971205, chr05_23965079_23967099	2	leaf-1, leaf-2
LOC_Os05g41390	Chr5	24240401	24243654	MSU_osa1r7	2	chr05_24241570_24241805, chr05_24242735_24243279	1	leaf-1
LOC_Os05g41400	Chr5	24244154	24245671	MSU_osa1r7	2	chr05_24244763_24245305, chr05_24244837_24245161	1	leaf-1
LOC_Os05g41645	Chr5	24382439	24382876	MSU_osa1r7	2	chr05_24382249_24382997, chr05_24382263_24382981	1	leaf-1
LOC_Os05g41720	Chr5	24404739	24412491	MSU_osa1r7	2	chr05_24404763_24405147, chr05_24406660_24407216	2	leaf-2, 1wRoot-2
LOC_Os05g41795	Chr5	24473136	24478871	MSU_osa1r7	2	chr05_24472977_24474156, chr05_24473068_24473591	1	leaf-2
LOC_Os05g41850	Chr5	24506095	24511638	MSU_osa1r7	2	chr05_24510699_24510980, chr05_24506796_24507100	2	leaf-1, leaf-2
LOC_Os05g42200	Chr5	24674707	24676177	MSU_osa1r7	2	chr05_24675443_24675817, chr05_24675427_24675887	2	leaf-1, leaf-2
LOC_Os05g43180	Chr5	25072195	25072987	MSU_osa1r7	2	chr05_25072265_25073372, chr05_25072295_25073343	1	leaf-1
LOC_Os05g43700	Chr5	25402415	25404472	MSU_osa1r7	2	chr05_25403370_25404050, chr05_25404121_25404430	1	leaf-1
LOC_Os05g43880	Chr5	25515053	25516204	MSU_osa1r7	2	chr05_25516011_25516332, chr05_25514972_25515524	2	leaf-2, sheath-1
LOC_Os05g44650	Chr5	25971395	25972060	MSU_osa1r7	2	chr05_25970542_25972058, chr05_25970576_25972036	1	leaf-1
LOC_Os05g44740	Chr5	26007674	26013646	MSU_osa1r7	2	chr05_26012812_26014455, chr05_26012813_26014455	1	leaf-1
LOC_Os05g44770	Chr5	26021574	26025719	MSU_osa1r7	2	chr05_26022575_26023071, chr05_26023307_26023502	1	leaf-1
LOC_Os05g44990	Chr5	26153333	26157648	MSU_osa1r7	2	chr05_26153997_26154299, chr05_26154061_26154256	1	leaf-1
LOC_Os05g45130	Chr5	26206934	26208709	MSU_osa1r7	2	chr05_26206467_26207669, chr05_26206526_26207848	1	leaf-1
LOC_Os05g45450	Chr5	26368273	26369019	MSU_osa1r7	2	chr05_26368210_26368624, chr05_26368221_26368616	1	leaf-2
LOC_Os05g46120	Chr5	26749626	26750379	MSU_osa1r7	2	chr05_26749710_26750650, chr05_26749443_26750920	2	leaf-1, sheath-2
LOC_Os05g46340	Chr5	26858364	26860249	MSU_osa1r7	2	chr05_26859949_26860069, chr05_26859183_26859389	2	leaf-1, panicle-1
LOC_Os05g46380	Chr5	26884955	26887331	MSU_osa1r7	2	chr05_26885740_26886001, chr05_26885719_26886232	1	leaf-1
LOC_Os05g46420	Chr5	26900127	26901537	MSU_osa1r7	2	chr05_26900130_26900384, chr05_26900107_26900403	2	leaf-1, leaf-2
LOC_Os05g47480	Chr5	27201101	27202593	MSU_osa1r7	2	chr05_27201688_27201881, chr05_27201695_27201825	1	leaf-2
LOC_Os05g47610	Chr5	27275941	27283209	MSU_osa1r7	2	chr05_27282013_27282363, chr05_27282599_27283768	1	leaf-1
LOC_Os05g49560	Chr5	28426085	28430736	MSU_osa1r7	2	chr05_28428530_28428774, chr05_28430424_28430641	1	leaf-2
LOC_Os05g49950	Chr5	28649887	28650375	MSU_osa1r7	2	chr05_28649761_28650420, chr05_28649832_28650390	1	leaf-1
LOC_Os05g50070	Chr5	28694987	28696970	MSU_osa1r7	2	chr05_28695861_28696215, chr05_28695936_28696211	2	leaf-2, stem-2
LOC_Os05g50390	Chr5	28880514	28881393	MSU_osa1r7	2	chr05_28880552_28881375, chr05_28880587_28881637	1	leaf-1
LOC_Os05g50930	Chr5	29225038	29227623	MSU_osa1r7	2	chr05_29225762_29226422, chr05_29225844_29226354	1	leaf-1
LOC_Os05g51190	Chr5	29359911	29364695	MSU_osa1r7	2	chr05_29363852_29364533, chr05_29364217_29364603	1	leaf-2
LOC_Os05g51310	Chr5	29432591	29435777	MSU_osa1r7	2	chr05_29434495_29435003, chr05_29434506_29434945	1	leaf-2
LOC_Os05g51570	Chr5	29579044	29580698	MSU_osa1r7	2	chr05_29580169_29580507, chr05_29580214_29580433	1	leaf-2
LOC_Os06g01420	Chr6	251421	257376	MSU_osa1r7	2	chr06_252287_252895, chr06_255546_255640	2	leaf-1, leaf-2
LOC_Os06g02054	Chr6	597332	601696	MSU_osa1r7	2	chr06_597287_597539, chr06_597347_597514	1	leaf-2
LOC_Os06g02910	Chr6	1071113	1071592	MSU_osa1r7	2	chr06_1070860_1071473, chr06_1070971_1071434	1	leaf-2
LOC_Os06g03020	Chr6	1110266	1110748	MSU_osa1r7	2	chr06_1110024_1110793, chr06_1110087_1110720	1	leaf-1
LOC_Os06g03260	Chr6	1244909	1246303	MSU_osa1r7	2	chr06_1245912_1246176, chr06_1245086_1245507	1	leaf-2
LOC_Os06g03740	Chr6	1476239	1477236	MSU_osa1r7	2	chr06_1476592_1476991, chr06_1476598_1476979	1	leaf-1
LOC_Os06g03990	Chr6	1629717	1633629	MSU_osa1r7	2	chr06_1629907_1630122, chr06_1629932_1630208	1	leaf-1
LOC_Os06g04070	Chr6	1674045	1677406	MSU_osa1r7	2	chr06_1674474_1674714, chr06_1674481_1675302	1	leaf-2
LOC_Os06g04140	Chr6	1731813	1732565	MSU_osa1r7	2	chr06_1732135_1732823, chr06_1732163_1732744	1	leaf-1
LOC_Os06g05850	Chr6	2670475	2676591	MSU_osa1r7	2	chr06_2673255_2673887, chr06_2675182_2675659	2	leaf-1, sheath-2
LOC_Os06g06060	Chr6	2786774	2790140	MSU_osa1r7	2	chr06_2790045_2790179, chr06_2790014_2790180	2	GE-2, leaf-1
LOC_Os06g08154	Chr6	3956913	3961586	MSU_osa1r7	2	chr06_3960350_3960522, chr06_3960616_3960895	1	leaf-1
LOC_Os06g08400	Chr6	4093231	4100936	MSU_osa1r7	2	chr06_4096969_4097281, chr06_4096979_4097268	1	leaf-1
LOC_Os06g08500	Chr6	4192207	4194416	MSU_osa1r7	2	chr06_4193875_4194263, chr06_4193885_4194137	1	leaf-2
LOC_Os06g08570	Chr6	4266426	4270771	MSU_osa1r7	2	chr06_4269428_4269643, chr06_4269844_4270137	1	leaf-2
LOC_Os06g08580	Chr6	4268969	4270771	MSU_osa1r7	2	chr06_4269428_4269643, chr06_4269844_4270137	1	leaf-2
LOC_Os06g09310	Chr6	4678838	4680332	MSU_osa1r7	2	chr06_4678600_4680077, chr06_4679020_4679436	2	leaf-1, leaf-2
LOC_Os06g09640	Chr6	4902971	4905935	MSU_osa1r7	2	chr06_4903850_4904897, chr06_4904175_4905101	1	leaf-1
LOC_Os06g09650	Chr6	4906807	4912548	MSU_osa1r7	2	chr06_4907368_4907660, chr06_4907356_4907666	2	leaf-1, 1wRoot-2
LOC_Os06g10160	Chr6	5196601	5199451	MSU_osa1r7	2	chr06_5197734_5199235, chr06_5198809_5199393	1	leaf-1
LOC_Os06g10450	Chr6	5374769	5376782	MSU_osa1r7	2	chr06_5376117_5376909, chr06_5376278_5376493	1	leaf-1
LOC_Os06g10790	Chr6	5633354	5635721	MSU_osa1r7	2	chr06_5634849_5635125, chr06_5635324_5635454	1	leaf-2
LOC_Os06g11450	Chr6	6058726	6060541	MSU_osa1r7	2	chr06_6059624_6060608, chr06_6059730_6060149	2	leaf-1, leaf-2
LOC_Os06g11812	Chr6	6253188	6254517	MSU_osa1r7	2	chr06_6253848_6254264, chr06_6253246_6254128	2	leaf-1, leaf-2
LOC_Os06g12400	Chr6	6725306	6734446	MSU_osa1r7	2	chr06_6725303_6725606, chr06_6725316_6725593	2	leaf-1, leaf-2
LOC_Os06g12820	Chr6	7005872	7008652	MSU_osa1r7	2	chr06_7006415_7007239, chr06_7006468_7007171	1	leaf-2
LOC_Os06g12840	Chr6	7025603	7027002	MSU_osa1r7	2	chr06_7025835_7026861, chr06_7025862_7026810	1	leaf-1
LOC_Os06g12890	Chr6	7059669	7060522	MSU_osa1r7	2	chr06_7059733_7060461, chr06_7059800_7060429	1	leaf-1
LOC_Os06g13070	Chr6	7169830	7172482	MSU_osa1r7	2	chr06_7171994_7172293, chr06_7172033_7172183	1	leaf-2
LOC_Os06g14030	Chr6	7799073	7806571	MSU_osa1r7	2	chr06_7801806_7802138, chr06_7805785_7806442	2	panicle-1, sheath-2
LOC_Os06g14190	Chr6	7920479	7924037	MSU_osa1r7	2	chr06_7921379_7921658, chr06_7921427_7921647	2	leaf-1, leaf-2
LOC_Os06g14750	Chr6	8317759	8325555	MSU_osa1r7	2	chr06_8320598_8321257, chr06_8321005_8321426	2	leaf-2, sheath-1
LOC_Os06g15460	Chr6	8775901	8779734	MSU_osa1r7	2	chr06_8777491_8777758, chr06_8777514_8777737	1	leaf-1
LOC_Os06g16310	Chr6	9294370	9297555	MSU_osa1r7	2	chr06_9294220_9294746, chr06_9295518_9296155	2	leaf-2, stem-1
LOC_Os06g16670	Chr6	9595735	9599681	MSU_osa1r7	2	chr06_9598526_9598887, chr06_9597656_9597826	2	leaf-1, panicle-2
LOC_Os06g17040	Chr6	9879980	9886327	MSU_osa1r7	2	chr06_9884407_9885054, chr06_9885461_9885703	2	leaf-1, leaf-2
LOC_Os06g17070	Chr6	9892373	9895168	MSU_osa1r7	2	chr06_9894374_9895350, chr06_9894063_9895047	2	leaf-1, leaf-2
LOC_Os06g18010	Chr6	10479281	10480902	MSU_osa1r7	2	chr06_10479820_10480563, chr06_10480004_10480456	1	leaf-2
LOC_Os06g19250	Chr6	10955710	10957537	MSU_osa1r7	2	chr06_10955613_10956245, chr06_10955836_10956022	1	leaf-1
LOC_Os06g19350	Chr6	11005566	11011074	MSU_osa1r7	2	chr06_11006268_11007056, chr06_11006659_11006963	1	leaf-2
LOC_Os06g19430	Chr6	11068825	11069781	MSU_osa1r7	2	chr06_11068950_11069829, chr06_11069309_11069570	1	leaf-1
LOC_Os06g21040	Chr6	12152117	12156673	MSU_osa1r7	2	chr06_12152562_12153056, chr06_12152569_12152898	2	leaf-1, leaf-2
LOC_Os06g22090	Chr6	12814794	12820940	MSU_osa1r7	2	chr06_12820340_12820627, chr06_12820422_12820682	2	leaf-1, leaf-2
LOC_Os06g22200	Chr6	12881636	12882449	MSU_osa1r7	2	chr06_12881291_12882201, chr06_12881589_12882139	1	leaf-1
LOC_Os06g23070	Chr6	13448493	13453397	MSU_osa1r7	2	chr06_13450242_13450730, chr06_13449683_13450210	2	leaf-1, leaf-2
LOC_Os06g23940	Chr6	13982306	13985279	MSU_osa1r7	2	chr06_13983709_13984577, chr06_13983722_13984589	1	stem-2
LOC_Os06g25140	Chr6	14708590	14710377	MSU_osa1r7	2	chr06_14708731_14709179, chr06_14708913_14709184	1	leaf-1
LOC_Os06g25210	Chr6	14748715	14754278	MSU_osa1r7	2	chr06_14748783_14749544, chr06_14754002_14754204	1	leaf-1
LOC_Os06g25380	Chr6	14862705	14865340	MSU_osa1r7	2	chr06_14863276_14863640, chr06_14862646_14863245	2	leaf-1, leaf-2
LOC_Os06g25570	Chr6	14946393	14949086	MSU_osa1r7	2	chr06_14947436_14947737, chr06_14947463_14947723	1	leaf-1
LOC_Os06g26234	Chr6	15335687	15365531	MSU_osa1r7	2	chr06_15343540_15343800, chr06_15347100_15347619	1	leaf-1
LOC_Os06g27970	Chr6	15863214	15872704	MSU_osa1r7	2	chr06_15865973_15866639, chr06_15866089_15866559	1	leaf-1
LOC_Os06g28450	Chr6	16179851	16183850	MSU_osa1r7	2	chr06_16181064_16181405, chr06_16182278_16182724	1	leaf-1
LOC_Os06g28840	Chr6	16440845	16444414	MSU_osa1r7	2	chr06_16442604_16442979, chr06_16442410_16442647	2	leaf-2, sheath-2
LOC_Os06g28850	Chr6	16447514	16450848	MSU_osa1r7	2	chr06_16448236_16448666, chr06_16450092_16450458	1	leaf-2
LOC_Os06g29050	Chr6	16551845	16558122	MSU_osa1r7	2	chr06_16551727_16552076, chr06_16551663_16552041	2	leaf-2, stem-1
LOC_Os06g29150	Chr6	16632495	16636966	MSU_osa1r7	2	chr06_16633223_16633426, chr06_16634135_16634471	1	leaf-1
LOC_Os06g29340	Chr6	16762444	16770685	MSU_osa1r7	2	chr06_16767999_16768150, chr06_16768041_16769377	1	leaf-1
LOC_Os06g29920	Chr6	17231806	17234410	MSU_osa1r7	2	chr06_17231906_17232827, chr06_17234172_17234555	1	leaf-1
LOC_Os06g30090	Chr6	17349124	17350153	MSU_osa1r7	2	chr06_17349516_17349659, chr06_17349499_17349702	2	leaf-1, leaf-2
LOC_Os06g30320	Chr6	17505125	17511961	MSU_osa1r7	2	chr06_17511385_17511869, chr06_17511393_17512049	1	leaf-1
LOC_Os06g30330	Chr6	17519051	17519599	MSU_osa1r7	2	chr06_17518638_17519564, chr06_17518643_17519612	1	leaf-1
LOC_Os06g30660	Chr6	17751921	17752283	MSU_osa1r7	2	chr06_17752166_17752334, chr06_17752177_17752318	1	leaf-1
LOC_Os06g30870	Chr6	17926657	17927439	MSU_osa1r7	2	chr06_17926859_17927710, chr06_17926901_17927669	1	leaf-1
LOC_Os06g30980	Chr6	18023964	18026685	MSU_osa1r7	2	chr06_18024390_18024991, chr06_18025596_18025818	1	leaf-2
LOC_Os06g31240	Chr6	18172011	18174703	MSU_osa1r7	2	chr06_18172608_18172888, chr06_18172690_18173294	1	leaf-2
LOC_Os06g32944	Chr6	19186997	19192398	MSU_osa1r7	2	chr06_19191047_19191291, chr06_19191063_19191273	2	leaf-1, leaf-2
LOC_Os06g33490	Chr6	19508718	19511234	MSU_osa1r7	2	chr06_19510985_19511279, chr06_19510994_19511388	1	leaf-2
LOC_Os06g33860	Chr6	19691811	19693208	MSU_osa1r7	2	chr06_19691819_19692703, chr06_19692132_19692337	2	leaf-2, 1wRoot-1
LOC_Os06g34300	Chr6	19955809	19956734	MSU_osa1r7	2	chr06_19956663_19956800, chr06_19956654_19956811	2	leaf-1, leaf-2
LOC_Os06g34320	Chr6	19959475	19966526	MSU_osa1r7	2	chr06_19965041_19965285, chr06_19960700_19961191	2	leaf-1, leaf-2
LOC_Os06g34450	Chr6	20051265	20052498	MSU_osa1r7	2	chr06_20051345_20051571, chr06_20051350_20051619	1	leaf-1
LOC_Os06g35030	Chr6	20373808	20381424	MSU_osa1r7	2	chr06_20376271_20376616, chr06_20376254_20376632	2	leaf-1, leaf-2
LOC_Os06g35300	Chr6	20581980	20583058	MSU_osa1r7	2	chr06_20582128_20582472, chr06_20582202_20582556	2	leaf-1, leaf-2
LOC_Os06g35630	Chr6	20784367	20786141	MSU_osa1r7	2	chr06_20785523_20786432, chr06_20785543_20786431	1	stem-1
LOC_Os06g35740	Chr6	20859954	20860828	MSU_osa1r7	2	chr06_20859266_20860915, chr06_20859316_20860869	1	leaf-1
LOC_Os06g35970	Chr6	21006676	21008263	MSU_osa1r7	2	chr06_21006920_21007514, chr06_21006942_21007477	1	leaf-1
LOC_Os06g36480	Chr6	21414174	21421990	MSU_osa1r7	2	chr06_21417764_21418351, chr06_21417969_21418251	1	leaf-2
LOC_Os06g36710	Chr6	21614166	21617120	MSU_osa1r7	2	chr06_21616717_21616917, chr06_21616736_21617045	1	leaf-1
LOC_Os06g37090	Chr6	21905675	21908902	MSU_osa1r7	2	chr06_21906842_21907024, chr06_21905330_21906323	2	leaf-1, leaf-2
LOC_Os06g37250	Chr6	21998610	21999644	MSU_osa1r7	2	chr06_21998867_21999257, chr06_21999061_21999293	1	leaf-2
LOC_Os06g37460	Chr6	22163605	22165517	MSU_osa1r7	2	chr06_22164566_22164802, chr06_22164088_22165040	2	GE-2, leaf-1
LOC_Os06g37610	Chr6	22266800	22271149	MSU_osa1r7	2	chr06_22270399_22270793, chr06_22270354_22270837	2	leaf-1, leaf-2
LOC_Os06g37760	Chr6	22356357	22360550	MSU_osa1r7	2	chr06_22359630_22360452, chr06_22359940_22360239	2	leaf-2, 1wRoot-2
LOC_Os06g37790	Chr6	22364633	22367812	MSU_osa1r7	2	chr06_22367204_22367719, chr06_22367471_22367735	2	leaf-1, leaf-2
LOC_Os06g39190	Chr6	23265596	23270778	MSU_osa1r7	2	chr06_23266154_23266422, chr06_23266156_23266414	1	leaf-1
LOC_Os06g39580	Chr6	23495374	23495873	MSU_osa1r7	2	chr06_23495636_23496008, chr06_23495617_23495914	2	leaf-2, 1wRoot-2
LOC_Os06g40130	Chr6	23883431	23883856	MSU_osa1r7	2	chr06_23883543_23883909, chr06_23883628_23883908	1	leaf-1
LOC_Os06g40270	Chr6	23985805	23990175	MSU_osa1r7	2	chr06_23989725_23990066, chr06_23989578_23990046	2	leaf-1, leaf-2
LOC_Os06g40430	Chr6	24082798	24085156	MSU_osa1r7	2	chr06_24082950_24083967, chr06_24082965_24083945	1	leaf-1
LOC_Os06g40940	Chr6	24399538	24406050	MSU_osa1r7	2	chr06_24403885_24404421, chr06_24405345_24405517	1	leaf-1
LOC_Os06g41690	Chr6	24966557	24977877	MSU_osa1r7	2	chr06_24971873_24972360, chr06_24973104_24973638	1	sheath-1
LOC_Os06g42600	Chr6	25617064	25619951	MSU_osa1r7	2	chr06_25619432_25620164, chr06_25619524_25619906	2	leaf-2, 1wRoot-2
LOC_Os06g42824	Chr6	25741860	25743140	MSU_osa1r7	2	chr06_25742125_25743034, chr06_25742265_25742806	1	leaf-1
LOC_Os06g43180	Chr6	25959364	25963504	MSU_osa1r7	2	chr06_25961772_25962631, chr06_25961805_25962597	1	leaf-1
LOC_Os06g43340	Chr6	26052059	26057934	MSU_osa1r7	2	chr06_26054013_26054375, chr06_26056573_26056723	1	leaf-2
LOC_Os06g43370	Chr6	26072378	26074146	MSU_osa1r7	2	chr06_26072833_26073477, chr06_26072982_26073412	1	leaf-1
LOC_Os06g43450	Chr6	26111123	26114414	MSU_osa1r7	2	chr06_26111162_26111527, chr06_26111722_26112029	1	leaf-2
LOC_Os06g43890	Chr6	26440413	26441925	MSU_osa1r7	2	chr06_26440355_26440737, chr06_26440519_26440791	2	leaf-1, leaf-2
LOC_Os06g44010	Chr6	26509919	26511699	MSU_osa1r7	2	chr06_26510526_26510659, chr06_26511325_26511630	1	leaf-2
LOC_Os06g44730	Chr6	26999093	27002617	MSU_osa1r7	2	chr06_27000180_27000791, chr06_27000209_27000754	1	leaf-2
LOC_Os06g45750	Chr6	27690482	27693240	MSU_osa1r7	2	chr06_27692812_27693283, chr06_27692856_27693245	1	leaf-1
LOC_Os06g46440	Chr6	28189527	28190855	MSU_osa1r7	2	chr06_28189768_28190365, chr06_28190087_28190704	1	leaf-1
LOC_Os06g46510	Chr6	28243177	28245793	MSU_osa1r7	2	chr06_28243541_28243812, chr06_28244630_28245878	1	leaf-1
LOC_Os06g48020	Chr6	29035686	29038299	MSU_osa1r7	2	chr06_29037536_29038711, chr06_29037537_29038711	1	sheath-1
LOC_Os06g48090	Chr6	29095903	29102041	MSU_osa1r7	2	chr06_29096529_29096951, chr06_29100612_29100858	1	leaf-2
LOC_Os06g48280	Chr6	29193773	29194966	MSU_osa1r7	2	chr06_29193310_29194426, chr06_29193407_29194520	1	leaf-1
LOC_Os06g50520	Chr6	30589162	30592998	MSU_osa1r7	2	chr06_30590762_30591648, chr06_30591392_30592110	1	leaf-1
LOC_Os07g01420	Chr7	264525	265650	MSU_osa1r7	2	chr07_264591_265455, chr07_265184_265523	1	leaf-1
LOC_Os07g01500	Chr7	313665	319435	MSU_osa1r7	2	chr07_316731_316991, chr07_314139_314691	2	leaf-1, leaf-2
LOC_Os07g02520	Chr7	895314	897677	MSU_osa1r7	2	chr07_895665_896080, chr07_897343_897682	1	leaf-2
LOC_Os07g02780	Chr7	1015338	1021609	MSU_osa1r7	2	chr07_1018408_1018784, chr07_1018359_1018834	2	leaf-2, stem-1
LOC_Os07g04260	Chr7	1878914	1880940	MSU_osa1r7	2	chr07_1878875_1879124, chr07_1880261_1880451	1	leaf-1
LOC_Os07g05230	Chr7	2358982	2360756	MSU_osa1r7	2	chr07_2360380_2360953, chr07_2360469_2360936	2	leaf-1, stem-2
LOC_Os07g05570	Chr7	2601187	2606225	MSU_osa1r7	2	chr07_2604018_2604256, chr07_2604049_2604234	1	leaf-1
LOC_Os07g06060	Chr7	2940292	2942825	MSU_osa1r7	2	chr07_2941469_2941984, chr07_2941475_2941978	1	leaf-1
LOC_Os07g08150	Chr7	4143340	4144573	MSU_osa1r7	2	chr07_4143298_4143856, chr07_4143330_4143929	1	leaf-1
LOC_Os07g08160	Chr7	4145912	4146866	MSU_osa1r7	2	chr07_4145813_4146313, chr07_4145951_4146333	1	leaf-1
LOC_Os07g09230	Chr7	4836622	4839864	MSU_osa1r7	2	chr07_4836716_4837617, chr07_4837365_4837835	2	leaf-1, 1wRoot-2
LOC_Os07g10250	Chr7	5500195	5506490	MSU_osa1r7	2	chr07_5501873_5502021, chr07_5501839_5502056	2	leaf-1, leaf-2
LOC_Os07g11280	Chr7	6222175	6231671	MSU_osa1r7	2	chr07_6224074_6224291, chr07_6224084_6224338	1	leaf-2
LOC_Os07g11460	Chr7	6303923	6306758	MSU_osa1r7	2	chr07_6304343_6304648, chr07_6305181_6305477	2	leaf-1, 1wRoot-2
LOC_Os07g13040	Chr7	7476185	7479730	MSU_osa1r7	2	chr07_7475982_7476449, chr07_7476818_7477317	2	1wRoot-2, sheath-1
LOC_Os07g13200	Chr7	7569806	7572008	MSU_osa1r7	2	chr07_7569855_7570083, chr07_7570586_7570955	1	leaf-2
LOC_Os07g13260	Chr7	7604087	7605698	MSU_osa1r7	2	chr07_7604895_7605275, chr07_7604905_7605335	1	leaf-1
LOC_Os07g13580	Chr7	7786773	7788855	MSU_osa1r7	2	chr07_7787062_7787348, chr07_7787092_7787328	2	leaf-2, 1wRoot-1
LOC_Os07g13830	Chr7	7919362	7921179	MSU_osa1r7	2	chr07_7920009_7920757, chr07_7920441_7920743	1	leaf-2
LOC_Os07g13890	Chr7	7942756	7944922	MSU_osa1r7	2	chr07_7943490_7943792, chr07_7943529_7943753	1	leaf-2
LOC_Os07g14060	Chr7	8019775	8022548	MSU_osa1r7	2	chr07_8021975_8022105, chr07_8019432_8020593	2	leaf-2, sheath-1
LOC_Os07g14220	Chr7	8102315	8105232	MSU_osa1r7	2	chr07_8103372_8104112, chr07_8103642_8104093	2	leaf-1, leaf-2
LOC_Os07g14790	Chr7	8443388	8446250	MSU_osa1r7	2	chr07_8445445_8445705, chr07_8445897_8446508	1	leaf-1
LOC_Os07g15190	Chr7	8757338	8757893	MSU_osa1r7	2	chr07_8756964_8757722, chr07_8757013_8757667	1	leaf-1
LOC_Os07g16720	Chr7	9812084	9815702	MSU_osa1r7	2	chr07_9812746_9813373, chr07_9814935_9816108	1	leaf-1
LOC_Os07g17450	Chr7	10298970	10300007	MSU_osa1r7	2	chr07_10298879_10299371, chr07_10298880_10299393	2	leaf-1, leaf-2
LOC_Os07g18390	Chr7	10893451	10895680	MSU_osa1r7	2	chr07_10894921_10895783, chr07_10895068_10895776	1	leaf-1
LOC_Os07g18410	Chr7	10898774	10900870	MSU_osa1r7	2	chr07_10899308_10899957, chr07_10899466_10899831	1	leaf-1
LOC_Os07g19430	Chr7	11491413	11492087	MSU_osa1r7	2	chr07_11491262_11492033, chr07_11491855_11492070	2	leaf-1, leaf-2
LOC_Os07g20210	Chr7	11661301	11665479	MSU_osa1r7	2	chr07_11661882_11662100, chr07_11662320_11662644	2	leaf-1, leaf-2
LOC_Os07g20250	Chr7	11674331	11675875	MSU_osa1r7	2	chr07_11675481_11675700, chr07_11675510_11675716	2	leaf-2, 1wRoot-1
LOC_Os07g21990	Chr7	12298646	12301100	MSU_osa1r7	2	chr07_12299956_12300229, chr07_12299276_12300205	2	leaf-1, leaf-2
LOC_Os07g22000	Chr7	12302233	12310912	MSU_osa1r7	2	chr07_12310459_12310805, chr07_12309745_12310631	2	leaf-1, sheath-1
LOC_Os07g22480	Chr7	12641447	12646544	MSU_osa1r7	2	chr07_12645153_12645642, chr07_12645158_12645672	1	leaf-2
LOC_Os07g22890	Chr7	12902004	12903857	MSU_osa1r7	2	chr07_12902185_12902466, chr07_12902201_12902421	1	leaf-1
LOC_Os07g22970	Chr7	12953972	12958425	MSU_osa1r7	2	chr07_12954215_12954809, chr07_12954272_12954766	1	leaf-1
LOC_Os07g23520	Chr7	13287605	13293345	MSU_osa1r7	2	chr07_13288867_13289236, chr07_13288869_13289266	1	leaf-1
LOC_Os07g25840	Chr7	14836740	14840465	MSU_osa1r7	2	chr07_14837023_14837323, chr07_14837801_14838061	2	leaf-2, sheath-2
LOC_Os07g26020	Chr7	14925324	14932626	MSU_osa1r7	2	chr07_14929871_14930470, chr07_14927596_14927943	2	leaf-1, leaf-2
LOC_Os07g26390	Chr7	15164408	15168931	MSU_osa1r7	2	chr07_15166235_15166876, chr07_15167147_15167698	1	leaf-1
LOC_Os07g26450	Chr7	15214622	15214963	MSU_osa1r7	2	chr07_15214426_15215080, chr07_15214533_15214963	2	leaf-2, 1wRoot-2
LOC_Os07g26810	Chr7	15491433	15496040	MSU_osa1r7	2	chr07_15495024_15495500, chr07_15494651_15496213	2	leaf-2, sheath-2
LOC_Os07g27190	Chr7	15789091	15789511	MSU_osa1r7	2	chr07_15788942_15789660, chr07_15788811_15789364	1	leaf-2
LOC_Os07g27810	Chr7	16226488	16230771	MSU_osa1r7	2	chr07_16227823_16228576, chr07_16227824_16228576	1	sheath-1
LOC_Os07g28940	Chr7	16971959	16985073	MSU_osa1r7	2	chr07_16972171_16972458, chr07_16972201_16972370	1	leaf-1
LOC_Os07g29300	Chr7	17172693	17173582	MSU_osa1r7	2	chr07_17172656_17173601, chr07_17172667_17173578	1	leaf-1
LOC_Os07g29330	Chr7	17198415	17209485	MSU_osa1r7	2	chr07_17208578_17208970, chr07_17209145_17209394	1	leaf-2
LOC_Os07g29940	Chr7	17627232	17628713	MSU_osa1r7	2	chr07_17627128_17627607, chr07_17627144_17627536	1	leaf-2
LOC_Os07g30060	Chr7	17731340	17733292	MSU_osa1r7	2	chr07_17732494_17732931, chr07_17732640_17732903	1	leaf-2
LOC_Os07g30670	Chr7	18149081	18150712	MSU_osa1r7	2	chr07_18149187_18149306, chr07_18150060_18150557	1	leaf-1
LOC_Os07g31500	Chr7	18688114	18692305	MSU_osa1r7	2	chr07_18690800_18691107, chr07_18690807_18690978	1	leaf-2
LOC_Os07g31640	Chr7	18785099	18788321	MSU_osa1r7	2	chr07_18786786_18787790, chr07_18786909_18787557	2	leaf-1, leaf-2
LOC_Os07g31870	Chr7	18932047	18952572	MSU_osa1r7	2	chr07_18943443_18943919, chr07_18944047_18944652	1	leaf-1
LOC_Os07g32020	Chr7	19045831	19048232	MSU_osa1r7	2	chr07_19045876_19046035, chr07_19046173_19047371	1	leaf-1
LOC_Os07g33410	Chr7	19970525	19974170	MSU_osa1r7	2	chr07_19971306_19971738, chr07_19971310_19971723	1	leaf-1
LOC_Os07g34360	Chr7	20590074	20591104	MSU_osa1r7	2	chr07_20589965_20590373, chr07_20589996_20590359	1	leaf-1
LOC_Os07g35640	Chr7	21345784	21346908	MSU_osa1r7	2	chr07_21345998_21346142, chr07_21345862_21346112	2	leaf-1, leaf-2
LOC_Os07g36670	Chr7	21943658	21949282	MSU_osa1r7	2	chr07_21944761_21945473, chr07_21947936_21949177	2	leaf-1, leaf-2
LOC_Os07g37150	Chr7	22253777	22256729	MSU_osa1r7	2	chr07_22253486_22254390, chr07_22253394_22254474	2	leaf-1, leaf-2
LOC_Os07g37350	Chr7	22370220	22372673	MSU_osa1r7	2	chr07_22372107_22372600, chr07_22372133_22372494	1	leaf-2
LOC_Os07g37730	Chr7	22619086	22621292	MSU_osa1r7	2	chr07_22619938_22620462, chr07_22619938_22620516	1	leaf-1
LOC_Os07g37860	Chr7	22704154	22709992	MSU_osa1r7	2	chr07_22705885_22706276, chr07_22704446_22704874	2	1wRoot-2, stem-1
LOC_Os07g38030	Chr7	22807706	22809384	MSU_osa1r7	2	chr07_22807596_22807898, chr07_22807603_22807889	1	leaf-1
LOC_Os07g38340	Chr7	23033445	23040111	MSU_osa1r7	2	chr07_23034186_23034629, chr07_23033809_23034151	2	leaf-1, leaf-2
LOC_Os07g38450	Chr7	23101150	23105362	MSU_osa1r7	2	chr07_23102918_23103482, chr07_23103500_23104086	2	leaf-1, leaf-2
LOC_Os07g39250	Chr7	23497079	23500287	MSU_osa1r7	2	chr07_23496906_23497527, chr07_23497284_23497517	2	leaf-2, panicle-1
LOC_Os07g39460	Chr7	23633878	23643200	MSU_osa1r7	2	chr07_23636494_23636808, chr07_23637232_23637828	2	leaf-1, stem-2
[truncated: 4,307 more rows]
