# Supplementary material for: Dynamics of extrachromosomal circular DNA in rice
Source: Nat Commun. 2024 Mar 18;15:2413. doi: 10.1038/s41467-024-46691-0 (PMC10948907; doi:10.1038/s41467-024-46691-0)
Supplement: Supplementary file 13 — Supplementary Data 10 [file 41467_2024_46691_MOESM13_ESM.xlsx]

## Sheet: Supp. Data 10
Supplementary Data 10. Gene expression levels (TPM) annotated by MSU v7 for all genes.
Geneid	GE1	GE2	leaf1	leaf2	panicle1	panicle2	root1	root2	sheath1	sheath2	stem1	stem2	Nip1	Nip2	Dro1	Dro2
LOC_Os01g01010.1	7.15592	7.12904	5.34038	6.28558	7.94451	8.48441	7.14358	7.60817	7.47904	3.1608	5.98625	4.80684	5.31018	4.80516	4.01814	5.21213
LOC_Os01g01010.2	0	0	0	0	0	0	0	0	0	0	0	0	0	0	0	0
LOC_Os01g01019.1	1.86893	1.33851	0.571852	0.467406	1.26093	1.53862	1.71768	0.676402	1.43581	0.626779	3.01775	2.25522	1.38014	1.11857	1.05803	1.13132
LOC_Os01g01030.1	11.1904	10.1904	2.3017	2.40508	10.9194	14.9462	8.17069	8.45631	7.58874	6.45031	8.32927	6.37106	2.84066	2.98443	2.37932	3.06159
LOC_Os01g01040.4	0.219876	0.0957901	0.422885	0.259235	0.559474	0.866903	0.508091	0.611356	0.235951	0.231752	0.461717	0.392408	0.204123	0.275727	0.195604	0.488025
LOC_Os01g01040.1	0	0	0	0	0	0	0	0	0	0	0	0	0	0	0	0
LOC_Os01g01040.2	0	0	0	0	0	0	0	0	0	0	0	0	0	0	0	0
LOC_Os01g01040.3	0	0	0	0	0	0	0	0	0	0	0	0	0	0	0	0
LOC_Os01g01050.1	0.117386	0.190922	0.189645	0.226052	0.325239	0.0404966	0.0632933	0.415402	0.132267	0.173217	0.0575165	0.073324	0.0762835	0.103043	0.0974662	0.208436
LOC_Os01g01050.2	0	0	0	0	0	0	0	0	0	0	0	0	0	0	0	0
LOC_Os01g01060.1	347.214	364.907	43.292	46.7362	129.543	169.902	173.242	130.826	180.772	105.189	160.49	85.3168	65.4291	40.5364	39.7467	49.7758
LOC_Os01g01070.3	1.95816	2.02608	2.07136	2.0201	1.86845	1.44758	1.50831	1.85611	1.44466	0.257991	0.428328	0.546047	0.568086	0.8441	0.508084	1.31939
LOC_Os01g01070.1	0	0.031034	0	0.0419935	0	0.052661	0.0823055	0	0	0	0	0	0	0.0669975	0	0
LOC_Os01g01070.2	0	0	0	0	0	0	0	0	0	0	0	0	0	0	0	0
LOC_Os01g01080.1	0	0	0	0	0	0	0	0	0	0	0	0	0	0	0	0
LOC_Os01g01080.2	0.0484515	0.0738786	0.0652304	0.0666455	0.191776	0.0835754	0.195934	0.0428647	0.0454947	0	0	0	0.157431	0	0.0502868	0.10754
LOC_Os01g01080.3	0	0	0	0	0	0	0	0	0	0	0	0	0	0	0	0
LOC_Os01g01090.1	0.0596141	0.0201998	0	0	0	0.0685533	0	0.0351601	0.0746346	0	0	0	0	0	0.0412481	0
LOC_Os01g01100.1	0	0.0121139	0	0	0	0.0205558	0	0.0210855	0	0	0	0	0	0.0261519	0	0
LOC_Os01g01110.1	0.107452	0.109229	0	0.443406	0.318982	0.278022	0.579372	0.760499	0.908055	0.396397	0	0.335595	0.34914	0.471614	0.111523	0.357744
LOC_Os01g01115.1	1.79046	1.62005	0.953603	0.67659	0.895587	0.984218	1.37913	0.731078	0.997629	1.59683	0.482023	0.491599	1.21467	0.64767	0.530936	1.1791
LOC_Os01g01120.1	4.08841	3.2683	19.2381	26.6441	11.4691	14.1729	5.35054	4.56512	9.54135	25.4789	12.9334	7.8101	35.2097	39.0243	37.2419	41.5838
LOC_Os01g01130.1	3.8736	4.05917	6.30956	5.19662	4.87411	6.26924	6.76862	5.88081	6.87028	6.35107	5.56505	3.50992	5.12776	5.92951	4.91374	5.78484
LOC_Os01g01140.1	0	0	0	0	0.241062	0	0	0	0.228747	0	0	0	0	0	0.252842	0
LOC_Os01g01150.1	0.203919	0.155468	0.137269	0.21037	0.075669	0.197857	0.0687194	0.135304	0.359015	0	0.187342	0.039805	0.207058	0.0279691	0.0529109	0.226305
LOC_Os01g01150.2	0.309638	0.461643	1.44514	1.80302	1.04175	1.06821	0.834768	0.730492	1.22112	0.685362	0.455147	0.515766	1.1067	0.724809	0.921253	1.14543
LOC_Os01g01150.3	0.207995	0.19029	1.70815	0.901213	0.658614	0.627859	0.420557	0.47843	0.781207	0.613843	0.407651	0.389766	0.844786	0.844433	0.733971	1.13106
LOC_Os01g01160.1	5.09443	5.26793	72.4889	42.83	8.6046	8.48451	15.2735	14.9974	12.7836	8.42472	9.57576	7.4068	22.5465	26.3112	28.2603	23.0046
LOC_Os01g01170.1	20.1612	22.9338	0.773151	0.930981	2.15128	1.66277	6.19287	4.6451	2.31099	0.302648	1.75864	0.576508	0.666418	0.855179	0.468309	0.409704
LOC_Os01g01180.1	1.53009	0.444396	0.588563	0	0.432591	1.50817	7.6608	1.54704	0	0	0	0	0.710237	0	0.453729	0
LOC_Os01g01190.1	8.65708	9.58126	0.206895	0.070461	4.00442	11.0892	1.10481	1.26892	0.240496	1.32281	1.06672	1.11991	1.33155	0.843114	0.74432	1.13697
LOC_Os01g01200.1	0.0403456	0.0820251	0.21727	0.249731	0.119769	0.278373	0.0543848	0.0713869	0.0757669	0.148837	0.0988421	0	0	0.0442697	0.0837478	0
LOC_Os01g01210.1	0	0.0761524	0.605143	0.20609	0.296518	0	0.201964	0.265104	0	0	0	0	0.486829	0.164401	0	0
LOC_Os01g01230.1	0	0	0	0	0	0	0	0	0	0	0	0	0	0	0	0
LOC_Os01g01240.1	0	0.0103778	0.0274889	0.0140426	0.0404084	0.0176098	0	0.0180637	0	0	0.0250109	0	0.0331717	0	0.0423829	0
LOC_Os01g01250.1	0.210713	0.272613	0.257894	0.131744	0.189551	0.363464	0.413141	0.305044	0	0.423998	0.187717	0	0.186725	0	0.0795252	0.127551
LOC_Os01g01260.1	0.204573	0.159965	0.190674	0.313861	0.358146	0.488594	0.19091	0.320203	0.14776	0.0580523	0.134933	0.0982956	0.204526	0.138135	0.13066	0.174638
LOC_Os01g01270.1	0.16206	0.164739	0.537064	0.377241	0.345397	0.645097	0.70577	0.419091	0.210697	0.367906	0.152703	0.194671	0.0810114	0.0547146	0.0258768	0.0830078
LOC_Os01g01280.1	1.83515	1.30981	23.3399	32.7081	7.341	6.1963	0.842121	0.690869	11.7321	12.6757	2.96538	3.29258	17.1274	18.1656	18.074	23.4859
LOC_Os01g01290.1	0.0615297	0.0625467	1.57392	2.41209	0.487082	0.265336	0	0	1.44437	0.453972	0	0	0.999627	0.337571	1.34107	0.614557
LOC_Os01g01295.1	14.2569	12.4028	11.574	12.3025	11.5714	11.8355	10.2927	9.35344	16.1946	13.1978	25.3128	16.2599	7.89421	5.97619	6.53947	9.00725
LOC_Os01g01302.1	13.1798	14.5352	88.8318	91.0439	29.1185	30.3838	9.05061	8.21339	34.2466	25.3808	31.8829	27.4421	117.969	111.874	122.595	141.851
LOC_Os01g01307.1	14.8158	13.4701	2.36988	3.63194	9.67697	10.0369	6.98664	7.26746	7.34606	6.49379	8.98438	5.03958	3.17757	4.18491	2.43596	3.3644
LOC_Os01g01307.2	0	0	0	0	0	0	0	0	0	0	0	0	0	0	0	0
LOC_Os01g01312.1	23.1822	25.8086	14.2976	14.7343	18.72	21.0148	25.873	24.4645	19.0371	10.7695	14.1632	11.7022	11.8757	11.1736	10.3542	12.2194
LOC_Os01g01320.1	0	0	0	0	0.0674769	0.0294062	0	0	0	0	0	0	0	0	0	0.0378383
LOC_Os01g01330.1	4.65784	5.53061	0.843142	3.44573	2.24643	3.17327	5.38169	4.15538	1.69063	1.73274	2.01374	1.10022	2.16207	2.14743	1.21873	1.56378
LOC_Os01g01340.2	0	0	0	0.0380392	0	0	0	0	0	0	0	0	0.0898567	0	0	0
LOC_Os01g01340.1	0	0	0	0	0	0	0	0	0	0	0	0.0908861	0	0.127723	0	0
LOC_Os01g01350.1	0	0	0	0	0	0	0	0	0	0	0	0	0	0	0	0
LOC_Os01g01350.2	0	0	0	0	0.120378	0	0	0	0	0	0	0	0	0	0	0
LOC_Os01g01360.1	4.89602	4.58813	2.52332	4.10385	3.06582	4.78346	1.90773	1.92886	3.41201	3.38656	3.42036	2.15033	5.03352	3.94522	4.0096	6.02777
LOC_Os01g01369.1	47.4983	47.4645	17.8535	21.1388	38.5082	58.0947	63.2328	65.5676	49.2254	29.7183	41.9765	28.0629	24.1619	21.8263	19.7447	26.339
LOC_Os01g01380.1	9.03235	9.22358	3.18352	3.10129	5.5776	6.94823	6.30079	5.93536	3.95012	2.33296	4.91738	2.70505	2.90357	2.98683	2.48274	3.20398
LOC_Os01g01390.1	0	0	0	0	0	0	0	0	0	0	0	0	0	0	0	0
LOC_Os01g01390.2	0	0	0	0	0	0	0	0	0	0	0	0	0	0	0	0
LOC_Os01g01390.3	0	0	0	0	0	0	0	0	0	0	0	0	0	0	0	0
LOC_Os01g01390.4	0	0	0	0	0	0	0	0	0	0	0	0	0	0	0	0
LOC_Os01g01390.5	0	0	0	0	0	0	0	0	0	0	0	0	0	0	0	0
LOC_Os01g01400.1	12.1994	11.7606	0.612665	0.337053	0.727418	0.754776	1.84027	1.23877	0.361562	0.258274	0.771836	0.437317	0.284355	0.537743	0.726631	0.854662
LOC_Os01g01410.1	0	0.0195506	0	0	0	0	0	0	0	0	0	0	0	0	0	0
LOC_Os01g01410.2	0	0	0	0	0	0	0	0	0	0	0	0	0	0	0	0
LOC_Os01g01420.1	0	0	0	0	0	0	0	0	0	0	0	0	0	0	0	0
LOC_Os01g01420.3	0	0	0	0	0	0	0	0	0	0	0	0	0	0	0	0
LOC_Os01g01420.2	0.100094	0.127186	0.741165	0.550723	0.396184	0.474802	0.202386	0.487039	0.375943	0	0.306524	0.156307	0.325232	0.604063	0.415543	0.777575
LOC_Os01g01430.1	0.033593	0.20489	0.452264	0.36966	0.398895	0.695347	48.8145	38.2193	0.189258	0.495705	0.164598	0.41967	0.327457	0.589766	0.278924	0.298246
LOC_Os01g01440.1	0	0.25544	0	0	0.248655	0.216726	8.80691	6.66934	0	0	0	0	0	0	0	0
LOC_Os01g01450.1	0.0585925	0	0.157767	0.0402973	0.115958	0.0505339	0.0789811	0	0	0	0.0717724	0	0	0.192874	0.121624	0.130049
LOC_Os01g01450.2	0	0	0	0	0	0	0	0	0	0	0	0	0	0	0	0
LOC_Os01g01460.1	0	0	0	0	0	0	0	0.271476	0	0	0	0	0	0	0	0
LOC_Os01g01470.1	0.0614507	0.0936997	0	0.042263	0.243229	0.052999	0	0	0	0.453389	0	0	0	0	0	0
LOC_Os01g01484.4	0.226039	0.357429	0.270504	0.380012	0.248524	0.129967	0.0677099	0.0444389	0.141496	0.185304	0.12306	0.156881	0.0816065	0.220466	0.0521337	0.055745
LOC_Os01g01484.1	0	0	0.0575169	0	0	0	0	0	0.0401149	0	0	0	0	0.0468773	0	0
LOC_Os01g01484.2	0	0	0	0	0	0	0	0	0	0	0	0	0	0	0	0
LOC_Os01g01484.5	0	0	0	0	0	0	0	0	0	0	0	0	0	0	0	0
LOC_Os01g01500.1	0.157987	0	0	0	0	0	0	0.55908	0	0	0	0	0	0	0	0
LOC_Os01g01510.1	0	0	0	0	0	0	0	0	0	0	0	0	0	0	0	0
LOC_Os01g01510.2	0	0.0582538	0.308608	0.0525505	0	0.0658998	0.0514984	0.101397	0.107619	0	0.0467981	0	0	0.0419202	0.0396515	0.0423982
LOC_Os01g01520.1	20.5197	20.831	0.369328	0.754679	6.40632	9.32193	14.1998	10.4844	1.28793	3.44082	6.65349	4.36956	1.42617	1.38464	1.02499	1.0351
LOC_Os01g01530.1	0	0.0720909	0	0	0	0.0611648	0	0	0	0	0	0	0	0	0	0
LOC_Os01g01540.1	0	0.0948565	0	0	0	0	0	0	0	0	0	0	0	0	0	0
LOC_Os01g01550.1	0.0360196	0.21969	0	0	0	0	0	0	0	0	0.0882439	0	0	0	0	0
LOC_Os01g01560.1	1.70965	1.08619	0.115085	0.146977	0.211468	0.258039	0.288069	0.113438	0.240797	0	0.942398	0.467211	0.208315	0.0468982	0.13308	0.142299
LOC_Os01g01570.1	49.8831	51.4812	12.0302	14.4861	34.5428	45.9018	28.3259	23.5859	22.3591	15.2143	31.2736	20.7777	10.2897	9.58936	9.22327	10.625
LOC_Os01g01580.1	13.9736	14.7672	1.86265	2.09336	5.88687	7.39811	4.84889	5.14079	2.59819	4.08312	8.13476	2.80867	3.1468	2.88438	2.1539	2.14957
LOC_Os01g01590.1	12.0028	14.0673	0.380222	0.971177	2.79462	2.92292	1.52277	0.499708	0.265184	0	2.07568	1.32308	0.458826	0.619776	2.05182	2.50737
LOC_Os01g01600.1	1.83033	2.2327	0.758208	0.735923	1.95048	1.99145	1.97378	1.49472	1.16338	1.24655	2.20755	0.791511	0.365981	0.679748	1.22747	0.625
LOC_Os01g01610.1	9.72272	10.2904	7.85384	6.52951	8.94177	10.6545	10.7931	8.29802	7.62571	7.59549	4.48368	2.85797	5.57498	3.76531	8.07281	5.83931
LOC_Os01g01620.1	103.178	100.891	64.4877	62.2036	80.6064	83.3936	264.366	276.264	78.7231	50.7066	58.7474	42.6501	65.4456	55.8885	88.374	93.2411
LOC_Os01g01640.1	85.6156	79.0629	19.7238	25.9918	82.4567	95.6102	83.2694	81.3158	55.9011	56.7996	88.5858	72.568	39.7193	32.048	30.0231	43.3906
LOC_Os01g01650.1	7.58338	7.63461	2.06154	1.90567	126.196	185.772	20.3461	18.5786	44.7775	100.604	16.792	11.9561	265.831	156.738	159.002	234.349
LOC_Os01g01660.1	10.5893	14.1106	4.69875	12.0017	210.275	292.527	152.685	170.033	158.94	211.27	561.215	660.707	107.99	55.2676	108.176	114.349
LOC_Os01g01670.2	0.21428	0.130693	0.115394	0.353693	0.5937	0.813158	0.231074	0.0758286	0.241443	0	0.104992	0.133847	0.13925	0.188097	0.355834	0
LOC_Os01g01670.1	4.15422	4.81212	1.56079	1.66109	3.82392	3.66618	2.99522	2.22221	2.99356	0.356398	3.78692	2.41385	1.09868	1.6961	1.40377	1.71544
LOC_Os01g01680.1	3.27557	2.4735	2.01596	3.60446	2.77823	3.47079	6.55998	6.45811	4.56957	4.48824	6.87837	6.28429	3.49703	2.66994	2.42832	4.46603
LOC_Os01g01689.1	0.0328778	0.0557021	0.0442635	0.0678356	0.043378	0.0567119	0.0295456	0.067869	0.144066	0.0404293	0.0536979	0.0342279	0.0178047	0.0240504	0.0227488	0.036487
LOC_Os01g01689.3	0.456108	0.469038	0.385572	0.474183	0.524804	0.741012	0.414646	0.272138	0.468112	0.273912	0.584692	0.380974	0.241257	0.372442	0.20917	0.223659
LOC_Os01g01700.1	164.934	169.909	68.336	79.708	159.315	196.52	157.716	140.153	153.022	127.402	192.399	165.821	81.4649	73.0914	76.5341	99.0212
LOC_Os01g01710.1	14.3208	14.8389	79.4922	69.6885	16.6363	11.7216	13.9097	15.4082	56.434	19.4979	23.2456	20.4374	37.2908	36.3982	40.6975	39.8298
LOC_Os01g01710.2	1.40873	1.45903	8.65982	8.33583	1.68329	1.00866	1.43315	1.45792	4.74195	1.17665	1.36746	2.32438	1.90001	3.3248	3.14487	2.94975
LOC_Os01g01720.1	0	0	0	0	0	0	0	0	0	0	0	0	0	0	0	0
LOC_Os01g01720.2	0	0	0	0	0	0	0	0	0	0	0	0	0	0	0	0
LOC_Os01g01730.1	0	0.0849239	0.224948	0	0	0	0	0	0	0	0	0	0	0	0	0
LOC_Os01g01740.1	21.5508	19.8128	3.55273	3.50243	9.11643	14.2146	20.5315	20.7246	7.91167	3.92813	5.04718	4.33775	2.55727	2.64154	1.48954	2.97993
LOC_Os01g01760.1	1.41388	1.57414	2.9006	4.6305	3.46438	1.97431	1.99663	1.90606	4.80464	6.95452	0.989672	0.420556	1.09383	1.32977	0.838538	2.09212
LOC_Os01g01770.1	0	0	0.128254	0.524145	1.41399	2.1362	0.642065	0.337117	0.357801	0.351433	1.05023	0.595055	1.39291	1.35888	0.494362	0.74005
LOC_Os01g01780.1	9.96911	10.6009	4.02025	3.57033	7.68265	11.0942	2.72477	3.33275	5.34898	3.89797	7.25942	5.66752	3.88109	2.8229	2.43172	3.51787
LOC_Os01g01790.1	8.46289	9.14931	16.514	18.3514	13.517	11.3692	10.1462	8.77306	17.3886	6.17054	12.2935	8.76896	12.4874	13.1534	13.5162	14.7177
LOC_Os01g01790.2	0.510986	0.377769	1.62605	1.43768	1.2411	1.28206	0.751412	0.657549	0.697894	0.342737	0.68283	0.435248	0.981099	0.662628	0.67498	0.77329
LOC_Os01g01800.2	0	0	0	0	0	0.0263557	0	0	0	0	0	0	0	0	0	0
LOC_Os01g01800.1	0	0	0	0	0	0	0	0	0	0	0	0	0	0	0	0
LOC_Os01g01810.1	0.602139	0.306046	0	0.207062	0.297917	0	0.405834	0.266354	0.565393	1.11066	1.10638	0	0.489126	0	0.624948	0.668239
LOC_Os01g01830.1	50.1656	47.9331	28.8971	26.7687	34.3764	41.4376	50.8888	45.998	38.5785	27.6166	40.8353	25.7551	25.5594	23.5517	19.6063	30.4406
LOC_Os01g01840.1	0.447384	0.189491	8.83395	7.64098	0.664048	0.321544	0.10051	0.0659662	28.9856	36.3093	0.182673	0.116439	13.083	16.8541	7.27451	3.47547
LOC_Os01g01850.1	0.00786819	0.0159965	0.148302	0.0757594	0	0.0271441	0	0.0139219	0.738802	0.464418	0.0385523	0	0.0255657	0.0345339	0.0653299	0.0174638
LOC_Os01g01860.1	0.0152259	0	0.0409973	0.0418866	0.0301328	0	0	0	0.08578	0.786365	0	0.0475533	0	0.0334135	0	0.0337945
LOC_Os01g01870.1	297.171	217.694	60.5722	53.625	25.7416	19.3711	16.8624	14.5884	92.8339	102.522	162.724	108.107	29.4456	27.9983	26.0404	25.7934
LOC_Os01g01880.1	6.05078	6.22866	2.68102	1.15889	0.45474	0.132116	0	0.135521	3.30823	0.565104	7.50567	5.50188	0.995469	0.840416	0.158987	1.02
LOC_Os01g01890.1	16.9784	14.3688	0.760124	0.443779	1.07747	1.66954	3.91405	3.67488	0.643747	0.743871	4.89062	2.51908	0.982784	1.46029	0.418563	0.760847
LOC_Os01g01900.1	0.0295221	0.015005	0	0	0	0	0.039795	0.026118	0	0	0	0	0	0	0.0306404	0
LOC_Os01g01910.1	4.69315	5.15238	8.25604	9.55409	9.16415	11.2255	16.7012	16.1651	9.9886	14.774	5.36557	3.71326	6.70965	8.3767	3.89673	6.52778
LOC_Os01g01920.1	0	0	0	0	0	0	0	0	0	0	0	0	0	0	0	0
LOC_Os01g01920.2	0	0	0	0	0	0	0	0	0	0	0	0	0	0	0	0
LOC_Os01g01925.1	0.165354	0.672351	0.890469	0.227447	0.327245	0.285224	0	0.292575	0.155263	1.22	0.202549	0	0.537278	0.181437	1.02971	0.183506
LOC_Os01g01930.1	0.0659368	0.20108	0.710167	0.54418	1.56591	1.93352	0.177762	0	3.71477	5.35136	0.807687	1.02967	0.42849	0.434099	0.410606	1.1708
LOC_Os01g01940.1	0.385117	0.0782966	1.03697	0.688652	1.06704	2.19219	0	0	2.09737	0.85243	3.39657	1.56364	0.500537	0.253545	0	1.11122
LOC_Os01g01950.1	0.866427	1.39452	2.72177	1.29109	1.14314	1.24544	0.58396	0	0.813551	1.59815	3.00708	1.57851	0.70381	1.90139	2.24812	1.28205
LOC_Os01g01960.1	130.988	128.319	123.565	112.298	118.888	129.08	189.657	170.643	138.505	81.0714	120.818	94.1538	98.0221	94.225	95.3225	112.667
LOC_Os01g01970.1	0.49908	0.295942	0.335957	0.22883	0.411544	0.573918	0.672746	0.588709	0.390519	0	0.305672	0.259787	0.270273	0.0912702	0.0863308	0.369244
LOC_Os01g01970.2	0	0	0	0	0	0	0	0	0	0	0	0	0	0	0	0
LOC_Os01g01980.1	0.820204	0.303186	0.200772	0.102564	0	0.385853	0.402041	0	0.280054	0	0	0.232878	0	0	0	0
LOC_Os01g01990.1	0	0	0	0	0.53524	0	0.364562	0.239267	0	0	0	0	0	0	0	0
LOC_Os01g02000.1	0	0.158277	5.2173	4.73556	10.8193	16.7115	4.33759	3.3366	0.682272	0.127644	2.67018	2.05323	1.46154	1.55661	1.86739	0.921576
LOC_Os01g02010.1	3.22987	4.25096	0.457725	0.0935309	225.809	280.852	60.6779	41.3878	30.3915	123.918	169.584	138.252	15.9077	12.0123	5.08125	10.1119
LOC_Os01g02020.1	1.36241	1.38493	0.444658	0.454305	0.571939	0.676532	0.222605	0.547869	1.08544	0.304605	1.21372	0.773649	0.335364	0.634208	0.42849	0.595623
LOC_Os01g02020.3	0	0	0	0	0	0	0	0	0	0	0	0	0	0	0	0
LOC_Os01g02040.1	12.9878	13.1709	2.92469	2.21976	4.60636	8.37769	3.38848	2.16899	4.28361	2.97664	7.48895	4.02241	1.76466	1.3621	1.22397	1.89425
LOC_Os01g02040.2	1.52347	1.00756	0.247115	0.252476	0.581212	0.823192	0.742265	0.422204	0.654928	0.541703	0.494646	0.630592	0.357842	0.0402807	0.114302	0.24444
LOC_Os01g02050.1	30.0079	26.2677	1.84558	2.4513	8.41026	4.0435	1.51525	1.43108	1.75058	1.11257	4.23161	3.38233	1.06902	0.99276	1.47969	1.49091
LOC_Os01g02060.1	0	0	0	0	0	0	0	0	0	0	0	0	0	0	0	0
LOC_Os01g02060.2	0	0	0	0	0	0	0	0	0	0	0	0	0	0	0	0
LOC_Os01g02070.1	0	0.100748	0.800592	0.40898	0.588432	0.854787	0.267195	0	0	0.731242	0.242808	0.619079	1.28813	0.652497	1.02864	1.75983
LOC_Os01g02080.1	2.17239	1.45905	12.4299	20.8103	18.9629	18.1338	0.418331	0.205917	12.4574	24.9008	12.0697	12.6003	30.3773	27.5825	22.2247	29.1025
LOC_Os01g02090.1	0.0390139	0.0396588	0	0.026832	0.0386053	0.0336481	0.0525897	0	0.073266	0.143924	0	0	0.063383	0.0428085	0.0404917	0
LOC_Os01g02090.2	0	0	0	0	0	0	0	0	0	0	0	0	0	0	0	0
LOC_Os01g02100.1	0	0	0	0	0	0	0	0	0	0	0	0	0	0	0	0
LOC_Os01g02100.4	0	0	0	0	0	0	0	0	0	0	0	0	0	0	0	0
LOC_Os01g02100.3	0.0796507	0.0404837	0.053617	0.13695	0.157633	0.0686959	0.0536835	0.1057	0.112185	0.146918	0	0.0621912	0.129403	0.0873977	0.0826678	0.132592
LOC_Os01g02100.2	0	0	0	0	0	0	0	0	0	0	0	0	0	0	0	0
LOC_Os01g02110.1	2.6288	4.84964	0	0	0.0642288	0	8.39952	5.91468	0	0	0.0795092	0	0	0	0	0.0720339
LOC_Os01g02120.1	0.998239	0.461245	0	0	0	0.0782677	0.122327	0	0	0	0	0	0	0	0	0
LOC_Os01g02130.1	0.65853	0.360455	7.50185	8.70976	2.30578	0.611648	8.4671	6.8119	16.3623	6.72743	0.620509	1.10746	2.46892	4.33548	2.7339	3.82275
LOC_Os01g02139.1	211.101	208.588	7.09291	13.1192	314.234	345.645	198.358	215.207	217.494	301.585	324.902	379.017	135.472	103.657	88.6193	178.427
LOC_Os01g02150.1	72.7863	63.5056	11.4273	13.0562	447.407	721.348	358.254	328.871	182.966	396.96	488.222	332.793	192.611	146.913	115.849	222.122
LOC_Os01g02160.1	25.6551	27.6795	0	0	5.30807	8.44834	4.55858	5.57105	0.656985	0.86039	8.28504	2.73156	0.189454	0	0.121031	0.129415
LOC_Os01g02170.2	0.351125	0.356929	0.140066	0.053664	0.154421	0.157025	0.140239	0.161071	0.170954	0.0959495	0.0318599	0.121848	0.0845107	0.057078	0.0809835	0.0288644
LOC_Os01g02170.1	0.204214	0.195378	0.0646903	0.165234	0.213962	0.186487	0.161926	0.148784	0.0902358	0	0.0588588	0.0375176	0.0780637	0.0527237	0.0498704	0.133312
LOC_Os01g02180.1	0.225165	0.34333	0.606281	0.55749	0.579298	0.504912	0.728439	0.876488	0.338278	0.332258	0.110326	0.421941	0.658456	0.247065	0.654344	0.99953
LOC_Os01g02180.2	0	0	0	0	0.0588432	0	0	0	0	0	0	0	0	0.0652497	0	0
LOC_Os01g02190.1	0.641322	0.325961	0.123345	0.0630103	58.293	215.004	0.617488	0.567372	0.68821	0.337981	0.785582	0.429208	0.74422	0.60317	0.570527	1.52512
LOC_Os01g02200.1	28.9246	32.8548	55.1034	56.3397	51.8197	43.9838	114.76	111.16	79.2686	54.0664	55.9014	62.4266	50.7181	48.8325	51.8785	67.6377
LOC_Os01g02210.1	0	0	0	0	0	0	0	0	0	0	0	0.0772649	0	0	0	0
LOC_Os01g02220.1	0	0	0	0	0	0	0	0	0	0	0	0	0	0	0	0
LOC_Os01g02230.1	0.049555	0.0335827	0	0	0	0	0	0	0	0	0	0	0	0	0	0
LOC_Os01g02240.1	0.0201219	0.0102273	0	0	0	0	0	0	0	0	0.0246482	0	0	0	0	0
LOC_Os01g02250.1	0.0593186	0.0120598	0.0319443	0.0326373	0.117395	0.10232	0.255871	0.230906	0	0.0875316	0.232518	0	0	0.0260352	0	0
LOC_Os01g02260.1	0.0403967	0.0410644	0	0.0555661	0	0.0696814	0.653443	0.285909	0	0	0.0989672	0.252334	0	0	0	0
LOC_Os01g02270.1	0.0956309	0.152761	0.0367852	0	0.135185	0.0706956	0.220985	0.0241725	0.128278	0.100796	0.0669384	0.0853354	0.0443898	0	0	0
LOC_Os01g02280.1	0	0	0	0	0.0176519	0	0.0721381	0	0	0	0	0	0	0	0	0.0197969
LOC_Os01g02290.1	0.0455689	0.0463221	0	0	0	0	0	0	0	0	0	0	0	0	0	0
LOC_Os01g02290.2	0	0	0	0	0	0	0	0	0	0	0	0	0	0	0	0
LOC_Os01g02300.1	20.2774	13.0973	2.35115	2.34877	2.72654	1.67354	3.81882	4.25735	3.93552	1.14533	14.4515	11.2722	0.126098	0.212915	0.281949	0.559891
LOC_Os01g02310.1	0.279496	0.258288	9.16772	10.8694	1.45827	1.09571	3.83603	2.92226	5.96453	2.81202	1.99195	1.2697	4.04541	3.34561	2.37341	3.27097
LOC_Os01g02320.1	14.4154	14.7747	7.09474	6.5004	10.261	10.6734	7.33267	6.91802	6.22514	3.26099	3.87311	2.65461	3.75599	4.10359	3.88151	4.18812
LOC_Os01g02334.1	39.8412	36.496	5.9145	6.04281	16.4891	19.7285	18.3781	16.7525	7.68111	2.23538	21.3398	13.4841	2.46111	1.66222	2.51561	4.03481
LOC_Os01g02350.1	5.60836	6.47347	5.65074	5.10143	8.8078	8.42576	15.1686	15.0771	22.899	6.40708	5.09704	4.35075	3.76216	3.17618	3.04184	3.97534
LOC_Os01g02360.1	5.78671	6.02435	3.11627	3.4309	3.98853	6.09226	7.15478	5.19007	7.00743	2.50281	3.56864	2.18123	2.98246	2.1895	1.90532	3.36599
LOC_Os01g02370.1	0	0.0221995	24.6383	24.2115	0.0864394	0.0376699	0	0	1.23035	0.483381	0.642023	0.545648	8.51507	9.68089	5.8931	8.19172
LOC_Os01g02380.1	0	0	0.178279	0.145717	0.0786204	0.0913665	0	0.0234303	0	0	0	0	0.0430268	0.17436	0.082462	0.235131
LOC_Os01g02390.2	0	0	0	0	0	0	0	0	0	0	0	0	0	0	0	0
LOC_Os01g02390.1	0.784408	0.883577	0.74209	1.10812	0.46152	0.987359	1.20025	0.937783	0.83607	0.156417	0.571319	0.331062	0.344424	0.418719	0.440065	0.658769
LOC_Os01g02400.1	0	0	0	0	0	0	0	0	0	0	0	0	0	0	0	0
LOC_Os01g02400.3	1.02509	1.01348	3.32731	3.26428	1.02825	1.57442	1.02214	0.571462	0.606524	0.518026	0.72244	0.350854	1.82507	1.84897	1.28253	1.62071
LOC_Os01g02400.2	0.120075	0.0406868	0.053886	0.0275275	0	0.310682	0.0539528	0.0354099	0.0375825	0	0.0490285	0	0	0	0.0415413	0
LOC_Os01g02410.1	0	0	0	0.0616533	0.0887056	0	0.060419	0	0.0841736	0	0	0	0.218458	0.196727	0.04652	0.298455
LOC_Os01g02420.1	4.39427	4.69025	2.95801	3.05996	4.23955	6.91657	4.36847	3.01287	2.57881	0.6079	2.01852	1.88707	2.14171	3.01354	2.73643	2.56024
LOC_Os01g02430.1	0.0228497	0.0232274	0.246101	0.28287	0.0452208	0.0394141	0.369609	0.202149	0.0429105	0.337174	0	0	0.0742444	0	0.0948609	0.101432
LOC_Os01g02440.1	0.0283927	0	0.229351	0.390544	0.0561907	0	0.0765451	0.100475	0.10664	0	0	0	0.18451	0.0623084	0.0589364	0.126038
LOC_Os01g02450.1	0	0.128056	0.339198	0.519835	0	0	0	0.668689	0	0	0	0	0.409321	0.552905	0.261491	0.279605
LOC_Os01g02460.1	0	0	0.845215	0.431776	0.103538	0.0902431	0.282088	0	0.0982486	0.386	0.128171	0	0.169991	0.344433	0.217195	0
LOC_Os01g02470.1	0.689487	0.300379	2.65217	6.90974	0.389866	1.01941	3.45209	2.96278	0.924871	0.726729	1.44785	0.922886	2.24032	2.16156	1.63567	1.96759
LOC_Os01g02480.1	0	0	0	0	0	0	0	0.204591	0	0	0	0	0	0	0	0
LOC_Os01g02490.1	0.473626	0.722183	9.38249	6.93358	0.602571	0.583551	0.36482	0.179577	1.58829	0	0.331523	0.211318	2.19847	1.63332	1.82582	2.47792
LOC_Os01g02490.2	0	0	0.166963	0.255877	0	0	0	0	0.116447	0	0	0	0.201479	0.136078	0.128713	0.275259
LOC_Os01g02500.1	10.2746	12.5016	14.671	13.7045	13.4019	15.9774	16.5778	13.2216	11.2555	6.89151	19.26	6.56375	8.09324	7.68673	5.1703	8.29268
LOC_Os01g02510.1	7.77738	8.33494	2.92206	3.73181	3.81814	5.51176	4.7136	3.62698	2.83052	2.66894	5.1696	1.69467	3.13435	3.5723	1.75206	2.67632
LOC_Os01g02520.1	11.8322	11.3638	2.61308	4.98015	5.13392	6.34182	6.49049	5.28347	3.53982	4.95705	4.93794	3.78869	4.18417	3.19456	3.44781	3.89376
LOC_Os01g02530.1	7.96188	8.85513	5.05472	6.90848	6.5016	8.62083	6.30403	5.27375	5.02523	4.9206	6.23294	3.26582	4.09321	4.55334	3.64037	5.22661
LOC_Os01g02540.1	0.25429	0.310192	0.0684703	0.0699557	0.0503254	0	0.0342776	0.0224968	0.0238771	0.0938088	0	0	0.0413126	0	0.0263922	0
LOC_Os01g02550.1	0.0652181	0.0883949	2.75117	2.2427	0.0430234	0.0374989	0.117216	0.0384653	0.571555	0.481185	0.106518	0	2.1191	2.19455	1.5794	2.12307
LOC_Os01g02560.1	0.371987	0.212701	7.57472	5.40453	0.276069	0.12031	0.0626785	0	2.05205	1.02921	0.227831	0.217835	5.21243	5.51026	2.7508	5.93431
LOC_Os01g02570.1	0.0237098	0.0482034	28.4093	30.3954	0.187692	0.0817954	0.191761	0.167807	1.5584	0.699733	0	0.0740503	3.46676	4.4227	1.03353	1.94713
LOC_Os01g02580.1	0	0	17.2657	16.6226	0.244043	0.0850824	0	0	1.34314	0.363926	0.0604205	0.0770261	4.24715	5.84524	2.71326	3.39387
LOC_Os01g02590.1	0.962406	1.17398	19.7463	18.6126	3.54266	3.38657	8.51027	8.03753	13.0852	4.97051	0.613024	0.480925	6.19166	6.8852	4.4749	5.55388
LOC_Os01g02600.1	1.24786	1.4844	27.2375	27.8283	2.15432	2.65624	5.43992	4.69776	14.0605	3.9178	1.49604	1.1609	9.5758	11.0121	7.32988	10.4305
LOC_Os01g02610.1	0	0	0.336416	0.343714	0.0353235	0.0307876	0.048119	0	0.100556	0.131689	0	0	0.11599	0.0783386	0	0.039616
LOC_Os01g02629.1	0	0	0	0	0	0	0	0	0	0	0	0	0	0	0	0
LOC_Os01g02650.1	0	0	0	0	0	0	0	0	0	0	0	0	0	0	0	0
LOC_Os01g02660.1	0	0	0	0	0	0	0.0418466	0	0	0	0	0	0	0.0340636	0	0
LOC_Os01g02670.1	0	0.0293849	0	0.0397619	0.915338	0.997252	0	0.0767215	0	0	0	0	0	0	0	0
LOC_Os01g02680.1	0	0.021324	0.112967	0.115418	0.124545	0.108553	0.113107	0.222701	0.157577	0	0	0.065516	0	0.0460351	0.0870874	0.04656
LOC_Os01g02690.1	1.36701	1.64226	2.00772	1.53845	3.88591	3.9014	2.14422	1.27535	2.10041	0.916901	1.52228	1.24202	1.29215	1.14543	1.13503	1.93082
LOC_Os01g02700.1	0.0202753	0.0206105	35.0491	30.9567	0.361134	0.174868	0.0546612	0.0358749	2.36071	1.34634	0	0	9.35492	11.8356	11.6159	9.72046
LOC_Os01g02710.1	0.0793865	0.0806988	157.325	156.261	3.77065	0.684681	0	0	31.7548	12.8859	0	0	41.7874	64.4598	40.0433	44.2268
LOC_Os01g02720.1	0.042627	0.0216658	0	0.0293169	0	0	0	0	0.0400256	0	0	0	0	0	0	0
LOC_Os01g02720.2	2.19622	1.51357	0.350804	0.281611	0.552513	0.898923	1.60566	2.46988	0.59419	1.64785	0.775153	0.406903	0.181425	0.204222	0.154536	0.495723
LOC_Os01g02730.1	0.0254899	0.0259113	3.08855	1.61284	0.151338	0.0879366	0.206158	0.180406	0.38295	0.376134	0.0624474	0	1.90493	2.18159	2.59264	2.14989
LOC_Os01g02740.1	0.027202	0.0276516	0.468764	0.478933	0.107669	0.093843	0.102669	0.0481308	0.0510839	0.160559	0	0	0.353545	0.39399	0.406547	0.434709
LOC_Os01g02750.1	0.482145	0.420098	6.30567	4.07391	1.22682	0.831665	0.557072	0.121871	1.03479	1.01637	0.168743	0	3.46892	3.47654	4.28921	5.19784
LOC_Os01g02760.1	0.313315	0.181997	4.76051	6.27982	0.930102	0.617653	0.301671	0.316786	1.84922	1.32095	0.548276	0.419376	4.87205	5.20594	3.80929	3.92415
LOC_Os01g02770.1	3.62871	3.49326	12.8766	13.9493	4.37543	3.89649	3.23933	2.7213	25.7237	6.02834	1.70733	1.72624	13.118	13.9226	10.5752	14.7747
LOC_Os01g02780.1	0	0	47.4192	34.5461	0	0	0	0.0356935	0.795553	0.297674	0.0988421	0.126007	5.83364	12.7054	5.40173	6.08934
LOC_Os01g02790.1	0	0	16.376	11.1542	0.194134	0	0.0881524	0	0.184216	0	0	0	1.69991	3.58784	1.69684	1.37893
LOC_Os01g02800.1	0	0	5.91315	5.43148	0.501478	0.327813	0.0569277	0	1.54654	0.467389	0	0.0659495	0.548891	0.185359	0.219159	0.281209
LOC_Os01g02810.1	0	0	4.68467	4.61536	0.491887	0.51447	0	0	1.86703	0.73352	0.060891	0.155252	0.403795	0.490897	0.309554	0.441329
LOC_Os01g02830.1	0.628802	0.907246	9.01175	7.81221	7.26589	6.6128	1.039	0.323011	21.9792	11.3739	2.53436	3.54764	5.14079	4.2733	2.86311	5.9428
LOC_Os01g02840.1	3.23142	3.89597	2.90031	3.03214	4.70961	7.08628	0.945458	1.374	4.18675	3.51157	2.82297	1.64294	3.4185	1.81409	1.8719	2.89116
LOC_Os01g02850.1	20.9088	24.051	6.667	3.78424	16.3341	18.9822	2.96678	5.35463	8.78308	6.08948	14.154	6.87391	6.25744	5.43373	7.42395	5.49569
LOC_Os01g02860.1	8.56059	7.93427	1.44065	1.68835	2.18002	2.19868	1.18788	1.11375	4.1964	1.27715	3.50826	2.50654	1.84073	1.48496	1.63325	1.22247
LOC_Os01g02870.1	210.749	217.438	23.9267	66.2401	9.45484	21.2612	5.06603	2.36688	159.16	217.836	100.968	114.991	299.079	254.208	174.007	288.423
LOC_Os01g02880.1	246.98	246.803	30.6453	32.2993	215.712	243.942	202.138	194.076	226.3	117.192	210.806	185.054	51.3055	34.7886	33.1006	48.51
LOC_Os01g02884.1	38.555	41.2434	44.0064	34.7616	36.6039	36.7472	36.5361	38.0513	38.8387	18.2364	25.9927	19.2727	27.1529	23.6893	25.2692	29.7814
LOC_Os01g02890.1	7.94007	9.55551	0.927623	1.48931	9.61011	11.7718	25.1653	25.1373	3.57372	2.78388	7.23431	4.66251	1.11939	1.29605	0.817273	1.71136
LOC_Os01g02900.1	0	0	0	0	0	0	0	0	0	0	0	0	0	0	0	0
LOC_Os01g02900.2	0	0	0.0610878	0.0624131	0.0448993	0.0391339	0.0611635	0.16057	0	0.334777	0.0555811	0	0	0	0.0470932	0.100711
LOC_Os01g02910.1	24.4475	23.5437	0.587223	0.839946	10.1427	19.9002	16.051	13.39	8.19111	10.6198	13.4106	8.03731	3.11793	2.9673	1.76551	3.19476
LOC_Os01g02920.1	31.0068	33.4122	7.99962	9.55454	9.19219	6.24346	82.972	92.0304	20.7456	26.8597	46.0288	32.9988	10.8771	8.81556	8.59905	14.628
LOC_Os01g02930.1	102.908	106.331	0.727102	2.19486	36.9233	26.5079	40.2387	28.8851	3.18099	4.52808	6.49529	8.89379	2.71201	1.56231	1.47776	2.01603
LOC_Os01g02940.1	0	0	0	0	0	0	0	0	0	0	0	0	0	0	0	0
LOC_Os01g02940.2	0	0	0	0	0	0	0	0	0	0	0	0	0	0	0	0
LOC_Os01g02940.3	0	0	0	0	0	0	0	0	0	0	0	0	0	0	0	0
LOC_Os01g02940.4	0	0	0	0	0	0	0	0	0	0	0	0	0	0	0	0
LOC_Os01g02940.6	0	0	0	0	0	0	0	0	0	0	0	0	0	0	0	0
LOC_Os01g02950.1	0.0837622	0.0425734	0	0	0.082885	0.0722419	0.564545	0.666934	0	0	0	0.130803	0.272164	0.091909	0.086935	0.185914
LOC_Os01g02960.1	26.906	26.9324	12.467	14.8958	17.7665	22.8062	16.2272	13.1989	15.6511	17.0807	17.708	14.7017	16.2981	16.5396	16.4454	19.0691
LOC_Os01g02970.1	0	0	0	0	0	0	0	0	0	0	0	0	0	0	0	0
LOC_Os01g02980.1	4.73117	4.09245	0	0.080842	4.07098	4.76477	1.02991	0.311973	0.0551857	0	0.143985	0.0917788	0	0.0644887	0	0.195672
LOC_Os01g02990.1	0	0	0	0	0	0	0	0	0	0	0	0	0	0	0	0
LOC_Os01g03010.1	0.118198	0	0	0	0	0	0	0	0	0	0	0.369155	0	0	0	0
LOC_Os01g03020.1	4.01343	4.00191	12.7452	12.4528	7.42742	7.71557	2.80824	2.81883	7.47947	3.84271	4.84116	3.68387	11.2488	10.6565	9.28483	12.308
LOC_Os01g03020.2	0.451264	0.34863	2.52736	2.03596	1.10741	0.965214	1.21658	0.574891	0.372878	0.266358	0.309552	0.451003	1.17302	1.38643	1.08659	1.64263
LOC_Os01g03030.2	0	0.0684889	0	0	0	0.0581087	0	0.178819	0	0	0	0.105213	0	0.0739282	0	0
LOC_Os01g03030.1	0.0329684	0.0335133	0	0.136045	0.130492	0.0568681	0.0888809	0.233335	0.0619128	0	0	0	0.214245	0.2894	0.0684344	0.2927
LOC_Os01g03040.1	11.4085	9.50961	112.43	96.4148	31.9705	28.5737	3.93686	3.22976	29.823	30.9757	26.2725	21.2361	52.045	64.5935	69.5283	58.1387
LOC_Os01g03050.1	10.6058	10.3902	9.05891	6.39065	6.72167	7.73771	7.16973	6.29301	11.6734	6.38295	17.5051	12.9093	5.622	4.71117	5.98595	7.89408
LOC_Os01g03060.1	8.33267	8.19717	8.88253	7.83158	8.26959	8.51436	7.31246	8.64733	8.81077	4.86786	18.0793	14.6531	5.55791	3.27115	4.10858	4.33895
LOC_Os01g03060.2	0	0	0	0	0	0	0	0	0	0	0	0	0	0	0	0
LOC_Os01g03060.3	0	0	0	0	0	0.06036	0	0	0	0	0	0	0	0	0.0726365	0
LOC_Os01g03070.2	0	0	0	0	0	0	0	0	0	0	0	0	0	0	0	0
LOC_Os01g03070.1	0	0	0	0	0	0	0	0	0	0	0	0	0	0	0	0
LOC_Os01g03080.1	2.82151	4.1807	0.257533	0.13156	0.851786	0.74241	13.924	9.64622	0.179615	0.705674	2.10886	1.04551	0.46616	0.314841	0.297802	0.424575
LOC_Os01g03090.1	7.10464	7.1169	3.34311	5.83504	7.9858	8.68558	11.1575	13.4862	6.21769	6.61595	4.56262	4.73943	4.25835	4.23841	3.43631	5.05223
LOC_Os01g03090.2	0.465662	0.378688	0.125385	0.192157	1.01373	0.401617	0.50216	0.411968	0.349795	0.68714	0.228164	0.145435	0.302611	0.408763	0.386641	0.723492
LOC_Os01g03100.1	0	0	0	0	0	0	0	0	0	0	0	0	0	0	0	0
LOC_Os01g03100.2	0	0	0.0706276	0	0.051911	0	0.707151	0.0928225	0.0985177	0	0	0	0	0.0575628	0.108895	0.0582192
LOC_Os01g03110.1	52.1309	53.6553	22.8827	21.9699	40.1805	41.5272	75.7006	64.3906	50.2831	21.9885	44.9482	34.6136	26.7811	23.3506	19.8637	26.6659
LOC_Os01g03130.1	31.6705	23.0455	3.69262	3.47798	2.62924	2.95694	32.2349	31.7722	40.9649	32.5681	10.1842	9.90471	3.89899	3.00955	2.75772	5.32677
LOC_Os01g03144.1	35.7423	30.5356	36.9711	34.9254	42.7429	39.0054	25.8182	27.2252	51.6459	33.3087	37.5977	28.1161	33.2002	26.3803	26.7547	37.3832
LOC_Os01g03160.1	4.28311	4.30269	1.22111	1.45554	2.99171	3.95479	3.39619	2.31812	2.55498	0.743558	3.70346	3.77703	2.37406	1.21639	1.77814	1.78947
LOC_Os01g03160.2	0.398033	0.539483	0.500148	0.364999	0.840244	0.503491	0.286153	0.140855	0.64782	0.195782	0.455063	0.580129	0	0.232931	0.330488	0.117794
LOC_Os01g03170.1	0.0978938	0.099512	0.0658974	0.10099	5.42464	10.9337	0	0	0.0459598	0	0.119914	0	0	0.21483	0	0
LOC_Os01g03180.1	0.427411	0.713783	2.95933	4.24134	27.1283	17.9574	0	0.0540182	0.630658	0.450498	0.299174	0.0953492	4.06711	4.42183	4.2459	4.4045
LOC_Os01g03190.1	0.480761	0.593431	0	0.0944703	10.3301	10.3068	1.57384	3.40261	0.193466	0.253364	0	0.214502	0	0.0753601	0	0.0762195
LOC_Os01g03200.1	0	0	0	0	0	0	0	0	0	0	0	0	0	0	0	0
LOC_Os01g03210.1	0	0.053008	0	0	0	0.359793	0	0	0	0	0	0	0	0	0	0
LOC_Os01g03220.1	0	0	0	0	0.549203	0.478681	0	0	0	0	0	0	0	0	0	0.307971
LOC_Os01g03230.1	0	0	0	0	0.121927	0.212542	0	0	0.63634	0	0.528271	0.0962082	0	0	0	0
LOC_Os01g03240.1	0	0	0	0	0	0	0	0	0	0	0	0	0	0	0	0
LOC_Os01g03250.1	0	0	0	0	0.902262	0.393202	0	0	0	0	0	0	0	0	0	0
LOC_Os01g03260.1	0	0	0	0	0.363576	0.27162	0	0	0	0	0	0	0	0	0.0544774	0
LOC_Os01g03270.1	0.110046	0	0	0	0.217787	0.759287	0.296678	0.097357	0.723313	2.02983	0	0	0	0	0	0.122126
LOC_Os01g03280.1	0	0	0	0	0	0	0	0	0	0	0	0	0	0	0	0
LOC_Os01g03290.1	0.0544597	0.11072	2.93277	1.64802	0	0.0939391	0	0.0963601	0.818179	0	0	0	1.23867	0.478052	0.565226	0.120876
LOC_Os01g03300.1	0	0.12574	4.44084	1.47458	0.734399	0.995706	0.111159	0	0.309724	0	0	0	1.74164	1.35726	0.513523	0.274548
LOC_Os01g03310.1	22.9104	12.5526	392.77	370.717	8.11145	0.543836	0	0	119.797	134.142	0	0.328227	179.445	130.306	94.5675	74.0601
LOC_Os01g03320.1	1.89683	0.55816	190.453	219.303	2.4697	0.861027	0	0.0883218	32.1531	34.9875	0	0.311799	49.4685	23.0041	17.2001	13.0735
LOC_Os01g03330.1	471.635	410.866	2.49073	1.30773	1.77982	0.797802	8.86691	8.59281	5.30795	0.568744	1.1331	0.481506	0.25047	0.789441	0.320022	0.228127
LOC_Os01g03340.1	5484.03	5422.39	15.1082	12.5755	49.2325	33.9765	107.158	105.667	48.7067	0.8685	23.6475	3.06368	14.6617	20.1493	9.44799	6.35758
LOC_Os01g03350.1	0	0	0	0	0	0	0	0	0	0	0	0	0	0	0	0
LOC_Os01g03360.1	8970.95	9392.31	1.3175	1.28999	29.2928	15.4735	45.8398	37.3	6.73848	0.90253	8.49103	1.65554	0.264978	0.715857	0.338558	0.452513
LOC_Os01g03370.1	2.16614	1.24385	0	0	0.0654491	0	0.445786	0.380348	0.0310527	0	0	0	0	0	0	0
LOC_Os01g03380.1	0	0.061753	0	0	0	0.209575	0.327551	0.214976	0	0	0	0	0	0	0	0
LOC_Os01g03390.1	14.9954	22.523	22.7767	11.7676	39.6642	39.7111	15.6784	22.2807	230.971	101.418	46.8634	24.3175	36.6992	27.1068	28.6328	48.6446
LOC_Os01g03400.1	0	0	0	0	0	0	0	0	0	0	0	0	0	0	0	0
LOC_Os01g03410.1	0	0	0	0	0	0	0	0	0	0	0	0	0	0	0	0
LOC_Os01g03420.1	0	0	0	0	0	0	0	0	0	0	0	0	0	0	0	0
LOC_Os01g03429.1	0	0	0	0	0.110032	0.095903	0	0	0	0	0	0	0	0	0	0
LOC_Os01g03440.1	0	0	0	0	0	0	0	0	0	0	0	0	0	0	0	0
LOC_Os01g03452.1	0	0	0	0	0	0.0896552	0.0350312	0	0	0	0	0.040583	0	0	0	0
LOC_Os01g03464.1	0	0	0	0	0	0	0	0	0	0	0	0	0	0	0	0
LOC_Os01g03480.1	2.68744	3.75632	8.14076	6.7001	7.64548	7.53293	5.88672	6.83548	10.4092	4.95705	2.05748	2.09835	4.91185	3.68604	3.1379	5.59211
LOC_Os01g03490.1	6.44443	8.47417	3.02472	3.76804	92.3974	180.51	20.9867	16.5635	7.29098	9.45136	11.0565	6.83217	12.8711	8.95256	4.04994	10.8918
LOC_Os01g03500.1	11.0352	11.4884	6.04517	7.43251	9.86535	11.0272	8.82252	9.5608	9.50426	8.1419	8.29696	4.99151	5.81119	4.92692	5.13421	6.33446
LOC_Os01g03510.1	106.184	109.99	27.8965	25.125	80.2449	98.8645	70.5007	64.7494	43.132	24.4056	85.6763	60.4918	18.3865	15.0205	21.2034	22.6722
LOC_Os01g03520.1	62.6663	63.567	37.1062	35.1676	55.12	51.8163	71.4039	71.1185	55.0508	26.2217	48.5097	40.737	37.55	31.6483	33.0721	39.6828
LOC_Os01g03530.2	0	0	0	0	0	0.0371781	0	0	0	0	0	0	0	0	0	0
LOC_Os01g03530.1	0	0	0	0	0	0	0	0.106185	0	0	0	0	0	0	0	0
LOC_Os01g03549.1	7.12649	5.95595	16.6154	16.4329	1.68587	1.61274	1.84844	1.72783	2.49715	1.68624	0.967121	0.454233	12.9618	15.776	9.70378	11.7133
LOC_Os01g03570.1	0.483324	0.427229	4.41345	3.72876	14.5142	12.1793	0.793139	0.855186	5.20916	2.17062	3.96412	2.23146	3.14088	4.10432	3.00979	2.65858
LOC_Os01g03580.1	0	0	0	0	0.0317379	0	0	0	0	0	0	0	0	0	0	0
LOC_Os01g03590.1	0	0	0	0	0	0	0	0	0	0	0	0	0	0	0	0
LOC_Os01g03600.1	0	0	0	0	0	0	0	0.12675	0	0	0	0	0	0	0	0
LOC_Os01g03610.1	0	0	0	0	0	0	0.0419282	0.0275181	0	0	0.0381014	0	0	0	0	0
LOC_Os01g03620.1	5.39134	10.4256	0	0	0.347387	0.259526	33.937	29.3723	0.565096	0.740053	4.0546	8.69321	0.570348	0.22012	0.416414	0.389602
LOC_Os01g03630.1	0.375452	1.24039	0	0	0	0.24286	0.695885	0.498239	0	0	0.0574883	0	0	0	0	0
LOC_Os01g03640.1	0.167086	0.21231	0	0	0.041334	0.180132	1.52028	1.36733	0	0.308194	2.45604	3.84858	0.067863	0	0	0
LOC_Os01g03650.1	12.1946	12.9838	22.8291	18.402	17.1061	16.9513	12.6903	10.0822	22.0737	16.6542	15.9156	14.2716	21.377	17.5791	14.9707	20.8345
LOC_Os01g03660.3	0.792753	0.743868	1.88828	1.76148	2.05164	2.26154	0.328803	0.161848	0.973412	0.899847	0.82168	0.380911	1.48607	1.60589	1.07595	1.75955
LOC_Os01g03660.2	0.0536961	0.136459	0.433748	0.184649	1.06268	0.879909	0.217143	0	0.403354	0.396175	0.197324	0.251555	1.04683	1.11946	0.501571	0.417134
LOC_Os01g03670.1	0.038419	0.0781081	0	0	66.225	411.537	0.207151	0.067978	0.288595	0	0.188244	0	0.124833	0	0.159497	0.0852729
LOC_Os01g03680.1	85.8393	68.6927	16.5649	16.5276	4.56566	1.07775	85.9071	63.8656	5.23499	3.90069	71.3548	18.7635	4.37267	0.843791	1.09742	0.64006
LOC_Os01g03690.1	11.728	7.18559	16.962	14.0357	8.84753	9.48907	10.3307	10.5041	16.791	12.5298	16.0019	13.1465	8.72507	6.27509	5.3329	10.6314
LOC_Os01g03710.1	14.2421	12.6503	4.76563	4.94509	70.7111	57.9581	11.1833	11.9882	3.63537	1.22423	0.880757	0.777336	1.34785	1.0924	2.81281	3.13042
LOC_Os01g03720.1	0.451889	1.04121	0	0.124315	1.1328	0.571616	7.06595	5.27713	0.226299	0	0.073805	0	0.58732	0.264448	0.125068	0.401196
LOC_Os01g03740.1	6.19673	6.80493	0.690148	0.497732	3.49112	5.38346	1.99172	1.52061	1.75548	2.78102	3.0658	2.26027	2.8414	1.78671	1.97169	2.40945
LOC_Os01g03730.1	44.3459	40.7502	13.5419	9.4931	23.2485	28.1152	50.276	40.4666	74.386	40.6277	20.3255	18.8031	108.188	102.071	78.9447	154.731
LOC_Os01g03750.1	47.9771	47.3565	7.92094	7.72492	20.6411	30.7225	14.708	16.183	15.2675	13.0227	38.9173	22.2173	11.8177	13.4983	22.3159	21.7249
LOC_Os01g03760.1	0	0	0	0	0	0	0	0	0	0	0	0	0	0	0	0
LOC_Os01g03760.2	1.27654	1.28056	1.80906	1.2476	1.5291	2.11501	1.26791	0.683548	1.41943	1.11534	1.35793	1.62622	0.818642	0.884649	0.941369	0.932018
LOC_Os01g03770.1	0	0	0	0	0	0	0	0	0	0	0	0	0	0	0	0.431911
LOC_Os01g03780.1	0	0	0	0	0.0166381	0	0	0	0	0.0620285	0	0.026257	0	0	0.0174511	0
LOC_Os01g03790.1	0	0	0	0	0	0	0	0	0	0	0	0	0	0	0	0
LOC_Os01g03800.1	0	0	0.0730699	0	0	0	0.0731605	0.0960324	0	0	0	0	0	0	0.0563304	0
LOC_Os01g03810.1	4.10982	3.89291	3.39529	3.53319	1.47883	2.65843	7.05081	9.00718	3.15737	1.03373	3.31806	1.60447	1.21399	1.84482	0.775545	1.65854
LOC_Os01g03820.1	47.4645	42.0195	141.757	128.117	27.0212	30.4951	110.63	116.114	79.7709	34.244	40.9197	37.4355	89.3622	93.1525	71.8047	92.9146
LOC_Os01g03830.1	0	0.00933283	0	0	0	0	0.0742549	0.0812242	0	0	0	0	0	0	0.0190577	0
LOC_Os01g03840.1	0.0484025	0.19681	0	0	3.35269	10.8538	0.13049	0	0	0.357118	0	0	0	0	0	0
LOC_Os01g03860.1	0	0	0	0	0	0	0.138769	0	0	0	0	0	0	0	0	0
LOC_Os01g03870.1	7.98502	6.754	0.916062	1.76176	10.6144	9.90732	4.31622	4.78034	3.60792	2.06717	7.4033	5.9378	1.10544	1.14187	0.955449	3.19816
LOC_Os01g03880.1	0	0	0	0	0	0	0	0	0	0	0	0	0	0	0	0
LOC_Os01g03890.1	1.16638	2.1243	0.130858	0	0.384721	0.25149	24.1077	19.2619	0	0.717137	8.57247	13.357	0	0	0	0
LOC_Os01g03900.1	17.8451	20.8035	0.190674	0	2.5226	4.0309	5.53639	5.76365	0.930891	0	0.867427	0	0.230092	0	0	0
LOC_Os01g03914.1	0	0	0	0	0	0	0	0	0	0	0	0	0	0	0	0
LOC_Os01g03914.3	0	0	0	0	0	0	0	0	0	0	0	0	0	0	0	0
LOC_Os01g03914.2	0	0.0653758	0.519507	0.235901	0.339409	0.332804	27.1056	27.1967	0.28181	0	0.367637	0.200861	0.0696561	0.0940905	0	0.142745
LOC_Os01g03930.1	0	0	0	0	0	0	0	0	0	0	0	0.572826	0	0	0	0
LOC_Os01g03940.1	7.47445	6.1467	44.435	24.9521	52.355	49.1089	35.9996	20.3579	68.8425	106.886	43.7214	46.1638	26.7423	22.9456	16.2125	24.5121
LOC_Os01g03950.1	502.203	484.338	1.51642	2.13503	26.6407	57.7415	15.5162	11.7633	14.4455	25.1338	14.9414	5.66284	8.39079	8.19918	6.84305	6.89024
LOC_Os01g03960.1	0.132972	0.13517	0	0	0	0	0	0	0	0	0	0	0	0	0	0
LOC_Os01g03970.1	0	0	0	1.47731	0	0	0	0	0	1.13202	0	0	0	0	0	0
LOC_Os01g03980.1	45.2368	51.7684	34.9461	24.6437	56.3028	50.7764	4.81738	8.07068	18.4563	25.6739	7.14255	6.90261	10.0843	7.84278	8.9801	13.3595
LOC_Os01g03989.1	0	0	0	0	0.256741	0	0	0.229541	0	0	0	0	0.421523	0	0	0
LOC_Os01g04000.1	0	0	0	0	0	0	0	0.215523	0	0	0	0	0	0	0	0
LOC_Os01g04005.1	0.0538956	0	0.0290239	0.0148268	0.127995	0.0743729	0.1453	0.0572172	0.0607278	0	0.0528152	0.0336653	0.140096	0.0946202	0.0223749	0.119624
LOC_Os01g04010.1	101.271	93.7284	192.611	366.142	313.28	227.7	181.606	203.891	276.673	303.69	175.026	119.21	275.439	219.853	171.257	256.167
LOC_Os01g04020.1	0	0	0	0	0	0	0	0	0	0	0	0	0	0	0	0
LOC_Os01g04020.2	1.68399	1.689	1.39052	1.76042	2.79947	1.23936	1.51331	1.07266	2.52995	0.165661	1.4852	1.89339	1.24025	1.37967	0.838931	1.74425
LOC_Os01g04030.1	37.0523	38.3022	21.1073	19.84	48.2996	51.3824	40.858	33.7508	44.2617	23.5203	27.3986	19.9126	17.1504	17.4322	17.2482	21.4588
LOC_Os01g04040.1	3.12876	4.29365	3.36981	2.367	3.096	3.23814	2.10874	1.6608	3.23161	0	3.06604	0.488587	2.54154	2.74646	2.2731	1.73611
LOC_Os01g04050.1	510.197	444.913	60.4397	39.0652	146.82	36.5619	22.4723	27.4961	514.562	52.7149	326.885	274.841	96.9235	67.2908	67.8512	71.2298
LOC_Os01g04070.1	2.58046	3.19859	2.83598	3.31402	0.547164	0.476904	1.1003	0.885209	0.741728	0.194274	0.225779	0.0411187	0.51334	0.895658	0.409929	0.87665
LOC_Os01g04080.1	12.9093	11.7217	0	0.0631917	11.2739	14.0262	3.09633	1.30058	0.43137	2.03372	5.85255	3.73052	0.298545	0.403271	0.286085	0.815739
LOC_Os01g04090.1	0.0852286	0.144396	0	0	0.955809	0.833075	0	0	0.0533516	0.209608	0.0696001	0	0	0	0	0
LOC_Os01g04100.1	11.3731	12.0042	4.80157	3.76106	5.01921	8.20256	8.11936	10.868	2.75348	5.26277	3.9804	2.59906	4.76412	4.34818	3.86609	5.71709
LOC_Os01g04110.1	19.2061	19.5235	11.874	11.5729	18.0288	23.2204	32.5375	23.9215	18.4154	14.1276	13.2202	10.5108	7.9185	11.4602	9.75601	13.7803
LOC_Os01g04120.1	1.72672	2.37636	5.57927	5.37144	2.31324	3.48252	67.3922	61.1047	2.04539	3.52798	7.67957	7.55005	4.31581	4.95528	4.74225	5.7783
LOC_Os01g04130.1	10.1737	9.90645	27.1055	31.0816	5.29852	4.61815	12.126	9.85331	8.84896	12.6422	10.7569	4.3481	26.0976	25.1467	25.7864	36.3675
LOC_Os01g04140.1	0	0	0	0	0	0	0	0	0	0	0	0	0	0	0	0
LOC_Os01g04150.1	0	0	0	0	0	0	0	0	0	0	0	0	0	0	0	0
LOC_Os01g04160.1	19.0334	16.9394	0.417002	0.681677	5.14911	8.73542	14.3626	12.9065	3.22828	2.8566	26.2553	11.7536	0.956098	0.577769	1.6395	1.37496
LOC_Os01g04170.1	31.5709	25.9211	0.251503	0	1.0167	4.02793	10.5762	8.01557	1.8418	2.75661	12.0137	3.64653	0.91049	0.20498	0.387773	0.518293
LOC_Os01g04180.1	0	0.109969	0.145644	0	0.107048	0	0	0	0	0	0.265031	0.168935	0	0	0	0
LOC_Os01g04190.3	0	0	0	0	0	0	0	0	0	0	0	0	0	0	0	0
LOC_Os01g04190.4	0	0	0	0	0	0	0	0	0	0	0	0	0	0	0	0
LOC_Os01g04190.1	0.0413207	0.0210019	0	0	0	0	0	0	0.0387991	0	0.101231	0	0	0.0453397	0	0.0917134
LOC_Os01g04190.2	0	0	0	0	0	0	0	0	0	0	0	0	0	0	0	0
LOC_Os01g04200.1	0	0	0	0	0	0	0	0	0	0	0	0	0	0	0	0
LOC_Os01g04200.2	0	0	0	0	0	0	0	0	0	0	0	0	0	0	0	0
LOC_Os01g04200.4	0.503205	0.756164	0.530191	0.692163	1.03917	1.32086	0.412882	0.619383	0.862818	0.161421	1.17919	0.888299	0.426532	0.576154	0.544973	0.0971207
LOC_Os01g04200.3	0	0	0	0	0	0	0	0	0	0	0	0	0	0	0	0
LOC_Os01g04210.1	0.193649	0.47244	1.25141	0.692553	1.14973	2.53864	1.5662	1.50762	1.09099	0.571505	1.04372	0.725765	1.00674	0.849936	1.2863	1.46137
LOC_Os01g04220.1	0.0393992	0.080101	0.106087	0	0	0.271844	0.106218	0.209137	0.0739897	0	0.0965236	0.246103	0	0	0.0817833	0.0874486
LOC_Os01g04230.1	17.389	19.3094	0.270334	0.441918	8.86177	25.5961	8.44488	5.61354	2.90357	12.4446	7.7233	4.20177	4.17562	3.21678	1.41714	4.36766
LOC_Os01g04250.1	3.18494	2.9122	0.430944	0.462307	0.886878	0.883423	2.80461	1.72743	0.931735	0.590421	0.392097	0.699802	0.78005	0.948313	0.764104	0.745988
LOC_Os01g04260.1	92.3607	99.248	1.59994	2.86064	26.4589	44.0728	60.2724	50.8598	5.57936	8.4941	71.603	45.1191	38.4933	36.0225	33.6105	43.11
LOC_Os01g04270.1	0	0	0	0	0.789479	0.688104	0	0	0	0	0	0	0	0	0	0
LOC_Os01g04280.1	72.2586	52.7725	52.2049	65.576	8.19797	4.65078	211.722	264.771	106.422	78.6675	11.4094	12.4016	9.95532	9.46705	7.73361	16.9195
LOC_Os01g04290.1	0.81469	0.885271	0	0	5.72651	3.58589	2.42357	2.28652	1.05513	0.414542	0.619416	0.350957	0.182561	0.184951	0.116628	0.311766
LOC_Os01g04300.1	6.88297	8.81881	0.643512	0.230115	42.7572	49.1395	143.552	153.078	8.61723	30.6815	30.5632	24.2586	16.9287	12.2202	11.8069	21.5895
LOC_Os01g04310.1	0.319134	0.162205	0	1.5364	0.631584	0.825725	0.430184	0.282335	0.898974	2.3546	1.17276	0.996717	0	1.05052	0	0
LOC_Os01g04320.1	0.217591	0.147459	0.781184	0.997663	1.43542	0.375329	1.17323	1.28334	1.22587	1.07027	0.177691	0	0.471339	0.318339	0.602223	0.32197
LOC_Os01g04324.1	0.807624	0.721462	2.57	2.1208	1.30773	0.970944	2.17731	1.90533	3.76871	2.34738	1.61884	1.68158	3.02178	2.25572	2.59085	3.96536
LOC_Os01g04330.1	379.545	273.433	106.823	80.8074	46.1728	28.0076	52.982	76.7047	203.281	148.487	94.7478	69.7483	49.5139	26.1765	94.0221	95.8699
LOC_Os01g04340.1	1.33543	0.835388	0.276599	0.1413	0.508249	0.177194	0.553884	0.272641	0.192913	0	0	0	0.500672	0.112717	0.213233	0.114002
LOC_Os01g04350.1	10.168	11.4106	183.246	220.524	1127.88	962.13	126.205	113.468	799.34	970.066	493.768	534.046	660.276	520.289	496.834	925.191
LOC_Os01g04360.1	25.8462	2.71369	0.163365	0.500728	5.52335	5.12807	0.163568	0.107352	1.25332	1.34293	1.93231	0.94745	2.36566	0.133146	1.2594	0.403992
LOC_Os01g04370.1	66.9956	32.5934	0.90878	1.23799	8.0154	4.07526	0.606604	0.199061	1.79584	2.90521	18.8799	11.2438	13.8909	1.3579	8.05676	4.49471
LOC_Os01g04380.1	55.0166	13.722	1.37448	1.48231	145.137	112.706	0.152909	0.301068	4.6866	6.69555	9.17088	9.56565	8.6617	3.60961	4.12066	3.65077
LOC_Os01g04390.1	2.76884	2.8146	3.81053	8.12493	24.2323	22.8189	18.081	12.1934	9.47505	12.2572	1.65815	2.69037	8.79672	5.80622	5.87515	6.82841
LOC_Os01g04409.1	10.1578	11.0576	35.0532	28.8008	13.71	18.9648	64.9472	75.7485	38.8459	13.9266	7.77074	7.04995	16.6923	16.74	17.3286	23.064
LOC_Os01g04430.1	9.1384	9.53012	1.27493	1.36772	3.27974	6.86062	10.3397	11.8128	2.66758	1.39739	4.29201	2.21821	0.923098	1.66254	1.17943	1.36622
LOC_Os01g04440.1	0.0590989	0.0901136	0.63652	0.447101	4.03512	6.88104	12.5869	23.3188	2.10871	0.436037	0.0723927	0.0922886	0.288041	0.129694	0.184012	0.393519
LOC_Os01g04450.1	5.41122	4.80021	10.8049	13.7992	2.6472	2.86661	17.9759	19.1491	6.356	3.14013	0.84407	0.379782	2.69992	5.24815	2.5662	4.00349
LOC_Os01g04460.1	3.95118	4.09373	2.79614	3.34455	1.40352	1.17961	1.77536	2.50965	2.80632	0.934365	1.86153	0.791046	2.13973	3.50173	1.6824	2.24868
LOC_Os01g04470.1	0	0.210655	7.53285	8.40888	0.820238	0.446821	1.3967	0.733338	5.44833	4.20464	0.888456	0.32361	0.336671	0.909541	0.752778	1.72484
LOC_Os01g04480.1	3.03738	3.31724	5.47484	5.31738	1.8878	2.29488	2.43628	1.90987	9.00389	4.25976	1.35295	0.862393	1.30502	0.881401	1.19845	1.67147
LOC_Os01g04490.1	5.41092	5.55649	4.83172	5.35424	6.06451	10.6192	6.02852	4.05429	5.85837	3.66633	4.80196	2.24175	5.38208	3.99852	4.29787	4.04412
LOC_Os01g04500.1	13.6646	12.9943	9.0203	9.33725	16.0513	18.2481	9.03148	9.20319	11.589	3.90265	9.935	11.0135	11.1715	7.73864	6.95384	7.0442
LOC_Os01g04510.1	0	0	0	0	0	0	0	0	0	0	0	0	0	0	0	0
LOC_Os01g04520.1	2.18864	1.62981	0.205575	1.26021	1.96425	2.3266	1.09776	0.630414	2.77196	1.31437	0.498782	0.238449	0.165382	0.055849	0.105653	0.225944
LOC_Os01g04530.1	0.190717	0	2.73881	2.88567	0.251627	0.328974	0.685551	0.899873	1.6714	0.469044	0.31149	0.595648	0.206563	1.11609	0.527845	1.12882
LOC_Os01g04540.1	0.151762	0.0220387	2.45181	3.6084	0.214532	0.224382	0.409142	0.306886	5.9443	3.03923	0.106228	0.135424	3.94491	5.23357	1.21508	4.28272
LOC_Os01g04550.1	4.60236	4.11815	1.2615	2.16074	2.23618	1.94903	1.48595	1.5604	3.36404	2.64333	1.75543	1.20501	3.31321	4.29401	1.31574	3.18077
LOC_Os01g04560.1	0	0.0948565	0	0	0.0923368	0.16096	0.125785	0.247662	0	0	0	0	0	0.30717	0.193697	0.103558
LOC_Os01g04570.1	0	0.0215889	0	0	0	0	0	0	0	0	0	0	0	0	0	0
LOC_Os01g04570.2	0	0	0	0	0	0	0	0	0	0	0	0	0	0	0	0
LOC_Os01g04580.1	2.25566	1.95325	1.79959	2.44192	2.35604	0.432317	24.3245	25.388	14.0023	6.93436	1.99554	2.21783	2.85025	2.20004	0.867075	3.05956
LOC_Os01g04590.1	13.5109	9.59427	16.2751	11.204	9.40339	10.0916	4.61845	2.85957	9.34788	11.4471	3.0883	3.33136	19.1145	15.1797	41.6656	40.9647
LOC_Os01g04600.2	0.201983	0.17599	0.155389	0.11907	0.456842	0.497724	0.233373	0.153166	0.162563	0	0.141382	0.0901191	0.187513	0.126645	0.239582	0.256178
LOC_Os01g04600.1	0	0	0	0	0	0	0	0	0	0	0	0	0	0	0	0
LOC_Os01g04610.1	0.156438	0.159024	0.421227	0	0.3096	0	0	0.276799	0	0	0	0	0.508307	0	0.324728	0
LOC_Os01g04620.2	0	0	0	0	0	0	0	0	0	0	0	0	0	0	0	0
LOC_Os01g04620.1	0	0	0	0	0	0	0	0	0	0	0	0	0	0	0	0
LOC_Os01g04620.3	0	0	0	0	0	0	0	0	0	0	0	0	0	0	0	0
LOC_Os01g04630.1	17.0808	23.1601	185.887	168.423	46.5006	38.6379	53.5882	56.273	190.71	113.28	168.19	144.712	153.226	158.3	172.27	171.485
LOC_Os01g04640.1	13.9936	14.0052	29.6779	26.0113	36.9968	43.9889	50.3985	49.329	44.8473	45.4443	57.7115	48.9359	54.071	47.5461	41.9449	67.7554
LOC_Os01g04650.1	52.2244	54.4877	18.9916	19.6906	25.1367	38.2507	127.855	117.734	37.2809	44.0333	45.6358	33.2818	25.3134	28.2703	26.1051	31.8966
LOC_Os01g04660.1	0	0	0	0	0	0	0	0	0	0	0	0	0	0	0	0
LOC_Os01g04660.2	0	0	0	0	0	0	0	0	0	0	0	0	0	0	0	0
LOC_Os01g04670.1	5.87142	4.99403	6.61415	6.59282	10.6713	10.2311	12.1141	11.5549	4.16296	1.32612	0.733893	0.935592	2.14138	1.57775	1.86546	1.99468
LOC_Os01g04680.1	0	0.11586	0	0	0.150377	0.0655337	0	0	0.0713472	0	0.186153	0.593284	0	0	0	0
LOC_Os01g04690.1	11.4982	12.1653	4.42288	0.96832	32.0436	33.1909	18.9787	12.8712	22.4744	13.8506	104.054	86.4799	0.762461	1.54488	0	0
LOC_Os01g04699.1	0.254628	0	0.228538	0.116748	0.335949	0.29281	0	0.150178	0.318785	0.626224	0	0	0.275784	0	0	0.376773
LOC_Os01g04710.1	63.0314	55.914	0.908628	1.72406	21.4662	65.7753	15.2059	12.8799	7.78568	32.0112	46.0601	18.6696	10.0249	8.5163	4.50302	9.73691
LOC_Os01g04720.1	0	0	0	0	0	0	0	0	0	0	0	0	0	0	0	0
LOC_Os01g04720.2	1.12592	1.50927	0	0.0170188	0.905993	1.92079	0.233493	0.525411	0.209118	0.365149	0.484988	0.618279	0.160808	0.108609	0.128414	0.357004
LOC_Os01g04730.1	456.09	457.9	50.8268	66.3128	160.449	174.281	297.101	234.158	211.928	184.36	267.822	151.628	46.5523	35.9114	34.8136	45.5142
LOC_Os01g04740.1	0.37693	0.894041	0	0	0.248655	0	0	0	0.235951	0.927008	0.307811	0	0	0.275727	0	0.836614
LOC_Os01g04750.1	0.401547	0.349872	0	0.0394522	0.113526	0.34632	2.31974	2.89271	0.0538631	0	4.98898	4.92685	1.95709	1.32181	1.30981	2.29179
LOC_Os01g04760.1	0	0	0	0	0	0	0	0	0	0	0	0	0	0	0	0
LOC_Os01g04770.1	0	0	0	0	0	0	0	0	0	0	0	0	0	0	0	0
LOC_Os01g04780.1	0	0	0.0156807	0	0	0.0100453	0	0	0	0	0.0142672	0	0.0189224	0	0	0
LOC_Os01g04790.1	0	0	0	0	0	0	0	0	0	0	0	0	0	0	0	0
LOC_Os01g04800.1	98.4379	91.899	5.32692	5.56617	0.830511	0.568752	63.3558	93.5578	1.74503	3.53854	16.1558	14.6044	14.9016	13.2877	9.08425	26.7455
LOC_Os01g04814.1	0	0	0	0	0	0	0	0	0	0	0	0	0	0	0	0
LOC_Os01g04814.3	0	0	0	0	0	0	0	0	0	0	0	0	0	0	0	0
LOC_Os01g04814.4	0	0	0	0	0	0	0	0	0	0	0	0	0	0	0	0
LOC_Os01g04830.1	0	0.257468	0	0.174195	0	0	1.36566	0.896302	1.18912	0.934365	2.48203	1.18657	0.411487	0	0	0
LOC_Os01g04840.1	0.0355383	0.0361257	0	0.0488833	0.210997	0.061301	2.20361	2.45236	0.200217	0.262205	0.0870647	0.110993	0.115473	0.0779896	0.0737689	0.236637
LOC_Os01g04850.1	0	0	0	0	0	0	0	0	0	0	0	0	0	0	0	0
LOC_Os01g04860.1	17.8837	17.5752	39.0614	40.5776	23.524	24.1846	13.1094	10.2291	23.4383	12.1583	11.2511	9.95592	38.0955	35.6892	34.2064	42.8118
LOC_Os01g04870.1	12.4385	13.9593	15.157	14.674	14.3297	15.2694	18.1742	17.7514	13.1287	7.03366	5.89439	3.04828	11.5052	9.91245	11.2606	12.4941
LOC_Os01g04880.2	0	0	0	0	0	0	0	0	0	0	0	0	0	0	0	0
LOC_Os01g04880.1	0.0145945	0	0	0.0200749	0	0	0	0	0	0	0	0	0	0	0	0
LOC_Os01g04900.2	0	0.0169139	0.403218	0.343304	0.0658586	0.0861027	0	0.0294406	0.0624939	0.122763	0.0407633	0.0519665	0.108128	0.182572	0.172692	0.147723
LOC_Os01g04900.3	0	0	0	0	0	0	0	0	0	0	0	0	0	0	0	0
LOC_Os01g04900.1	0	0	0	0	0	0	0	0	0	0	0	0	0	0	0	0
LOC_Os01g04910.1	67.163	62.7488	12.3164	14.5147	26.0819	29.373	49.3266	30.2101	23.984	14.034	16.4209	12.3057	13.391	11.3301	11.9391	13.2687
LOC_Os01g04920.3	0	0.148812	0.656959	0.738332	0.289717	1.43092	1.4471	1.55414	0.183277	0.360031	0.239095	0	2.85398	2.35591	0.303874	0.758155
LOC_Os01g04920.1	0	0	0	0.0348206	0.0500992	0	0	0	0.0475396	0	0.0620181	0	0.0822538	0.0555537	0	0
LOC_Os01g04920.2	0	0	0	0	0	0	0	0	0	0	0	0	0	0	0	0
LOC_Os01g04930.1	20.4879	23.9634	17.1966	16.0652	55.4665	50.2307	73.3471	65.3138	35.981	33.1431	52.4417	53.0688	17.8324	15.3013	18.8922	20.1142
LOC_Os01g04950.3	0.0968246	0.019685	0.72999	0.639279	0.536539	0.200419	2.66254	2.9467	1.52738	1.00013	1.23349	0.725765	0.755058	0.934929	1.08532	2.66485
LOC_Os01g04950.1	0.0172319	0	0.139196	0.142215	0	0	0.325193	0.152449	0.161802	0	0.042216	0	0.111981	0.0378157	0	0.0764939
LOC_Os01g04950.4	0.586521	0.659643	1.68008	2.3173	0.864394	1.61443	2.08587	2.05348	1.1952	0.644507	0.764313	0.545648	1.17589	1.56099	1.60603	1.55109
LOC_Os01g04950.2	0	0	0	0	0	0	0	0	0	0	0	0	0	0	0	0
LOC_Os01g04960.1	0.0218885	0	0.0294685	0.0150539	0.0216592	0.018878	0.029505	0.0387291	0	0	0	0	0	0	0	0
LOC_Os01g04970.1	0	0	0	0	0.554021	0	0	0	0	0	0	0.874314	0	0	0	0
LOC_Os01g04980.1	0	0	0	0	0	0	0	0	0.0395327	0	0	0	0.0684002	0	0	0
LOC_Os01g04990.1	0.127739	0.162313	0.0859876	0.0878529	0.126401	0	0.774847	0.169514	0	0	0.0782362	0.199476	0.311291	0.140163	0.132577	0.141761
LOC_Os01g04990.2	0	0	0	0	0	0	0	0	0	0	0	0	0	0	0	0
LOC_Os01g05000.1	0	0	0	0.100682	0	0.126258	0	0	0.137458	0	0	0.228605	0	0	0.303874	0.324924
LOC_Os01g05010.1	45.8485	47.4695	7.72937	9.78788	32.7261	27.8961	37.3867	27.4705	36.2931	15.2134	17.7301	11.1121	11.2978	10.2923	10.1549	10.0507
LOC_Os01g05020.1	0	0	0	0	0	0	0	0	0	0	0	0	0	0	0	0
LOC_Os01g05030.1	0	0	0	0	0	0	0	0.0320108	0.0339748	0	0	0	0	0	0	0
LOC_Os01g05040.1	0	0	0	0	0.13213	0.115164	0	0	0	0	0	0	0	0	0	0
LOC_Os01g05050.1	0.0593186	0.180897	0.159722	0	1.64353	1.12552	0.479759	0.524787	0.222794	0.437658	0.145324	0.185263	0.770964	0.520704	0.123131	0.263321
LOC_Os01g05060.1	18.2459	16.1103	31.0749	47.3441	59.3517	59.8615	21.9109	19.6292	46.7039	35.6788	35.3421	34.1405	100.086	71.2535	52.1296	89.8345
LOC_Os01g05064.1	8.93478	11.2239	16.8209	18.3849	106.957	92.847	496.637	462.19	35.7407	24.1177	32.3889	23.8214	93.7028	74.7639	65.1387	131.079
LOC_Os01g05070.1	0.126057	0.224246	0.0848554	0	0.0623684	0.217439	0	0.0557607	0.059182	0.232515	0.0772061	0.098425	0	0	0.0654159	0.139895
LOC_Os01g05070.2	0	0	0	0	0	0	0	0	0	0	0	0	0	0	0	0
LOC_Os01g05080.1	0	0	0	0	0	0	0	0	0	0	0	0	0	0	0	0
LOC_Os01g05080.2	0.346383	0.387319	2.23841	2.04875	1.23392	1.55346	0.186766	0.612884	0.845634	1.27782	0.0848597	0.108182	2.36352	1.5963	1.65372	2.30644
LOC_Os01g05090.1	50.1965	52.1632	25.2972	25.4768	49.4052	46.611	39.4402	39.5005	49.7376	28.0572	49.3217	42.6167	24.5669	24.2503	20.6163	25.1227
LOC_Os01g05100.1	0.864649	1.4649	2.04596	2.19846	6.68919	3.29928	1.55403	1.66898	2.70627	0.966585	1.41219	1.55481	2.21351	1.66749	2.44746	2.38437
LOC_Os01g05105.1	4.09775	4.31714	3.66895	3.39284	4.46819	4.80372	5.36277	4.41717	3.53015	2.42162	2.94835	1.67742	2.74695	3.40497	2.7252	3.15682
LOC_Os01g05120.1	0	0.115039	0.609434	0.466991	2.23966	2.04967	1.67802	4.40523	0.106262	0.417482	0.138624	0	0.735423	0.24835	0.587274	0.502364
LOC_Os01g05130.1	9.97488	9.61856	14.1823	10.8354	12.0843	9.6482	14.1998	11.7938	11.5545	12.3806	9.13543	6.9877	8.63281	6.95573	7.45009	9.62147
LOC_Os01g05140.1	69	75.0289	12.9484	19.443	36.4819	45.6222	48.322	38.805	37.4915	17.2026	46.5892	25.2593	14.4415	14.5506	13.6119	18.5978
LOC_Os01g05150.1	0.298442	0.424725	2.57148	3.11987	3.18942	2.57395	0.321833	1.7954	3.47484	3.08271	0.731148	0.745674	0.969713	0.392963	1.61068	1.45729
LOC_Os01g05160.1	0.0949803	0	0	0	0.187971	0.491503	0	0	0	0	0	0.296642	0	0	0.197156	0
LOC_Os01g05170.1	0.640165	0.361526	0.383047	0.391357	1.40769	0.613466	1.53409	1.63612	1.60293	0.5248	0	0.222151	0.462235	0.468285	0.147647	0.473626
LOC_Os01g05180.1	11.3915	11.3196	4.82496	5.22306	9.11912	9.64081	11.8473	14.5697	9.29421	5.03658	12.4384	12.2591	3.88162	4.30695	3.71961	5.30303
LOC_Os01g05200.1	0	0	0	0	0.100999	0	0	0	0	0	0	0	0	0	0	0
LOC_Os01g05210.1	0	0	0	0	0	0	0	0	0	0	0	0	0.934186	0.315472	0.596797	0.638138
LOC_Os01g05220.1	19.6609	20.3721	1.02298	1.30646	3.75943	10.1577	2.56062	1.34445	0.713472	0.700774	0.698072	0.296642	5.24646	2.50124	3.94312	6.11359
LOC_Os01g05240.1	0	0	0	0	0	0	0	0	0	0	0	0	0	0	0	0
LOC_Os01g05250.1	0.389188	0.395621	0.69862	1.24911	0.770224	0.671321	0.699485	1.37725	0.730873	0.957155	1.58911	0.40517	0.843046	1.13878	0.538573	0.28794
LOC_Os01g05260.1	0	0	1.23463	0	0.725958	0.31637	0	0	0	0	0	0	0	0.603747	0.380715	0
LOC_Os01g05280.1	29.6339	22.0816	0	0.368884	0.530742	0	5.42248	3.7961	5.79171	0	0.328505	0.837578	0	0	0.556676	0
LOC_Os01g05289.1	27.2183	30.3178	11.3374	12.6176	36.1094	30.3486	34.4597	32.5499	35.1118	19.971	29.5953	28.8057	12.5411	10.2302	10.4049	14.4634
LOC_Os01g05300.1	0	0	0	0	0.595834	0	0	0	0	0	0	0	0	0	0	0
LOC_Os01g05310.1	0.148052	0.0501664	0.132882	0.407293	0.195335	0.170253	0.931325	0.698561	0.185356	0	0	0	0.320705	0.108301	0.10244	0.438144
LOC_Os01g05320.1	0.0115964	0	0.0312247	0	0	0	0	0.0410371	0	0.0855596	0	0	0	0	0	0.0514777
LOC_Os01g05330.1	0	0	0	0	0.398057	0.231295	0	0	0	0	0	0	0	0	0	0
LOC_Os01g05340.1	0.686309	0.697654	0	0	0.679122	0.295959	0.616751	0.910759	0.322213	0	0.140115	0.178623	0.185833	0	0	0.253883
LOC_Os01g05350.1	0	0	0	0	0	0.105054	0.656769	0.323285	0	0	0	0	0	0	0.126421	0
LOC_Os01g05360.1	0	0	0	0	0	0	0	0	0	0	0	0	0	0	0	0
LOC_Os01g05370.1	0	0	0.0395992	0	0.0873157	0.0253679	0.0396483	0.0260217	0	0	0	0	0	0	0.0305274	0.0326421
LOC_Os01g05380.1	0.176969	0.0899471	0.476508	0.121711	1.22581	0.610517	1.19275	0.313126	1.32935	1.95854	0.216777	0	0.287508	0.194181	0.183672	0
LOC_Os01g05390.1	0	0	0	0.274357	0	0.344052	2.15092	0.352919	0	0	0.488651	0.622948	0	0	0.414028	0
LOC_Os01g05400.1	0.0862524	0	0	0	0	0	0.697595	0.152614	0.323955	0	0	0	0	0	0	0
LOC_Os01g05410.1	0	0.121048	0	0	0	0	1.60516	0.842792	0	0	0.291732	0	0	0	0.247181	0
LOC_Os01g05420.1	44.1413	44.148	46.1957	37.5033	52.0822	44.7624	65.7768	63.8401	54.2785	33.8719	57.714	35.3406	30.7442	28.1905	29.7519	39.6584
LOC_Os01g05430.1	11.3941	12.2218	1.39454	1.78099	13.8372	22.2065	11.3696	11.7167	2.50101	2.4565	12.507	6.70127	2.16364	1.38013	2.45729	2.87384
LOC_Os01g05440.1	1.58792	2.20472	0.625706	0.266366	1.60962	3.00628	0.31324	0.34264	0.800058	0	0.853952	0.241922	0.377529	0.0849936	0.401969	0.60174
LOC_Os01g05450.1	4.20416	4.17652	0.257276	0.525715	4.53832	3.29631	1.03038	0.676252	3.05041	0	0.234084	0	0.620926	1.04842	1.19002	0.848303
LOC_Os01g05460.1	2.71264	2.59527	3.86686	3.73126	4.10529	4.81673	2.79619	2.25868	4.04538	1.76595	1.75914	0.498359	2.59237	3.85191	2.15295	2.47917
LOC_Os01g05470.1	45.8001	45.5904	12.9548	15.7496	55.9494	63.8192	42.5324	40.684	38.4174	29.5816	37.7367	22.6562	23.9948	19.398	17.2256	23.8411
LOC_Os01g05480.2	0	0	0	0	0	0	0	0	0	0	0	0	0	0	0	0
LOC_Os01g05480.1	0.051198	0.0780664	0	0.105635	0.911912	1.0156	0	0	0.673029	0.377743	0.501716	0.0799506	0.0831775	0	0.212549	0.170455
LOC_Os01g05480.3	0.0429906	0.152954	0.405149	0.236536	1.74416	3.29993	0	0	0.968809	2.06173	0.895238	0.738475	0.838125	0.613236	0.356953	0.715649
LOC_Os01g05490.1	0	0	0	0	0	0	0	0	0	0	0	0	0	0	0	0
LOC_Os01g05490.2	0.0308441	0	0	0.169706	0.305211	0	0.083154	0.163725	0.115847	0.227571	0.302258	0.0963322	0	0.203064	0	0.13692
LOC_Os01g05500.1	0	0	0	0	0	0	0	0	0	0	0	0	0	0	0	0
LOC_Os01g05500.2	0.0647963	0.036593	0.1357	0.089128	0.156732	0.0869315	0.0388194	0.0509554	0.189286	0.159358	0.105829	0.0224857	0.187146	0.094798	0.0747231	0.127839
LOC_Os01g05510.1	0	0	0	0	0	0	0	0	0	0	0	0	0	0	0	0
LOC_Os01g05510.3	0	0	0	0	0	0	0	0	0	0	0	0	0	0	0	0
LOC_Os01g05510.4	0	0	0	0	0	0	0	0	0	0	0	0	0	0	0	0
LOC_Os01g05510.5	0	0	0	0	0	0	0	0	0	0	0	0	0	0	0	0
LOC_Os01g05510.2	1.57268	1.00969	1.56012	1.70782	0.982868	1.18981	1.48767	1.61102	1.29535	0.610703	1.1491	0.603201	1.16544	0.96878	0.687263	1.4085
LOC_Os01g05520.1	0	0	0	0	0	0	0	0	0	0	0.173229	0	0	0	0	0
LOC_Os01g05530.1	34.5063	38.5056	18.9099	15.1367	29.4026	36.1831	30.9593	27.1681	29.8389	16.1839	31.7915	22.5672	22.6395	24.3517	19.4372	23.6475
LOC_Os01g05540.1	31.8935	35.7599	20.9063	18.1559	27.8953	36.2124	36.7924	34.398	30.1154	23.7957	31.5321	19.3996	17.4657	16.8424	19.0303	19.2881
LOC_Os01g05550.1	0	0	0	0	0	0	0	0	0	0	0	0	0	0	0	0
LOC_Os01g05560.1	69.5483	67.1708	17.1144	21.7937	37.9193	47.8274	71.2742	61.393	42.325	36.2479	41.8252	37.8804	15.8635	18.2611	14.5959	19.2872
LOC_Os01g05570.1	0	0	0	0	0	0	0	0.17646	0	0	0	0	0	0	0	0
LOC_Os01g05580.1	0	0	0.724131	0.246613	0.354822	0.46389	0	0.158615	0.168347	0.661405	0.658855	1.11991	0.291277	0	0	0.59691
LOC_Os01g05585.1	0.98195	0.998182	0.661002	0.675341	45.6683	25.4069	1.32364	0.868724	0.461012	0	0	0	0.797651	0.538728	2.03829	1.08974
LOC_Os01g05590.1	0	0	0	0.0539277	0.31036	0.338135	0	0	0	0	0	0.122447	0.127389	0	0.162763	0.0870188
LOC_Os01g05600.1	1.85169	1.9805	0.303487	0.132888	0.573587	0.666579	3.03863	1.85185	0.634997	0.118799	0.315577	0.201154	0.261591	0.388689	0.534769	0.357383
LOC_Os01g05610.1	196.444	201.49	18.5271	32.3145	46.4934	46.4576	127.333	108.615	43.3797	36.9871	32.3894	28.2437	25.551	23.6205	20.7099	33.4895
LOC_Os01g05620.1	3.30416	3.30963	0.650987	0.509917	1.30782	1.64033	27.3753	25.5528	1.93718	0.713515	0.789738	0.70475	1.20453	1.52096	1.20445	0.965909
LOC_Os01g05630.1	217.238	229.189	15.3826	17.1389	26.121	23.8713	114.317	85.1363	37.4573	30.1592	32.818	22.6107	16.8024	22.156	20.0369	26.3439
LOC_Os01g05640.1	2.63452	3.72281	2.53347	1.55306	1.51832	1.42323	2.06832	2.74054	1.95725	0.640804	1.73769	1.49191	2.02247	2.70016	3.72588	3.14862
LOC_Os01g05650.1	877.091	833.543	786.313	614.445	533.384	371.631	358.013	248.731	466.469	226.284	903.971	789.408	1103.79	1019.16	1915.27	1398.09
LOC_Os01g05660.1	0.255904	0.243876	1.63649	0.901997	0.72802	1.02078	0.948617	0.707489	0.841005	0.826038	0.90122	0.649382	0.935435	0.737084	0.564395	0.887488
LOC_Os01g05660.2	0.217363	0.20396	0.900422	0.229989	0.397084	0.288412	0	0.0295846	0.313997	0.493455	0.532515	0.417765	0.271642	0.183465	0.277658	0.51956
LOC_Os01g05660.3	0.279365	0.183754	0.884966	0.452082	0.195134	0.340154	0.132909	0.203537	0.0925823	0.121246	0.201298	0.153973	0.533958	0.540948	0.511672	0.474168
LOC_Os01g05670.1	272.723	265.8	115.318	101.94	164.724	270.092	261.956	232.266	138.241	68.2883	128.329	99.5681	424.911	279.265	285.912	412.409
LOC_Os01g05680.1	36.3127	30.3186	21.2818	23.0768	29.2181	37.9422	43.0184	41.031	28.5655	13.7535	33.4292	21.6576	15.2635	16.036	15.1681	12.9089
LOC_Os01g05694.1	72.1933	73.1236	38.5525	45.3209	50.356	86.4407	101.151	85.1584	50.6989	21.6369	53.6723	28.2852	119.109	71.9275	68.393	106.824
LOC_Os01g05710.1	21.859	23.6479	2.1373	2.26765	14.7423	12.112	5.926	9.1831	2.86663	1.80199	6.13306	3.43257	3.96791	2.5459	2.66161	5.01435
LOC_Os01g05720.1	0.271603	0.345116	0	0	0	0.117124	2.5628	3.12371	0.127514	0	0	0	0	0	0.140946	0
LOC_Os01g05730.1	0.393992	0.320404	0	0.108388	0.23392	0.0679609	0.106218	0.209137	0.221969	0	0	0.123052	0.128018	0.0864626	0.0817833	0
LOC_Os01g05744.1	6.4761	5.15872	2.03948	2.76094	12.9664	9.6683	5.00293	5.15977	14.082	6.98556	4.63909	5.6775	17.5969	6.56575	15.644	19.9219
LOC_Os01g05760.1	5.5952	5.26638	41.2912	49.5981	29.9387	12.1535	0	0	165.785	119.259	25.8921	51.7775	71.3742	39.5651	55.9207	81.8723
LOC_Os01g05770.1	0.734848	0.711424	2.35554	3.17677	1.17729	0.72432	0	0	8.47717	10.3272	2.22893	3.60654	6.70832	2.9949	4.28555	6.13578
LOC_Os01g05780.1	4.7126	3.19366	25.3784	26.1564	15.8714	7.55845	0	0	82.6001	38.43	12.5581	22.4649	41.3704	25.4012	26.4292	42.3899
LOC_Os01g05790.1	39.9574	41.2468	36.3512	28.2675	63.8263	75.4569	103.78	88.6818	49.0158	29.4671	51.4031	40.5831	31.3155	33.4537	33.3558	36.6652
LOC_Os01g05800.1	0	0	0	0.0539057	0	0	0	0	0.036798	0	0	0	0	0	0.0406741	0
LOC_Os01g05800.2	0	0	0	0	0	0	0	0	0	0	0	0	0	0	0	0
LOC_Os01g05810.1	7.50029	8.45171	17.273	18.8207	23.4734	26.6104	53.5552	50.8889	21.4007	33.7461	14.6239	12.5901	20.466	21.9886	20.0745	29.0359
LOC_Os01g05820.1	7.04471	6.67224	0.990331	1.36206	20.7728	26.0601	51.4847	46.305	19.1271	27.1364	19.9619	18.821	32.9102	20.6751	17.442	28.572
LOC_Os01g05830.1	30.8126	31.7184	8.82174	9.9788	19.5547	21.3047	33.7885	30.5032	26.8569	14.7722	15.8619	10.4761	15.4613	12.6679	21.4278	26.5481
LOC_Os01g05840.2	0.169152	0.275117	0.182184	0.0465341	0.200857	0.408486	0	0	0.190595	0	0	0	0	0	0.0702238	0.150177
LOC_Os01g05840.1	0	0	0	0	0	0	0	0	0	0	0	0	0	0	0	0
LOC_Os01g05850.1	0.926518	1.88367	1.10878	1.27443	0.61121	2.48605	12.2117	10.9291	0	0	1.26103	0.643043	2.67599	0.451837	0.427384	0.456989
LOC_Os01g05860.1	10.0523	9.84764	0.763986	1.11509	2.40654	2.09752	5.13598	4.15972	2.55001	0.74765	2.0357	1.20264	2.17311	1.73456	1.30414	1.66437
LOC_Os01g05870.1	0.245488	0.379743	3.56366	4.34567	2.32355	2.54069	2.50341	2.68171	17.3982	5.90619	1.28128	0.700036	0.762971	0.86665	0.66466	0.994983
LOC_Os01g05880.1	0.117042	0.158635	0	0.053664	0.308843	0.403777	0.420717	0.207092	0.146532	0.575697	0.860216	0.243696	0.126766	0.085617	0.0809835	0
LOC_Os01g05890.1	0.30686	0.194957	0.619689	0.422088	0.683203	1.38944	0.10341	0.135738	0.288133	0	0.0939713	0.119798	0.498532	0.252529	0	0
LOC_Os01g05900.1	136.567	143.597	12.2925	14.2636	66.7293	46.7986	81.2308	85.9699	53.8895	55.8175	41.542	34.8308	17.8004	16.7454	12.9962	20.8447
LOC_Os01g05940.1	3.44918	3.51769	3.98897	2.83107	4.05091	4.64263	5.24391	4.182	2.88827	1.75218	1.77313	1.13023	2.90286	2.30802	2.37091	2.63554
LOC_Os01g05960.1	4.28458	4.38378	6.83935	4.5305	3.03823	3.68326	10.2717	8.88986	2.80438	1.85348	1.09412	0.958941	2.81155	2.97086	3.15772	3.1906
LOC_Os01g05970.1	420.41	429.511	53.2673	89.6376	116.302	86.0396	359.928	306.139	184.563	155.716	102.114	70.5412	93.8408	87.9883	69.941	104.137
LOC_Os01g05980.1	0.214184	0.186621	0.494325	0.147306	0.121109	0.0527788	0.536183	0.297765	0.201113	0	0.0374804	0	0.0994196	0.100721	0.158784	0.10187
LOC_Os01g06000.1	4.051	3.8012	1.5183	1.49	2.84859	3.04592	3.16037	2.02168	2.17359	0.985341	1.70861	0.50979	1.49467	1.66077	1.6941	1.67971
LOC_Os01g06010.1	313.307	358.788	87.3966	108.095	109.611	115.545	259.431	202.356	128.659	111.301	83.6543	60.5514	112.365	109.594	72.9142	109.393
LOC_Os01g06020.1	20.4746	20.5199	41.2396	44.9109	38.4911	34.267	24.0143	22.7342	41.218	20.8037	23.7849	15.1109	49.1404	43.7365	39.4407	50.4225
LOC_Os01g06030.1	0	0.132955	0	0	0	0	0	0	0.122811	0	0.160213	0	0	0	0	0
LOC_Os01g06040.1	0	0	0	0	6.13188	7.30415	1.25296	1.00508	0.387907	0	0	0	0.335581	0	0	0
LOC_Os01g06050.2	0	0	0	0	0	0	0	0	0	0	0	0	0	0	0	0
LOC_Os01g06050.1	0.187411	0.0544311	0	0.147306	0.211941	0.277089	0.0721784	0.0473717	0	0	0.0655907	0.0836172	0.0869922	0.0587539	0	0
LOC_Os01g06060.1	0.513882	0.200914	0	0	0	0	1.59853	1.04914	0	0	0	0	0	0	0	0
LOC_Os01g06070.1	0	0	0	0	0	0	0.170033	0	0	0	0	0	0	0	0	0
LOC_Os01g06080.1	0.113168	0	0	0	0.447932	0.195207	0	0	0.212523	0	0	0	0	0	0	0
LOC_Os01g06090.1	0	0	0	0	0	0	0	0	0	0	0	0	0	0	0	0
LOC_Os01g06100.1	0.0394479	0	0	0	0	0.0340224	0	0	0	0	0	0	0	0	0.0409422	0
LOC_Os01g06110.1	0	0	0	0	0	0	0	0	0	0	0	0	0	0	0	0
LOC_Os01g06120.1	0	0	0	0.168835	0	0	0.165455	0.10859	0	0	0	0	0	0	0	0
LOC_Os01g06130.1	0	0.0456486	0	0	0	0	0	0	0	0	0	0	0	0	0	0
LOC_Os01g06130.2	0	0	0	0	0	0	0	0	0	0	0	0	0	0	0	0
LOC_Os01g06140.1	0.493143	0.501294	0.948457	0.532968	2.99758	2.73419	1.99423	0.997211	0.529198	0.25989	0.517775	0.220026	0.228907	0.309204	0	0.0781825
LOC_Os01g06150.1	41.5242	44.2674	10.8961	11.2589	2.73019	3.64874	0.867805	0.406823	1.209	1.6964	4.05566	2.01067	7.4708	5.04573	6.68172	9.90034
LOC_Os01g06160.1	0.304089	0.22777	0.301661	0.308205	0	0	0	0	0.030056	0	0.0784193	0.0499858	0	0.0351227	0.16611	0.10657
LOC_Os01g06170.1	0.0356176	0	0	0.0734886	0	0	0	0.0315106	0.033444	0	0	0	0	0	0	0.0395275
LOC_Os01g06180.1	0.0390617	0	0.0525889	0.161189	0.0773052	0.0336893	0	0	0	0.1441	0	0	0	0.0428609	0	0.0433497
LOC_Os01g06200.1	0.0410726	0.0208757	0.221185	0.197735	0	0	0	0.0363366	0	0	0	0	0	0	0	0
LOC_Os01g06210.1	0.151969	0.154481	0.818383	1.81163	0.100251	0	0	0.0896302	0.190259	0	0	0	0	0.222332	0	0.112434
LOC_Os01g06220.1	0.764254	2.78973	1.68368	0.955672	0	0	128.774	139.283	1.95713	0.256306	1.19148	0.54248	0.112875	0.533646	0.144219	0.308418
LOC_Os01g06230.1	0.173442	0.176309	1.40104	5.48715	0.343252	0.598351	36.0045	20.5614	2.60572	8.95772	0	0	2.25423	1.14187	1.80012	1.15489
LOC_Os01g06240.1	0.0191787	0	4.1829	5.32886	0.0379557	0	0.155114	0.271476	3.45759	2.40554	0	0	0.997064	0.378793	0.796208	0.851362
LOC_Os01g06250.1	0.187175	1.52215	0	0	0	0	18.1661	13.1646	0	0	0	0	0	0	0	0
LOC_Os01g06260.1	0.359925	0.487833	4.1996	1.8153	2.37437	2.48338	0.646893	1.06141	2.25307	0	0.881775	1.49882	1.94915	2.36959	3.23751	2.66291
LOC_Os01g06270.2	0.851024	1.1084	3.50882	2.3046	1.52633	2.01844	3.08298	2.7763	2.54709	0.58865	1.10761	0.996717	1.46901	1.75087	2.26335	1.82986
LOC_Os01g06270.1	7.47105	7.38998	9.68578	10.4149	12.1471	14.6227	22.8542	23.3227	13.8885	8.16624	9.24405	8.72062	10.5438	8.44612	11.4353	12.6741
LOC_Os01g06280.2	0.0866427	0	0.933179	0.754793	0.0571569	0	0.428237	0.74097	0.352539	0	0.212265	0.496104	0.516127	0.475349	0.389673	0.544872
LOC_Os01g06280.1	0	0	0	0	0	0	0	0	0	0	0	0	0	0	0	0
LOC_Os01g06290.2	0	0	0.0548258	0.0560151	0	0	0	0.0360275	0	0	0	0	0	0	0	0
LOC_Os01g06290.3	1.28736	1.26838	2.77309	2.31564	2.35178	3.21134	1.60184	1.64705	2.19443	1.46127	2.18346	0.92785	1.09401	1.73855	0.698897	1.18691
LOC_Os01g06290.4	0.179155	0.309597	1.15774	0.443572	0.425468	0.463543	1.01428	0.665686	0.471019	0.264364	0.351126	0.615488	0.291059	0.432475	0.260317	0.357878
LOC_Os01g06290.1	0	0	0	0	0	0	0	0	0	0	0	0	0	0	0	0
LOC_Os01g06300.1	0.010738	0	0.0289133	0.0147702	0.0212511	0.0185223	0	0	0	0	0.0526138	0	0.0348905	0	0	0
LOC_Os01g06310.1	0	0	4.11368	2.4517	0.125981	0	21.2804	14.5298	1.19544	0	0.311905	0	0.620513	0.139697	1.71778	2.11935
LOC_Os01g06320.1	0.553812	0.246298	0.0931998	0	0.685015	0	0	0	0.0650018	0	0.0847984	0	0	0	0	0
LOC_Os01g06330.1	0	0	0	0.0511622	0	0	0	0	0	0	0	0	0	0	0	0
LOC_Os01g06340.1	1.00193	1.30141	0.599513	0.459389	13.5497	17.2826	1.50064	0.590934	1.35891	2.46412	3.27282	2.95538	0.180863	1.22154	0.924342	0.37064
LOC_Os01g06350.1	0	0.0849239	0	0	0.496008	1.58516	0	0	0.156889	0	0	0	0	0	0	0
LOC_Os01g06360.1	0	0.0206105	0	0	0.120378	0.524603	0.109322	0	0	0	0	0.0633239	0	0	0.0841734	0
LOC_Os01g06370.1	0.597309	0.346962	0	0	0.168873	1.1775	0	0	0	0.629572	0.209048	0	0	0	0.177124	0
LOC_Os01g06380.1	0	0	0	0	0	0.351073	0	0	0	0	0	0	0	0.08933	0	0
LOC_Os01g06390.1	0	0	0	0	0	0.289728	0	0	0	0	0	0	0	0	0	0
LOC_Os01g06400.1	0.156336	0.0953521	0	0	0	0.755072	0	0	0	0	0	0	0	0	0	0
LOC_Os01g06410.1	0.0853299	0	0	0	0	0	0	0.301963	0	0	0	0	0	0	0	0
LOC_Os01g06420.1	0	0.0768742	0	0	0.149664	0	0.815514	0.401424	0	0	0	0	0	0.165959	0.156977	0
LOC_Os01g06430.1	0.818292	1.1289	0.157381	0	0	0	0.472729	0.620517	0.21953	0	0	0	0	0	0	0
LOC_Os01g06440.1	1.95521	1.62315	0.263231	0.179294	0.193474	0.28105	0.966376	1.44147	0.244785	0	0.079834	0.20355	0.105883	0.28605	0.27057	0.289312
LOC_Os01g06450.1	5.4833	5.75089	1.01554	1.75589	1.32058	2.55224	20.1013	26.1288	2.6152	1.28433	0.923994	0.815496	1.31975	0.636679	1.02378	1.41667
LOC_Os01g06454.1	28.5746	29.3592	6.45304	6.33945	16.4179	10.3878	16.8981	20.3325	23.311	9.06778	10.2372	6.52536	7.58741	5.66391	7.27074	6.54686
LOC_Os01g06460.1	125.683	117.918	59.8929	60.9782	111.13	135.497	216.49	204.63	133.349	99.8458	150.906	129.104	42.9604	35.6716	47.7057	57.3111
LOC_Os01g06470.1	49.6395	52.7085	35.1378	36.8997	36.8945	33.7375	94.47	89.1173	61.7118	29.1411	45.5171	39.3753	35.4204	34.8093	38.5661	50.6353
LOC_Os01g06490.1	0.650925	0.716825	0	0.149226	0.268378	0.327483	0.146238	0.383912	0.254667	0.200108	0.265782	0.338827	0.0881258	0.119039	0.0562984	0.120397
LOC_Os01g06490.2	0	0	0	0	0	0	0	0	0	0	0	0	0	0	0	0
LOC_Os01g06500.1	0	0	0	0	0	0	0	0	0	0	0	0	0	0	0	0
LOC_Os01g06500.2	0	0	0	0	0	0	0	0	0	0	0	0	0	0	0	0
LOC_Os01g06510.1	19.3659	14.8267	16.1643	10.8571	6.55638	4.87074	16.7838	17.1526	18.9148	5.4135	12.4739	8.88852	3.97344	4.97692	4.33835	5.87262
LOC_Os01g06520.1	6.83684	6.7761	2.89283	4.58452	5.99207	5.22264	21.2952	25.0581	8.16207	5.13436	4.15746	2.63097	6.70405	6.45691	4.61228	7.31637
LOC_Os01g06530.1	0.375452	0.294917	0.321664	0.234744	0.236422	0.0588752	0.230045	0.181178	0.064098	0	0.125429	0.0533004	0.166355	0	0.0354249	0.113636
LOC_Os01g06540.1	1.26808	1.93356	0.284537	0.436065	0.209134	0.364558	0	0.186977	0	0	0.258888	0.330039	0.34336	0.463806	0	0.234547
LOC_Os01g06550.1	34.8821	35.2173	9.19254	9.04486	21.2976	26.9097	22.7697	22.5606	18.4255	10.6231	15.855	12.1924	21.2695	25.864	17.809	26.093
LOC_Os01g06560.1	0	0	0	0	0	0	0	0	0	0	0	0	0	0	0	0
LOC_Os01g06560.2	0	0	0	0	0	0	0	0	0	0	0	0	0	0	0	0
LOC_Os01g06570.1	0	0.386201	0	0	1.50377	0	0.512123	0	0.356736	0	2.32691	2.96642	0	0	0	0
LOC_Os01g06580.1	11.9068	17.826	0.76334	0.668485	994.664	1178.44	59.6143	63.9912	110.356	452.095	730.247	633.826	73.1653	51.0151	25.22	51.9564
LOC_Os01g06590.1	0	0	0	0	0	0	0	0	0	0	0	0	0	0	0	0
LOC_Os01g06590.2	0	0	0	0	0	0	0	0	0	0	0	0	0	0	0	0
LOC_Os01g06590.3	0	0	0	0	0	0	0	0	0	0	0	0	0	0	0	0
LOC_Os01g06600.1	0	0	0	0	0	0	0	0	0	0	0	0	0	0	0	0
LOC_Os01g06600.2	0.0450118	0.0457559	0	0	0	0	0	0.0796432	0	0.166051	0	0	0.0731274	0	0.0467169	0
LOC_Os01g06610.1	0	0	0	0	0.127851	0	0	0	0	0	0	0	0	0	0	0
LOC_Os01g06620.1	0	0	0	0	31.4189	1.53688	0.764285	0.214976	0	0	0.0992184	0	0	0	0	0
LOC_Os01g06630.1	0.94298	1.35327	0	0	0.219554	0.287042	0.149542	0.0981467	0	0	0	0	0	0	0.690846	0.246234
LOC_Os01g06640.1	0	0	0	0	0	0	0	0	0	0	0	0	0	0	0	0
LOC_Os01g06640.3	0.148665	0.0302245	0.0800592	0.368082	0.235373	0.666734	0.881743	0.999572	0.670043	0.219373	0.437054	0.0928619	0.0966099	0	0.185155	0.197981
LOC_Os01g06640.2	0	0	0	0	0.0773999	0	0.105437	0	0	0	0	0.122147	0	0	0	0
LOC_Os01g06650.1	0	0	0.141333	0	0	0	0	0	0	0	0.128592	0	0	0	0.21791	0
LOC_Os01g06660.1	11.2477	12.0864	8.8124	7.12308	7.62492	5.35953	18.3168	23.0902	33.8428	10.6981	9.9464	8.86306	4.50944	4.00025	7.65352	6.48258
LOC_Os01g06670.1	0.029807	0.0302997	0.160517	0.0614998	0	0.051415	0.120537	0.0527401	0.167928	0.10996	0.0365119	0.0465466	0.0484253	0.228943	0.371233	0.132316
LOC_Os01g06680.1	5.15089	5.70897	7.65051	7.26795	3.65007	3.49665	5.19625	3.99836	4.64933	3.06482	1.58756	1.29736	4.21113	6.05298	4.20782	5.34754
LOC_Os01g06690.1	0	0	0	0	0	0	0	0	0	0	0.0750327	0	0	0	0	0
LOC_Os01g06700.1	0	0	0	0.0105981	0	0.0132903	0	0	0	0	0	0	0	0	0	0
LOC_Os01g06710.1	0	0	0	0	0	0	0	0	0	0	0	0	0	0	0	0
LOC_Os01g06720.1	0	0	0	0	0	0	0	0	0	0	0	0	0	0	0	0
LOC_Os01g06730.1	0.718685	0.816514	0.151776	0.0581505	0.920323	0.680609	0.4179	0.299207	0.370493	0	0.10357	0	0.0915761	0.1237	0.175508	0.156388
LOC_Os01g06740.1	3.40626	1.51487	4.17641	1.8825	3.97248	0.891825	2.62374	3.39018	6.96791	3.81463	1.71369	2.18467	0.790556	1.53507	12.9417	7.69536
LOC_Os01g06750.1	0.0967072	0.0327686	1.64917	1.68494	0.318982	0.166813	0	0	0.181611	0	0	0	0.52371	0.848905	0.401482	0.930135
LOC_Os01g06760.1	0	0	0	0.0592405	0	0	0.0580545	0	0	0	0	0	0	0	0	0
LOC_Os01g06770.1	0	0	0	0	0.017544	0.0305824	0	0	0	0	0	0	0	0	0	0
LOC_Os01g06780.1	0	0	0	0	0	0.352874	0	0	0	0	0.50118	0	0	0	0	0
LOC_Os01g06790.1	1.47688	1.53393	10.8926	11.3497	2.25566	2.68596	0.173112	0.255636	4.85362	1.30285	1.57312	0.75205	2.29505	2.36032	1.96601	2.35161
LOC_Os01g06800.1	1.98603	1.46193	0.1844	0.1884	0.542132	0.472518	0	0	3.85826	2.5264	1.67777	0.427776	0	0	0	0.456009
LOC_Os01g06810.1	0.0360196	0.012205	0.0969867	0.0660605	0.0237616	0.0207104	0	0	0.0676429	0	0	0	0	0	0	0.0266491
LOC_Os01g06820.1	0.0476319	0	0	0	0	0.0821617	0	0	0.1789	0	0	0	0.154768	0	0	0
LOC_Os01g06836.1	1.04132	1.7746	0.164933	0.252767	1.03041	1.32074	0.247706	0.270955	0.805223	0	0.600262	0.191309	0.099515	0.0672118	0.0635744	0.0679783
LOC_Os01g06852.1	0	0	0.1322	0.0337671	0	0	0	0	0	0	0	0.0766706	0.31906	0.107746	0	0.108974
LOC_Os01g06870.1	1.91984	1.47168	49.4904	29.3081	0.373718	0	0	0	8.09727	5.1086	0.616837	0.196591	4.39731	5.18008	6.14101	6.91568
LOC_Os01g06876.1	0.221621	0.315398	31.0304	7.25523	0.17544	0.38228	0	0	3.16306	3.27028	0.434356	0	1.00814	3.11265	3.49624	4.8206
LOC_Os01g06882.1	0.251948	0.153667	13.4323	2.91108	0.199447	0.434592	0	0	0.85166	1.48712	0.370346	0	0.491185	1.43755	1.15056	1.23026
LOC_Os01g06890.1	4.7891	4.86826	1.63301	0.97805	2.23496	3.24662	0.507425	0.148013	2.59206	0.925793	1.3321	0.91442	0.475664	0.596626	2.56122	2.46014
LOC_Os01g06900.1	3.12634	4.02758	4.87577	4.91768	6.34034	6.2203	3.42144	2.76584	5.92922	2.39799	3.33666	2.56188	3.92249	3.56627	3.50177	4.9123
LOC_Os01g06910.1	16.2366	13.6593	20.3519	15.7876	16.0666	21.2467	12.0753	5.44857	9.9886	10.3272	7.54408	13.1147	9.09602	6.75773	6.9731	8.69883
LOC_Os01g06920.1	3.39705	4.2014	0.495458	0.486737	1.70875	2.09971	1.98429	1.80321	6.69845	1.25319	1.28303	0.574689	1.37973	1.27355	0.940194	2.29339
LOC_Os01g06940.1	0.0922352	0	0	0	0	0.159099	0.745983	1.1424	0	0	0	0	0	0	0	0
LOC_Os01g06950.1	0	0	0	0	0	0	0	0	0	0	0	0.321522	0	0	0	0
LOC_Os01g06960.1	0	0	0	0	0	0.132753	0	0.136175	0	0	0	0	0	0	0	0
LOC_Os01g06970.1	0	0	0	0	0	0	0	0	0	0	0	0	0	0	0	0
LOC_Os01g06980.1	0	0.0926883	0	0	0	0.314562	0	0	0	0	0	0	0	0	0	0
LOC_Os01g06990.1	0.34132	1.04088	0	0	0.168873	0.147188	6.44125	6.03926	0	0	0	0	0	0	0	0
LOC_Os01g07000.1	0	0	0	0	0	0	0	0	0	0	0	0	0	0	0	0
LOC_Os01g07010.1	0	0	0	0	0.166206	0.289728	0	0	0	0	0	0	0	0	0	0
LOC_Os01g07020.1	0	0	0	0	0.6579	0	0	0.14705	0	0	0	0	0	0.182382	0	0
LOC_Os01g07030.1	0.35372	0.299639	0	0	0.350016	0.10169	3.1787	3.85951	0	0	0.144429	0	0	0	0	0
LOC_Os01g07040.1	0.236201	0.240105	0	0	0.467455	0.27162	1.48583	0.557241	0	0	0	0.491801	0	0	0	0
LOC_Os01g07050.1	0.343155	1.39531	0	0	0.169781	0	2.5441	1.97331	0	0	0	0	0	0	0	0
LOC_Os01g07060.1	2.37305	4.32545	0	0	0	0	44.5626	52.9922	0	0	0	0	0	0	0	0
LOC_Os01g07070.1	0.0531005	0	0	0	0	0	0	0	0	0	0	0	0	0	0	0
LOC_Os01g07070.2	0	0	0	0	0	0	0	0	0	0	0	0	0	0	0	0
LOC_Os01g07070.4	0	0	0	0	0	0	0	0	0	0	0	0	0	0	0	0
LOC_Os01g07070.3	0.504746	0.903037	1.35908	1.13862	1.15875	1.28856	1.2519	1.2146	1.28912	0.446887	1.18711	0.504454	0.72162	1.2849	0.838184	1.43399
LOC_Os01g07080.1	8.30422	8.7318	4.43651	3.44489	5.65208	5.26736	4.32355	4.66456	6.51849	2.91759	5.48975	3.1562	4.14017	3.51941	3.32895	3.80335
LOC_Os01g07080.2	0.0882127	0.0298903	0.475044	0.404458	0.116385	0.0507202	0.237816	0.312164	0.110439	0	0.216111	0.0918351	0.0955418	0	0.0610361	0.195792
LOC_Os01g07090.1	16.6639	18.4002	115.075	90.0849	25.8683	18.9462	22.8775	23.0066	40.7398	26.7606	23.472	18.4881	79.2719	88.3068	90.4884	88.4024
LOC_Os01g07100.1	68.9193	65.2762	30.0364	36.7589	58.647	59.3986	63.1546	59.0415	46.6337	22.1862	43.132	33.1734	29.1543	27.1411	25.6723	32.8331
LOC_Os01g07110.1	19.8845	18.9726	0.453258	0.781466	4.31004	4.04696	7.45967	5.52881	2.78583	1.70773	3.86625	2.30012	0.786256	0.554121	2.16205	1.93819
LOC_Os01g07120.2	4.85657	4.03329	2.98305	2.51617	5.02241	3.88864	5.69565	5.74396	5.61254	4.94238	7.41655	8.0467	2.51144	1.52659	3.47623	2.91644
LOC_Os01g07120.1	1.69635	1.68233	1.55967	1.47968	1.31011	1.64146	2.45394	4.1728	2.33096	0.610527	3.04087	3.2305	0.403307	0.635578	0.772948	0.734659
LOC_Os01g07130.1	0.363925	0.512225	0.452264	0.154025	0.27701	0.338016	0.452825	0.39626	0.473144	0	0.82299	1.31147	0.18192	0.122868	0.464874	0.310673
LOC_Os01g07140.1	0.0915298	0.0744342	0	0	0.0362285	0	0	0	0	0	0	0.0571731	0	0	0	0.040631
LOC_Os01g07140.2	0.39834	0.827455	0.0466336	0.166758	1.06254	0.597485	0.373531	0.459663	0.227671	0.127782	0.339439	0.108182	0.0562742	0.0760145	0.143801	0.153763
LOC_Os01g07150.1	8.04342	5.47738	0	0	3.55459	2.15524	44.2114	50.0189	1.90647	9.79483	10.7136	6.58516	2.02991	0.514121	1.13469	1.38662
LOC_Os01g07160.1	0	0	0.0967683	0.0494338	0.0711243	0.123983	0.0968882	0.063589	0	0	0	0	0	0	0	0.0797673
LOC_Os01g07170.1	7.99278	9.53282	6.21557	6.19165	11.935	11.0993	6.06769	4.95235	7.53209	2.55472	4.52422	2.43322	4.12528	3.98932	3.47394	3.0101
LOC_Os01g07180.1	0	0	0	0	0.2915	0	0	0.0868724	0.0922025	0	0	0	0	0	0	0
LOC_Os01g07190.1	0	0	0	0	0	0	0.235073	0	0.327495	0	0	0	0.283319	0	0.180996	0
LOC_Os01g07200.1	11.4007	12.2059	34.2231	28.0251	51.7612	55.2503	41.4113	42.7176	57.5128	47.5947	45.69	34.1105	37.1474	30.135	37.8508	46.0724
LOC_Os01g07212.1	14.3467	14.5838	1.54829	1.70052	5.57614	6.49669	9.14624	6.81674	3.99544	2.54551	5.35315	3.41219	2.14863	1.64045	1.19359	1.91441
LOC_Os01g07240.1	30.5316	28.8377	2.03825	4.46244	20.9022	57.7012	20.3106	13.7128	1.21849	10.3723	18.9867	11.0329	24.7134	15.5838	12.2712	20.962
LOC_Os01g07250.1	53.7391	53.0157	59.8416	57.5816	85.1041	97.9738	108.658	101.975	105.359	55.2052	90.4955	72.7992	74.1106	71.4183	65.7056	79.8264
LOC_Os01g07260.1	50.3012	53.2669	6.42692	4.22556	8.22283	8.04376	27.7653	22.2114	9.96093	5.70713	8.12162	2.20879	6.75021	6.40206	6.4226	8.241
LOC_Os01g07270.1	6.38268	6.74771	10.6553	12.4668	7.83164	12.7712	6.88294	11.971	10.0685	11.3021	4.37831	4.78424	10.7842	6.44319	9.27423	13.0333
LOC_Os01g07280.1	4.83241	4.89581	4.934	4.70646	4.97436	5.28665	5.50845	6.51322	8.03961	2.87146	2.42339	1.87391	2.31838	2.17079	2.12063	2.84341
LOC_Os01g07300.1	0.0731959	0.0372029	0.197088	0.201363	0.724293	0.50503	0.394664	0.0647558	0.137458	0	0.0896607	0.114302	0.475664	0.722835	0.607748	0.162462
LOC_Os01g07300.2	0.0739878	0	0	0.101771	0.146426	0	0	0	0.0694725	0	0.0906307	0	0	0.081184	0.0767904	0.328439
LOC_Os01g07310.1	0	0	0	0	0	0	0	0	0	0	0	0	0	0	0	0
LOC_Os01g07310.3	1.39381	1.44128	1.81178	0.892488	3.28157	4.72553	2.72104	2.12602	0.992843	1.77304	1.05972	1.20086	1.4055	1.68758	1.24707	1.33346
LOC_Os01g07310.4	0	0	0	0	0	0	0	0	0	0	0	0	0	0	0	0
LOC_Os01g07310.2	1.88579	1.74493	1.30197	0.831386	3.49285	4.79588	3.06343	3.03724	1.86151	1.60541	1.06615	1.28365	1.64969	1.53864	1.45537	1.44886
LOC_Os01g07320.1	7.70592	7.75417	0.628758	0.85653	4.92943	6.84747	6.50521	5.09581	1.31557	1.72288	1.14416	0	1.26457	1.19571	0.646288	0.172764
LOC_Os01g07330.3	0.518266	0.578231	0.102109	0.19126	0.475314	0.218042	0.579333	0.313126	0.213646	0.279791	0.15484	0.0789583	0.0410726	0.0554803	0.131195	0.0841695
LOC_Os01g07330.1	0	0	0	0	0	0	0	0	0	0	0	0	0	0	0	0
LOC_Os01g07330.2	0	0	0	0	0	0	0	0	0	0	0	0	0	0	0	0
LOC_Os01g07330.4	0	0	0	0	0	0	0	0	0	0	0	0	0	0	0	0
LOC_Os01g07340.1	2.79052	2.73349	0.478149	1.01194	1.00411	1.18148	2.87245	2.15455	1.00045	0.935851	0.621495	0.237691	0.576997	0.278357	0.421269	0.563063
LOC_Os01g07350.1	13.8302	13.7432	4.47205	5.10283	7.98695	7.63072	7.15578	5.27319	7.5206	6.18426	4.79144	3.1511	4.84177	2.62289	3.28645	4.89219
LOC_Os01g07360.1	4.08962	4.44166	0.231826	0.266462	3.49302	10.8785	1.04451	1.02829	0.687166	0.476425	1.10737	0.605022	0.279752	0.141707	0.268076	0.286646
LOC_Os01g07360.3	0	0	0	0	0	0	0	0	0	0	0	0	0	0	0	0
LOC_Os01g07360.4	0	0	0	0	0	0	0	0	0	0	0	0	0	0	0	0
LOC_Os01g07360.2	0	0.0719134	0.190486	0.0648727	0	0	0.190722	0.250347	0.221422	0	1.73314	0.883789	0.0766217	0	0.0978983	0
LOC_Os01g07364.1	0.862524	0.876781	3.77396	2.66942	0.853491	0.743896	0.290665	0	6.88404	2.38642	21.395	18.5201	3.5032	0.946415	0.447598	2.39302
LOC_Os01g07370.2	6.52774	6.12521	4.78851	4.54704	1.15938	1.08268	2.42542	4.70147	10.5299	2.77859	17.4274	14.5064	2.65128	1.14786	0.91202	1.81108
LOC_Os01g07370.1	11.1493	9.98127	5.68572	7.11611	2.92529	2.22184	8.59608	11.6197	21.255	9.34777	27.9352	22.7526	3.77363	1.85359	1.66561	3.3745
LOC_Os01g07376.1	19.1284	23.4332	25.4885	24.7596	30.382	19.0357	95.6012	106.57	68.3442	27.8644	23.0707	21.9053	19.4427	18.6209	15.7806	22.0991
LOC_Os01g07382.1	25.3449	26.6977	9.81004	8.3669	25.9572	27.0505	22.1213	22.5906	20.3474	15.8947	22.1979	11.8735	10.8087	8.55156	9.07519	10.7586
LOC_Os01g07390.1	35.2397	33.862	18.562	15.5828	47.5119	52.9279	68.1016	61.0305	29.6942	21.8743	32.0059	32.2955	55.2151	45.3321	38.3257	58.2075
LOC_Os01g07400.1	0	0	0	0	0	0	0	0	0	0	0	0	0	0	0	0
LOC_Os01g07400.2	0.421861	0.338553	0	0.274866	0.571237	0.229794	0.41901	0.432146	0.416964	0.327635	0.10879	0.346725	0.0721438	0.292353	0.184354	0.197124
LOC_Os01g07410.1	21.8528	22.5482	6.37395	7.38654	25.5496	28.6584	28.8365	28.3499	18.5228	13.9077	16.3242	15.1287	14.4574	11.7847	9.32701	16.9786
LOC_Os01g07420.1	7.15373	12.4296	0.763699	1.64723	131.909	184.714	171.026	146.707	41.96	50.6882	134.03	115.846	20.8891	16.3214	11.7094	19.7251
LOC_Os01g07430.1	0.457774	1.06364	0	0	0.129423	0	12.3413	12.8439	0	0	1.92256	1.42972	0	0	0	0.14515
LOC_Os01g07450.1	0.427957	0.683621	0	0	0	0	62.7969	60.794	0	0	0.599112	0	0	0	0	0
LOC_Os01g07460.1	0	0	0	0	0.679122	2.36767	1.38769	1.51793	0	0	0.420345	0	0	0	0	0
LOC_Os01g07470.1	0	0	0	0	0	0.647627	0	0	0	0	0	0	0	0	0	0
LOC_Os01g07480.2	0	0	0	0	0	0	0	0	0	0	0	0	0	0	0	0
LOC_Os01g07480.1	0	0.03656	0	0	0.569422	0.434265	0.096961	0.127274	0	0	0.264334	0.449309	0	0.0789271	0	0
LOC_Os01g07490.1	60.5459	61.463	31.6029	30.3398	43.9457	52.5384	73.676	67.6934	46.6501	26.0699	45.0581	31.1517	29.1173	25.8292	23.0978	32.2662
LOC_Os01g07500.1	417.524	356.533	2.95949	3.05586	20.3637	23.7189	33.7296	35.254	29.3803	9.31718	0.572917	0.511262	6.53474	6.46632	4.70863	7.78578
LOC_Os01g07510.1	0	0	0	0	0.820238	0	0	0	0	0	0	0	0	0	0	0
LOC_Os01g07520.1	37.8023	36.588	10.7174	10.1008	25.9907	42.5529	31.5608	26.8526	26.7014	27.7966	37.7015	35.8978	19.1575	15.9283	15.3314	19.417
LOC_Os01g07530.1	43.0619	34.8102	12.5516	11.9944	4.6772	2.13671	62.7479	63.9075	43.9845	29.8233	34.3004	28.6594	22.1371	19.8873	29.8405	34.1867
LOC_Os01g07540.1	8.0039	9.72604	15.5236	13.456	11.3491	12.3779	10.9957	9.22428	11.7483	5.65647	5.86005	3.16063	13.0532	11.306	9.93031	11.6392
LOC_Os01g07550.1	0.703972	0.238536	4.7388	1.45248	1.6254	2.22622	0.948934	1.2456	2.42371	0.865662	0.574883	1.09932	2.66861	2.05984	2.67901	4.16667
LOC_Os01g07560.1	17.9899	22.5902	0.128063	0.163551	9.8832	20.5713	28.6255	21.4381	3.34938	10.5273	8.12718	5.94168	1.81582	1.61779	0.715756	1.97932
LOC_Os01g07570.1	35.3112	37.2087	0.26265	0.402521	24.9995	41.4755	24.9169	21.2291	5.12915	14.3939	34.5914	19.9547	7.68598	3.42503	3.64463	4.9255
LOC_Os01g07590.1	10.0468	11.7678	88.2704	75.2182	20.8464	20.5682	16.5888	13.1018	42.4352	16.672	18.7369	13.789	22.1396	21.0562	30.2358	31.7901
LOC_Os01g07600.1	3.40455	3.79643	1.50008	1.58938	1.87842	1.7084	3.44889	2.19053	1.16247	0.608948	0.556051	0.257772	1.34088	1.04146	1.79888	1.19073
LOC_Os01g07610.1	4.32908	4.73132	1.8866	2.44383	2.87233	3.36678	4.85727	4.1177	2.91356	1.47701	2.75872	1.32861	1.54485	1.59253	1.50634	1.72177
LOC_Os01g07620.1	1.47659	1.64626	1.15429	0.982773	4.24198	6.16212	3.21032	2.0227	3.30966	5.97436	7.70172	6.39684	1.23815	1.14982	1.18647	1.05721
LOC_Os01g07630.1	57.1052	61.0687	13.1767	16.6317	79.2117	109.144	56.006	52.4241	84.3191	63.0797	74.6388	61.9678	34.1524	27.2868	24.7033	33.0499
LOC_Os01g07640.1	0.11908	0.242096	0	0	0.353498	0.205404	0.722323	1.00082	0.782689	0.219646	2.18799	0.836796	0.0967301	0.0653309	0	0.0660759
LOC_Os01g07650.1	2.15631	1.53437	0	0	0.426746	0	0	0	0	0	1.05654	0.673458	0	0	0	0
LOC_Os01g07660.1	0.789842	1.08965	0.0759548	0.116404	1.39566	1.55705	0.0760489	0.149736	0.211897	0.208126	0.34554	0	0.091657	0	0.0585544	0
LOC_Os01g07670.1	0	0	0	0	0.827918	1.44321	0	0	0	0	0	0	0	0	0	0
LOC_Os01g07680.1	0.749643	0.870897	0.288357	0.589224	2.11941	2.58616	0	0.189487	0.402226	0	0	0	0.347969	0.235016	0.889188	0
LOC_Os01g07700.1	0.114248	0.0871027	0.615252	0.117862	0.113052	0.0492676	0	0	0.107276	0	0.0699738	0.089205	0	0	0.118576	0.12679
LOC_Os01g07700.2	0.08584	0.203604	0.231133	0.0393579	0.0566273	0	0	0.050628	0.107469	0	0	0	0	0.0627926	0.118789	0
LOC_Os01g07700.3	0	0	0	0	0	0	0	0	0	0	0	0	0	0	0	0
LOC_Os01g07710.1	0	0.0829691	0.109885	0.168404	0.16153	0.140789	0.220043	0	0.0766389	0	0	0	0	0.0895584	0.169423	0.271739
LOC_Os01g07720.2	0.248265	0.298254	0.303855	0.248357	0.714663	1.0122	0.973541	0.519145	0.466229	0.166521	0.497636	0.0704892	0.51334	0.148588	0.327943	0.150283
LOC_Os01g07720.4	0	0	0	0	0	0	0	0	0	0	0	0	0	0	0	0
LOC_Os01g07730.1	2.28919	4.00602	18.8818	23.3171	10.6092	17.7941	9.68694	9.07506	9.19653	3.42073	3.12358	2.71503	14.688	13.2269	13.0524	13.3777
LOC_Os01g07740.1	0	0	0	0	0	0	0	0	0	0	0	0	0	0	0	0
LOC_Os01g07740.3	0	0	0	0	0	0	0	0	0	0	0	0	0	0	0	0
LOC_Os01g07740.2	0	0	0	0	0	0	0	0	0	0	0	0	0	0	0	0
LOC_Os01g07750.1	31.4245	30.5433	25.1328	23.4159	49.348	42.1679	50.208	49.9395	44.74	22.2998	32.5586	27.9025	31.0506	27.5067	22.8811	34.2328
LOC_Os01g07760.2	0.336495	0.371801	0.709082	0.5031	0.521172	0.252361	0.552192	0.569503	0.467071	0.755602	0.46595	0.411237	0.427835	0.192638	0.24295	0.681922
LOC_Os01g07760.1	1.40571	1.41607	0.647887	0.992912	2.50628	3.05824	0.409699	0.560189	4.01922	1.30811	4.12638	2.25448	1.35791	1.08387	1.13036	2.10814
LOC_Os01g07770.1	1.04716	1.06447	20.0056	22.2915	0.986849	0.86013	34.2802	34.4978	32.6815	17.2916	5.98597	12.459	17.0124	18.0558	9.72966	14.8307
LOC_Os01g07780.1	5.55293	4.23354	17.4009	17.91	23.0212	22.8726	39.4908	38.3694	50.0729	81.5869	20.406	14.9508	24.7312	16.5982	15.0044	21.9938
LOC_Os01g07790.1	0.0348399	0.0708317	0	0	0	0	0	0	0.130855	0	0	0	0	0	0.0723193	0.077329
LOC_Os01g07800.1	0.0524316	0.0399737	0.105883	0.0901503	0.103765	0.0678306	0.106015	0.0695788	0.0492319	0	0.0642257	0.0818771	0.0851818	0.0287656	0.108835	0.145468
LOC_Os01g07800.2	0	0	0	0	0	0	0	0	0	0	0	0	0	0	0	0
LOC_Os01g07810.1	0.221109	0.056191	0	0.304138	0.32819	0.190699	0	0.0978067	0.207615	0	0.135423	0	0.538829	0.121307	0	0.368072
LOC_Os01g07810.2	0	0	0	0	0	0	0	0	0	0	0	0	0	0	0	0
LOC_Os01g07810.3	3.37799	2.90793	3.85129	3.80926	4.87841	5.40684	4.51241	5.38465	4.22912	2.0208	2.68401	1.42569	3.55977	4.20742	2.90583	5.20105
LOC_Os01g07820.1	0	0	0	0	0	0	0	0	0	0	0	0	0	0	0	0
LOC_Os01g07830.1	0	0	0	0	0	0	0	0	0	0	0	0	0	0	0	0
LOC_Os01g07840.1	0	0	0	0	0	0	0	0.0290767	0	0	0	0	0	0	0	0
LOC_Os01g07850.1	76.3765	78.0202	0	0.0644914	0.092789	0.0808741	8.21604	11.4483	0	0	0.114864	0.146433	0	0	0	0
LOC_Os01g07860.1	0.154732	0.294917	0	0	0	0.0333626	0.0521435	0	0	0	0	0	0	0	0	0
LOC_Os01g07870.1	22.207	21.8091	26.4576	26.0206	16.7968	11.5158	30.6184	28.3006	37.6942	14.3316	8.96023	9.31861	12.2534	13.0955	11.0064	14.5654
LOC_Os01g07880.1	23.3947	24.0399	2.90999	2.88567	5.40998	7.67606	6.51274	6.63657	2.86526	9.84992	4.36087	5.36083	3.09845	1.81365	2.90315	3.52756
LOC_Os01g07890.1	3.02061	3.33754	35.3622	39.5617	10.3964	10.7605	10.6218	10.3407	27.4995	16.957	10.4567	9.02378	19.2027	17.7248	15.5388	25.5058
LOC_Os01g07900.1	4.14518	5.36906	3.96047	6.25351	15.2162	13.493	2.16293	2.60253	7.5333	6.41267	5.89657	3.34095	4.56199	4.54834	2.91439	3.70985
LOC_Os01g07910.1	48.9144	49.2093	15.1482	16.1255	104.205	115.113	65.4811	56.8048	68.7042	34.7971	86.5747	53.9742	15.9811	14.3421	11.8177	14.1318
LOC_Os01g07920.1	0	0.0409263	0	0.0553791	0.0796783	0	0.217082	0.0712368	0	0	0	0	0	0	0.0835717	0
LOC_Os01g07920.2	0	0	0	0	0	0	0	0	0	0	0	0	0	0	0	0
LOC_Os01g07930.1	0.0394968	0.0802993	0	0.0543282	0.0781663	0	0	0.13977	0	0	0	0	0	0	0	0
LOC_Os01g07940.1	4.4237	5.14743	1.87539	2.71876	4.69403	7.95527	2.6897	2.2649	4.38352	6.38881	3.64326	2.23409	2.0796	1.98289	1.01594	1.71304
LOC_Os01g07950.1	95.2736	102.255	29.5228	27.0828	66.6671	56.7384	42.7668	36.4889	60.1069	21.6871	43.5499	35.9926	21.9821	23.9592	29.7325	29.9281
LOC_Os01g07960.3	0	0.0342445	0	0	0	0	0	0	0	0	0	0	0	0	0	0
LOC_Os01g07960.2	2.564	2.52577	0.355868	0.218153	1.46474	2.18856	1.71028	1.16925	1.58847	1.5602	2.26652	2.31155	0.429437	0.348046	0.438948	0.704031
LOC_Os01g07960.1	0	0	0	0.0454109	0	0	0	0	0.0619982	0	0	0	0	0	0	0.0732759
LOC_Os01g07970.1	40.7485	39.3606	21.9694	27.9601	36.5883	17.8975	119.519	122.002	50.8385	66.1144	32.4676	22.242	13.0257	7.76247	7.14657	19.9938
LOC_Os01g07980.1	10.5812	12.6543	0.457076	0.233496	8.28673	13.4693	11.7461	9.81165	0.212523	0.417482	0.138624	0	2.39012	1.61427	0.822183	1.75827
LOC_Os01g07990.1	0.826888	0.988221	0.12035	0.092221	1.0836	1.63834	1.77737	1.62125	0.0629534	0	0	0	0.181538	0.12261	0.185559	0.173611
LOC_Os01g08000.2	14.5566	16.6008	1.0725	0.896538	13.0425	13.9911	14.4479	11.2763	3.67206	2.13731	0.266133	0.226184	2.58844	1.74822	1.50328	2.49149
LOC_Os01g08010.1	0.0737598	0.149958	0	0.135276	0.243291	0.254461	0.33142	0.261019	0.323206	0.181402	0.180703	0.0767887	0	0.161868	0	0.0545711
LOC_Os01g08010.2	0.0491479	0	0	0	0	0.0423883	0	0.0869616	0	0	0	0	0	0	0.0510096	0
LOC_Os01g08020.1	1.33957	0.861086	86.5137	39.5346	7.01759	2.54853	0.106218	0.104569	1.51679	1.5988	1.0135	0.492206	3.77653	3.15588	5.15235	2.8858
LOC_Os01g08050.1	0	0	0	0	0	0	0	0	0	0	0	0	0	0	0	0
LOC_Os01g08060.1	0	0	0.100621	0	0	0.0644594	0	0.0661207	0	0	0	0	0	0	0	0
LOC_Os01g08070.1	0	0	0	0	0	0.0541814	0	0	0	0	0	0	0	0	0	0
LOC_Os01g08090.1	5.35372	5.6015	4.43012	3.8437	1.08537	0.450477	27.1769	27.0783	8.14128	3.46831	1.15165	0.407822	3.98826	6.01771	3.90311	7.59343
LOC_Os01g08100.1	2.22504	3.13423	2.8244	3.67267	2.8308	1.15141	3.68484	2.86835	6.86468	3.75235	6.07406	5.46011	1.23938	1.39511	1.58353	1.97543
LOC_Os01g08110.1	27.865	27.6037	3.95228	4.26597	8.38675	5.55384	16.5946	14.4938	13.5602	4.36684	8.81601	6.06312	1.69235	1.40277	1.67086	1.47132
LOC_Os01g08120.1	1.60525	1.89969	1.29024	0.659117	1.23282	1.32248	2.51909	1.31417	1.75475	0.353544	0.704361	0.598629	0.856337	0.946415	0.895196	0.797673
LOC_Os01g08130.1	21.8314	19.436	1.00699	1.22175	1.11021	3.70931	32.5158	27.7924	0.263371	1.37965	0	0.146004	1.67086	1.0259	0.679265	1.5564
LOC_Os01g08140.1	42.1482	36.7828	1.30197	3.4364	2.39236	8.06263	57.5751	59.7467	1.66477	1.18919	2.56665	0.503393	7.07009	4.06767	1.17099	3.93519
LOC_Os01g08150.1	63.3269	56.0931	0.13766	0.140646	5.53113	5.61458	20.9043	16.9763	3.39236	3.39485	11.4395	3.29992	1.38432	0.710569	0.88436	1.36169
LOC_Os01g08160.1	6.70733	5.9776	1.91735	2.08533	1.59108	3.4075	5.57339	4.38947	2.19999	2.54216	3.88294	2.51092	2.91081	2.41962	1.52578	3.11
LOC_Os01g08170.1	1.96581	3.45652	0.39341	0.255783	0.0525735	0.229113	12.9986	9.11871	0	0.0979995	0.260324	0.124451	0.0431581	0.0291487	0	0
LOC_Os01g08180.1	0	0	0	0.135485	0.194933	0.169902	0.265545	0	0	0	0	0	0.320045	0	0	0
LOC_Os01g08190.2	0.0260872	0.106074	0	0	0.206512	0.157495	0	0	0	0	0.0958661	0	0	0.0286245	0	0.028951
LOC_Os01g08190.5	0.338646	0.368833	0.0651316	0.0332722	0.239357	0.792762	0.0652123	0	0.0908514	0	0.237041	0.453282	0	0	0.0502106	0.161066
LOC_Os01g08190.1	0	0	0	0	0	0	0	0	0	0	0	0	0	0	0	0
LOC_Os01g08190.3	0.122989	0.166696	0	0	0.0811341	0.400723	0.0368413	0.0483589	0	0	0.200873	0.17072	0	0	0	0
LOC_Os01g08200.1	67.545	69.6367	40.4549	35.6963	61.013	75.6727	92.9337	87.8941	58.9036	38.5102	54.774	42.4553	39.5195	33.6138	37.6338	43.525
LOC_Os01g08220.1	17.4699	17.1407	0.109141	0.278771	16.8458	23.0028	20.4346	19.1491	0.15224	2.09342	9.93024	7.08927	1.18533	0.889518	1.59862	1.34949
LOC_Os01g08240.1	0	0	0	0	0.637963	0.834065	0	0	0	0	0	0	0	0	0	0
LOC_Os01g08250.1	0.460566	0.341381	0	0.0131982	2.03185	2.48264	0.0776038	0.0169775	0.0720765	0.141588	0.352604	0.269707	0.093531	0.0631702	0.0796687	0.0638906
LOC_Os01g08260.2	0	0	0	0	0	0	0	0	0	0	0	0	0	0	0	0
LOC_Os01g08260.1	22.7158	22.9796	1.24222	1.66201	112.389	165.221	1.36221	1.12727	2.6404	6.8077	35.8448	19.2116	8.42311	4.86932	3.05533	5.75379
LOC_Os01g08270.1	0	0	0	0	0	0	0	0	0	0	0	0	0	0	0	0
LOC_Os01g08270.4	3.25734	3.78189	5.5462	5.20529	4.67684	5.01274	6.84448	7.40212	3.32842	2.35617	3.71622	3.19162	5.13631	5.04586	4.73964	5.88309
LOC_Os01g08280.1	0	0	0	0	0	0	0	0	0	0	0	0	0	0	0	0
LOC_Os01g08280.2	0.946138	1.07627	3.33612	3.12961	1.73871	1.63202	2.12561	1.35521	2.15754	1.16345	0.662265	0.21107	1.17114	0.939289	1.12226	1.4
LOC_Os01g08290.1	27.8028	28.7752	10.1879	11.0257	19.1916	20.4497	37.0996	32.9777	14.5268	13.6479	20.5302	14.9683	7.46747	6.39661	9.07565	11.8194
LOC_Os01g08300.1	3.54593	6.30796	41.3738	41.052	36.8424	50.461	80.4603	50.7158	44.9487	26.1622	34.7485	18.4577	24.0034	15.5633	28.8286	38.0401
LOC_Os01g08310.1	65.1668	64.5771	12.6759	10.9137	55.2723	82.2075	28.2352	21.9941	27.8136	22.2451	56.4999	39.8136	11.5153	8.70597	6.80745	11.9751
LOC_Os01g08320.1	62.7105	55.7563	14.7119	13.9643	54.9031	39.0365	46.5663	33.4935	102.409	67.6211	63.7333	50.2029	28.6344	23.0527	23.1953	37.0858
LOC_Os01g08330.1	0	0	0	0	0	0.0604927	0	0.0620517	0	0	0	0	0	0	0	0
LOC_Os01g08340.1	6.46113	6.31966	8.31004	7.5741	13.4021	12.6003	20.5913	22.7073	14.1351	9.17377	10.7159	9.01484	7.28652	5.50597	5.06973	6.70223
LOC_Os01g08350.1	4532.25	5057.73	2369.69	1595.12	5315.29	4736.74	4846.73	4295.12	4545.84	3064	4998.44	4131.27	1981.28	1653.6	1811.53	2328.72
LOC_Os01g08360.1	0.670449	1.36306	0	0.184442	5.5728	11.3335	0	0	2.26632	16.8186	56.8313	15.4952	0.435692	0	0.556676	0.297619
LOC_Os01g08370.1	7.23358	7.15441	14.1379	14.9824	12.3258	13.4409	24.4708	18.2348	22.7628	7.41823	8.07385	5.58255	9.71003	10.542	9.79754	13.2658
LOC_Os01g08380.1	43.5432	35.8001	1.10608	0.640376	11.8151	10.5341	156.298	191.448	4.06287	7.07188	53.6733	45.0747	5.60592	2.40394	2.44438	5.2274
LOC_Os01g08390.1	0	0	0	0	0.2924	0	0	0	0	0	0	0	0	0	0	0
LOC_Os01g08400.1	76.8181	76.0495	22.4331	20.0062	59.2459	92.9488	62.586	58.9656	40.8384	39.1739	72.1646	64.3897	28.6307	24.6051	20.4596	28.4587
LOC_Os01g08410.1	130.899	129.585	42.2411	49.4322	83.0674	82.0447	125.681	124.418	89.3751	69.3656	122.455	95.6466	46.0932	37.9066	39.5504	52.662
LOC_Os01g08420.1	22.0646	23.1181	27.1019	23.7674	26.9322	27.5891	33.6814	30.8229	29.1351	16.0399	22.4108	16.8863	23.3474	22.5222	21.3033	24.4397
LOC_Os01g08430.1	41.1817	42.5658	49.4567	45.6695	50.3904	60.4216	43.0018	38.8816	55.664	30.9696	41.7891	38.4358	37.4991	33.6272	33.7223	41.7096
LOC_Os01g08440.1	221.04	208.947	50.6501	39.6089	9.07228	13.4515	0.781291	0.0466156	41.0649	67.0614	112.306	92.1566	23.0274	20.5248	22.5858	34.0912
LOC_Os01g08450.1	191.165	196.697	39.9083	37.9112	172	230.855	117.153	117.956	118.087	80.9685	203.649	157.387	50.8227	42.353	44.1194	58.2345
LOC_Os01g08460.1	6.39674	6.68111	75.8987	45.831	46.8123	29.1004	19.6141	14.3655	9.83459	7.5202	11.2799	9.65982	46.3657	59.5449	41.8041	30.034
LOC_Os01g08464.1	0.262446	0.106714	0.706663	0.794192	1.4543	1.17702	0.141508	0.557241	0.59143	0.77454	0.257185	0.163934	0.682202	0.460755	0.435819	0.699013
LOC_Os01g08470.1	40.7611	29.8682	0.113265	0.202513	6.86805	10.2671	6.80431	5.50777	2.80436	7.75901	13.0364	6.76594	0.820081	0.553877	0.436585	0.560193
LOC_Os01g08480.1	0.0120793	0	0.0325247	0	0	0	0	0	0	0	0	0	0	0	0	0
LOC_Os01g08490.1	0	0	0	0	0	0.0945847	0	0	0	0	0	0	0	0	0	0
LOC_Os01g08500.1	0.0371951	0.0378099	0	0.153487	0.0736111	0.0641589	0	0.0658124	0	0	0.0911237	0	0	0.0816255	0.077208	0.0825563
LOC_Os01g08510.1	17.9006	17.6055	24.5741	33.759	41.9816	41.2406	8.21734	8.79115	33.2194	20.9288	40.2287	32.5758	72.8763	53.3573	52.7737	77.0381
LOC_Os01g08520.1	27.7112	30.1476	2.42461	2.63703	23.052	38.5806	12.0598	8.42894	8.67336	7.71532	30.7423	19.6864	3.30338	3.76096	3.55743	4.77093
LOC_Os01g08530.1	0	0	0	0	0	0.0565178	0.0883334	0	0	0.241745	0	0	0	0	0	0.0727242
LOC_Os01g08540.1	16.4049	18.5223	7.62131	7.59197	11.5067	12.9178	12.4636	11.3518	8.72619	5.82994	3.84275	3.02036	9.04358	6.96206	6.78113	9.37115
LOC_Os01g08550.1	16.4189	15.5776	3.99523	3.74732	4.5732	4.48946	5.83633	4.6482	4.52228	1.25627	3.03917	1.9752	2.60817	1.76154	2.3226	2.37551
LOC_Os01g08560.1	0	0	0	0.0206543	0	0	0	0	0	0	0	0	0	0	0.031169	0
LOC_Os01g08560.2	0	0	0	0	0	0	0	0	0	0	0	0	0	0	0	0
LOC_Os01g08570.1	0	0.0327025	0	0	0	0	0	0.0569224	0	0	0	0	0	0	0	0
LOC_Os01g08580.1	14.2303	15.0923	8.03521	9.53254	14.4962	14.7193	24.6009	24.2625	11.8566	11.6456	11.6007	10.4755	10.097	9.14673	7.83262	11.6596
LOC_Os01g08590.1	0	0.200253	1.06087	0	0.389866	0.679609	0	0.348562	0	0	0	0	0	0	0	0.437243
LOC_Os01g08600.1	11.8502	11.1516	3.00124	3.79259	8.24309	10.9287	9.33119	13.0788	7.49145	3.89548	8.04836	5.4966	6.09969	5.27835	4.87092	7.03125
LOC_Os01g08610.1	0	0	0	0	0.0378647	0.0990078	0.0515808	0.0338531	0	0	0	0	0	0	0.0397149	0
LOC_Os01g08620.1	0	0	0	0	0	0	0	0	0	0	0	0	0	0	0	0
LOC_Os01g08630.1	0.0321708	0.0327025	0.692986	1.01778	1.27335	2.77461	0.260192	0.0569224	0.664564	0.237359	0	0.100476	0.522654	0.494196	0.601009	0.428427
LOC_Os01g08640.1	0	0	0	0	0	0	0	0	0	0	0	0	0	0	0	0
LOC_Os01g08650.2	0	0	0	0	0	0	0	0	0	0	0	0	0	0	0	0
LOC_Os01g08650.1	0	0	0.0734446	0	0.161944	0	0.0735356	0	0	0	0	0	0	0	0	0
LOC_Os01g08660.1	53.6725	57.2631	30.2709	29.7082	73.605	93.6238	73.2181	73.1505	50.8511	59.1623	61.3034	46.1863	48.3123	43.418	34.126	53.2144
LOC_Os01g08670.1	8.83847	8.68307	0.95833	0.979119	6.45671	17.2921	25.747	23.5104	3.6761	8.3155	9.01006	4.81685	7.70964	5.72774	4.06332	5.26642
LOC_Os01g08680.1	0.0937251	0.119093	0.0630912	0.22561	0.0927435	0	0.126339	0.0414589	0.220013	0	0.229616	0.146361	0.152268	0	0.0972753	0.0520069
LOC_Os01g08680.2	0	0	0	0	0	0	0	0	0	0	0	0	0	0	0	0
LOC_Os01g08690.1	12.7295	14.9447	9.17233	6.36262	8.72863	11.9374	10.3437	10.3417	10.3029	7.93686	14.1434	11.647	8.50529	8.26252	7.59207	10.1077
LOC_Os01g08700.2	0	0	0	0	0	0	0	0	0	0	0	0	0	0	0	0
LOC_Os01g08700.1	0	0	0	0	0	0	0	0	0	0	0	0	0	0	0	0
LOC_Os01g08700.3	0	0	0	0	0	0	0	0	0	0	0	0	0	0	0	0
LOC_Os01g08700.4	0	0	0	0	0	0	0	0	0	0	0	0	0	0	0	0
LOC_Os01g08700.8	0.214298	0.321574	3.40717	2.55466	0.807824	0.91532	0.715291	0.848631	0.728225	0.376455	0.725007	1.08362	3.14997	3.26958	2.49953	3.14832
LOC_Os01g08700.5	0	0	0	0	0	0	0	0	0	0	0	0	0	0	0	0
LOC_Os01g08700.6	0	0	0	0	0	0	0	0	0	0	0	0	0	0	0	0
LOC_Os01g08710.1	0	0	0	0	0.0649777	0.0566341	0.0885151	0	0.061658	0	0	0.307629	0.106682	0	0	0.145748
LOC_Os01g08710.2	0.115721	0.0784228	0	0.0530586	2.74823	3.39339	0.623957	0.341259	1.01415	0.284601	14.6477	16.3844	0.376008	0.0846511	0.560489	0.428082
LOC_Os01g08720.1	0	0	0	0	0.0296797	0.0258686	0	0	0	0	0	0	0	0	0	0
LOC_Os01g08730.1	0	0	0	0	0	0	0	0	0	0	0	0	0	0	0	0
LOC_Os01g08740.1	0.997293	1.21653	0	0	7.89479	6.19294	1.61319	1.05876	0	0	0	0	0	0	0	0
LOC_Os01g08750.1	0.180732	0.135372	0.179288	0.157009	0.244727	0.295341	0.243621	0.176722	0.267951	0.175455	0.151474	0.103979	0.185445	0.125248	0.15796	0.126677
LOC_Os01g08750.2	0	0	0	0	0	0	0	0	0	0	0	0	0	0	0	0
LOC_Os01g08750.3	5.6786	6.31195	6.04941	4.23399	5.8467	7.72019	6.91537	6.54191	8.27216	3.52407	7.10764	4.19903	3.90867	3.3775	3.08456	4.27984
LOC_Os01g08760.1	44.0059	46.0273	9.18058	11.9435	40.3062	47.9124	26.4728	24.3725	27.4046	21.4664	42.7674	31.6621	10.6353	6.68422	12.8337	14.7317
LOC_Os01g08770.1	53.7282	55.3051	10.241	12.3874	17.2171	16.9669	27.0485	22.5481	25.0399	11.4505	22.3842	14.2681	9.23309	7.81894	7.84952	9.07249
LOC_Os01g08780.1	11.0469	12.4981	3.02959	3.54554	2.83403	2.5054	24.9837	25.2292	4.95588	5.43369	7.41747	7.47538	2.72531	1.97534	1.69858	2.36111
LOC_Os01g08790.1	7.01026	6.17599	0	0	1.18917	0.806147	1.79993	2.12637	0.37614	0	0.32713	0.208518	0	0.146516	0	0
LOC_Os01g08800.1	0.650556	1.10218	0	0	123.116	153.269	2.33848	0.719427	0.203618	0.599983	0.199223	0.169318	0.264228	0.0594859	0.112533	0.240657
LOC_Os01g08810.1	0.0267431	0.0815554	0.648077	1.98641	10.744	10.3331	70.0791	34.6846	4.67065	8.87908	13.3655	12.6121	4.25785	3.63867	2.7201	6.64805
LOC_Os01g08814.1	0	0	0	0	0	0	0	0	0	0	0	0	0	0	0	0
LOC_Os01g08814.2	0	0	0	0	0	0	0	0	0	0	0	0	0	0	0	0
LOC_Os01g08814.3	0	0	0	0	0	0	0	0	0	0	0	0	0	0	0	0
LOC_Os01g08820.1	4.99924	6.16058	0	0.0648727	0.7467	0.976226	4.19588	2.79554	0.354276	0.521956	0.924344	0.147298	0.229865	0.206999	0.0489491	0.15702
LOC_Os01g08830.1	0	0	0	0	0	0	0	0	0	0	0	0	0	0	0	0
LOC_Os01g08830.2	0	0	0.215065	0	0	0.0459246	0	0.0471082	0	0	0	0	0	0.0584272	0	0
LOC_Os01g08840.1	0.102287	0	1.6525	1.96975	0.202431	0.352874	14.891	13.3928	1.34462	0.75468	0.25059	0	1.99413	2.46917	2.12322	2.04327
LOC_Os01g08850.1	22.4658	22.7829	9.49452	10.2149	13.2167	13.7774	17.7883	19.6154	17.4578	5.71569	14.136	9.17736	5.38147	5.97952	4.93507	7.88574
LOC_Os01g08860.1	0.113302	0	0	0	0	0.0977189	0	0	0	0	0	0	0	0	0	0
LOC_Os01g08860.2	0	0	0	0	0	0	0	0	0	0	0	0	0	0	0	0
LOC_Os01g08870.1	11.3027	13.686	4.02798	5.71578	5.59215	14.6222	4.48108	5.58788	9.67646	7.35813	6.92255	4.15299	3.24046	2.18858	4.14028	5.16493
LOC_Os01g08880.1	23.6846	28.1494	20.2302	17.7164	24.7819	32.2144	18.3262	19.6242	22.8439	19.0057	23.6656	9.60961	11.8575	12.4052	9.50594	11.5938
LOC_Os01g08890.1	27.3815	29.3619	62.6103	54.6537	35.7958	35.3712	23.1004	23.0779	44.7703	35.8161	28.0176	20.071	42.5481	40.3755	45.0396	50.2684
LOC_Os01g08930.1	40.7471	44.4788	31.2708	35.1137	34.2351	37.5087	24.9284	20.862	30.7413	21.5439	21.1357	16.7885	36.4417	30.2923	27.5049	41.2922
LOC_Os01g08940.1	0.112371	0	0	0	0	0	0	0	0	0	0	0	0	0	0	0
LOC_Os01g08950.1	1.85399	1.96002	2.09667	1.3771	1.76119	2.04672	4.79833	4.52699	2.08902	0.547157	1.81683	1.15808	0.602409	1.22059	1.61635	2.13981
LOC_Os01g08960.1	36.1389	36.4742	10.2977	10.8167	28.4043	27.7959	40.5469	45.0875	27.2759	13.9501	30.1086	25.6337	7.95861	7.07262	12.2201	10.2053
LOC_Os01g08970.2	0	0	0	0	0	0	0	0	0	0	0	0	0	0	0	0
LOC_Os01g08970.1	0.0377376	0.0191807	0.0508062	0	0.0373423	0.0650946	0.0508692	0.0333861	0.106304	0	0	0	0	0.041408	0	0.0418802
LOC_Os01g08980.1	0.323447	0.246595	0.217729	0.444904	0.320059	0	0.217998	0.143075	0	0.596605	0.198102	0.252547	0	0.532358	0.503548	0.717905
LOC_Os01g08990.1	0.222393	0.282586	0.598817	0.152952	1.32038	2.58938	1.19912	1.27887	0.10441	0	0.136209	0.173644	0.361305	0.366035	0.346226	0.123403
LOC_Os01g09000.1	113.712	106.33	132.458	127.498	95.5994	95.5737	236.797	258.755	127.297	59.4417	93.6814	86.4717	112.82	107.625	112.37	141.679
LOC_Os01g09010.1	170.318	165.366	20.6453	22.8509	151.186	196.402	140.631	178.672	124.695	170.089	418.825	323.201	80.0547	59.1163	53.4766	87.7569
LOC_Os01g09020.1	55.7337	49.6007	18.1	15.9256	18.8614	20.2524	29.8947	31.4181	22.015	12.4325	16.5128	10.2426	15.8368	14.8313	16.9999	20.4698
LOC_Os01g09030.1	13.6681	16.044	5.94967	4.53734	8.74596	9.33807	15.0203	16.0856	4.23849	4.65796	10.9813	14.7388	3.94881	4.191	3.66933	4.76426
LOC_Os01g09050.1	0	0	0	0.0198271	0	0	0	0.0510091	0	0	0	0	0	0	0	0
LOC_Os01g09060.1	0	0	0	0	0	0	0	0	0	0	0	0	0	0	0	0
LOC_Os01g09080.1	4.06972	7.52415	0.684885	0.349871	0.80542	1.31625	235.481	287.496	1.43301	1.68901	0.436202	0.556086	0.661177	0.167458	0.369589	0.564559
LOC_Os01g09090.1	0	0	0.296311	0	0.217787	0	2.07675	0.97357	1.85995	0	0.539201	0.687391	1.43027	0.241499	0	0.244253
LOC_Os01g09100.1	1.24403	1.36576	1.33987	0.616021	4.33311	2.83253	39.4409	56.6138	7.38243	4.4057	18.5301	26.4203	1.45517	1.63803	1.2395	2.42983
LOC_Os01g09110.1	0	0	0	0	0	0	0	0	0	0	0	0	0	0	0	0
LOC_Os01g09120.1	0	0	0	0	0	0	0	0	0	0	0	0	0	0	0	0
LOC_Os01g09120.2	0	0	0	0.0370753	0	0.0464935	0.0726661	0.143075	0	0	0	0	0.0875799	0	0.0559497	0.119651
LOC_Os01g09130.1	0	0	0	0	0	0.440387	0.688294	0.225868	0	0	0	0	0	0	0	0
LOC_Os01g09140.1	0	0	0.284537	0.29071	0.209134	1.45823	0.28489	0	0	0	0	0.660078	0	0.231903	0	0.469095
LOC_Os01g09150.1	0.127145	0	1.36941	1.39911	0	0	3.59914	4.16191	0.238771	0	0	0	0.206563	0.976579	0.395883	0.564409
LOC_Os01g09160.1	0	0	0	0	0	0	0	0.0269404	0	0	0	0	0	0	0	0
LOC_Os01g09170.1	0	0	0.021186	0.0108228	0	0	0	0.0278437	0.0295521	0	0.0192762	0	0	0.0172669	0.0163325	0
LOC_Os01g09180.1	0	0	0	0	0	0	0.827276	0	0	0	0	0	0	0	0	0
LOC_Os01g09190.1	0	0	8.58394	7.37807	0.100145	0	0.818531	0.447677	0.570174	0	0	0	4.7682	8.99494	2.31085	3.03251
LOC_Os01g09200.1	101.014	107.779	36.2078	30.1539	49.042	50.0713	131.931	135.279	83.5464	43.9631	103.319	75.4454	30.088	23.8996	24.8208	33.9571
LOC_Os01g09206.1	0.0590989	0	0.15913	0	0	0	0	0	0	0	0	0	0	0	0	0
LOC_Os01g09212.1	0	0	0	0	0	0	0	0	0	0	0	0	0	0	0	0
LOC_Os01g09220.1	389.225	267.107	435.321	422.002	132.808	47.8146	193.864	244.911	454.732	478.174	702.762	499.473	142.99	70.6266	76.3401	197.264
LOC_Os01g09230.1	0.0997293	0.270341	1.16364	0.960251	3.22371	2.29368	0.537729	0.411739	3.18387	0.735813	3.66488	1.45355	0.540076	0.437717	0.414028	0.737847
LOC_Os01g09240.1	0	0	0	0	0.145526	0	0	0.130108	0	0	0.180148	0	0	0	0	0
LOC_Os01g09246.1	35.9214	38.0203	35.7789	29.0832	50.6723	52.5594	90.8419	92.9604	46.0113	27.5538	33.2236	34.2843	30.6733	27.7531	24.8808	30.9791
LOC_Os01g09252.1	20.3855	22.2452	18.8813	18.5443	19.8068	21.8695	19.607	18.323	16.5525	11.5327	13.6157	8.47549	12.4857	13.5782	12.8433	14.4076
LOC_Os01g09260.1	0.568813	1.27816	0.08061	0.247076	0.947968	0.826241	9.52376	7.78673	0.337326	0.220882	0	0	0	0.131397	0.124286	0
LOC_Os01g09270.1	27.7143	27.7455	5.08797	4.62076	14.9586	10.5026	20.3771	24.1471	13.0115	3.09816	16.4598	9.83603	5.45761	4.14679	5.22983	6.99013
LOC_Os01g09280.1	13.1968	14.7937	20.8485	20.5234	25.7257	20.57	17.0651	18.6001	21.0681	8.96527	20.6306	17.8279	13.222	14.2633	15.4857	17.3738
LOC_Os01g09290.1	0.248032	0.336175	0	0.227447	0	0	1.56025	2.04803	0	0	0.607648	0.258217	0	0	0	0.367012
LOC_Os01g09300.1	0	0	0	0	0	0	0	0	0	0	0	0	0	0	0	0
LOC_Os01g09300.2	0	0	0	0	0	0	0	0	0	0	0	0	0	0	0	0
LOC_Os01g09300.3	0	0	0	0	0	0	0	0	0	0	0	0	0	0	0	0
LOC_Os01g09305.1	16.9463	16.2833	33.8059	28.9245	17.8704	22.4034	10.171	8.75458	20.7902	10.4953	15.3035	12.5555	17.2824	16.1514	15.5341	17.4338
LOC_Os01g09310.1	9.1973	9.34933	13.2343	13.8452	8.62045	11.981	5.87155	4.99923	8.48402	7.16586	6.38115	4.59599	6.78972	7.26613	6.07869	9.08008
LOC_Os01g09320.1	435.018	432.065	277.801	243.49	269.298	281.872	218.792	206.072	334.789	176.466	483.807	428.363	154.295	121.974	130.727	149.153
LOC_Os01g09330.1	0.0635725	0.0646233	0.171176	0	0	0	0	0	0	0	0	0	0.206563	0	0.131961	0.282205
LOC_Os01g09340.1	0.116685	0.148267	0.157094	0.160502	0.923705	1.15732	0.314577	0.361307	0.0547821	0	0.142933	0	0	0.0640171	0.0605526	0.0647471
LOC_Os01g09350.1	2.90122	2.58053	0	0	2.51198	2.18942	0.488845	0	0	0	1.33268	0	0	0.397924	0.752778	0.804924
LOC_Os01g09360.1	0.846682	0.595853	0.175368	0.358344	0.773368	0.674061	0.175585	0.230478	0.122309	0.961061	0.159559	0.203412	0.846487	0.428784	0.540771	0.578231
LOC_Os01g09370.1	34.2164	40.802	21.4383	21.496	70.7764	81.8915	40.7122	31.086	15.1992	9.70969	0.483613	0.411017	31.3222	24.476	20.2148	34.3943
LOC_Os01g09384.1	5.88073	6.18741	1.36578	1.41721	8.46991	8.0932	5.51262	4.29112	0.595347	0.584752	0.0388332	0	4.53235	3.5829	2.92836	4.11631
LOC_Os01g09400.1	0	0	0	0	0	0	0	0	0	0.461686	0	0	0	0	0	0
LOC_Os01g09410.1	9.69521	12.2885	6.28161	6.33453	17.7483	19.6502	13.9674	11.6865	1.59312	1.56477	0.222676	0	6.59577	6.64886	5.72302	8.87658
LOC_Os01g09420.1	20.7944	21.3183	14.3899	14.0401	19.0478	24.2038	28.1326	24.245	13.8889	13.0811	12.0999	8.78061	13.0853	13.3399	12.25	15.9656
LOC_Os01g09430.1	2.22746	3.29349	57.7957	83.2821	42.2392	38.8412	28.2786	31.8881	73.7737	63.6459	88.9989	91.1971	50.1366	58.7474	46.1526	49.2597
LOC_Os01g09440.1	0	0	0	0	0	0	0	0	0	0	0	0	0	0	0	0
LOC_Os01g09450.1	0	0	0	0	0	0	0	0	0	0	0	0	0	0	0	0
LOC_Os01g09450.2	0	0	0	0	0	0	0	0	0	0	0	0	0	0	0	0
LOC_Os01g09460.1	7.88272	9.83878	0.940352	0.960751	5.38113	5.16347	4.50583	5.20827	4.30983	3.12883	5.68352	3.81755	0.648429	0.71166	0.414244	0.664409
LOC_Os01g09470.1	7.5653	9.38753	0	0.0358833	1.80698	2.83491	7.8066	5.63132	0.244952	0.769897	1.7895	0.570329	0.084764	0.228996	0.216603	0.231608
LOC_Os01g09480.1	0	0	0	0	0	0	0.443488	0	0	0	0	0	0	0	0	0
LOC_Os01g09490.1	0	0	0	0	0	0	0.0342503	0	0	0	0	0	0	0	0.0263712	0
LOC_Os01g09500.1	6.18417	5.58791	1.43902	2.52041	4.3818	2.63389	5.96905	7.1597	3.87118	2.81651	3.55382	2.14604	1.48844	1.34038	0.950878	1.52512
LOC_Os01g09510.1	0.545839	0.277431	0	0.150161	0	0	0.29431	0.0965799	0.102506	0	0	0.170476	0.177357	0	0	0
LOC_Os01g09510.4	1.35074	1.26322	0.43644	1.56068	1.06927	1.49115	0.873962	0.477994	0.710251	0.797269	0.661829	0.506233	0.526666	0.711413	0.56076	0.599605
LOC_Os01g09520.1	0	0.0241616	0	0.010898	0	0.0136664	0	0.0140186	0.0148788	0	0	0	0	0.017387	0.016446	0.0175852
LOC_Os01g09530.1	0.0152259	0	0	0	0	0	0	0	0	0	0	0	0	0	0	0
LOC_Os01g09540.1	0.734848	0.569139	145.667	242.59	93.6295	88.6085	23.679	66.064	59.3402	117.472	4.45786	3.71583	251.846	214.712	190.816	272.926
LOC_Os01g09550.2	0.0196269	0	0	0	0.0388428	0	0	0	0	0	0	0.0612987	0.0637728	0	0	0
LOC_Os01g09550.1	0	0	0	0	0	0	0	0	0	0	0	0	0	0	0	0
LOC_Os01g09550.3	0	0	0	0	0	0	0	0	0	0	0	0	0	0	0	0
LOC_Os01g09550.4	0.209405	0.229896	0.879601	0.73738	2.61917	3.06306	1.76138	1.17084	1.36852	1.29781	1.00552	1.43883	2.34061	1.45216	1.66915	2.47266
LOC_Os01g09560.1	295.334	293.419	66.3696	64.7985	228.604	243.08	256.699	244.251	197.935	92.6861	250.057	184.804	76.9206	61.9243	57.5853	72.4528
LOC_Os01g09570.1	59.0608	60.0584	185.372	171.892	127.729	86.846	418.863	450.139	324.656	207.267	225.911	225.442	71.6312	62.1097	82.9799	97.5822
LOC_Os01g09580.2	0.313104	0.389008	1.40511	1.29203	0.34425	0.720109	0.09379	0.123111	1.76398	0.513358	1.36368	0.977884	0.452157	0.229038	0.577714	0.463299
LOC_Os01g09580.1	0.666876	0.884216	0	0	0.0573819	0.0500136	0.625342	0.256513	0.0544503	0	0.2131	0	0.0942108	0.0636293	0.0601858	0.0643549
LOC_Os01g09590.1	2.83522	5.51356	7.08095	9.21276	10.5716	7.79654	91.834	89.7172	19.0598	16.0679	17.0126	11.5499	12.4167	9.91908	7.07935	16.9635
LOC_Os01g09600.1	0	0	0	0	0.0167086	0	0	0	0	0	0	0	0	0	0	0
LOC_Os01g09610.1	0	0	0	0	0	0	0	0	0	0	0	0	0	0	0	0
LOC_Os01g09620.1	0.138087	0.116974	0.0619689	0.0316566	0.182188	0.119095	0.0620457	0.122164	0.12966	0	0.225531	0.0718787	0.0747798	0.101012	0.143317	0.102163
LOC_Os01g09620.2	0	0	0	0	0	0	0	0	0	0	0	0	0	0	0	0
LOC_Os01g09640.1	21.6214	18.6228	40.4392	39.4554	12.9066	15.9637	63.1049	58.7972	56.3574	30.7469	55.2239	55.273	58.3832	50.7742	108.972	108.652
LOC_Os01g09650.1	0	0	0.260395	0	0	0	0	0	0.181611	0.713515	0	0	0	0	0.200741	0
LOC_Os01g09660.1	12.988	12.7626	0.166531	1.19101	6.4872	10.775	6.83625	8.42628	5.69118	7.30109	14.6974	14.4872	3.4163	2.71452	3.85142	5.35368
LOC_Os01g09665.1	379.92	370.704	80.7744	91.9259	539.967	216.696	103.75	103.634	363.115	95.5691	452.364	362.805	93.4472	153.005	115.655	283.917
LOC_Os01g09670.1	53.7909	55.7045	2.54399	3.24897	48.179	66.7099	20.2073	17.163	23.6572	35.5514	46.5247	32.8523	16.9868	10.989	8.69459	15.1686
LOC_Os01g09680.1	0	0	0	0	0	0	0	0	0	0	0	0	0	0	0	0
LOC_Os01g09690.1	0.234657	0.357804	0.31592	0	0	0.404767	0	0	0.220337	0	0	0	0	0	0	0
LOC_Os01g09700.1	1.40352	1.4522	2.1595	1.17212	1.98403	1.29695	23.8515	24.4346	1.92974	1.29441	1.35082	1.17414	2.5245	3.24506	2.133	3.56021
LOC_Os01g09710.1	0.129729	0	0	0	0.513483	0	0	0	0	0	0	0	0	0	0	0
LOC_Os01g09720.1	0.147747	0	0	0.101614	1.3158	1.78397	0.796636	0.261422	0.138731	0.545046	0.180982	1.38433	0.240034	0	0	0
LOC_Os01g09730.1	0	0.0262892	0.139271	0	0	0	0	0	0	0	0	0	0	0	0	0
LOC_Os01g09730.2	0	0	0	0	0.0623684	0.0543598	0	0	0	0	0	0	0	0.0691587	0	0
LOC_Os01g09740.1	2.12999	2.10968	4.99993	5.55914	4.64771	5.27559	8.31901	6.37791	5.48718	4.43251	3.07741	2.30274	3.72662	3.05628	4.13792	4.54578
LOC_Os01g09750.1	2.62077	2.95548	3.36297	3.0698	2.79593	2.50755	1.93196	1.9563	2.69154	1.05746	2.10676	0.959202	1.92931	2.20169	2.04004	2.72669
LOC_Os01g09750.2	0.0263167	0.0535034	0.212582	0.144796	0.0520822	0	0.141897	0	0.0494213	0	0	0	0	0	0.0546271	0.0584112
LOC_Os01g09760.1	30.1752	30.0866	14.5075	14.5043	31.9032	32.4659	43.3818	34.5294	23.4916	9.48519	25.3733	21.1584	10.3257	7.67127	10.9441	13.3053
LOC_Os01g09770.1	95.5328	69.6199	56.7561	50.4142	56.7605	59.4856	89.1834	100.393	108.716	119.826	209.889	160.156	45.5847	28.8666	25.6785	43.9726
LOC_Os01g09790.1	12.3636	14.205	1.119	1.28619	3.80389	3.40505	15.7555	15.9934	2.04867	1.72475	2.54533	1.05458	1.43473	1.31101	1.45573	1.96012
LOC_Os01g09800.1	19.4357	18.0235	11.8385	11.7562	23.1761	15.0969	42.5383	43.2954	6.94487	5.15385	2.71799	3.27248	8.47804	9.1526	7.12199	12.905
LOC_Os01g09810.1	0.201983	0.307983	0	0	0	0	0	0.178693	0	0	0	0.315417	0	0	0	0.224156
LOC_Os01g09830.1	77.3691	79.5182	24.8217	21.8278	15.2466	20.6715	192.251	184.198	20.1558	13.6029	11.9373	4.72995	9.62777	6.21353	9.70432	11.9842
LOC_Os01g09850.1	0.124847	0.126911	0.336165	0.220794	0.847131	0.769118	0.817413	0.441806	0.301444	0.131591	0.0873891	0.16711	0.0579516	0.15656	0.148088	0.237519
LOC_Os01g09850.2	0	0	0	0	0	0	0	0	0	0	0	0	0	0	0	0
LOC_Os01g09850.3	0.0353154	0.0717984	0.0475453	0	0.244619	0.274125	0.380834	0.312433	0.331602	0.13028	0.0865187	0.110297	0	0.116251	0.0366532	0.0783844
LOC_Os01g09860.1	55.4568	58.4494	0.620826	1.28369	25.7052	53.9562	15.0367	9.96592	5.91756	9.72083	29.2921	17.694	7.95547	5.80678	3.57811	6.43349
LOC_Os01g09870.1	4.24282	2.90656	4.22201	6.21665	8.21424	6.68217	5.47054	8.97598	10.9124	17.6935	21.0148	12.9631	0.299696	0	0.95729	0.818883
LOC_Os01g09880.1	26.15	25.8766	0.356065	0.954946	212.832	296.987	32.442	25.8547	69.0373	194.645	256.906	218.479	43.0748	29.5277	17.4304	29.0573
LOC_Os01g09890.1	97.6949	103.637	62.6932	62.7387	141.762	134.049	133.857	122.747	110.292	75.9583	116.106	117.897	71.1372	61.8682	49.503	64.7913
LOC_Os01g09900.1	2.08401	1.64418	0	0	0.0615578	0	0.419282	0.385253	0	0	0.0762028	0	0	0	0.0645658	0.0690383
LOC_Os01g09930.1	0	0	9.25883	11.6917	0.305852	0.0666444	0	0.068362	1.74135	0.855182	0	0	0.627692	1.10224	0.160398	0.171509
LOC_Os01g09940.1	0	0	0	0	0.4644	0	0	0.830398	0.440674	0	0	1.46576	0	0	0	0
LOC_Os01g09950.1	0	0	0	0	0	0	0	0	0	0	0	0	0	0	0	0
LOC_Os01g09960.1	0	0	0	0	0.0264704	0	0	0	0	0	0	0	0	0	0	0
LOC_Os01g09970.1	0	0	0	0	0	0	0	0	0	0	0	0	0	0	0	0
LOC_Os01g09980.1	0	0	0	0.0870976	0	0	0	0	0	0	0.310254	0	0	0	0	0
LOC_Os01g09990.1	0	0	0	0	0	0	0	0	0	0	0	0	0	0	0	0
LOC_Os01g09990.2	0	0	0	0	0	0	0	0	0	0	0	0	0	0	0	0
LOC_Os01g10000.1	7.1866	6.31483	0.655956	0.670186	6.26762	5.2527	4.92577	3.66389	3.88869	1.7974	3.28254	2.28256	0.395781	0.267308	0.505683	0
LOC_Os01g10010.1	7.08238	6.63564	2.06784	1.29109	2.44865	3.60611	1.49529	1.20785	2.64404	1.25914	2.82215	1.59901	1.38629	1.77896	1.23987	0.94697
LOC_Os01g10010.2	0.821569	0.890826	0.442433	0.45203	1.08395	0.566859	0.442981	0.969114	0.617145	0.404108	0.536733	0.342123	0.177966	1.08177	0.341076	0.607838
LOC_Os01g10020.1	76.8448	67.1616	4.51168	5.2478	19.0291	27.2129	15.6367	13.6378	13.1191	17.4978	20.7775	14.7334	8.04094	6.3925	4.54829	5.26387
LOC_Os01g10030.1	3.81585	3.81233	2.77811	2.07246	3.04664	4.37863	3.31137	1.50682	1.63003	2.17496	1.52463	1.27872	1.38354	1.29383	1.08783	1.85383
LOC_Os01g10040.1	33.7008	31.8463	2.97518	5.18541	7.2034	7.11928	5.60728	2.53009	5.0655	8.15238	6.52861	6.49592	2.53429	3.28065	2.42852	3.82298
LOC_Os01g10040.2	15.1861	15.401	4.97961	3.66897	5.27884	3.61945	3.9311	2.01368	3.13906	6.29759	4.87924	3.22119	1.84894	1.56095	1.77177	3.39432
LOC_Os01g10050.2	0.709983	1.29035	1.62205	1.62765	1.06447	2.15245	1.27605	0.875556	1.2525	0.793686	0.896042	0.671944	0.978691	1.322	1.2058	1.00281
LOC_Os01g10050.1	1.63348	2.12173	3.29874	2.65255	3.23275	4.14819	2.44654	3.17125	3.9197	1.84128	1.55627	2.33827	2.28521	2.4396	1.97792	2.51777
LOC_Os01g10060.1	0.451605	0.612093	0	0.207062	0	0.519324	0	0	0	2.22132	0	0	0.489126	0	1.2499	0.33412
LOC_Os01g10070.1	9.36381	9.03295	13.1211	14.3257	11.3458	12.526	7.47025	6.76252	6.4597	2.11491	6.55436	2.08893	10.2453	9.6455	8.33015	15.2695
LOC_Os01g10080.2	16.712	17.811	14.4912	15.6405	14.8153	14.7276	11.6728	8.94976	10.2588	6.5682	6.04721	4.4233	14.0685	15.185	14.5312	17.0647
LOC_Os01g10090.1	2.99538	3.18718	1.6583	1.2322	1.38505	1.83494	2.03771	1.58504	1.104	1.44581	0.617243	0.437157	1.91016	1.10581	1.10407	1.36696
LOC_Os01g10100.2	0.175477	0.214053	0.47249	0.24137	0.277823	0.665907	0.378461	0.124194	0.197722	0.776811	0.171959	0.10961	0.228067	0.462106	0.364248	0.0778959
LOC_Os01g10100.1	0	0	0	0	0	0	0	0	0	0	0	0	0	0	0	0
LOC_Os01g10110.1	1.35132	1.56183	1.04671	0.432861	2.19809	2.17128	0.299432	0.360289	8.76031	3.00471	1.58726	1.67661	0.300739	0.406234	0.922197	0.575213
LOC_Os01g10120.1	0	0	0	0	0	0	0	0	0	0	0	0	0	0	0	0
LOC_Os01g10130.1	0.812307	0.597945	5.05324	3.92994	2.99346	2.75403	1.05721	0.693861	2.3145	1.23999	0.892095	0.874825	1.54723	1.29087	2.38387	2.23815
LOC_Os01g10140.3	0.124467	0.126525	0.0670283	0.102724	0.295593	0.214697	0.0671113	0.0440461	0.140246	0	0.182958	0.155494	0.0808851	0	0	0.0552522
LOC_Os01g10140.2	1.47982	1.66383	1.38857	0.863551	3.1949	3.63551	1.20895	0.872793	2.23165	0.496286	2.80144	2.17084	0.582827	0.246023	1.02392	0.497658
LOC_Os01g10150.1	0	0	0	0	0	0	0	0	0	0	0	0	0	0	0	0
LOC_Os01g10150.2	0	0	0	0	0	0	0	0	0	0	0	0	0	0	0	0
LOC_Os01g10160.1	0	0	0	0	0	0	0	0.135089	0	0	0	0	0	0	0	0
LOC_Os01g10170.1	0	0	0	0	0	0	0	0.371494	0	0	0	0	0	0	0	0
LOC_Os01g10180.1	11.3518	11.1092	0	0.0529307	1.67542	4.97824	40.9781	34.5883	0.289059	0.851745	4.90222	2.28348	0.875236	0.760023	0.0798768	0.25623
LOC_Os01g10195.1	1.66269	1.76879	0.416463	0.37231	0.994821	0.867078	1.66792	2.32619	0.14523	0.285291	1.23149	0.241531	0.376919	0	0.0802639	0.0858239
LOC_Os01g10200.1	0	0	0	0	0	0	0	1.46035	0	0	0	0	0	0	0	0
LOC_Os01g10210.1	9.31355	10.6309	102.33	66.5515	18.6663	12.7977	25.7472	39.1731	24.9756	30.5729	2.12702	2.09533	59.7548	64.7806	49.4786	52.0301
LOC_Os01g10230.1	0	0.054492	0.577359	0.442413	0.742623	1.01713	1.30067	0.569097	1.00669	3.9551	2.88922	1.00453	0	0	0.111273	0.118981
LOC_Os01g10240.1	0	0	0	0	0	0	0	0	0	0	0	0	0	0	0	0
LOC_Os01g10250.2	2.80418	1.96779	4.09192	3.55856	2.57789	3.02703	4.53595	4.00135	4.55263	1.46829	1.90585	2.26013	2.58649	2.10422	2.29077	2.48961
LOC_Os01g10250.1	0	0	0	0	0	0	0	0	0	0	0	0	0	0	0	0
LOC_Os01g10250.3	1.47133	0.884752	3.62693	2.56542	2.7478	2.60943	1.95538	2.05335	3.46358	1.37607	2.08152	1.35916	1.81802	1.77361	2.23683	2.25379
LOC_Os01g10260.1	0.389188	0.158248	3.14379	1.92719	1.07831	1.34264	0	0	2.48497	1.14859	0	0.243102	0.758741	0.341633	0.161572	0.345528
LOC_Os01g10270.1	0.131331	0	0	0	0.129955	0.113268	0	0.232375	0.123316	0	0	0	0	0	0	0
LOC_Os01g10280.1	0.0407578	0.0207158	0.0548724	0	0	0	0	0.0360581	0	0	0.049926	0	0	0.044722	0	0.045232
LOC_Os01g10280.2	0	0	0	0	0	0	0	0	0	0	0	0	0	0	0	0
LOC_Os01g10280.3	0	0	0	0	0	0	0	0	0	0	0	0	0	0	0	0
LOC_Os01g10280.4	0	0	0	0	0	0	0	0	0	0	0	0	0	0	0	0
LOC_Os01g10290.1	0	0	0	0	0	0	0	0	0	0	0	0	0	0	0	0
LOC_Os01g10290.2	0.0939858	0	0	0	0.062001	0	0.16892	0	0	0	0	0	0.101794	0.0687513	0	0
LOC_Os01g10300.1	5.64183	6.16957	11.6236	10.2884	11.5038	8.77332	15.0948	11.7976	9.7924	8.19906	3.66488	3.07025	8.05485	9.09826	7.45251	9.58147
LOC_Os01g10310.1	0.746512	0.379426	0	0	0	0.16096	1.25785	1.48597	0.350477	0	0	0	0	0	0	0
LOC_Os01g10320.1	1.26441	2.32258	4.83806	3.26483	9.35083	8.2649	29.6025	24.6487	4.16578	5.07363	2.55421	1.8013	6.48692	2.9695	16.6686	9.05931
LOC_Os01g10340.1	41.6564	44.9629	10.3469	10.3464	58.7356	79.3288	41.6591	40.7952	28.0977	25.3356	52.7793	42.8989	15.0096	11.2139	11.5405	12.8843
LOC_Os01g10350.1	20.5757	21.2114	9.48016	11.1076	14.4472	13.8735	17.9388	14.2311	15.1649	9.5328	9.02124	7.16265	7.45174	5.95437	8.38114	7.16937
LOC_Os01g10370.1	35.7133	28.0081	0	0	2.74722	2.17678	3.51556	3.49818	0.315984	0.620721	1.95804	0.394133	0	0	0.523902	0.0933656
LOC_Os01g10380.1	0	0	0	0.0218611	0	0	0	0	0	0	0	0	0	0	0	0
LOC_Os01g10390.1	0	0	0	0	0	0	0	0	0	0	0	0	0	0	0	0
LOC_Os01g10400.1	0.117713	0.0797727	118.647	86.1932	5.04749	3.38412	0.211566	0	7.5897	3.474	0.576768	0.612736	43.2203	55.9703	52.1268	36.4037
LOC_Os01g10400.2	0	0	0.901366	0.552552	0.1325	0.115486	0	0	0	0	0	0	0	0.146926	0.555898	0
LOC_Os01g10410.1	0	0	0	0	0	0	0	0	0	0	0	0	0	0	0	0
LOC_Os01g10420.1	0	0	0	0	0	0	0	0	0	0	0	0	0	0	0	0
LOC_Os01g10430.1	0.753464	0.79996	0.22542	0.414559	0.960961	0.779803	0.902799	0.533267	0.282993	0.617681	1.06652	0.313762	0.217617	0.220466	0.0695115	0.33447
LOC_Os01g10430.2	0.473571	0.481399	0.159392	0.217134	0.273356	0.646693	0.47877	0.488791	0.296447	0.291171	0.386731	0.308136	0.256458	0.649539	0.368632	0.350371
LOC_Os01g10440.1	0.968703	1.08729	4.89063	5.2188	23.1652	21.3045	7.39945	7.67733	3.29725	4.31809	0.247209	0.441211	1.24591	1.37294	1.13107	1.56777
LOC_Os01g10450.1	0	0.0563428	0.198989	0.0508265	0	0	0.099618	0	0	0	0	0	0.0600316	0.121635	0	0.123022
LOC_Os01g10450.2	0	0	0	0	0	0	0	0	0	0	0	0	0	0	0	0
LOC_Os01g10460.1	9.34963	10.2011	0	0.171473	0.370068	3.333	17.9803	22.3883	1.40465	0.919766	0.610813	0.778685	1.01264	0.410359	0.517535	0.830078
LOC_Os01g10470.1	0	0	0	0	20.0733	2.03654	0.578722	0	0	0	0	0	0.174374	0.117771	0	0
LOC_Os01g10480.1	0.187726	0	0	0	0.49536	0.539689	0	0.11072	0	0	0	0.39087	0	0	0	0
LOC_Os01g10490.1	147.941	140.182	0	0.0541495	72.3776	183.411	0	0.13931	1.33072	9.00402	65.8714	23.8524	0.127913	0.172783	0	0.52426
LOC_Os01g10504.2	0.0333822	0	0.359541	0.18367	43.1406	36.9676	0.0899966	0.0590659	0.18807	0.492594	0.32713	0.104259	0.325402	0.219774	0.20788	0.296374
LOC_Os01g10504.1	0	0	0	0	0.0798126	0	0	0	0	0	0	0	0	0	0	0
LOC_Os01g10504.3	0	0	0	0	0	0	0	0	0	0	0	0	0	0	0	0
LOC_Os01g10520.1	0.103615	0.0351092	0	0.118769	0.170883	0.0893641	0.605237	0.458336	0.0648611	0	0.16923	0.10787	0	0	0	0
LOC_Os01g10530.1	0	0	0	0	0	0	0	0	0	0	0	0	0	0	0	0
LOC_Os01g10530.2	4.75671	5.00473	1.87632	2.50047	5.4564	6.19294	5.22755	5.92368	4.63711	8.60621	5.34423	4.06888	1.91966	1.36302	0.9748	2.05103
LOC_Os01g10530.3	1.75243	1.78139	1.25431	1.09845	2.41453	3.90287	3.46858	2.39422	1.79128	1.30932	2.11945	1.8013	0.792846	0.681524	0.736732	0.984708
LOC_Os01g10550.1	0	0	0	0	0	0	0	0	0.404943	0	0	0	0	0	0	0
LOC_Os01g10560.1	0	0	0	0	0	0	0.241676	0	0	0	0	0	0	0	0	0
LOC_Os01g10580.1	14.9947	13.6481	6.75729	7.93946	3.66285	5.7357	14.6308	14.2648	5.71432	14.3498	11.3741	9.79735	18.9586	21.7539	10.0278	19.2169
LOC_Os01g10590.1	3.37906	2.19453	4.29651	4.26061	2.7864	3.23814	3.03659	1.32864	1.76269	0.69253	0.459906	0.293152	0.304984	0	0	0
LOC_Os01g10600.1	2.84633	3.11257	4.64488	4.09312	4.43815	4.24021	15.4634	7.8596	8.17986	5.09103	15.1085	6.86927	3.92358	2.36604	2.59607	2.58446
LOC_Os01g10610.1	83.2672	81.3552	42.1276	48.5179	89.1973	96.7906	78.3219	74.4088	95.5051	76.6507	158.73	93.3573	31.9371	24.9831	21.6295	34.4501
LOC_Os01g10630.1	0	0.0889605	0.235641	0.0401254	0	0	0	0.10323	0	0	0.0714663	0	0	0	0	0
LOC_Os01g10630.2	0.414988	0.372219	0.460106	0.738708	0.338176	1.01058	0.263243	0.302348	0.779325	0	0.41863	0.381202	0.555224	0.160712	0.3547	0.379271
LOC_Os01g10640.1	0.296226	0.301122	11.9643	8.4752	9.9662	7.15356	3.19443	1.88689	30.8188	34.9693	121.34	130.449	4.42756	5.07058	3.68936	5.91739
LOC_Os01g10650.1	0	0	0	0	0	0	0	0	0	0	0	0	0	0	0	0
LOC_Os01g10660.1	0	0	0	0	0.289717	0	0	0	0	0	0	0	0	0	0	0
LOC_Os01g10670.1	1.68773	0.623864	0	0	0	0.264655	2.48183	1.62886	0	0	0	0.479191	0	0	0	0
LOC_Os01g10680.2	0.0251287	0.0510881	0	0.0345647	0	0	0.0677454	0.0889245	0.0943805	0.185402	0	0	0	0.0551454	0	0
LOC_Os01g10680.1	1.99098	1.8699	2.85528	4.46513	4.02592	3.21032	6.24272	6.35637	6.09612	2.87406	4.18843	4.05536	2.39079	2.04215	3.86326	3.41038
LOC_Os01g10690.1	18.5982	17.8796	5.95613	5.9081	11.1356	8.37209	13.0271	12.6538	8.50981	5.38738	5.94536	3.62199	5.65227	5.04287	4.45791	6.76873
LOC_Os01g10700.1	0	0	0.114421	0.116903	0	0	0	0	0.199506	0.156764	0.0520533	0	0.345189	0.139883	0.0441042	0.188637
LOC_Os01g10710.1	0	0	0.101572	0.12972	0	0	0.0508491	0.033373	0.0354206	0	0	0	0	0	0	0
LOC_Os01g10720.1	0	0	0	0	0	0	0	0.0248973	0	0	0	0	0	0	0	0
LOC_Os01g10740.1	0	0	0	0	0	0.821617	0	0	0	0	0	0	0	0	0	0
LOC_Os01g10750.1	0	0	0	0	0	0.447547	0	0	0	0	0	0	0	0	0	0
LOC_Os01g10760.1	0	0	0	0	0	1.98372	0	0	0	0	0	0	0	0	0	0
LOC_Os01g10770.1	0	0	0	0	0	0	0	0.112484	0	0	0	0	0	0	0	0.141102
LOC_Os01g10780.1	0	0	0	0.157904	0	0.594047	0	0	0.431163	0	0	0	0	0	0	0
LOC_Os01g10790.1	32.8381	31.3378	19.361	18.0677	22.4658	19.6787	28.3143	31.7064	23.3382	8.77231	14.4255	11.5822	16.8328	13.5431	13.8679	16.9648
LOC_Os01g10800.1	5.18062	5.57517	6.35125	5.89188	4.49631	3.94391	3.5892	3.07257	3.85896	2.13537	2.09168	1.49146	10.1093	7.7487	6.4282	9.69997
LOC_Os01g10810.1	0	0.0571814	20.599	15.9392	4.0077	3.39605	0.151651	0	2.00711	2.49018	0	0	15.3531	20.8623	19.3829	18.8528
LOC_Os01g10820.1	620.567	633.927	86.165	120.058	293.186	281.709	335.449	305.94	408.059	200.72	334.098	202.339	115.027	86.1082	106.969	120.765
LOC_Os01g10830.1	8.20171	7.95583	4.04151	3.98172	7.00188	7.39731	28.3256	29.6879	6.94616	14.2383	13.2642	10.715	2.43851	2.47043	2.448	2.4986
LOC_Os01g10840.1	106.398	109.449	27.9297	32.0311	63.74	107.04	73.1964	65.1084	54.1527	46.4925	85.4477	63.5772	36.3156	31.1286	26.4296	37.93
LOC_Os01g10850.1	51.7445	48.6322	0	0	5.39572	10.5443	5.1065	3.5038	0.592849	7.62281	53.3649	17.1199	2.05151	1.57452	0.536151	0.955486
LOC_Os01g10860.1	12.0214	12.0887	5.91689	4.08943	12.4498	13.0808	8.13128	6.93767	12.0565	6.35806	11.6115	4.84453	2.10003	2.55302	1.69934	2.96467
LOC_Os01g10870.1	0.716805	0.53857	0	0	0.246712	0.376307	0.336081	0.551436	0	0	0	0	0	0	0.0646919	0
LOC_Os01g10880.1	111.455	117.967	16.9257	22.2811	73.2063	66.7252	73.6526	62.0282	44.0407	32.1082	42.0536	36.2443	24.3525	19.6309	17.063	24.6843
LOC_Os01g10890.1	2.04394	2.50272	128.207	128.848	11.7215	4.16668	3.00565	2.05484	14.3068	9.93936	2.2761	2.1037	85.4311	79.7702	98.4989	71.0395
LOC_Os01g10900.2	0	0	0	0	0	0	0	0	0	0	0	0	0	0	0	0
LOC_Os01g10900.1	0.135083	0.068658	0.0454657	0.046452	0.401005	0.407765	0.0910441	0.0298767	0.0317099	0.124582	0.165469	0.158209	0.0548649	0.0741108	0	0.037478
LOC_Os01g10910.1	0	0	0	0	0	0	0.0671113	0	0	0	0	0	0	0	0	0
LOC_Os01g10920.1	0.568958	0.736098	0.0696355	0.0355731	0.563	0.936803	0.488053	0.274556	0.437103	0.19081	0.316791	0.161543	0.252094	0.170263	0.214731	0.344408
LOC_Os01g10930.1	23.3052	21.0866	0.791463	1.29959	15.1663	18.0718	12.9621	9.43594	10.4486	9.29448	12.1391	10.8196	4.77541	4.33109	3.48655	6.29112
LOC_Os01g10940.1	0.193414	0	0	0	0	0	0	0.513337	0	0	0	0	0.314226	0	0	0
LOC_Os01g10950.1	29.2079	24.7723	4.62619	6.16625	28.2962	50.3133	13.8425	11.7407	18.6915	46.7715	37.2052	26.6449	22.3303	19.0689	11.437	21.1273
LOC_Os01g10960.1	5.33625	4.1808	0.14018	0.214831	1.9576	4.75948	0.701768	0.690869	0.684374	1.7285	2.80595	2.52025	2.70655	1.25674	0.54033	1.32885
LOC_Os01g10970.1	0.0427793	0.0434865	0	0	0.423313	1.18066	0	0	0	0.31563	0	0	0	0	0	0
LOC_Os01g10980.1	0.041446	0.210655	0.781184	0.684112	0.328095	0.357457	1.00562	0.660004	0.2335	0	0	0	0.538673	1.81908	1.29048	1.0119
LOC_Os01g10990.1	0	0	0.496069	0.295651	0.121536	0.158895	0	0	0.461308	0.226549	0.0752252	0	5.78668	4.37998	3.31435	5.58852
LOC_Os01g11000.1	0	0	0	0	0	0	0	0	0.102272	0	0	0	0	0	0	0
LOC_Os01g11010.1	0.0695786	0.141457	0.249797	0.446628	0.917999	2.44037	9.75416	8.69986	0.958209	5.64693	6.47746	6.37436	1.88399	1.37423	1.05914	1.33842
LOC_Os01g11020.1	1.09755	0.858225	2.04596	2.55486	1.50377	2.91261	3.41415	3.13706	1.10984	3.73746	0.206836	0	1.92027	1.85277	0.52575	2.24868
LOC_Os01g11040.1	57.2945	58.7623	37.5956	36.8471	172.202	277.209	70.8381	66.1763	85.5497	64.5462	127.641	104.492	70.0655	53.5938	44.059	68.9159
LOC_Os01g11054.1	0.528128	0.371671	15.2778	18.6082	4.87758	3.08333	10.7333	15.6462	3.99262	5.59509	0.530811	0.422935	10.1641	12.2734	9.66963	12.0827
LOC_Os01g11054.3	1.4379	1.74588	0.215094	0.631812	0.47428	1.17124	1.50753	1.69613	0.562562	0.736734	0.587115	0.311864	0.259561	0.525918	0.373092	0.310284
LOC_Os01g11054.2	2.16506	1.40789	1.24309	0.985387	0.913664	1.40046	2.3605	1.85907	0.896882	1.40947	0.624017	0.298319	1.24144	1.18782	0.793083	0.777353
LOC_Os01g11054.4	0	0.044705	0.0592078	0.120984	0.0870349	0.0379295	0.118562	0.077814	0	0	0.0538705	0	0.0714479	0.241277	0.136932	0.146417
LOC_Os01g11070.1	40.8056	44.4383	23.9053	28.0787	36.6847	45.3603	42.3551	34.8877	37.4243	19.9156	24.5402	18.2439	23.5026	21.9823	20.8801	27.288
LOC_Os01g11080.1	0.319134	0.0463442	0	0	0.270679	0.0786404	0	0.0806672	0.0856166	0	0.111692	0.284776	0.148135	0	0	0
LOC_Os01g11110.2	21.8436	24.3852	21.8516	22.8665	23.6313	26.5786	34.7938	31.059	26.1166	13.4523	19.4438	14.292	22.0709	21.9676	21.3724	26.8997
LOC_Os01g11120.1	39.4767	42.0044	29.3885	30.7027	91.0868	101.664	127.978	126.588	66.9756	42.8728	74.7193	66.3518	43.4558	36.3668	32.5479	46.3351
LOC_Os01g11130.1	0.899339	0.721741	0.297385	0.455755	13.7391	17.3636	1.06341	1.92628	0.44445	0.116411	0	0	0.307598	0.173125	0.196506	0
LOC_Os01g11140.1	0	0	0	0	0.0258634	0	0	0.0231233	0	0	0	0.0408156	0	0	0	0
LOC_Os01g11150.1	43.4629	33.4001	1.44718	0.690001	4.32559	5.06807	0.676187	1.39477	2.28781	2.37927	10.3582	6.60251	0.232847	0.393159	0.59501	1.90868
LOC_Os01g11160.1	71.9466	68.9535	22.4497	24.6734	14.6479	17.4232	7.74682	5.00731	22.6481	30.8379	4.37319	3.60341	13.0149	17.1981	11.0257	21.3563
LOC_Os01g11170.1	0	0.114229	0	0.154568	0	0.387664	0	0	0	0	0	0.350957	0	0	0.233255	0
LOC_Os01g11190.1	1.20681	0.408919	0	0	0	0	0	0	0	0	0	0	0	0	0	0
LOC_Os01g11200.1	0	0.0587698	0	0.0795239	0	0.299176	0	0	0.217144	0	0	0	0	0	0	0
LOC_Os01g11210.1	3.13746	2.27119	0	0.0653881	3.95132	7.62586	3.71658	5.63549	0.892725	2.10441	10.8309	5.79027	1.23569	0.521609	0.49338	1.37165
LOC_Os01g11220.1	0.2882	0.292964	0.0776011	0.118927	11.4643	6.95975	1.01006	0.40795	1.35306	2.76428	1.2003	0.540064	1.21737	0.758955	0.777705	0.959512
LOC_Os01g11230.1	0	0	0	0	0	0	0	0	0	0	0	0	0	0	0	0
LOC_Os01g11230.2	0	0	0	0	0	0	0	0	0	0	0	0	0	0	0	0
LOC_Os01g11240.1	943.896	883.882	77.6264	89.6502	145.58	106.511	191.857	229.839	221.214	109.401	52.1115	44.504	107.765	109.312	75.2752	116.242
LOC_Os01g11250.1	6.46204	7.88694	23.4667	24.4729	9.33913	10.9632	5.27223	4.17485	11.337	5.48919	4.53065	2.78833	9.66957	10.9624	7.80991	10.1909
LOC_Os01g11260.1	16.3413	17.1024	3.03453	4.24454	18.2678	23.6054	18.0127	16.0001	12.5473	4.75144	16.2372	9.63754	7.84685	6.77185	8.02063	8.45712
LOC_Os01g11270.1	0.714479	0.699389	0.356261	0.072798	0.628441	1.23242	0.356703	0.79597	0.596335	0.780962	0.518634	0.24794	0.601876	0.696863	0.659149	0.99848
LOC_Os01g11280.1	0.145237	0.177165	0	0	0	0	0.0783101	0	0.109099	0	0.0711627	0	0	0	0	0
LOC_Os01g11300.1	74.5283	63.522	0	0	0	0	0.386392	0.304313	0	0	0.0702252	0	0	0.188716	0.119002	0
LOC_Os01g11310.1	0	0	0	0	0	0	0	0	0	0	0	0	0	0	0	0
LOC_Os01g11320.1	0	0	0	0	0	0.132328	0.413638	0	0	0	0	0	0	0	0	0
LOC_Os01g11330.1	0	0	0	0	0	0	0	0.0480162	0	0	0	0	0	0	0	0
LOC_Os01g11340.1	106.738	101.674	1.78314	2.11461	5.14878	5.46675	46.8653	48.4601	6.61794	9.77206	45.7748	38.0417	5.53311	4.30796	2.94565	5.87945
LOC_Os01g11350.1	52.4537	57.488	0.434576	1.64281	2.10812	8.85302	8.3542	8.79561	0.484949	0.714478	10.834	4.73827	0.6293	0.425025	0.536031	0.573163
LOC_Os01g11360.1	6.64036	7.95911	0	0	1.56915	2.3934	1.60317	1.57827	0.372246	1.46248	1.94246	2.47632	0.644066	0.217499	0.411456	0.439959
LOC_Os01g11370.1	37.8414	38.206	35.9387	36.1635	40.7469	41.4918	44.5836	41.5231	39.0095	18.1262	21.6945	16.2048	28.5945	28.1238	21.2358	28.4039
LOC_Os01g11390.1	1.40794	1.19268	0	0.322773	0.928799	0.607151	0.948934	1.4532	0.661011	1.73132	0.862325	1.09932	0	0	0.487092	0.520833
LOC_Os01g11400.1	6.47423	5.78352	2.6413	1.07944	3.49442	3.72253	5.28914	5.55414	2.94746	0	3.36448	0.612736	0.637467	1.72216	1.22172	1.30635
LOC_Os01g11414.1	20.6146	20.885	0.310442	1.0784	3.69641	6.76171	11.0654	12.1176	1.3857	2.21169	4.51931	2.9527	1.64833	1.82171	1.57953	2.09839
LOC_Os01g11414.2	0.0580948	0.206693	0	0.039955	0.114973	0.100209	0.15662	0.102792	0.0545494	0	0.142325	0.0907206	0	0	0	0
LOC_Os01g11430.1	0.871764	1.14681	0.483271	0.141073	30.5981	36.178	0.207373	0.499039	0.481507	0.189175	1.25631	1.20119	0.333245	0.225071	0.425781	0.170728
LOC_Os01g11450.1	0	0	0	0	0	0	0.048281	0	0	0	0	0	0	0	0	0
LOC_Os01g11460.1	2.1566	1.72723	0.527899	0.764081	10.6054	8.05997	6.87119	5.31908	4.41817	3.3752	20.3332	30.3097	0.637032	0.143416	0.813926	1.01536
LOC_Os01g11470.1	2.02839	1.51208	0	0.37201	0.80286	0.466511	1.45825	1.67487	0.253948	0	1.65644	0.844676	0.878768	0	0.280697	0.300141
LOC_Os01g11480.1	4.29971	5.53632	0	0	0.567291	0.659261	0.51519	1.69063	0	2.11491	0.936336	1.19367	0.310463	1.88716	0.793347	1.06038
LOC_Os01g11490.1	0	0	0	0	0.95282	0	0	0	0	0	0	0	0	0	0	0
LOC_Os01g11500.1	0	0	0	0	0.134954	0.117625	1.10303	1.0859	0	0	0	0	0.44314	0.598587	0.424644	0
LOC_Os01g11510.1	0	0	0	0	0.052197	0	0	0.046667	0	0	0	0	0	0	0	0
LOC_Os01g11520.1	1.15628	1.52801	4.35878	6.36191	1.06789	0.132967	21.3014	29.3247	6.1524	1.9906	2.17178	1.56489	4.88417	4.14456	3.20022	4.19183
LOC_Os01g11550.1	28.2226	28.4137	0.364847	0.426014	7.47021	20.401	3.02677	2.19201	4.47124	3.28482	0.569071	0.241824	2.64163	2.2939	3.5359	3.13637
LOC_Os01g11570.1	69.83	74.0499	19.0998	20.9748	26.3113	29.0139	74.8909	72.6756	87.5842	44.1879	131.22	107.454	28.983	27.3117	40.7342	53.2664
LOC_Os01g11580.1	8.0377	8.42912	3.83536	5.423	6.79573	8.24847	13.8518	13.6817	7.30835	9.00804	6.79229	4.52813	5.86795	4.13063	5.27985	6.49243
LOC_Os01g11580.2	0	0	0.10679	0	0.0784901	0	0.106922	0.0701745	0.0744801	0	0	0	0	0	0.0823254	0.0880282
LOC_Os01g11590.2	13.2493	12.9197	34.1493	31.6609	14.3655	10.1005	10.403	11.077	20.9288	14.3347	17.717	11.8831	20.0784	25.1083	22.5172	28.1497
LOC_Os01g11600.1	7.36463	8.52614	28.0926	34.6112	7.69236	5.99885	49.6366	48.8657	92.2025	52.8276	79.1865	59.4197	17.9472	17.0597	135.461	95.8066
LOC_Os01g11620.1	0.0299938	0.0609792	0.0807615	0.0412567	0.118719	0.36216	0	0	0.50694	0.663891	0.0734813	0.0936764	0.194915	0.0658221	0.249039	0.599154
LOC_Os01g11620.2	0	0	0	0	0	0	0	0	0	0	0	0	0	0	0	0
LOC_Os01g11640.1	0	0	0.543862	0	0	0	6.53443	3.57386	0.379314	0	0	0	0	0	0	0
LOC_Os01g11650.2	2.45653	2.85857	11.0096	9.51451	2.33485	1.78415	23.6586	19.6739	12.1401	6.55822	2.05887	1.26188	6.66909	5.24905	7.27974	9.18299
LOC_Os01g11650.1	45.0559	44.4275	26.3701	29.2648	14.1466	8.20385	203.104	203.112	59.456	57.1001	27.7161	25.3135	29.1698	26.1241	31.8371	45.848
LOC_Os01g11660.1	5.0234	3.86738	0.298369	0.558876	1.3889	1.46541	3.78402	2.28744	2.01159	1.09009	4.977	1.84577	2.16031	2.10753	0.306687	0.573881
LOC_Os01g11670.1	0.0586643	0.029817	2.3694	3.10669	1.2771	1.41668	0.869856	2.33549	2.97455	3.89548	0.143721	0.18322	1.71554	1.48051	0.974184	1.75781
LOC_Os01g11680.1	0	0	0.116122	0	0.170698	0.223169	0	0	0.242966	0	0	0	0.140128	0	0	0
LOC_Os01g11690.1	0.18341	0.372884	0	0.504565	0	0	1.97786	0.649047	2.41104	4.05966	0	0.572826	0.595946	0.402498	0.761431	0
LOC_Os01g11700.1	0	0	0	0	0	0	0	0	0	0	0	0	0	0	0	0
LOC_Os01g11700.2	0	0	0	0	0	0	0	0	0	0	0	0	0	0	0	0
LOC_Os01g11704.1	0	0	0	0	0	0	0	0	0	0	0	0	0	0	0	0
LOC_Os01g11710.1	42.8718	46.4876	0.0693732	0.354391	33.7547	63.4626	2.91728	1.23085	14.4184	32.6957	44.4362	15.4497	10.2132	5.8802	2.99491	8.80651
LOC_Os01g11720.1	0	0	0	0	0	0.0849511	0	0	0	0	0	0	0	0	0	0
LOC_Os01g11730.1	60.0333	44.0707	0	0	0	0	184.573	80.4922	0.0565393	0	0.147517	0	3.61953	2.77496	1.81235	4.54403
LOC_Os01g11740.1	0	0	0	0	2.35884	1.09969	0	0.0490449	0	0	0	0	0	0	0	0
LOC_Os01g11750.1	0.499949	0.931723	0.11218	0	1.07188	1.72475	10.3334	12.5319	0.704157	0.614778	0.714476	0.26024	1.08297	0.457145	0.691849	1.20213
LOC_Os01g11760.1	0.935233	1.54928	0	0	0.068551	1.43396	7.65739	5.94497	0.130098	0	0	0.108182	0	0	0	0.0768813
LOC_Os01g11770.1	0	0.304134	0	0.274357	0.789479	0.516078	0	0	0.187286	0	0.244325	0	0.324046	0.218858	0.207014	0.442708
LOC_Os01g11780.1	0	0	0	0	1.1696	2.54853	0.398318	0	0.693653	0.545046	0.361963	0.230722	0	0.162117	0.153344	0.163966
LOC_Os01g11790.1	0.0334756	0.136116	0	0	0.06625	0	0.721986	0.710774	0	0	0	0	0	0	0	0
LOC_Os01g11800.1	0	0	0	0	0	0	0	0	0	0	0	0	0	0	0	0
LOC_Os01g11810.1	0.0289595	0.0588764	0.311906	0.438175	0.286562	0.149859	0.624586	0.512405	0.543844	0.213666	0.0709475	0.271339	0	0.0635523	0.180339	0.0642771
LOC_Os01g11810.2	0.154519	0.0942441	0.166424	0.0850171	0.550444	0.159921	0.749836	0.71085	0.580358	0	0.378554	0.386075	0.200829	0.203458	0	0.274371
LOC_Os01g11820.1	0.701907	0.951346	0.125997	0.128731	0.926076	0.40358	1.38769	0.910759	0.527258	0.345249	0.458558	0.438439	0.30409	0.20538	0.194265	0.83089
LOC_Os01g11830.1	0	0	0.245515	0.188131	0.0902262	0	0.12291	0.484003	0	0	0	0	0.148135	0	0	0
LOC_Os01g11840.1	0	0	0	0.0598054	0	0	0.117216	0.0769306	0	0	0	0	0	0	0	0
LOC_Os01g11850.1	0.588	0.632879	0	0.142729	0.958328	0.894933	0	0.0611998	0.0649548	0	0	0	0	0	0	0
LOC_Os01g11860.1	14.5331	15.0325	9.35392	14.5983	2.33375	0.8796	1.5466	1.24062	48.5997	23.9849	0.46848	1.19447	1.76046	1.11906	1.52159	2.12217
LOC_Os01g11870.1	0	0	0.257276	0	0	0.164815	0	0	0.179436	0	0	0	0.310463	0	0	0
LOC_Os01g11880.1	8.73995	9.4707	13.2599	15.3172	21.1162	21.8484	19.436	21.391	22.1619	14.2389	11.195	8.38296	12.6135	12.8516	8.61056	13.1459
LOC_Os01g11900.1	110.366	110.236	79.6388	76.7082	115.239	139.878	137.467	132.323	129.958	62.6293	109.432	91.6352	100.764	87.5434	79.122	103.263
LOC_Os01g11910.1	2.60019	5.80593	4.488	6.05268	4.35423	2.99009	226.835	230.508	8.80611	6.88671	2.28672	1.73523	2.74401	3.02378	2.72174	4.19278
LOC_Os01g11920.1	15.1025	15.5907	0.153711	0.253018	1.19254	2.94316	3.00963	2.73843	1.08396	1.35716	3.43422	1.28766	0.309147	0.292314	0.394992	0.253412
LOC_Os01g11940.1	0.501864	0.549403	16.8396	20.2847	90.3827	99.7529	1.24892	0.341535	69.163	71.2077	71.0277	44.7317	0.250874	0.254158	0.160269	0.257056
LOC_Os01g11946.1	0	0	0	0.0226664	0	0	0	0.0291568	0	0	0.0403704	0	0	0	0.0342054	0
LOC_Os01g11946.2	0.0813011	0.033058	0.481606	0.290759	0.0643597	0.0560954	0.0876733	0	0.0610716	0	0.159343	0.101568	0.105667	0.249784	0.135009	0.180452
LOC_Os01g11952.1	19.2187	19.9752	23.2498	22.3685	27.1086	27.148	25.3243	24.3754	21.0309	13.4172	15.2885	10.4194	18.9592	17.5422	15.6423	20.2104
LOC_Os01g11960.1	0	0	0	0	0	0	0	0	0	0	0	0	0	0	0	0
LOC_Os01g11960.2	0	0	0	0	0	0	0	0	0	0	0	0	0	0	0	0
LOC_Os01g11970.1	6.08106	5.24198	0.261982	1.27141	2.98462	3.77618	3.93461	3.78742	2.37534	3.58933	3.09876	1.67132	0.632284	0.427041	0.201965	0.647866
LOC_Os01g11980.1	15.7585	15.7167	4.96367	6.54368	14.9462	17.4377	26.7729	25.7784	13.2892	7.89742	13.9857	9.65763	7.92201	8.35196	5.6781	8.05124
LOC_Os01g11990.1	9.80018	7.80254	0.369063	0.424203	1.89882	1.47767	1.93998	1.3945	0.514803	1.2641	0.839486	0.10702	0.5567	0.225595	0.426772	0.608447
LOC_Os01g12000.1	55.037	82.9896	3.56586	5.94701	11.0232	8.26397	39.063	29.0835	37.0123	14.9438	0.572544	1.33815	1.64528	1.96599	2.3447	2.16131
LOC_Os01g12010.1	0	0.600758	0.530434	0.27097	0.389866	0.339804	0	0.697124	0.369948	0	0	0	0	0	0.408917	0
LOC_Os01g12020.1	0.0243119	0	0	0	1.29909	27.0908	0	0	0	2.51125	0	0	0	0	0	0
LOC_Os01g12030.1	0	0	0	0	0.098531	0.601152	0	0	0	0	0	0	0	0	0	0
LOC_Os01g12040.1	0	0	0	0	0	0	0	0	0	0	0	0	0	0	0	0
LOC_Os01g12060.1	21.6326	22.3167	17.5897	28.5774	30.9434	26.6005	25.1181	19.7066	31.7758	41.8771	36.2061	24.7507	6.26344	6.11041	6.66891	9.98322
LOC_Os01g12070.1	0.101721	0.186125	0	0	4.22756	1.93008	74.8113	52.5914	0.0382055	0	0	0	0	0	0	0
LOC_Os01g12080.1	0	0	0	0	0	0	0	0	0	0	0	0	0	0	0	0
LOC_Os01g12080.3	0.179625	0.251067	2.29738	2.37811	1.02203	1.31682	0.302662	0.238369	0.505989	0.496984	0.22003	0.210377	1.53207	1.52749	0.605895	1.04655
LOC_Os01g12090.1	55.6557	60.1802	15.152	22.5848	43.7837	41.2198	39.9011	35.326	43.7182	26.1622	56.0886	31.7794	16.531	18.9466	15.5211	18.3072
LOC_Os01g12100.1	11.4967	14.3062	132.631	96.1103	56.0972	48.381	281.356	293.558	148.898	130.892	101.736	84.1948	49.9151	55.6798	35.3853	56.5347
LOC_Os01g12110.2	0	0	0	0	0	0	0	0	0	0	0	0	0	0	0	0
LOC_Os01g12110.1	0	0.0524934	0	0	0	0	0	0	0	0	0	0	0	0	0	0
LOC_Os01g12120.1	0	0	0	0	0	0	0	0	0	0	0	0	0	0	0	0
LOC_Os01g12130.1	0	0.245145	52.5971	40.4694	5.84652	2.2879	14.1408	9.17412	6.22715	4.00341	34.4148	33.3285	7.24818	10.7169	7.38367	5.62028
LOC_Os01g12140.1	0	0.265909	0	0	0	0.225608	0	0.231422	0	0.965	0.320427	0	0	0	0	0
LOC_Os01g12150.1	0	0	0	0	0.2193	0.19114	0	0	0	0	0.271473	0	0	0	0	0
LOC_Os01g12160.1	0.25208	0.538119	0.814505	2.42717	6.33579	5.21785	6.25227	5.44153	8.33173	8.18345	6.29919	3.70029	3.3582	3.3745	2.35466	6.32241
LOC_Os01g12160.2	0.0673278	0.0684407	0.543862	0.995558	1.7655	1.30653	1.40672	1.13172	1.9914	1.11769	0.659781	0.735973	2.02358	1.2559	1.46744	3.47442
LOC_Os01g12170.1	0	0.0616747	0	0	0	0.104655	0	0.107352	0	0	0	0	0	0.133146	0	0
LOC_Os01g12180.1	7.56372	9.04258	5.07462	4.49341	9.89647	11.6598	9.34887	9.69277	7.40887	7.97227	7.38747	4.78738	5.22556	6.34172	4.59017	4.29462
LOC_Os01g12190.1	3.65221	4.83962	148.915	109.534	50.9827	47.9235	1.93407	5.07742	55.2367	58.2234	16.2972	19.5541	43.6535	39.7881	28.2938	48.2033
LOC_Os01g12200.1	24.839	22.8525	69.4215	68.6569	30.1791	25.4904	40.6873	39.36	42.2178	21.4582	28.982	25.7772	68.5764	82.3684	78.9713	80.2545
LOC_Os01g12210.1	1.19364	1.7695	97.6926	68.8901	30.5621	10.8095	1.34083	1.98001	26.1987	6.78859	1.03569	0.0776663	23.2707	28.0503	37.7336	15.6753
LOC_Os01g12220.1	3.58577	3.5843	15.6091	27.9495	11.1178	9.27781	0.64447	0.422974	10.3253	11.9053	5.71007	3.17307	21.1661	22.8203	18.8561	23.0805
LOC_Os01g12230.1	1.60603	1.84323	11.1598	13.611	8.6125	8.66832	2.7934	4.40003	8.26979	14.9074	5.33073	3.72151	8.75344	9.43649	6.34485	10.579
LOC_Os01g12240.1	0.872632	1.77411	4.69931	5.48715	0.986849	1.50523	12.435	10.8081	4.91627	0	0.305407	0.389343	0.405057	2.46216	1.81137	2.76693
LOC_Os01g12250.1	5.46994	5.26425	0.174301	0.133561	0.640551	0.949109	2.87952	2.80617	0.607826	0	0.713648	0.404348	0.210334	0.213087	0.335925	0.215517
LOC_Os01g12260.1	45.109	47.0211	5.5034	5.77075	55.92	68.4084	34.7047	24.9343	17.0367	6.34948	33.8212	16.6866	4.77694	4.64275	3.05171	4.85487
LOC_Os01g12270.1	21.7591	20.6442	337.862	519.533	94.7375	58.8016	136.388	118.067	341.202	232.784	34.2055	25.4843	190.303	253.478	165.988	343.703
LOC_Os01g12280.1	12.0449	12.4911	10.8901	13.1935	13.8651	17.4218	12.5718	10.6756	16.7676	9.45754	14.4565	12.9076	12.2078	11.3006	11.8818	16.1386
LOC_Os01g12290.1	2.8171	2.44561	0.609042	0.650538	1.01737	1.31236	7.65017	6.1488	1.11986	0.606856	0.705269	0.44955	1.26946	0.947634	0.981716	0.821521
LOC_Os01g12304.1	9.27808	9.59405	7.96847	8.69142	4.90704	6.76032	13.6926	12.3831	9.53799	5.31113	7.74003	6.2451	4.54801	5.178	3.23751	4.97076
LOC_Os01g12310.1	0	0	0	0	0	0	0	0	0	0	0	0	0	0	0	0.268308
LOC_Os01g12320.3	0	0	0	0	0	0	0	0	0	0	0	0	0	0	0	0
LOC_Os01g12320.2	0	0	0	0	0	0	0	0	0	0	0	0	0	0	0	0
LOC_Os01g12320.1	0.159461	0.259354	0.515238	0.833491	0.189349	0.165035	0.687835	0.112859	0.479134	0	0.39066	0.199211	0.310877	0.769868	0.331002	0.141572
LOC_Os01g12330.1	0.536179	0.566844	0.115498	0.0590016	0.169781	0.332954	0	0.0758966	0.0402766	0	0	0	0	0	0	0
LOC_Os01g12340.1	5.42114	5.83812	17.0746	18.0989	14.6439	18.1466	9.75717	10.1212	12.067	8.2032	4.33939	2.61034	12.5071	13.6132	10.8391	13.4451
LOC_Os01g12350.1	8.70784	8.883	6.74044	8.66114	4.37671	6.67573	15.9404	12.4727	4.81645	4.98568	2.4456	1.2471	8.08399	8.49314	6.02512	8.38547
LOC_Os01g12360.1	4.58716	4.36705	4.63972	6.09322	3.44132	4.5195	6.57578	6.23699	2.85178	3.65729	1.44571	0.958382	4.88306	5.49089	4.58942	5.57097
LOC_Os01g12374.1	11.218	10.6662	18.7484	22.1481	9.28236	11.5101	19.5538	17.4535	12.8036	8.20543	4.85689	3.02036	13.1975	15.2803	10.84	12.6641
LOC_Os01g12381.1	6.12109	8.72182	3.94434	4.96542	8.28306	12.634	35.2609	30.918	8.54762	5.018	10.2537	9.15019	2.54987	2.87027	1.95476	3.83197
LOC_Os01g12390.1	72.5165	72.1875	10.6828	12.5959	39.1799	82.5033	54.9389	49.8843	12.2297	17.0016	22.4832	12.266	9.4406	9.10246	7.11248	10.1847
LOC_Os01g12400.2	7.48637	8.31509	7.80459	8.14511	10.8744	13.3736	14.6697	13.1833	6.4451	3.1488	3.44161	2.55474	9.76471	11.7071	8.00987	10.3014
LOC_Os01g12410.1	1.63122	2.33847	0.225243	0.316428	2.19357	2.99411	4.51044	4.58841	0.903294	1.08009	1.1784	0.783788	0.203856	0.596626	0.651158	0.510594
LOC_Os01g12420.1	6.59407	5.9705	0.0970232	0.24782	6.52502	9.54074	17.583	17.7243	2.33456	2.79149	4.76696	3.43243	0.878107	0.830295	0.373981	0.679808
LOC_Os01g12430.1	5.87254	5.66208	0	0.269258	4.36708	4.11328	5.80508	7.02165	1.20309	0.787785	0.74115	0.666948	0.231289	0.0781056	1.0343	0.473978
LOC_Os01g12440.1	13.998	16.1674	0.562555	0.646603	6.25381	5.49582	8.30796	5.72988	5.2477	2.69758	14.1397	8.07488	0.25457	1.03161	1.02999	0.927441
LOC_Os01g12460.1	3.85498	4.36514	0.394175	0.805453	2.89717	1.76761	2.10487	1.55414	1.64949	0.360031	1.31502	0.45721	2.06121	0.96378	0.405165	0.866463
LOC_Os01g12464.1	20.769	23.9445	2.55745	2.61293	5.63914	5.46114	6.99902	5.60189	5.11321	5.60619	7.4461	5.33956	1.64595	1.25062	0.657187	0.562169
LOC_Os01g12470.1	8.37981	9.20807	15.9863	11.5732	12.287	11.353	10.1525	10.385	16.8199	7.25904	14.7115	12.821	6.61412	7.29631	11.2677	10.4669
LOC_Os01g12480.1	31.792	33.1109	16.6723	17.3203	18.3297	15.976	29.0374	27.4356	26.0898	13.8205	22.9453	13.4882	17.2449	14.045	14.041	17.6698
LOC_Os01g12490.1	0.0649526	0.17607	0.991054	0.744525	16.7108	4.51889	4.14424	2.94977	9.92084	1.1182	0.106084	0.473339	0.562793	0.475134	1.84262	1.8261
LOC_Os01g12500.1	0	0	0	0	0	0	0	0	0	0	0	0	0	0	0	0
LOC_Os01g12510.1	0	0	0	0	0	0	0	0	0	0	0	0	0	0	0	0
LOC_Os01g12520.1	4.94015	5.07203	3.59151	4.82461	26.2997	32.0405	0.399551	0.0874103	1.94824	4.73836	15.1285	11.4175	0.80259	1.19254	15.1768	9.42983
LOC_Os01g12530.4	0.25985	0.264145	2.64321	2.70055	2.457	3.08775	1.55676	2.1967	0.433763	0.639065	0.2122	0.991908	2.1577	2.85123	2.4572	2.56333
LOC_Os01g12530.1	0	0	0	0	0	0	0	0	0	0	0	0	0	0	0	0
LOC_Os01g12530.2	0.314246	0.408173	2.30338	2.28131	1.52022	1.53581	0.988387	1.32827	1.21306	0	0.940946	0.490725	1.36142	1.76236	1.26836	1.70496
LOC_Os01g12530.3	0	0	0	0	0	0	0	0	0	0	0	0	0	0	0	0
LOC_Os01g12530.5	0.987152	0.975977	6.91811	6.02656	5.5665	6.01799	4.4112	3.80435	4.19013	2.0952	2.25276	2.15392	4.17415	4.57006	4.74378	4.56215
LOC_Os01g12530.6	0.171087	0.139132	0.368536	0.517729	0.880334	0.295112	0.46124	0.0605437	0.578325	0.252459	0.167657	0.534337	0.333542	0.225272	0.639243	0.227841
LOC_Os01g12540.2	0.344389	0.277148	0.965942	0.532924	0.369181	0.64355	0.386856	0.406238	0.512006	0.529362	0.140619	0.179266	0.606129	0.283414	0.387221	0.541442
LOC_Os01g12540.1	0	0	0	0	0	0	0	0	0	0	0	0	0	0	0	0
LOC_Os01g12550.1	11.6658	12.7727	18.095	16.079	19.8092	19.5921	17.0968	15.1565	15.331	10.8244	13.2175	8.57285	16.7613	14.2804	12.2796	16.8592
LOC_Os01g12560.1	2.88751	3.21816	4.12165	4.16321	5.16375	9.54144	4.40813	4.55512	6.59858	7.18701	4.17626	4.02019	7.46059	6.48941	6.49928	8.26217
LOC_Os01g12570.1	52.4362	43.6904	0	0	1.1077	1.21953	0	0.0521234	0	0	0	0	0	0	0	0
LOC_Os01g12580.1	43.9032	44.7064	0.410822	0.3148	3.7744	2.43441	0.514164	0.607414	4.29789	3.93997	6.63475	7.50516	0.247876	0.334827	3.32542	0.423307
LOC_Os01g12590.1	5.94557	6.53755	0.653863	1.00207	0.728631	0.459412	3.0833	2.86909	1.33868	0.924733	0.479775	0.220188	1.78169	1.90816	1.43091	1.54741
LOC_Os01g12600.1	10.4645	11.387	1.41266	1.9309	0.8138	0.684843	6.65153	4.51603	1.94387	1.7785	0.972669	0.177142	3.04081	2.95614	1.79543	2.17158
LOC_Os01g12610.1	11.4152	11.2295	0.991503	2.53253	3.15792	1.69379	6.94912	10.859	4.61012	0.905616	2.10496	0.383353	2.79178	1.34682	1.52872	3.8141
LOC_Os01g12630.1	0	0	0	0	0	0	0	0	0	0	0	0	0	0	0.303874	0.324924
LOC_Os01g12640.2	0	0	0	0.0401744	0.057802	0	0	0	0	0	0.0715535	0	0	0	0	0
LOC_Os01g12640.1	0	0	0	0	0	0	0	0	0	0	0	0	0	0	0	0
LOC_Os01g12650.1	180.663	193.823	4.16111	5.71912	211.83	392.489	147.902	127.344	76.0086	77.9136	301.078	195.59	29.8889	26.1621	18.8652	28.8288
LOC_Os01g12660.1	73.5396	78.0681	0.304101	0.732359	18.7112	18.9524	8.74286	6.50884	5.51444	1.90463	7.62868	3.27536	0.681512	0.77895	1.57406	1.75472
LOC_Os01g12670.4	0.940935	1.26735	1.26678	1.26191	0.931081	1.21728	1.83911	0.499463	1.06022	0.173558	0.345777	0.293872	0.917201	0.722717	0.585946	0.678747
LOC_Os01g12670.5	0	0	0	0	0.049523	0.0431639	0	0	0	0	0	0	0	0	0	0
LOC_Os01g12670.1	0	0	0	0	0	0	0	0	0	0	0	0	0	0	0	0
LOC_Os01g12670.2	0	0	0	0	0	0	0	0	0	0	0	0	0	0	0	0
LOC_Os01g12680.4	0.103466	0.0701172	0.046432	0.0474393	0.477783	0.148726	0.185958	0.152559	0.0647676	0	0	0	0.056031	0	0	0.0382745
LOC_Os01g12680.2	0	0.0329572	0	0	0.128327	0.111849	0	0.0286829	0	0	0	0	0	0	0	0
LOC_Os01g12680.1	0	0	0	0	0	0	0	0	0	0	0	0	0	0	0	0
LOC_Os01g12680.3	0	0	0.0516822	0	0.0759724	0.0662169	0	0	0	0	0	0	0	0	0	0
LOC_Os01g12690.1	13.6168	10.8357	0	0.134105	16.4006	19.2837	2.80364	4.02515	9.64277	16.7843	21.5763	9.23638	0.316786	0.142637	0.134918	0.577054
LOC_Os01g12700.1	0	0	0	0	0.175929	0	0	0	0	0	0	0	0	0	0	0
LOC_Os01g12710.1	3.3558	2.39466	6.5824	7.12259	3.29866	3.14343	8.20824	6.64549	10.7259	12.7896	5.1179	4.09515	6.21013	6.82789	8.9956	13.3182
LOC_Os01g12710.2	0.869435	0.935796	2.75417	1.96975	1.11337	0.970403	2.13713	2.62427	5.37848	1.8867	2.06737	2.07649	4.15443	3.98435	4.77725	6.8109
LOC_Os01g12720.1	31.5743	29.6273	68.5281	59.7923	65.4042	80.6389	53.2786	52.2675	68.4951	59.4266	84.0665	75.078	33.7929	32.7092	46.0207	51.0977
LOC_Os01g12730.1	0	0	0	0	0	0	0	0	0	0	0	0	0.121328	0	0	0
LOC_Os01g12730.2	0.136479	0.104051	0.275614	0.234661	0.202575	0.294271	0.275955	0.060371	0.448526	0	0	0.213126	0	0	0.0708245	0
LOC_Os01g12740.1	0.143252	0.19416	34.9078	41.3137	7.3711	4.03596	0.450566	0.295713	23.6289	23.7809	3.33403	3.35553	9.85228	8.64518	5.30286	9.53865
LOC_Os01g12750.1	0.835827	0.463442	19.0956	31.599	3.30829	2.92717	0.409699	0.492966	19.1686	18.1267	2.66819	1.50299	9.71109	12.6174	9.30577	15.0661
LOC_Os01g12760.1	0.165545	0.112188	2.08016	3.26382	1.63811	0.42833	0	0	2.27982	1.62854	0.135189	0.0861715	1.88264	3.26963	1.08817	1.10231
LOC_Os01g12770.1	3.18271	2.34101	12.8895	12.3149	9.11529	6.11483	0.0697595	0.183136	2.52685	4.2001	0	0	4.28791	6.35991	4.24323	4.02027
LOC_Os01g12780.1	0	0	0.254231	0.519493	0.373718	0.162865	0.254546	0.167062	0	0	0.231314	0	0	0	0	0
LOC_Os01g12790.1	0.688228	0.544137	0.343172	0.262962	0.302676	0.725477	2.1303	2.05212	1.29246	1.03437	0.749368	0.71649	0.124235	0.251722	0.29101	0.424321
LOC_Os01g12800.1	47.9159	50.3393	23.7049	24.6606	23.0492	29.3433	51.3006	47.2181	36.0795	21.9898	38.3057	32.0783	21.752	18.1124	21.1297	25.6466
LOC_Os01g12810.3	0	0	0	0	0	0	0	0	0	0	0	0	0	0	0	0
LOC_Os01g12810.5	0	0	0	0	0	0	0	0	0	0	0	0	0	0	0	0
LOC_Os01g12810.1	0	0	0	0	0	0	0	0	0	0	0	0	0	0	0.0398903	0
LOC_Os01g12810.2	0	0	0	0	0	0	0	0	0	0	0	0	0	0	0	0
LOC_Os01g12810.4	0.0882886	0.125647	0.0475453	0.0485767	0.0349456	0.0304583	0	0	0.0331602	0	0.0432594	0	0	0	0	0
LOC_Os01g12820.1	1.92581	2.03391	1.5489	0.79125	7.91954	6.12607	0.269708	0.398279	1.64389	1.29171	1.16418	1.32792	0.487592	0.164658	4.20518	1.44331
LOC_Os01g12830.1	15.836	15.2945	18.3503	23.9563	27.496	33.8468	36.3023	37.457	25.5967	37.6509	30.6499	29.3051	20.2183	20.5191	24.7392	27.4759
LOC_Os01g12830.2	2.51055	2.31064	5.48102	4.89993	3.49139	4.62312	3.56708	4.08196	4.33241	1.75218	2.6597	2.54301	2.09447	3.5737	4.50707	3.31325
LOC_Os01g12840.1	59.7071	55.7936	15.9569	16.5987	38.4055	40.4653	25.5792	25.2906	31.5131	20.0496	23.395	15.296	16.7614	13.8138	11.3453	18.1968
LOC_Os01g12850.1	0.166216	0	0	0	0.32895	0	0	0	0	0	0.407209	0	0	0.364764	0	0
LOC_Os01g12860.1	23.796	22.9169	1.08945	1.25222	6.80629	10.2289	12.3737	10.224	4.08409	3.54496	10.9346	5.01518	1.84876	1.27638	0.971096	1.48739
LOC_Os01g12870.1	35.8287	42.4535	17.8358	18.5615	34.7468	38.6103	37.5083	34.6819	36.8561	18.8949	30.3446	19.3037	16.0023	14.4284	12.3186	16.1233
LOC_Os01g12880.1	112.326	118.855	43.7486	42.1491	117.796	158.108	102.111	92.4866	90.3658	66.2478	148.657	114.12	51.693	42.185	41.1224	53.1843
LOC_Os01g12890.1	7.43656	7.79714	4.28652	3.70574	8.04167	8.79493	10.0543	8.37157	5.14297	4.43541	4.82741	4.24184	3.47256	2.98055	3.2352	4.37355
LOC_Os01g12900.1	0	0	0	0	0	0	0	0	0	0	0	0	0	0	0	0
LOC_Os01g12900.3	0	0.0741789	0.0982434	0	0.0722085	0.377618	0	0	0.137039	0	0.178775	0.227908	0	0.0800701	0	0.0809832
LOC_Os01g12900.2	0.247008	0.200873	1.46321	0.611571	3.22636	3.32335	0.133184	0.524462	0.742187	1.82245	0.726168	0.462872	0.642072	0.542064	0.71782	0.548246
LOC_Os01g12910.1	18.6663	20.8724	11.6735	12.0924	57.0809	33.029	44.4794	44.4278	12.4386	13.7722	4.57303	4.7015	9.97816	11.4963	12.249	12.8302
LOC_Os01g12920.1	10.2343	12.6855	37.513	42.2321	18.0328	14.92	22.4289	25.1181	18.4755	24.3579	2.74992	3.29948	23.5995	24.1982	28.9191	25.9397
LOC_Os01g12930.1	0.72166	0.570569	0.370123	0.441178	0.974806	0.829874	2.0382	3.20237	0.322676	0.507093	0.0841896	0.0357759	0.558299	0.351933	0.594441	0.53392
LOC_Os01g12940.1	0.0524891	0	0	0.0721993	0	0	16.4149	5.66528	0	0	0	0	0	0	0	0
LOC_Os01g12950.4	0	0	0	0	0	0	0	0	0	0	0	0	0	0	0	0
LOC_Os01g12950.1	0.0161016	0.0327355	0.0433553	0.0221479	0.127464	0.0833224	0	0.0284899	0.030238	0	0.0394471	0	0	0	0.0334231	0
LOC_Os01g12950.3	0.398088	0.488974	0.312636	0.319418	0.229786	0.457782	0.491894	0.322837	0.280345	0	0.0812724	0	0.161686	0.182003	0.137722	0.294525
LOC_Os01g12950.2	0	0	0	0	0	0	0	0	0	0	0	0	0	0	0	0
LOC_Os01g12990.1	0.534435	0.853708	0.205575	0.315052	0.755483	1.31695	1.44081	0.675443	0	1.6899	0.56113	0.476898	0.248073	0.167547	0.316959	0.677831
LOC_Os01g13000.1	5.24745	5.96174	5.88721	7.11177	6.92332	9.18458	15.8112	11.5604	8.55016	5.1242	10.0828	8.1944	6.51922	6.83036	7.4752	7.59336
LOC_Os01g13010.1	0	0	0	0	0.432591	0.377043	0	0	0	0	0	0	0	0	0	0
LOC_Os01g13020.1	0	0.0670267	0	0	0.130492	0.454945	0	0	0.371477	0	0	0	0	0	0	0
LOC_Os01g13024.1	2.33741	1.99588	0.251749	0.51442	2.59048	2.90294	0.504121	1.48888	0.790114	2.41439	0.91622	0.146004	0.303793	0.30777	0.388151	0.311279
LOC_Os01g13030.2	102.672	99.8692	14.7837	21.7598	154.772	158.93	66.5165	65.3925	98.0172	52.9152	111.307	118.642	73.3668	54.0698	46.4424	74.6416
LOC_Os01g13030.1	1.26074	1.86412	0.514347	0.945909	1.58778	2.89959	1.33896	0.811179	1.57841	0.281876	0.935963	0.596599	1.24136	1.50913	0.872334	1.69593
LOC_Os01g13040.1	62.9983	76.4522	0	0.074318	0.106927	0.186394	13.6921	14.2442	0	0	0.132366	0	0.175555	0.118569	0	0
LOC_Os01g13050.1	13.8492	13.7721	0	0	0.993056	3.11594	3.24667	3.01868	0.376928	0.74044	0.491724	0.626866	0.652168	0.44047	1.04158	0.445493
LOC_Os01g13060.1	0	0	0	0	0	0	0	0	0	0	0	0	0	0	0	0
LOC_Os01g13060.3	0	0	0	0	0	0	0	0	0	0	0	0	0	0	0	0
LOC_Os01g13060.2	2.19092	2.68477	6.78822	5.71764	4.87052	6.60062	4.32881	3.63761	4.64987	2.98938	4.044	4.17122	5.21724	4.08353	4.73472	4.6297
LOC_Os01g13070.1	1.04457	1.57445	0.0969867	0.297272	3.42167	5.77821	24.4709	17.0803	1.21757	2.92332	1.76488	1.79994	0.585184	0.474276	0.448608	0.879421
LOC_Os01g13080.1	259.82	269.514	24.593	36.086	118.967	122.685	175.508	144.988	104.495	51.1385	119.18	73.0342	37.6753	25.0192	28.5058	34.2185
LOC_Os01g13090.1	0	0	0	0	0	0	0	0	0	0	0	0	0	0	0	0
LOC_Os01g13090.2	0	0	0	0	0	0	0	0	0	0	0	0	0	0	0	0
LOC_Os01g13090.3	0	0	0	0	0	0	0	0	0	0	0	0	0	0	0	0
LOC_Os01g13090.4	0	0	0	0	0	0	0	0	0	0	0	0	0	0	0	0
LOC_Os01g13100.2	0	0	0	0	0	0	0	0	0	0	0	0	0	0	0	0
LOC_Os01g13100.1	0	0.0249162	0	0.0337152	0	0.0845596	0	0.0867389	0	0	0.0600492	0	0	0	0.050879	0
LOC_Os01g13100.3	0.0253953	0.0516301	0	0	0.100517	0.043805	0	0.089868	0.0476909	0	0.0622155	0	0.0825156	0	0	0
LOC_Os01g13120.1	1.92739	1.11957	3.60102	3.73324	55.3479	60.6572	1.27252	1.80954	0.812549	1.16085	2.50549	0.491397	1.53369	1.72641	1.14308	1.7461
LOC_Os01g13130.1	0.226336	0	5.07862	6.27844	147.593	127.015	0.508491	0.400476	104.916	97.6909	149.16	123.47	5.14796	3.22855	2.19249	7.53546
LOC_Os01g13140.1	0.0557926	0.141787	0	0	2.09792	8.18026	0	0	0	1.64657	3.00708	1.74251	0.634495	0.306096	0.115812	0.247669
LOC_Os01g13150.1	28.8683	30.2292	22.7768	24.4098	26.8728	26.6117	20.4613	16.9206	27.9618	13.9484	17.1401	11.9813	22.8672	18.3213	15.9262	21.7156
LOC_Os01g13160.1	83.08	88.9935	59.678	54.1825	113.113	136.414	73.5129	77.9566	125.686	67.3923	145.248	126.853	51.3381	43.4431	43.9849	53.4418
LOC_Os01g13170.1	23.2292	22.5434	41.5368	39.3662	45.0067	44.1862	61.5174	57.5873	50.1305	28.9748	49.8659	41.0444	26.2712	25.9673	24.4554	30.4792
LOC_Os01g13180.1	1.27516	1.40134	0.463986	0.474052	0.477439	0.416132	0.557473	0.548816	0.258884	0	0.675457	0.322911	0.447925	0.378157	0.214615	0.458963
LOC_Os01g13190.1	44.0977	45.5407	35.096	36.0005	40.4694	37.4269	50.2894	44.8821	66.6414	34.7432	43.9786	36.5644	48.6914	38.1385	37.9106	47.9857
LOC_Os01g13200.1	169.957	165.835	45.801	47.6442	230.52	254.11	167.932	157.799	152.536	92.7233	189.912	175.625	90.0831	66.42	60.6556	92.013
LOC_Os01g13210.1	0	0	0	0	0	0	0	0	0	0	0	0	0	0	0	0
LOC_Os01g13210.2	0.168914	0.137364	0.909636	0.789963	1.2703	0.990637	1.5483	2.39098	1.77638	1.74476	0.744873	0.84408	1.7563	2.0017	2.10374	2.99929
LOC_Os01g13229.1	8.53987	7.49185	0	0.128731	0.74086	1.21074	3.09076	2.64948	0.790887	0.517874	1.37567	1.0961	0.0760225	0.30807	0.0485663	0.311584
LOC_Os01g13250.1	0.0871951	0.443182	0	0	0.862819	0.150405	0	0.462845	0	0	0	0.272327	0	0	0.180996	0
LOC_Os01g13260.1	22.6609	23.0818	0.796407	1.09534	2.74667	4.00304	7.85126	5.03212	2.34998	3.02159	3.79029	1.06588	3.031	1.8474	1.18069	2.22196
LOC_Os01g13270.1	0	0	0	0	0	0	0	0	0	0	0	0	0	0	0	0
LOC_Os01g13270.2	0	0	0	0	0	0	0	0	0	0	0	0	0	0	0	0
LOC_Os01g13280.1	9.31812	9.18939	4.49374	3.13733	53.0112	48.9389	27.0708	23.476	10.8128	4.92537	7.42772	7.64478	4.24781	2.86894	7.56365	6.79111
LOC_Os01g13285.1	0	0.118686	0.628758	0.160599	2.77281	2.41676	0.314768	0.413174	0.657786	1.72288	0.572079	0	0.379371	0	0.242358	0.777439
LOC_Os01g13300.1	4.67498	5.69395	7.48312	7.34912	6.35279	3.9391	5.92422	5.67974	7.60608	4.92749	2.95565	2.22041	6.58008	5.24787	6.93152	6.79005
LOC_Os01g13310.1	0.529369	0.614994	0.101813	0.0520109	1.94564	1.63058	0	0	0.071009	0	0	0.118094	0	0	0.0784887	0
LOC_Os01g13320.1	14.5723	14.596	3.83427	5.15797	5.73028	11.0533	4.86276	3.44345	2.98618	4.02745	3.3142	3.40969	3.70154	4.27083	3.34999	4.89898
LOC_Os01g13330.1	0	0	0.367223	0	0.809722	0.705748	0	0.241312	0	0	0.33412	0	0	0.598587	0	0.605413
LOC_Os01g13350.1	0	0	0	0	0	0	0	0	0	0	0	0	0	0	0	0
LOC_Os01g13350.2	0	0	0	0	0	0	0	0	0	0	0	0	0	0	0	0
LOC_Os01g13340.1	0.240312	0.14657	0.388239	0.198331	0.095118	0.165808	0.518293	0.425204	0.270775	0	0.117747	0.150108	0.156167	0.316422	0.498829	0
LOC_Os01g13360.2	0	0	0	0	0	0	0	0	0	0	0	0	0	0	0	0
LOC_Os01g13360.1	0	0	0	0	0	0	0	0	0	0	0	0	0	0	0	0
LOC_Os01g13370.1	43.0374	40.0371	35.3504	33.1999	41.4975	46.8204	57.9771	48.9297	50.9234	36.4481	53.4748	43.6029	23.1176	18.6772	15.493	24.6109
LOC_Os01g13380.1	0	0	0	0	0	0	0.296678	0	0	0	0	0	0	0	0.228429	0.244253
LOC_Os01g13390.1	10.3527	10.4339	119.246	105.767	48.4195	43.8809	1.31202	1.09594	58.99	42.1086	45.3063	32.4716	40.9699	30.2923	39.6732	39.7701
LOC_Os01g13404.1	0.0280598	0	0	0.0385966	0	0	0	0	0	0	0	0	0	0	0	0
LOC_Os01g13404.2	0.0781765	0	0.0701662	0	0	0	0	0	0	0	0.0638411	0	0	0	0	0.0578389
LOC_Os01g13404.3	1.68377	1.60327	2.00861	2.4333	1.77158	2.0588	1.66634	1.05593	1.7211	0.471759	0.835449	0.599096	2.00833	1.7306	1.81391	1.93956
LOC_Os01g13420.1	30.918	34.091	19.4209	21.738	65.9162	71.6368	155.56	146.56	62.1172	67.1129	53.7985	51.7968	37.9152	32.8666	27.8456	49.5561
LOC_Os01g13430.1	56.092	55.6661	8.18774	8.74234	25.0791	31.201	28.0417	24.3387	22.842	12.1325	28.0401	16.6301	8.52343	6.58723	7.69361	8.77692
LOC_Os01g13440.1	0.0580948	0.0590551	0.156426	0.0799099	93.1279	3.80795	0.626481	0.102792	0.218198	0	0.426976	0	0	0	0.120591	0.128944
LOC_Os01g13450.1	0.0667644	0	0.17977	0.0918351	0	0.115164	0.179993	0.236264	0.37614	0.492594	0.32713	0	0	0	0.138587	0
LOC_Os01g13460.1	76.0322	71.0238	36.3237	32.8854	59.98	53.9716	58.5233	60.0271	52.3064	46.0099	111.129	67.9115	24.5157	24.1783	21.1716	35.2284
LOC_Os01g13470.1	47.1817	49.5585	37.2143	35.0595	47.3688	54.0436	39.259	37.7592	43.7554	27.8697	38.6164	27.8949	26.4398	23.7839	23.083	29.8143
LOC_Os01g13480.1	0.843663	0.508213	164.316	151.591	11.9349	3.6651	1.26359	1.21633	32.5673	58.5576	4.74616	3.02528	37.5656	38.8802	41.3812	48.6864
LOC_Os01g13490.1	30.7455	28.2924	4.23998	3.14067	6.70019	11.4759	16.0258	12.3986	5.84038	8.71357	13.4057	8.36062	2.81408	2.0734	2.28805	2.09704
LOC_Os01g13500.1	0.831078	0.168963	0	0	0.6579	0.57342	1.34432	0	0	0	0	0	0	0	0	0
LOC_Os01g13510.1	0	0	0	0	0.39474	0	0	0	0	0	0	0	0	0.437717	0	0
LOC_Os01g13520.1	0.847858	1.05149	0.593567	0.93299	4.63117	5.70373	5.89731	5.31066	0.796116	1.00089	3.40653	2.11842	1.04686	0.520981	0.527985	0.978569
LOC_Os01g13520.2	0	0	0	0	0	0	0	0	0	0	0	0	0	0	0	0
LOC_Os01g13530.1	11.816	12.4593	0.74163	0.568289	17.7156	37.6755	11.8065	8.77221	4.1897	2.4386	5.19578	3.95705	3.57979	1.26933	1.37215	2.13967
LOC_Os01g13540.1	41.3022	40.9567	139.061	117.974	41.8424	40.9422	115.842	117.018	57.7109	32.586	45.0606	41.782	122.443	136.943	87.7444	93.8858
LOC_Os01g13550.1	10.7978	10.3229	13.4295	12.2709	10.0233	11.5743	13.7927	11.3268	10.6699	7.39764	10.7073	10.4382	9.60651	8.40642	9.49908	9.41528
LOC_Os01g13560.1	0.772098	0.610447	5.42839	4.66113	0.679122	0.739897	28.6789	35.216	0.805533	0.949436	0.105086	0.133967	9.47747	12.3314	5.60941	7.90211
LOC_Os01g13570.2	0	0	0.209076	0.213612	0	0.0669688	0	0	0	0	0	0	1.13534	0.937204	0.564126	0.43086
LOC_Os01g13570.1	0	0	0	0	0	0	0	0	0	0	0	0	0	0	0.0815819	0
LOC_Os01g13590.1	0.130793	0	0.352173	0	0	0.225608	0	0	0.245621	0	0	0	0	0	0	0
LOC_Os01g13600.1	0.167965	0	0.678397	0	0.498619	0	0	0	2.05029	0.619632	0.205748	0.262294	0	0	0	0
LOC_Os01g13610.1	0.215631	3.1418	0.483841	0.39547	4.6942	6.26113	2.61598	1.97126	7.96389	1.32579	0.17609	0.112243	0.467093	0.946415	0.223799	0
LOC_Os01g13620.1	1.01644	1.33047	0.787319	0.842703	1.26758	1.53713	0.750757	0.640551	0.758297	1.74643	0.78457	0.565328	0.67863	0.641679	0.520245	0.463569
LOC_Os01g13630.1	0.9658	1.49399	0.339198	0.231038	0.997237	1.15891	0.226412	0.222896	0.473144	0.929448	0.411495	0.655735	0.545761	0.460755	0.174328	0.559211
LOC_Os01g13640.1	0.607874	0.386201	0	0	0.300754	0.393202	0	0	0	0	0.186153	0.474627	0	0.333499	0	0.168651
LOC_Os01g13650.1	1.1908	1.69467	1.28254	1.47416	4.71331	4.7243	2.56826	0.632094	2.68351	1.75716	2.33385	1.85955	0.773841	0.78397	1.2359	1.05721
LOC_Os01g13660.1	1.36269	1.29585	0	0.302322	2.43586	3.71538	1.06657	1.01112	1.32081	0.324325	0.753841	0.549156	0.57132	0.578799	0.912459	0.780533
LOC_Os01g13660.2	7.38067	6.23103	10.4419	12.3891	34.5775	32.7988	6.5202	7.747	13.3123	14.1522	16.4473	15.2373	9.0778	9.15087	6.40517	8.97757
LOC_Os01g13670.1	0.971277	2.11571	0.747219	1.90857	0.274602	0.718021	1.12222	1.47305	0.260572	0	1.01979	0	4.05762	1.52249	3.74425	1.23188
LOC_Os01g13680.1	0.199459	0.405511	0	0	0	0	0	0	0	0	0.488651	1.86885	1.29618	0.437717	0	0.442708
LOC_Os01g13690.1	0	0	0	0	0	0	0	0	0	0	0	0	0	0	0	0
LOC_Os01g13690.2	0	0	0	0	0	0	0	0	0	0	0	0	0	0	0	0
LOC_Os01g13700.1	76.2676	73.1845	26.5073	28.9424	88.6358	119.613	103.39	98.8652	72.7306	45.8948	72.751	60.1409	41.4779	32.8807	30.6521	41.6596
LOC_Os01g13710.1	1.18919	1.27032	0.32563	0.110898	1.55569	0.695347	0.271695	0.356634	0.264961	0	0.345656	0.314753	0.130983	0.353859	0.669418	0.178947
LOC_Os01g13720.4	0	0	0	0.0923503	0	0.11581	0	0	0	0	0	0	0	0	0	0
LOC_Os01g13720.3	0	0	0	0	0	0	0	0	0	0	0	0	0	0	0	0
LOC_Os01g13720.1	0	0	0	0	0	0	0	0	0	0	0	0	0	0	0	0
LOC_Os01g13720.2	0	0	0	0	0	0	0	0	0	0	0	0	0	0	0	0
LOC_Os01g13730.1	96.6248	106.69	44.5973	39.717	55.3446	51.7985	85.9925	71.9607	82.2368	37.1684	72.4246	60.7854	30.5016	28.3123	25.9129	33.4895
LOC_Os01g13740.1	2.09973	1.42296	5.40577	4.02827	1.09355	2.89115	0.0496557	0.097769	0.830142	1.90252	2.4818	0.690301	1.31663	1.29345	1.10875	1.14467
LOC_Os01g13740.2	0	0	0	0	0	0	0	0	0	0	0	0	0	0	0	0
LOC_Os01g13760.1	6.76574	6.54434	20.4487	19.8026	18.8322	19.2413	4.83619	4.14077	17.4938	11.2198	14.8129	12.9116	17.8709	15.3072	16.7092	19.0591
LOC_Os01g13770.3	0.0634041	0.0322261	1.79258	1.70065	0.815621	0.820256	0.256401	0.112186	0.357208	0.467801	0.0776663	0.198023	1.3391	2.08713	0.987087	1.89983
LOC_Os01g13770.1	0	0	0	0	0	0	0	0	0	0	0	0	0	0	0	0
LOC_Os01g13770.2	0	0	0	0	0	0	0	0	0	0	0	0	0	0	0	0
LOC_Os01g13780.1	0	0.077796	1.23641	1.73694	2.72626	2.44219	0.722131	0.880182	1.14977	3.38791	1.87492	0.956084	2.23801	2.60321	0.556009	1.78357
LOC_Os01g13800.1	70.6914	69.5569	46.7121	61.3814	42.4442	66.5234	77.2066	68.373	40.5626	45.4517	65.4202	40.5869	55.7486	57.6515	42.0347	68.6486
LOC_Os01g13810.1	0.0369368	0.0375474	0	0.0508069	0.1462	0.0637133	0	0.196066	0.0693653	0	0.452454	0.346082	0	0.0810587	0	0.163966
LOC_Os01g13820.1	0.0113329	0	0	0	0.0897136	0.0586452	0	0.0200522	0	0.250845	0	0	0	0	0	0
LOC_Os01g13830.1	0.0360196	0.036615	0	0.0990907	0.0712848	0.559182	0	0	0	0	0.0882439	0	0	0	0.0747681	0
LOC_Os01g13840.1	0	0	0	0	0	0	0	0	0	0	0	0	0	0	0	0
LOC_Os01g13850.1	0	0	0	0	0	0	0	0	0	0	0	0	0	0	0	0
LOC_Os01g13860.1	0	0	0	0	0.139115	0	0	0.124377	0	0	0	0	0	0	0	0
LOC_Os01g13870.1	0	0	0	0	0.147566	0.836014	0	0.0659662	0	0	0	0	0	0	0	0
LOC_Os01g13880.1	0	0	0	0	0.129423	0	0	0	0	0	0	0	0	0	0	0
LOC_Os01g13890.1	0	0	0	0	0	0	0	0.0163578	0	0	0	0	0.030039	0	0	0
LOC_Os01g13900.1	0	0	0	0	0	0	0	0	0.0716885	0	0	0	0	0	0	0
LOC_Os01g13910.1	0	0	0	0	0.336845	0	0	0	0	0	0	0	0	0	0	0
LOC_Os01g13920.1	0	0	0	0	0.447932	0	0	0	0.212523	0	0	0	0	0.24835	0	0.251182
LOC_Os01g13930.1	43.9183	34.419	13.1394	8.02997	7.05051	7.28125	22.8409	20.023	9.50135	16.5661	6.16085	3.17902	3.21006	2.82504	5.03359	2.85725
LOC_Os01g13940.1	18.1272	20.0998	12.3308	9.67838	16.3796	16.1689	15.1754	12.0277	15.1397	5.98329	8.7066	8.04525	8.60247	7.27565	6.43631	11.2232
LOC_Os01g13950.1	5.26502	4.36614	0.186535	0.285872	0.959714	0.358491	1.12059	0.122577	0.780586	1.53339	1.35776	1.29818	0	0.304058	0.143801	0
LOC_Os01g13960.1	0	0	0	0	0	0	0	0	0	0	0	0	0	0	0	0
LOC_Os01g13970.1	0	0	0	0	0	0	0	0	0	0	0	0	0	0	0	0
LOC_Os01g13980.1	0	0	0	0	0	0	0	0	0	0	0	0	0	0	0	0
LOC_Os01g13990.1	0	0	0	0	0	0	0.144843	0	0	0	0	0	0	0	0	0
LOC_Os01g14000.1	0	0	0	0	0	0	0	0	0	0	0.662577	0	0	0	0	0
LOC_Os01g14010.1	1.24485	1.54152	0.18283	0	0.492725	0.195207	11.5936	7.84932	0.170019	0	0.0554497	0.0706892	0.0735423	0	0	0.100473
LOC_Os01g14020.2	0	0	0	0	0	0	0	0	0	0	0	0	0	0	0	0
LOC_Os01g14020.1	0	0.181066	0.359708	0.245008	0.352512	0.153623	0.120051	0	0.418128	0	0.218188	0	0.28938	0.0977228	0.184868	0.0988372
LOC_Os01g14030.1	0.501864	0.824104	1.14343	0.531014	4.27847	29.6995	0.728537	0.409841	0.724979	0.284831	0.472888	0.120571	0.501748	1.10135	0.320538	0.428427
LOC_Os01g14040.1	24.2079	26.2217	16.6963	15.1479	31.5137	30.1197	33.434	26.4196	26.9227	12.444	24.1844	14.4085	18.3749	14.9141	12.3565	16.2953
LOC_Os01g14050.1	0.0748262	0.0190158	0.0503694	0	0.222128	0.12907	0.0504318	0.0661982	0.17565	0	0	0.116848	0	0.082104	0.0388303	0.12456
LOC_Os01g14050.2	0	0	0	0	0	0	0	0	0	0	0	0	0	0	0	0
LOC_Os01g14060.1	0.949097	0.904486	0.479165	0.652746	1.40874	2.04641	2.87855	2.2041	2.33934	3.06361	1.88921	2.0379	1.73467	1.30176	0.738786	0.921623
LOC_Os01g14070.1	92.6127	95.4412	32.4816	32.7473	106.106	129.033	78.8096	79.5056	87.1406	69.2253	111.178	88.9072	58.4838	47.4835	41.8665	62.7583
LOC_Os01g14080.1	4.13423	3.85499	7.19805	6.58458	7.07456	6.3806	13.7435	13.4751	18.0962	10.7792	16.9822	15.9216	5.55507	4.57045	5.29096	6.48539
LOC_Os01g14090.1	19.92	17.932	6.13787	5.77219	14.8156	17.5154	8.31036	7.47088	14.6424	9.74713	28.0498	22.0054	5.97591	5.22986	5.16191	5.2895
LOC_Os01g14100.3	2.41783	1.76841	2.02453	2.0279	2.33416	3.02622	1.86806	1.72166	1.49506	0.76142	2.20322	1.24321	1.10178	0.970607	0.856874	1.11257
LOC_Os01g14100.1	0	0	0	0	0	0	0	0	0	0	0	0	0	0	0	0
LOC_Os01g14100.2	0	0	0	0	0	0	0	0	0	0	0	0	0	0	0	0
LOC_Os01g14110.1	96.1062	87.7244	8.27768	11.7797	29.8409	38.3823	37.0984	34.3206	14.5705	33.4829	26.3602	21.4889	8.08628	6.74646	5.16586	13.1594
LOC_Os01g14120.1	1.10046	0.279663	0.370389	0	0.272234	0	0.370848	0.730177	0.258326	0	0.337	0	0	0	0	0
LOC_Os01g14130.1	5.64926	4.43292	0.266864	0.340817	4.60938	5.2142	3.07274	2.54277	2.97797	5.48432	3.2779	2.01201	0.805083	0.217499	0.205728	0.439959
LOC_Os01g14140.2	0	0	0	0	0	0	0	0	0	0	0	0	0	0	0	0
LOC_Os01g14140.1	0	0.0635266	0	0	0	0.107797	0	0	0	0	0	0	0	0	0	0
LOC_Os01g14160.1	0	0	0	0	0	0	0.113505	0.0744948	0	0	0	0	0	0	0	0
LOC_Os01g14170.1	0	0	0	0	0	0.2163	0	0	0	0	0	0	0	0	0	0
LOC_Os01g14180.1	0	0	0	0	0	0.18404	0	0	0	0	0	0	0	0	0	0
LOC_Os01g14190.1	0	0	0	0	0.0455688	0	0	0	0.0432407	0	0.0564099	0	0.0748158	0	0	0
LOC_Os01g14200.1	0	0	0	0	0	0.0109484	0.0171115	0.0336916	0	0	0	0.0198233	0	0	0	0
LOC_Os01g14210.1	0	0	0	0	0	0	0	0	0	0	0	0	0	0	0	0
LOC_Os01g14220.1	0	0	0	0	0	0.101254	0	0	0	0	0.0719044	0	0	0	0	0
LOC_Os01g14230.1	0	0	0	0	0.303646	0.529311	0	0	0	0	0	0	0	0	0	0
LOC_Os01g14240.1	0	0	0	0	0	0	0	0	0	0	0	0	0	0	0	0
LOC_Os01g14250.1	0	0	0	0	0	0	0	0	0	0	0	0	0.178169	0	0	0
LOC_Os01g14260.1	0	0	0	0	0	0	0	0.0290468	0	0	0	0	0	0	0	0
LOC_Os01g14270.1	0.0507367	0	0	0	0.0502054	0.0437586	0	0	0	0	0	0.0792303	0	0	0	0
LOC_Os01g14280.1	0.0421021	0	0	0	0.0833224	0	0.22701	0	0	0	0	0	0	0	0	0
LOC_Os01g14290.1	0	0	0	0.054463	0	0	0	0.0700584	0	0	0	0	0	0	0	0
LOC_Os01g14300.1	0	0	0	0	0	0.096576	0	0	0	0	0	0	0	0	0	0
LOC_Os01g14310.1	0	0	0	0	0	0	0	0	0	0	0	0	0	0	0	0
LOC_Os01g14320.1	0	0	0	0	0.0824522	0.0718646	0	0.0737168	0	0.614778	0	0	0	0	0	0
LOC_Os01g14330.1	0.0559884	0	0	0.0770126	0.221608	0.386304	0	0.099065	0	0	0	0	0	0	0	0
LOC_Os01g14340.1	0	0	0	0	0	0.431313	0.0749014	0.0983175	0.0521749	0	0	0	0	0	0	0
LOC_Os01g14360.1	0	0	0	0	0	0	0	0	0	0	0	0	0	0	0	0
LOC_Os01g14370.1	0.0108647	0	0	0.0149446	0.0215019	0	0	0	0	0	0	0.0339327	0	0.0238429	0	0
LOC_Os01g14370.2	0	0	0	0	0.0209828	0	0	0.0187598	0	0	0	0	0	0	0	0
LOC_Os01g14380.1	0	0	0	0	0	0	0	0	0	0	0	0	0	0	0	0
LOC_Os01g14390.1	2.47329	1.9059	0	0	0	0.206431	0	0	0	0	0	0	0	0	0	0
LOC_Os01g14400.1	0	0	0	0	0	0	0	0	0	0	0	0	0	0	0	0
LOC_Os01g14410.1	220.912	208.004	41.0366	25.1561	8.50462	4.13724	1.21242	0.530484	22.2398	22.8578	43.091	31.9928	2.11069	1.86418	11.9282	9.98173
LOC_Os01g14420.1	10.3317	11.6927	3.70922	4.12128	5.11174	7.18796	6.12779	5.36234	8.27832	6.35234	7.25593	4.62506	3.24512	2.9475	4.28921	4.66277
LOC_Os01g14430.1	0.537866	0.88848	0.724131	0.4624	0.532233	3.71112	4.16891	3.093	0.883823	0.496053	0	0.209983	0	0	0	0.149228
LOC_Os01g14440.1	183.487	146.168	60.7284	46.1606	9.23176	2.46077	88.2141	104.253	47.7128	40.0973	17.0866	14.5689	14.2004	10.8829	16.8745	24.4767
LOC_Os01g14450.1	0	0	0	0	0	0	0	0.0462466	0	0	0	0	0	0	0	0
LOC_Os01g14460.1	0	0	0	0	0	0	0	0	0	0	0	0	0	0	0	0
LOC_Os01g14470.1	0	0	0	0	0	0	0	0	0	0	0	0	0	0	0	0
LOC_Os01g14490.1	0	0	0	0	0.0362147	0.0315644	0.049333	0	0	0	0	0	0	0.0401575	0	0
LOC_Os01g14510.1	2.35427	2.33817	11.2938	12.8416	21.1004	29.8736	0.437722	0.0478805	15.093	10.981	10.4746	11.6631	5.01181	7.66066	6.235	6.00622
LOC_Os01g14514.2	0	0	0	0	0	0	0	0	0	0	0	0	0	0	0	0
LOC_Os01g14514.1	0	0	0.458159	0.702147	0.448993	0.880512	0.152909	0	0.106514	0.418472	0.138953	0	0.184291	0.497877	0.117733	0.88122
LOC_Os01g14520.1	0.0347136	0.176437	0.18694	0.0954979	0.0343501	0.269453	32.8487	36.7302	0.391142	0.768361	2.55133	1.78889	0	0.0380899	0	0.0385243
LOC_Os01g14530.1	14.3399	13.6123	0.141955	0.435104	3.02576	5.09258	9.80705	12.1267	0.891054	1.5559	15.7574	11.8552	3.08343	1.73544	0.437739	1.98926
LOC_Os01g14540.1	0.997293	1.98148	0	0.0623539	0	0	12.4655	7.86047	0	0	0.111057	0.141579	0	0.0994811	0	0.100616
LOC_Os01g14550.1	6.70733	5.7441	1.237	2.14852	12.365	3.72448	12.633	10.9737	4.14115	5.76222	0.900393	1.00437	2.23909	2.21799	2.09795	6.83181
LOC_Os01g14570.1	0	0	0	0	0	0	0	0.0337318	0	0	0	0	0	0	0	0
LOC_Os01g14580.1	46.0525	45.2152	41.4621	38.2321	45.6712	40.2294	67.5557	69.018	85.1801	39.9298	56.4867	49.113	28.0029	23.7532	23.4428	31.2767
LOC_Os01g14590.1	1.66477	1.88387	9.38805	8.20912	4.53795	2.3298	18.2913	22.5646	15.7497	9.50183	2.00077	2.15825	2.44948	3.58445	4.9553	5.36827
LOC_Os01g14610.2	0.0706048	0.0717719	0	0.0485588	0	0.0608942	0	0	0	0	0	0	0.114706	0	0	0
LOC_Os01g14610.1	0	0	0	0	0	0	0	0	0	0	0	0	0	0	0	0
LOC_Os01g14620.1	0	0	0	0	0	0.426731	0	0	0	0	0	0	0	0	0	0.274548
LOC_Os01g14630.1	23.4515	10.3221	6.78886	3.0405	4.3746	1.4894	6.42482	4.88892	11.1561	12.9962	31.8152	19.3087	1.34668	0.757951	0.501852	0.689935
LOC_Os01g14640.1	0.898969	1.06613	0.806857	0.515225	1.18607	1.93832	1.00982	1.19297	0.703423	4.42178	2.56943	0.935885	1.46049	1.1508	0.311007	0.831377
LOC_Os01g14650.1	3.40287	8.50756	0	0	0	0	35.3321	33.1968	0	0	0.225314	0.143619	0	0	0	0
LOC_Os01g14660.1	0.416262	0.967182	0.640474	1.06335	0.823805	0.820596	19.719	12.8366	9.71562	23.6923	8.44971	7.24323	0.57966	1.43549	0.864059	1.58385
LOC_Os01g14670.1	3.59242	6.59964	2.44738	3.03629	1064.81	1147.5	112.369	98.7918	116.477	191.604	190.865	172.894	128.118	93.559	43.2147	71.3777
LOC_Os01g14690.4	0	0	0	0	0	0	0	0	0	0	0	0	0	0	0	0
LOC_Os01g14690.1	0.0444476	0.0451823	0.11968	0.183414	0.0879643	0.076669	0	0	0.16694	0	0	0.138819	0	0	0.0922625	0
LOC_Os01g14700.1	0.315627	4.27792	0	0.144716	0	0	13.6146	9.68007	0	0	0	0	0	0	0	0
LOC_Os01g14720.1	3.84069	4.14567	0.106613	0.108926	4.23145	3.6881	1.81467	1.05088	0.594855	0.876402	1.94005	1.48395	0.128653	0.260675	0.164378	0
LOC_Os01g14730.1	0	0	0	0	0.118274	0.103087	0	0	0	0	0	0	0	0.131151	0	0
LOC_Os01g14750.1	0	0	0	0	0	0.302463	0	0	0	0	0	0	0	0	0	0
LOC_Os01g14760.1	0.0547087	0	0	0	2.16543	2.17048	0	0.290402	0	0	0	0.170866	0	0	0	0.121429
LOC_Os01g14770.1	3.11263	2.87768	6.34	7.12345	4.12884	5.06821	3.61701	2.8012	6.08471	4.89992	2.81029	2.57699	6.1031	6.183	5.40279	6.41729
LOC_Os01g14780.1	0	0	0	0	0	0	0	0	0	0	0	0	0	0.162871	0	0
LOC_Os01g14790.1	55.6917	57.8703	23.8596	26.3519	29.881	29.2035	45.2427	33.2846	55.3143	14.975	27.894	15.1518	17.0501	13.6883	16.133	17.3604
LOC_Os01g14800.1	0.209957	0	0.282665	0.577594	0.415515	0.36216	0.283015	0	0.197143	0.77454	0.257185	0	1.0233	0.230377	0.871638	0.932018
LOC_Os01g14810.1	0	0	0	0	0	0	0	0	0	0	0	0	0	0	0	0
LOC_Os01g14810.2	0	0	0	0	0	0	0	0	0	0	0	0	0	0	0	0
LOC_Os01g14810.3	0.703972	0.732647	1.44421	0.96832	0.630257	0.520415	0.948934	0.741427	0.598057	0.247332	0.451694	0.209394	0.980307	0.662093	0.4523	0.744048
LOC_Os01g14820.1	37.4171	38.76	12.026	13.7247	33.0523	40.2003	27.6684	24.002	22.3517	10.6921	24.7357	16.8428	16.9051	13.8158	10.6517	16.8207
LOC_Os01g14830.1	39.8088	44.2437	12.0588	14.4194	26.1956	25.8075	36.1318	32.401	32.6447	12.238	25.1132	13.78	10.5635	8.73614	9.57171	10.7502
LOC_Os01g14840.1	45.324	45.4858	20.8586	21.2117	40.561	39.651	31.5457	25.6242	31.4014	21.5831	32.8692	29.6083	21.0636	18.0304	16.7923	22.1237
LOC_Os01g14850.1	279.582	307.353	0.638728	0.261034	165.345	957.317	0.127904	0.16789	1.9601	28.3532	102.98	43.415	4.93295	3.85225	0.689363	2.10605
LOC_Os01g14860.1	0	0	0	0	0	0	0	0	0	0	0	0	0	0	0	0
LOC_Os01g14860.2	0	0	0	0	0.0915338	0.0797802	0	0.163673	0	0	0	0	0	0	0	0.0513285
LOC_Os01g14860.4	0	0	0	0	0	0	0	0	0	0	0	0	0	0	0	0
LOC_Os01g14860.3	6.47674	6.44556	5.17229	5.05067	4.7436	5.92317	5.22453	5.29379	3.51162	2.13218	4.62275	3.50408	2.54081	2.53677	2.64649	2.41477
LOC_Os01g14870.1	10.5853	11.9465	8.52819	5.12091	9.84215	14.2333	12.4336	12.3389	11.2698	8.19942	17.4927	13.7099	7.94411	6.34092	5.94009	9.12652
LOC_Os01g14880.1	1.77297	0.80101	0	0	114.621	489.658	125.337	56.467	7.76891	29.0691	53.088	46.7596	21.7631	16.4279	12.2675	24.0484
LOC_Os01g14890.1	0.364031	0.407053	11.8603	12.2678	1.58496	1.25586	0	0.0644111	1.98253	3.49161	0.0891834	0.227388	7.33354	9.34683	6.12069	6.14068
LOC_Os01g14900.1	0.177109	0.205756	0	0.0348022	0.100145	0.043643	0.0682109	0.179071	0	0	0	0	0.246631	0.111049	0.210078	0.0561575
LOC_Os01g14910.1	0	0.249545	0	0	0.485833	0.423449	0.661821	0.434362	0	0	0	0.766706	0.797651	0	0	0
LOC_Os01g14920.1	22.3133	23.5561	10.7325	11.8254	24.5931	23.3899	15.4866	16.1104	17.3924	9.51451	17.3281	13.4252	13.4591	15.0074	10.545	15.0918
LOC_Os01g14926.1	0.66326	0.439711	0.0776478	0	2.22576	0.248712	0.077744	0.204098	0	0.212765	0	0	0	0.0632844	0.119719	0.064006
LOC_Os01g14932.1	0	0	0	0	0	0	0	0	0	0	0	0	0	0	0	0
LOC_Os01g14932.2	0	0	0	0	0	0	0	0	0	0	0	0	0	0	0	0
LOC_Os01g14932.3	0	0	0	0	0	0	0	0	0	0	0	0	0	0	0	0
LOC_Os01g14940.1	0.0896444	0	0	0	103.963	6.33983	0	0	0	0	0	0	0	0	0	0
LOC_Os01g14950.1	357.203	393.44	128.014	130.701	240.624	259.691	243.457	210.998	248.704	113.221	259.366	190.481	100.29	88.5254	74.1286	100.097
LOC_Os01g14960.1	8.22012	7.53678	1.84446	1.16394	2.87083	4.17033	6.30067	6.20282	1.21074	1.48649	3.45511	3.6496	1.30928	1.5917	0.920062	2.14646
LOC_Os01g14970.1	0.389764	0.720376	0.477037	0.633601	1.82322	3.72829	4.68075	3.32282	1.99624	1.83	4.25354	3.20927	0.805917	0.699828	0.882606	1.41562
LOC_Os01g14980.2	0	0	0	0.0806933	0	0	0	0	0	0	0	0	0	0	0	0
LOC_Os01g14980.1	0	0	0	0	0	0	0	0	0	0	0	0	0	0	0	0
LOC_Os01g14990.1	0.28292	0.402635	0.457076	0.233496	0.78388	0.390414	66.8157	42.7508	0.318785	0	1.94074	1.06034	1.10313	0.4967	0.352364	0.753546
LOC_Os01g15000.1	23.4805	20.1364	34.6483	31.2635	15.5012	12.0933	36.8123	37.4625	21.6371	15.0925	11.1794	9.71963	14.7702	16.3065	34.6223	34.9639
LOC_Os01g15010.1	107.193	110.031	117.396	116.579	321.17	344.018	88.2347	85.044	275.671	202.805	327.86	311.383	99.0271	80.9403	122.576	136.927
LOC_Os01g15020.2	0	0	0	0	0	0	0	0	0	0	0	0	0	0	0	0
LOC_Os01g15020.1	0.0114085	0.0347913	0.153593	0.298158	0.225781	0.314862	0.36908	0.363348	0.321368	0.252519	0.195647	0.142524	0.111207	0.125181	0.118407	0.126609
LOC_Os01g15029.1	176.255	184.568	73.4093	62.4366	120.945	149.021	182.892	164.013	183.784	93.5222	240.971	155.258	45.7882	50.0396	54.2401	72.7718
LOC_Os01g15039.1	8.15743	6.57586	0	0	0.867957	2.11821	2.66032	2.91001	0.123542	0.970747	2.57868	1.64369	0.427509	0.336859	0.0910369	0.243358
LOC_Os01g15060.1	0	0	0	0	0	0	1.13705	1.36814	0	0	0	0	0	0	0	0
LOC_Os01g15070.1	0	0	0	0	0	0	0	0	0	0	0	0	0	0	0	0
LOC_Os01g15080.1	0	0	0	0	0	0	0	0	0	0	0	0	0	0	0	0
LOC_Os01g15090.1	0	0	0	0	0	0.647627	0	0	0	0	0	0	0	0	0	0
LOC_Os01g15100.1	0.273543	0.463442	4.17375	6.77271	0.72181	0.314562	32.4481	27.7495	18.6644	19.5095	10.9458	13.954	1.48135	0.200099	0	1.0119
LOC_Os01g15110.1	142.844	138.599	78.6745	84.1241	115.546	118.983	141.163	141.027	130.183	91.0264	174.102	148.6	81.6338	75.9482	78.0895	97.2786
LOC_Os01g15120.1	37.4605	36.2801	72.9327	71.8849	122.066	122.943	65.0048	61.7086	86.1739	46.7611	72.0832	67.013	73.1692	67.5223	65.632	73.872
LOC_Os01g15130.1	0.941364	0.637949	0.469393	0.335703	0.414002	0.962243	0.845954	0.801972	0.589277	0.514479	0.512496	0.762238	0.339859	0.382564	0.506604	0.309541
LOC_Os01g15150.1	0	0	0	0	0	0	0	0	0	0	0	0	0	0	0	0
LOC_Os01g15170.1	0	0	0	0.34839	0.334171	0.14563	0	0	0.792746	1.24582	0	0	0	0	0.17525	0.749559
LOC_Os01g15180.1	0	0	0	0.0605478	0.0435575	0.0189822	0.0593357	0.0194714	0.0206661	0	0	0	0	0	0	0
LOC_Os01g15190.1	0	0	0	0.187862	0.0450488	0.0392641	0	0	0	0	0	0	0	0.0499534	0	0.0505231
LOC_Os01g15200.1	0.125643	0	0	0.172824	0	0	0	0	0	0	0	0	0	0	0	0
LOC_Os01g15210.1	0.323994	0.535193	0.109049	0.111414	0.240451	0.698583	0.218367	0.57327	0.0760554	0.298807	0.297655	0.126487	0.131592	0.177753	0.168133	0.26967
LOC_Os01g15220.1	1.81685	1.76658	1.91429	1.62985	0.937995	1.49884	4.04628	2.37609	0.741728	1.16564	1.16115	0.493424	0.77001	1.21347	0.819858	1.05198
LOC_Os01g15229.1	0	0	0	0	0	0	0	0	0	0	0	0	0	0	0	0
LOC_Os01g15240.1	0	0	0	0.0930025	0.13381	0.116628	0	0.119634	0.126974	0.498856	0.165644	0	1.09846	0.593514	0.421046	1.65078
LOC_Os01g15250.1	0.209957	0.0711424	1.22488	2.50291	0.207758	0.12072	3.6792	3.65302	1.11715	0.77454	0.514369	0	0.1137	0.383962	0.21791	0.543677
LOC_Os01g15260.1	59.435	60.9631	20.6285	18.7268	44.1336	42.4226	48.5436	43.7749	36.3805	24.8421	59.8933	43.2825	19.6608	17.5622	18.0298	25.1274
LOC_Os01g15270.1	7471.78	6989.68	337.023	250.258	236.527	155.766	1318.14	1158.36	759.623	587.995	935.858	640.818	119.341	76.6248	206.59	219.599
LOC_Os01g15280.1	0	0	0	0	0	0.0421718	0	0	0	0	0	0	0	0	0	0
LOC_Os01g15290.2	0.55952	1.07434	0.167397	0.513084	0.246072	0.750659	1.50844	0.660004	0.11675	0	0.304613	0.582497	0	0	0	0.137987
LOC_Os01g15290.1	5.58696	4.84032	1.19664	1.39726	4.02069	3.06635	5.30598	4.8304	2.74223	3.74737	2.48862	2.37943	0.412578	0.278653	0.790717	1.12732
LOC_Os01g15300.1	0.0273309	0.0138913	0	0	0.0270447	0.0707158	0	0	0	0	0.0334788	0.12804	0.0444025	0	0	0
LOC_Os01g15300.2	0	0	0	0	0	0	0	0	0	0	0	0	0	0	0	0
LOC_Os01g15310.1	84.556	84.8756	31.2828	33.4202	106.663	92.3847	92.405	102.954	73.964	46.9497	83.9711	65.0426	37.5932	34.9116	41.0276	53.0715
LOC_Os01g15320.1	27.6424	32.0001	2.45181	2.59447	261.687	318.173	154.305	152.944	95.6382	213.546	187.546	175.712	43.9575	30.9732	22.4115	44.4633
LOC_Os01g15330.1	0	0	0	0	0	0	0	0	0	0	0	0	0	0	0	0
LOC_Os01g15340.1	2.62669	2.28866	0.433019	1.10603	0.636534	0.832197	112.869	102.627	1.00669	0	2.49524	2.84617	0.348358	0.352918	0	0
LOC_Os01g15350.1	45.8712	44.8908	9.04431	9.9208	32.6667	39.2779	33.7221	34.4563	21.7101	13.8357	36.5005	25.3577	12.3202	9.40629	10.3516	13.5385
LOC_Os01g15370.1	0	0	0	0	0	0	0	0	0	0	0	0	0	0	0	0
LOC_Os01g15380.1	0	0.0424619	0.0562371	0	0.124002	0.0360264	0	0	0	0	0	0.195691	0	0	0	0
LOC_Os01g15390.1	4.2814	3.85478	1.97625	1.34608	2.82437	5.06407	5.1666	5.05029	3.52239	3.91096	4.49525	3.31107	1.58987	1.43171	1.43887	1.44804
LOC_Os01g15399.1	0	0	0	0	0	0	0	0	0	0	0	0	0	0	0	0
LOC_Os01g15399.2	0.22812	0.142702	0	0.024137	0.208367	0.151343	0.0946151	0.403632	0.0988608	0.129469	0.214949	0.10961	0	0.0385088	0	0.0389479
LOC_Os01g15410.1	0	0	0	0	0	0	0	0	0	0	0	0	0	0	0	0
LOC_Os01g15420.1	0	0	0	0	0	0	0	0	0	0	0	0	0	0	0	0
LOC_Os01g15438.1	0	0	0.58061	0	0	0	0	0	0	0	0	0	0	0	0	0
LOC_Os01g15448.1	19.376	20.3778	7.76261	7.931	32.7733	26.7146	32.8964	20.9972	15.1088	8.90395	13.7972	6.91002	9.36737	7.94511	9.74184	8.77976
LOC_Os01g15460.1	0	0	0	0	0	0	0	0	0	0	0	0	0	0	0	0
LOC_Os01g15460.2	0	0	0	0	0	0	0	0	0	0	0	0	0	0	0	0
LOC_Os01g15460.3	0.0993155	0.0403829	0	0	0.0786204	0.0342624	0.214199	0.0702909	0.0746037	0	0.0486623	0	0	0.0871801	0	0
LOC_Os01g15470.3	0	0	0	0	0	0	0	0	0	0	0	0	0	0	0	0
LOC_Os01g15470.1	0	0	0	0	0	0	0	0	0	0	0	0	0	0	0	0
LOC_Os01g15470.2	0.974882	0.529671	2.44394	2.03456	1.69649	1.33368	4.48611	4.13391	2.39895	0.992107	0.700033	0.682443	1.80228	1.8812	1.01181	1.6042
LOC_Os01g15480.1	35.1521	32.1425	1.02383	0.688187	3.48533	3.1586	14.9989	11.0302	2.70594	1.18124	5.04993	2.15636	1.10544	0.790525	0.685431	1.26594
LOC_Os01g15490.1	0	0.0213053	0	0	0	0	0.056504	0.0741686	0	0	0	0	0	0.0459948	0	0
LOC_Os01g15490.2	0	0	0	0	0	0	0	0	0	0	0	0	0	0	0	0
LOC_Os01g15490.3	0.263681	0.219305	1.87179	1.68159	0.806479	0.909662	0.904743	0.593795	0.315114	0.707441	0.0587262	0.748661	1.40198	0.946889	0.99516	1.48973
LOC_Os01g15510.1	0.90565	1.22749	0.348366	1.60165	0.341396	0.967065	1.27892	1.98398	0.323955	1.27276	0.739579	0.269383	0.70064	1.1357	0.626637	0.861487
LOC_Os01g15520.1	1.94068	1.16904	7.16085	5.33885	2.13373	1.85974	1.74399	2.41638	1.34981	1.06063	0.17609	0	2.10192	3.31245	2.08879	2.71209
LOC_Os01g15530.1	4.67082	4.65354	0.813417	0.863027	3.12726	2.80586	4.76125	3.33046	2.40017	1.88597	4.04204	1.88699	1.66113	1.3259	1.44709	1.8568
LOC_Os01g15540.1	23.8346	26.8639	1.51514	2.23909	30.3462	31.684	77.9098	64.3255	48.4208	35.1411	64.2015	65.7783	15.8676	10.761	8.09284	13.56
LOC_Os01g15550.1	1.01134	0.7996	0	0.0772838	0.111194	0.48458	0	0.0994138	0.105513	0	0	0.175478	0.182561	0.246601	0	0.124707
LOC_Os01g15560.1	0.112371	0.342686	0	0	0.444777	0	3.33241	1.39179	0.422054	0	0	0	0	0	0.233255	0
LOC_Os01g15570.1	0	0	0	0	0	0	0	0	0	0	0	0	0	0	0	0
LOC_Os01g15580.1	16.1389	15.4276	6.24162	6.19654	7.09774	8.7514	25.6754	24.0675	7.24847	4.67908	6.56296	5.02001	6.46611	6.45477	4.65285	8.03306
LOC_Os01g15590.1	0.102287	0	0	0	0	0.176437	0	0	0	0	0	0	0	0	0	0
LOC_Os01g15600.1	101.467	100.233	43.5911	52.1111	89.3613	99.7962	104.61	93.4045	85.4853	60.129	79.683	59.8489	60.4753	50.0286	41.6822	63.2285
LOC_Os01g15610.1	52.909	79.2241	67.8397	66.5389	253.963	218.165	841.348	731.694	144.782	132.601	703.657	669.374	89.5049	84.4102	79.1447	120.417
LOC_Os01g15620.1	0.228529	0.368957	0	0.0184908	0.372459	0.672452	3.00802	2.71156	0.126225	0.0991828	1.11974	1.00763	0	0.0295007	0.0558083	0.0298371
LOC_Os01g15630.1	0.0596636	0.0202166	0	0.0273559	0	0.137221	0	0.0351893	0	0	0	0.0621137	0	0.0436444	0	0.0441421
LOC_Os01g15630.2	0	0	0	0	0	0	0	0	0	0	0	0	0	0	0	0
LOC_Os01g15640.1	183.028	153.484	182.961	159.212	99.3208	98.6751	205.008	232.557	264.043	132.997	258.417	197.604	70.2072	59.2064	71.8612	95.2806
LOC_Os01g15650.1	0	0	0	0	0	0	0	0	0	0	0	0	0	0	0	0
LOC_Os01g15660.3	0.726151	0.586738	0.802149	0.973216	0.958061	1.79854	0.752947	0.527114	1.39864	0.686873	1.36845	0.523364	0.967978	0.490325	0.42514	0.537242
LOC_Os01g15660.1	0	0.0766925	0.101572	0.155664	0.298621	0.130138	0.203396	0.33373	0.0708412	0	0	0.117815	0	0.165567	0.0783032	0.167455
LOC_Os01g15660.2	0	0	0	0	0	0	0	0	0	0	0	0	0	0	0	0
LOC_Os01g15680.1	0	0	0	0	0	0	0	0	0	0	0	0	0	0	0	0
LOC_Os01g15680.2	0	0	0	0	0	0	0	0	0	0	0	0	0	0	0	0
LOC_Os01g15690.1	0	0	0	0	0.0408792	0	0	0	0	0	0	0	0	0	0	0
LOC_Os01g15700.1	0	0	0	0	0	0	0	0	0	0	0	0	0	0	0	0
LOC_Os01g15709.1	0	0	0	0	0	0	0	0	0.0650018	0	0	0	0	0	0	0
LOC_Os01g15720.1	0	0.0171827	0	0	0.0334525	0	0	0.0299084	0	0	0.0414111	0	0	0	0	0
LOC_Os01g15740.1	0.386395	0.392782	0.346804	0.472436	1.44443	1.70329	0.231489	0.151929	0.967506	0.950287	0.736263	0.938613	0.557998	0.282651	0.178236	0.285874
LOC_Os01g15750.1	0.0309238	0	0	0	0.0306	0	0	0.0820742	0	0	0	0	0	0.0339315	0	0.068637
LOC_Os01g15760.1	0	0.00891724	0	0.0120663	0	0	0.0236495	0.0155215	0	0	0	0	0.0285032	0	0	0.0194704
LOC_Os01g15770.1	5.6738	6.83566	7.35575	11.0996	34.2685	80.8326	26.8534	17.1037	8.05052	22.3263	14.9298	14.3076	64.1833	34.8636	31.93	49.5336
LOC_Os01g15780.1	4.61398	5.55882	3.45101	3.11453	4.56566	5.19532	5.18293	3.55281	4.69344	5.67374	3.82024	2.2683	3.40096	2.71888	2.70476	3.65071
LOC_Os01g15780.2	1.21839	1.17335	1.46766	1.36719	1.33254	1.43797	0.518641	1.02117	1.14404	0.473128	0.706956	0.600834	0.729266	1.54799	1.13144	1.28098
LOC_Os01g15790.1	0.0263602	0.107184	0.141955	0.326328	0.0521682	0.0454694	0.0710656	0	0	0	0.0645794	0.082328	0.256953	0.115696	0.164152	0.117015
LOC_Os01g15790.3	0	0	0	0.0367443	0.0528669	0	0	0.0472659	0	0	0	0	0	0	0.0554502	0.0592913
LOC_Os01g15790.4	1.99218	2.11316	1.8658	2.70055	2.28559	2.88854	1.01189	0.868462	2.27726	2.13022	0.495134	0.721388	2.43914	1.96418	1.91781	2.75558
LOC_Os01g15790.2	0	0	0	0	0	0	0	0	0	0	0	0	0	0	0	0
LOC_Os01g15800.1	0.0656654	0.200253	0	0	0.129955	0.113268	0	0	0	0	0	0	0	0	0	0
LOC_Os01g15810.1	4.9325	15.0421	0	0	0	0.0612101	90.1185	84.0099	0.46648	0.523632	0	0	0	0.38937	0.147319	0.472572
LOC_Os01g15830.1	36.4527	107.373	0.429365	0.438679	258.398	490.374	509.944	388.234	60.85	187.301	424.647	374.815	129.014	106.102	45.612	114.036
LOC_Os01g15840.1	3.98601	3.58882	0.647373	0.713634	1.52762	1.50608	3.17265	2.32854	1.54463	0.560175	0.899024	0.553293	1.06902	0.499851	0.604133	0.617896
LOC_Os01g15850.1	20.1736	20.9441	13.4766	15.7118	21.2081	22.1394	24.9998	19.8848	20.4706	8.15577	15.1203	11.8916	11.9724	11.3879	11.5365	15.3343
LOC_Os01g15860.1	16.723	17.6103	9.70963	10.1683	12.816	13.7102	10.8559	10.6341	10.5529	11.0857	8.65031	6.24122	5.80963	5.47352	6.61197	7.33679
LOC_Os01g15880.1	1.69752	2.0707	1.57899	1.48588	2.50434	4.0461	1.99698	1.69292	1.97067	2.27718	2.2684	0.963943	1.40399	0.948245	1.53759	1.43859
LOC_Os01g15890.1	2.23285	2.32512	2.59062	2.87154	3.98781	3.601	1.85972	1.4454	2.89772	2.27692	2.6684	1.13392	1.5336	1.95205	1.46959	2.17577
LOC_Os01g15900.1	9.69004	8.23399	31.2982	21.4856	29.6799	25.5352	3.18583	5.77849	39.7841	17.279	13.4752	10.7366	1.32644	0.895866	1.73936	2.38443
LOC_Os01g15910.1	0.148139	0.129075	0	0.0582191	0.293175	0.292033	0.114107	0.187225	0.0397425	0.156141	0.103692	0.0660953	0	0.0464421	0	0
LOC_Os01g15920.1	4.16262	6.58221	0.622683	0.954287	5.03436	10.7703	5.61109	3.27345	3.90858	1.70623	7.93172	5.05581	0	0	1.4401	0.513285
LOC_Os01g15934.1	0	0	0	0.23771	0	0.0496826	0.0776505	0.101926	0.16227	0.212509	0	0	0	0	0	0
LOC_Os01g15950.1	0.520327	0	0	0.477143	1.37301	2.3934	0.467591	0.306886	0.325715	0	0.849827	0	0.563558	0	0	0
LOC_Os01g15960.1	0.290122	0	0	0	0	0	0	0	0	0	0	0	0	0	0	0
LOC_Os01g15970.1	72.8209	83.0261	2.2441	2.36443	82.6763	91.7372	262.604	247.742	19.7598	31.1299	27.8196	32.049	16.7559	12.2313	8.21749	17.2266
LOC_Os01g15979.1	78.1483	82.6498	30.6677	27.1449	40.7293	42.891	55.7871	46.4905	49.6607	23.2964	57.8783	44.3768	15.5725	18.1892	18.9604	18.0212
LOC_Os01g15990.1	160.059	153.351	0	0	5.6204	4.27167	6.67632	8.64292	0	0	0	0	0	0.0498586	0	0
LOC_Os01g16000.2	0	0	0	0	0	0	0	0	0	0	0	0	0	0	0	0
LOC_Os01g16000.1	0.516246	0.524779	0	0.0322773	0.2322	0.161907	0.189787	0.332159	0.176269	0.346265	0.0574883	0	0	0.0514961	0.0487092	0
LOC_Os01g16010.1	0	0	0	0	0	0	0	0	0	0	0	0	0	0	0	0
LOC_Os01g16010.2	0	0	0	0	0	0	0	0	0	0	0	0	0	0	0	0
LOC_Os01g16020.1	14.1334	15.99	0.95537	1.13878	2.75026	5.45723	6.37703	5.49324	1.94343	4.14491	3.47699	1.47753	0.480364	0.583983	0.736505	0.787523
LOC_Os01g16030.3	1.81375	2.66683	0	0.222753	4.55099	8.8271	2.44489	2.17769	0.608237	1.67275	3.25326	3.03466	0.947143	0.639694	0.806767	1.07832
LOC_Os01g16030.1	0.257921	0.576805	0	0	0.204176	0.622853	0.139068	0.547633	0	0	0.631876	0.322215	0.16761	0	0	0
LOC_Os01g16030.2	0	0	0	0	0	0	0	0	0	0	0	0	0	0	0	0
LOC_Os01g16030.4	0	0	0	0	0.105616	0.092054	0	0	0	0	0.130743	0	0	0	0.110777	0
LOC_Os01g16040.1	106.546	96.3634	20.1379	21.7106	37.867	41.4694	34.8557	29.4302	29.1978	18.4515	40.9224	39.6427	56.6513	39.4528	40.0601	56.6597
LOC_Os01g16050.1	0.0403967	0.0684407	0.181287	0.111132	0.239842	0.185817	0.14521	0.142955	0.10115	0.0993502	0.296902	0.252334	0.087506	0	0.0279513	0.209212
LOC_Os01g16060.1	3.96219	3.8553	4.60785	3.81715	3.84442	4.89318	3.53291	2.94611	3.38744	2.61622	2.5306	2.31123	3.70696	2.60516	2.33616	3.07971
LOC_Os01g16070.1	8.23993	9.30682	2.11304	3.05841	2.32961	4.28655	4.58392	2.77707	2.21059	5.79	2.56341	2.04245	4.24978	2.87027	1.35747	1.7418
LOC_Os01g16080.1	11.3043	11.2566	9.83539	8.40922	11.7946	10.5454	12.1281	10.9532	11.192	3.68793	7.25322	5.2838	6.12173	7.25661	4.94838	8.61948
LOC_Os01g16090.1	90.8648	91.3396	63.6655	73.4901	95.5374	98.7384	118.567	113.172	83.5406	57.405	76.8638	51.8346	52.3672	49.0058	42.7356	58.872
LOC_Os01g16100.1	11.4129	13.6605	5.28047	5.48346	9.16199	7.93006	10.314	8.87393	7.96942	3.55799	6.22217	2.91183	5.43196	5.1503	4.47117	5.85124
LOC_Os01g16110.1	0.0139157	0	0	0.0191412	0	0	0	0	0	0	0	0	0.0452157	0	0	0
LOC_Os01g16110.2	0	0	0	0	0	0	0	0	0	0	0	0	0	0	0	0
LOC_Os01g16120.1	0.327237	0.617771	0.251749	0	1.66531	4.91887	1.13427	0.909869	2.01918	6.89824	6.75712	5.11012	9.26568	6.0528	4.94893	8.71582
LOC_Os01g16124.1	15.5594	17.5758	29.5861	31.3284	19.5162	26.4164	16.9902	15.3686	23.0569	18.31	16.7194	12.7989	27.3206	25.009	20.7748	31.4909
LOC_Os01g16130.1	11.9026	12.8675	28.2972	30.7627	18.4614	30.0226	18.7184	17.5084	24.7029	15.5076	15.6792	8.99848	25.6295	21.5598	19.1674	32.5512
LOC_Os01g16140.1	29.2539	27.4203	5.62638	2.61293	73.3088	120.91	12.8031	19.1585	29.2523	46.2511	251.771	493.612	31.4787	14.1737	10.6464	18.9732
LOC_Os01g16146.1	16.6021	25.7545	12.9783	12.8632	24.622	24.0185	52.6438	54.0859	39.4558	30.395	49.0501	41.3012	16.5983	16.906	16.4186	24.688
LOC_Os01g16152.1	22.976	20.9593	26.5753	30.5045	93.1559	99.5281	38.2425	35.9871	70.4622	43.9276	89.0829	73.7554	45.3123	36.5665	32.9287	50.553
LOC_Os01g16160.1	0.077885	0.0296897	0.131071	0.0133915	0.173406	0.0335865	0.0262467	0.103356	0	0	0.21466	0.0608125	0	0	0.0202088	0
LOC_Os01g16170.5	0.0797835	0.0811023	0.930911	0.36581	0.736847	0.64223	0.0716973	0.188223	0	0	0.456074	0.498359	0	0.116724	0.110407	0.0590278
LOC_Os01g16170.1	0	0	0	0	0	0	0	0	0	0	0	0	0	0	0	0
LOC_Os01g16170.2	0	0	0	0	0	0	0	0	0	0	0	0	0	0	0	0
LOC_Os01g16170.3	0	0	0	0	0	0	0	0	0	0	0	0	0	0	0	0
LOC_Os01g16170.4	0	0	0.328815	0.083987	0.362516	0.105322	0	0.0360121	0	0	0.0498623	0.127132	0	0	0	0.0451743
LOC_Os01g16180.1	0.14216	0.183046	0.357263	0.378049	0.243831	0.261564	0.306605	0.385689	0.213575	0.13985	0.208966	0.355195	0.123177	0.374369	0.196727	0.189319
LOC_Os01g16180.3	0	0	0	0	0	0	0	0	0	0	0	0	0	0	0	0
LOC_Os01g16180.4	0	0	0	0	0	0	0	0	0	0	0	0	0	0	0	0
LOC_Os01g16180.2	0	0	0	0	0	0	0	0	0	0	0	0	0	0	0	0
LOC_Os01g16190.1	163.345	172.332	52.7518	55.3222	123.109	148.618	215.606	223.043	132.463	73.5923	159.58	111.768	58.8945	54.9974	62.9298	74.5893
LOC_Os01g16200.1	0.225802	0.191279	0.405331	0.155297	0.595834	0.389493	4.36271	4.12849	0.706741	0.55533	0.184396	0.117537	0.244563	0.743293	0.234356	0.417649
LOC_Os01g16210.1	6.91536	6.84756	7.52533	6.90001	12.0549	15.2042	9.65981	8.36862	10.2951	5.816	10.0949	7.05013	6.17045	5.74012	4.23945	6.83945
LOC_Os01g16220.1	20.9237	20.4073	2.6647	2.25579	6.26734	7.51102	14.1785	13.7582	5.94714	3.96374	9.49015	5.29856	3.03183	2.17178	3.05202	3.89102
LOC_Os01g16230.1	1.7685	1.71602	0.432898	0.276431	1.27271	1.24795	9.31884	10.312	0.226442	0.889648	2.46172	2.0085	0.261196	0.35282	0.250294	0.0892108
LOC_Os01g16240.1	650.738	645.694	101.048	114.62	279.417	296.649	341.757	327.927	298.326	215.402	416.692	283.511	104.463	95.1953	70.7835	113.727
LOC_Os01g16250.1	0.443242	0.386201	0.681986	0.174195	0.250628	0.218446	0.170708	0	0.237824	0.467183	0.775636	1.18657	0.61723	0.138958	0.262875	0.140542
LOC_Os01g16260.1	0	0	0	0	0	0	0	0	0	0	0	0	0	0	0	0
LOC_Os01g16260.2	0.0218186	0.0221793	0	0.0300117	0.0431803	0.0752712	0	0.0772111	0	0	0	0	0	0	0	0
LOC_Os01g16260.3	0	0	0	0	0	0	0	0	0	0	0	0	0	0	0	0
LOC_Os01g16270.1	0	0	0	0	0	0	0	0	0	0	0	0	0.0817137	0	0.0522021	0
LOC_Os01g16280.1	0	0	0	0	0	0	0	0	0	0	0	0	0	0	0	0
LOC_Os01g16290.2	0.742336	0.517445	0.856637	0.612654	0.75555	0.658531	0.17154	0.18764	0.557627	0	0.363727	0.0662417	0.758069	0.511995	0.44026	0.517833
LOC_Os01g16290.1	12.0783	12.1913	8.53186	7.70934	9.50747	7.19938	8.95578	7.86721	6.75031	3.26795	5.8012	2.76669	8.63507	7.58917	5.8347	8.54537
LOC_Os01g16300.1	0	0	0	0	0.332412	0	0	0	0	0	0	0	0	0	0	0
LOC_Os01g16310.1	2.56969	1.53289	0.911507	0.973612	1.46172	0.63701	0.497802	0.544523	1.56042	1.24882	1.13092	0.192231	1.09994	2.32999	0.990154	1.87842
LOC_Os01g16320.1	0	0	0	0	0.509342	0.0634197	0	0	0	0	0	0	0.119464	0	0.0763185	0
LOC_Os01g16330.1	25.0913	24.0662	27.2424	27.0779	22.9407	31.2639	46.2136	44.0382	36.8601	23.0341	29.7439	24.5568	24.3269	19.6655	23.5216	27.2683
LOC_Os01g16340.1	7.9916	9.29578	8.67153	11.8129	9.44228	8.50414	6.5385	9.14541	7.91456	7.33368	5.64951	4.0978	17.0528	12.8261	9.49101	13.1489
LOC_Os01g16350.1	0	0.0273225	0	0	0	0	0	0	0	0	0	0	0	0	0	0
LOC_Os01g16350.2	0	0	0	0	0	0	0	0	0	0	0	0	0	0	0	0
LOC_Os01g16354.1	27.6775	28.8228	12.5821	12.6515	22.0943	24.3997	37.9641	30.9022	22.9111	12.9482	25.434	21.8582	14.1527	11.0899	10.1386	14.4545
LOC_Os01g16360.1	0.196996	0.200253	0	0	0.389866	0	0	0.348562	0	0	0.482618	0	0	0	0	0
LOC_Os01g16370.1	0.0554373	0.211326	0.0746354	0.133445	0.137142	0.167344	0.0747279	0.122612	0.260271	0.204511	0.0679074	0.259712	0.0450324	0.0304146	0	0
LOC_Os01g16370.2	0	0	0	0	0	0	0	0	0	0	0	0	0	0	0	0
LOC_Os01g16380.1	0.147293	0.149727	1.322	1.48575	1.55467	2.456	1.45601	0.434362	2.39726	2.53572	1.4434	1.68675	0.638121	0.323237	0.509573	0.653846
LOC_Os01g16390.1	0	0	0.0860163	0.0219706	0	0.0275517	3.18654	1.10221	0.0599916	0.117848	0.0391312	0	0	0	0	0
LOC_Os01g16400.1	0.536095	0.833462	0.67929	0.412078	1.12337	1.90384	17.8535	14.3679	0.681041	0.465336	3.05165	4.28431	1.12712	1.28028	0.720049	1.0849
LOC_Os01g16414.1	0.0629042	0.31972	0.395211	0.432627	0.207485	0.470189	0.169586	0.259704	0.275638	0	0	0	0.136261	0.276089	0.174099	0.186159
LOC_Os01g16414.2	0.210778	0.285683	0.0630604	0.0966425	0.185396	0.080795	0.189415	0.165755	0.0879623	0	0.0573758	0	0.152194	0	0.243069	0.103963
LOC_Os01g16414.3	0.045743	0.0697487	0	0.09438	0	0	0	0.080937	0	0	0.0560326	0.0714322	0	0	0	0
LOC_Os01g16414.4	0	0	0	0	0	0	0	0	0	0	0	0	0	0	0	0
LOC_Os01g16430.1	120.86	113.142	67.8451	65.5302	148.689	149.448	144.002	147.82	142.098	99.5815	109.408	93.8602	68.5776	63.0144	75.2394	94.6236
LOC_Os01g16440.1	0	0	0	0	0	0	0	0	0	0	0	0	0	0	0	0
LOC_Os01g16450.1	392.94	402.913	5.2203	5.52963	32.5572	31.8192	121.984	101.146	37.3725	55.324	71.6649	43.6324	3.70559	3.06584	1.83465	2.34142
LOC_Os01g16460.1	0.355911	0.904486	0	0.163187	1.29134	1.0232	1.11944	1.15453	0.668382	0.437658	0.726618	0.741054	0	0.130176	0	0
LOC_Os01g16470.1	0	0	0.0626618	0	0.644786	0.0401422	0	0.0411767	0	0	0	0	0	0	0	0
LOC_Os01g16480.1	0	0	0	0	0	0	0.0553647	0	0	0	0	0	0	0	0	0
LOC_Os01g16490.1	0	0	0	0	0	0	0	0	0	0	0	0	0	0	0	0
LOC_Os01g16500.1	0	0	0	0	0	0	0.0568274	0.0186483	0	0	0	0	0	0	0	0.0233928
LOC_Os01g16510.1	43.0472	42.5838	14.8106	12.9389	34.9448	34.3078	24.715	22.9206	41.1687	17.0566	39.5477	32.2419	13.3396	13.208	10.4248	13.1817
LOC_Os01g16520.1	25.9713	23.12	12.362	8.24393	10.1124	10.305	21.9062	20.2235	16.0892	6.94475	8.65923	6.71944	7.98931	8.59977	9.01159	9.84902
LOC_Os01g16530.1	29.0866	27.2988	35.654	35.9159	24.9542	28.4865	18.4508	17.1112	32.2709	21.9543	28.0661	21.491	38.9157	33.7113	31.5781	45.6537
LOC_Os01g16540.1	88.3922	89.8807	42.6257	41.0607	72.7105	77.4	87.7604	83.9358	77.7217	33.6846	58.8366	45.4766	40.4655	37.1713	38.7485	46.3495
LOC_Os01g16550.1	157.366	167.984	85.4364	92.0832	166.607	198.68	100.871	97.6815	184.617	83.8996	143.787	68.7391	67.3419	55.1423	55.9652	72.8688
LOC_Os01g16560.1	0	0	0	0	0	0	0	0	0	0	0	0	0	0	0	0
LOC_Os01g16570.1	0	0	0	0	0	0	0	0	0	0	0	0	0	0	0	0
LOC_Os01g16580.1	0	0	0	0	0.0427902	0	0	0	0	0	0	0	0	0	0	0
LOC_Os01g16590.1	0.117329	0	0	0	0	0.202384	0	0	0	0	0	0.73288	0	0	0	0
LOC_Os01g16600.1	9.73378	10.9473	5.6561	6.30785	21.5472	16.2287	38.0465	36.5396	21.2242	9.38639	8.84282	4.62014	9.90162	9.3495	7.61525	10.9665
LOC_Os01g16610.1	0.496431	0.144182	0.190956	0	2.38598	1.34563	0.191193	0.250965	0	0.523245	0.173742	0.221493	0	0	0.14721	0
LOC_Os01g16620.4	2.77597	2.57103	3.48815	2.29103	3.11315	2.97942	4.73978	4.91176	4.28635	2.50328	7.0275	5.00928	12.9284	11.507	9.02752	14.9243
LOC_Os01g16620.5	0.386332	0.21421	0.472837	0.483094	0.20852	0.42407	0.946846	0.621428	0.5936	0.518254	0.258128	0	1.59764	1.46441	1.02064	1.40315
LOC_Os01g16630.1	0	0	0.270221	0.276083	0	0	0	0	0	0	0	0	0.326084	0	0	0
LOC_Os01g16640.1	245.982	280.593	148.983	141.953	337.118	382.836	351.968	379.869	373.211	278.271	327.459	231.057	166.989	135.976	134.21	189.502
LOC_Os01g16650.1	89.3252	85.0478	0.435457	0.148301	7.78811	5.48623	34.8797	24.132	5.06179	5.96605	14.7916	4.04075	1.22612	1.53792	1.56659	1.55546
LOC_Os01g16660.1	7.98894	8.2287	1.08411	1.10763	3.4389	6.03119	0.914069	0.599915	2.14894	1.40713	2.54384	1.45603	0.550835	0.186015	0.483858	0.376273
LOC_Os01g16670.1	18.2093	16.6118	5.29344	6.69274	18.3347	20.4312	19.5438	17.8706	12.737	11.0599	20.3487	18.4966	10.1406	8.19708	7.60043	10.4723
LOC_Os01g16690.1	0	0	0	0	0	0.0488017	0	0	0	0	0	0	0	0	0	0
LOC_Os01g16700.1	0	0	0	0	0	0	0	0	0.0754806	0	0	0	0	0	0	0
LOC_Os01g16714.1	6.43341	6.46943	1.11759	1.66517	3.76486	6.56284	19.5821	17.9928	5.71602	9.18703	22.4553	16.2039	17.8693	8.42542	8.75921	15.9682
LOC_Os01g16730.1	0	0.0422163	0	0	0	0	0	0.0489882	0	0	0	0	0	0	0	0.0307259
LOC_Os01g16740.1	0	0	0	0	0	0	0	0	0	0	0	0	0	0	0	0.0291976
LOC_Os01g16750.1	0.154919	0.19685	0.208569	0.426186	0.306594	0.734868	0.104413	0.205584	1.38192	1.71451	0.664185	0.483843	3.14608	1.95485	3.29615	2.49292
LOC_Os01g16770.1	5.63883	10.0616	0	0	0	0	49.1638	29.6134	0	0	0	0	0	0	0	0
LOC_Os01g16780.1	0	0	0	0.023626	0	0	0.0463061	0	0	0	0	0	0	0	0	0
LOC_Os01g16790.1	0	0.0175736	0	0	0	0	0	0	0	0	0	0	0	0	0	0
LOC_Os01g16800.1	0	0	0	0	0	0	0	0	0	0	0	0	0	0	0	0
LOC_Os01g16810.1	13.1737	12.9509	0	0.0397379	24.5849	28.853	6.30867	4.65163	0.488278	0.426301	0.141552	0.180456	0.0938696	0	0.119936	0
LOC_Os01g16820.1	0	0	0	0.0169095	0	0	0.033142	0	0	0	0	0	0	0	0	0
LOC_Os01g16840.1	0	0	0	0	0.378194	0	0	0.0845315	0	0	0	0	0	0	0	0
LOC_Os01g16850.1	0.121262	0.14502	0.0576197	0.107928	0.677604	0.492162	0.153843	0.21456	0.227724	0.315771	0.227178	0.066834	0	0.0939222	0.0740327	0.14249
LOC_Os01g16860.1	0.214905	0.163843	0.337549	0.0985346	2.51641	1.88437	0.096562	0.0950624	0.100895	0	0.438744	0.89492	0.23276	0.0786023	0.26022	0.278245
LOC_Os01g16870.3	0	0	0	0.0637012	0	0.0266277	0	0	0.0289898	0	0	0	0	0.0338768	0	0
LOC_Os01g16870.2	0	0	0	0	0	0	0	0	0	0	0	0	0	0	0	0
LOC_Os01g16870.4	0	0	0	0	0	0	0	0	0	0	0	0	0	0	0	0
LOC_Os01g16870.1	0	0	0	0	0	0	0	0	0	0	0	0	0	0	0	0
LOC_Os01g16890.1	0	0	0	0	0	0	0	0	0	0	0	0	0	0	0	0
LOC_Os01g16890.2	0	0	0	0	0	0	0	0	0	0	0	0	0	0	0	0
LOC_Os01g16890.3	1.48465	1.99866	2.05282	2.15254	2.22351	2.42249	2.16354	1.34896	2.86346	0.888156	1.96607	0.375962	1.69493	0.968627	1.83241	1.1578
LOC_Os01g16900.1	0	0	0	0	0	0	0	0	0	0	0	0	0	0	0	0
LOC_Os01g16900.3	0.354795	0.554862	1.46973	0.788347	0.918209	1.08276	2.42806	1.30383	1.17881	0.201363	1.00293	0.255714	0.798106	0.539036	0.793121	0.848062
LOC_Os01g16900.2	0.0878888	0.0297805	0	0.0805946	0.289895	0.0505339	0	0.207345	0	0	0.143545	0	0	0.0642913	0.182436	0.130049
LOC_Os01g16910.1	79.9204	83.1211	10.0498	9.1845	43.3705	43.4126	61.5735	49.7419	41.9907	13.8952	33.2199	22.5652	10.9035	9.91908	8.03179	9.50018
LOC_Os01g16920.1	1.33798	1.10823	0.266864	0.20449	0.392288	0.256436	0.667987	0.701454	0.186123	0	0	0.15477	0.161017	0.217499	0.822913	0.329969
LOC_Os01g16930.1	18.4322	16.6752	8.75364	9.80507	11.3331	14.6624	16.7249	14.9347	14.5628	9.68247	20.6055	13.4138	7.94669	5.23624	6.62445	8.27492
LOC_Os01g16940.1	58.7885	59.4048	10.9854	10.6358	28.8365	23.9943	33.1018	25.0252	33.4926	15.1941	31.8892	20.3874	19.4427	14.1547	14.3566	19.5769
LOC_Os01g16950.1	18.8218	20.0577	1.60486	2.84785	18.7488	23.7004	25.033	25.1437	5.89105	14.5812	19.0593	14.892	7.74652	3.92396	2.99533	5.15236
LOC_Os01g16960.2	0	0	0	0	0	0	0	0	0	0	0	0	0	0	0	0
LOC_Os01g16960.1	28.9962	30.2118	1.73969	2.31605	8.64068	8.10527	12.1929	13.0948	8.1257	4.47807	8.63383	5.3199	2.03572	1.67568	1.70691	2.43354
LOC_Os01g16970.1	0	0	0	0	0	0	0	0	0	0	0	0	0	0	0	0
LOC_Os01g16970.3	0	0	0	0	0	0	0	0	0	0	0	0	0	0	0	0
LOC_Os01g16970.2	0	0	0	0	0	0	0	0	0	0	0	0	0	0	0	0
LOC_Os01g16980.1	1.74806	2.11868	28.6032	33.5702	7.31821	9.97364	0.906286	0.475846	19.0653	25.7948	0.494141	0.209983	19.2243	16.9677	16.0494	12.8336
LOC_Os01g16990.1	0.262542	0.355842	0	0.361129	0.692779	1.20764	1.65153	2.47753	0.493039	1.29137	0.643196	0.273323	1.13742	0.576154	0.181658	0.582724
LOC_Os01g17000.1	10.079	11.7124	2.17111	3.32731	11.2123	15.2627	18.8777	18.6597	6.97343	4.69668	8.68135	4.77152	5.102	4.3306	3.74387	4.94515
LOC_Os01g17010.1	8.71421	8.28083	22.9078	22.3037	25.8305	26.6334	33.1339	33.6929	30.5962	18.0024	22.6456	22.6197	21.9806	19.6052	16.2395	24.4994
LOC_Os01g17020.1	40.057	43.7025	11.2129	11.238	52.1959	58.8337	27.9067	28.9821	29.4196	27.7987	37.7965	37.6556	13.2733	12.6202	10.126	12.2359
LOC_Os01g17030.1	0	0	0	0.145355	0.418267	0.729117	0.28489	0	0	0	0	0	0	0	0	0
LOC_Os01g17040.1	7.60201	10.023	2.22932	3.31299	5.21354	5.19324	8.31959	12.2523	4.66449	4.99797	4.60991	2.11567	1.9565	1.98211	3.43721	3.00708
LOC_Os01g17050.1	74.3086	50.8495	9.9538	7.78821	7.13078	5.81155	9.33536	9.43877	15.9935	31.4177	18.3423	17.8298	3.49703	1.54035	1.55412	5.29692
LOC_Os01g17060.1	3.89347	4.01478	2.94144	4.31523	5.15541	6.66764	4.22884	5.05527	3.57696	5.78661	4.46047	4.37413	2.54838	2.76614	2.5583	2.85986
LOC_Os01g17060.2	5.9941	5.88307	5.1202	6.08419	6.4631	10.7672	10.5874	6.80238	7.37501	4.88	5.87393	5.16434	5.5071	3.81018	4.46206	3.67012
LOC_Os01g17065.1	27.7874	27.8615	17.0047	22.9331	33.9955	35.7306	26.2196	37.7689	30.5983	12.1147	18.2567	18.5405	18.468	16.3537	15.2065	17.942
LOC_Os01g17070.2	1.32727	1.28175	0.774325	1.24754	1.31337	1.56445	0.954196	0.782815	1.12164	0.652847	0.758718	0.690885	0.934402	0.776725	1.14795	0.736483
LOC_Os01g17070.1	0	0	0	0	0	0.0440857	0	0.0904437	0	0	0	0	0.0830443	0	0	0
LOC_Os01g17080.1	0.112635	0.0763316	0.101094	0.258219	0.37152	0.129525	0	0	0.282031	0	0.367925	0	0.121994	0.164788	0	0.0833333
LOC_Os01g17090.1	0	0	0	0	0	0	0	0	0	0	0	0	0	0	0	0
LOC_Os01g17100.1	0	0	0	0	0	0	0	0.252085	0	0	0	0	0.462923	0	0.591469	0
LOC_Os01g17110.1	0	0	0	0	0	0	0	0	0	0	0	0	0	0	0	0
LOC_Os01g17120.1	0.0142217	0.0144567	0	0	0	0.0490627	0.0383408	0.0251636	0	0	0	0	0	0	0	0
LOC_Os01g17130.1	0	0	0	0	0.0491122	0	0	0	0	0	0	0	0	0	0	0
LOC_Os01g17150.1	27.2491	24.2286	90.4972	102.867	110.108	102.321	4.33192	1.77694	76.4443	69.6501	63.4767	40.1475	166.637	138.11	147.174	193.628
LOC_Os01g17160.1	5.00179	4.24703	0.158445	0.445177	2.8823	3.6541	9.04258	10.8283	0.552535	0.325621	2.52284	0.827024	0.239001	0.290556	0.488589	0.261217
LOC_Os01g17170.1	0	0	0	0	0	0	0	0	0	0	0	0	0	0	0	0
LOC_Os01g17170.2	0.0205011	0.04168	14.9044	7.52926	4.30072	3.35948	0	0	0.769999	1.81511	0.251127	0.256116	4.19664	3.82416	2.21288	2.22966
LOC_Os01g17180.1	106.357	110.127	63.6865	57.1614	96.6646	101.373	124.736	108.988	106.768	44.7281	86.1872	53.6619	49.602	44.7367	48.7054	63.7221
LOC_Os01g17190.1	525.948	511.789	105.409	102.125	389.328	464.09	512.581	523.453	295.726	217.583	508.79	373.931	126.863	123.852	118.119	163.408
LOC_Os01g17214.1	7.08296	6.79249	17.5603	16.103	23.5918	20.2397	4.10728	1.60794	7.83026	4.33846	2.02991	1.0852	26.1408	35.7799	18.4197	14.2972
LOC_Os01g17240.1	14.5482	13.4386	227.45	202.187	14.6148	13.1547	3.25486	2.70586	37.9391	19.8939	16.4157	14.2658	151.488	184.095	175.552	154.038
LOC_Os01g17250.1	71.5536	76.6992	39.9553	39.6689	66.449	93.7798	59.5552	52.0664	71.792	34.9479	52.2711	37.7042	37.864	35.416	31.237	42.4256
LOC_Os01g17260.1	0.656076	0.524009	0.252365	0.451219	0.602833	0.363755	0.505355	0.207295	0.264016	0.345756	0.114808	0.292722	0.304536	0.205682	0.486377	0.208027
LOC_Os01g17260.2	0	0	0	0	0	0	0	0	0	0	0	0	0	0	0	0
LOC_Os01g17279.1	31.6532	33.1235	34.3088	32.9402	56.7129	62.4614	65.6477	68.2595	66.7728	34.3715	54.4122	52.8507	31.9921	26.636	25.2991	37.112
LOC_Os01g17300.1	3.28195	3.471	0	0.182398	4.65815	6.4617	4.73679	2.81553	1.24512	4.64724	3.57351	2.7955	1.07716	0.800258	0.619322	1.17729
LOC_Os01g17310.1	0	0.0374606	0	0	0.145862	0	0	0.130409	0	0	0.270846	0.115094	0	0	0.15299	0.0817937
LOC_Os01g17320.1	27.5596	26.3609	3.073	3.77923	15.3504	11.0461	14.1305	10.7325	10.0415	2.96274	7.45597	3.76244	3.84563	3.3394	2.54449	3.42439
LOC_Os01g17330.1	0	0	0	0	0	0	0	0	0	0	0	0	0	0	0	0
LOC_Os01g17330.2	0	0	0	0	0	0	0	0	0	0	0	0	0	0	0	0
LOC_Os01g17360.1	0	0.0102402	0	0.0138564	0.0398727	0	0	0.0178242	0	0.0743245	0.0246793	0	0	0	0.0209105	0
LOC_Os01g17370.1	0	0	0	0	0	0.0359793	0	0	0	0	0	0	0	0	0	0
LOC_Os01g17380.1	0	0	0	0	0	0.252515	0	0	0	0	0	0	0	0	0	0
LOC_Os01g17390.1	31.04	33.6224	107.349	110.233	49.1837	48.7091	55.0454	54.4223	50.986	52.9413	38.516	35.0635	44.1412	47.0633	44.1816	49.479
LOC_Os01g17396.1	0	0	0	0	0	0	0	0	0	0	0	0	0	0	0	0
LOC_Os01g17396.2	0	0	0.0756428	0.0772838	0	0.096916	0	0	0.0527567	0	0	0	0	0	0.116628	0
LOC_Os01g17402.1	0	0	0	0	0	0	0	0.04571	0	0	0	0	0	0	0	0
LOC_Os01g17402.2	0	0	0	0	0	0	0	0	0	0	0	0	0	0	0	0
LOC_Os01g17410.1	0	0.228457	0	0	0	0.387664	1.21178	0	0	0	0	0	0	0	0	0
LOC_Os01g17420.1	0.286647	0.0971285	0	0	0.189097	0.329631	11.8494	10.651	0	0.70497	1.17042	0.596837	0.620926	0	0.198337	0.212076
LOC_Os01g17430.1	217.257	211.753	47.3132	40.6938	190.971	263.802	133.471	116.535	122.869	94.7281	209.581	165.294	57.9586	45.9046	43.275	58.3614
LOC_Os01g17440.1	0	0.0440773	0	0	0.343252	0.299176	0	0	0.325715	0.319919	0.318685	0.135424	0.563558	0.0951558	0.270018	0.384964
LOC_Os01g17450.1	0	0	0	0	0	0	0	0	0	0	0	0	0	0	0	0
LOC_Os01g17460.1	0	0	0	0	0	0	0	0	0	0	0	0	0	0	0	0
LOC_Os01g17470.2	0.741214	0.816255	0	0.0849623	1.95587	1.91781	0.333045	0.327873	1.15997	0.455729	1.05927	0.771652	1.80629	0.677755	0.512861	0.685484
LOC_Os01g17470.1	23.2272	21.9921	0.953016	1.82567	20.9263	28.6943	4.53243	3.3661	20.2726	25.1346	27.639	26.2536	13.8004	9.3207	7.6224	13.7477
LOC_Os01g17970.1	0	0	0	0	0	0	0	0	0	0	0	0	0	0	0	0
LOC_Os01g17980.1	0	0	0	0	0	0	0	0.099065	0	0	0	0	0	0	0	0
LOC_Os01g17990.1	0	0	0	0	0	0.140789	0.110021	0	0.153278	0	0	0.254915	0	0	0	0.0905797
LOC_Os01g18000.1	0	0.0230404	0	0	0	0.0195484	0	0	0	0	0	0	0	0	0	0
LOC_Os01g18010.1	0	0	0	0	0.380472	0	0	0.340163	0.361034	0	0	0	0	0	0	0
LOC_Os01g18020.1	0	0	0	0	0.207758	0	0	0	0	0	0.257185	0.327868	0	0	0	0
LOC_Os01g18030.1	0	0	0	0	0	0	0	0	0	0	0	0	0	0	0	0
LOC_Os01g18040.1	0.179591	0.146048	0	0	0.0533132	0.0309782	0.0484168	0.0317766	0	0	0	0.0280449	0	0.0394118	0	0
LOC_Os01g18050.1	683.919	729.369	4.46908	9.26768	483.509	867.762	528.492	416.815	171.74	327.85	730.953	677.686	89.171	68.1233	41.5137	63.9397
LOC_Os01g18060.1	15.1193	15.4796	1.79543	1.83438	7.21196	9.65619	7.19063	6.33814	5.12535	3.20354	7.71204	4.69784	2.36815	1.15704	1.22317	1.99627
LOC_Os01g18070.1	223.012	236.167	76.4738	77.9227	253.011	255.092	205.521	178.182	193.272	98.5778	257.559	203.636	89.9266	77.1554	74.327	87.1013
LOC_Os01g18080.1	0.490975	0.374318	14.4759	12.4938	26.2836	28.8792	3.04438	2.91022	48.4524	57.2349	46.73	66.0134	24.2486	24.0273	26.5997	43.8077
LOC_Os01g18090.1	0.500384	0.932535	4.49113	1.72071	2.97086	3.30865	1.12417	0.73781	3.91539	2.46125	6.94667	2.86513	2.43881	2.19621	1.3849	4.81272
LOC_Os01g18100.1	8.59018	8.06047	13.2454	13.6674	20.0518	22.1629	12.602	11.6485	22.4744	14.8065	25.3019	25.9116	9.94005	9.9359	11.9382	15.5899
LOC_Os01g18110.1	0	0	0.848794	2.41579	11.7642	10.0206	1.8211	1.75298	36.2803	34.8871	91.2393	95.3586	3.36544	1.38356	1.40216	3.1985
LOC_Os01g18120.1	0	0.0331707	4.21744	3.77031	10.7847	6.13524	0	0.173212	69.43	53.2072	287.075	296.875	1.80246	2.21991	1.49016	2.53494
LOC_Os01g18130.1	0	0	0	0	0	0.254853	0	0.261422	0	0	1.08589	2.76866	0	0	0	0
LOC_Os01g18140.1	2.33228	2.13375	0	0.0802019	0.576964	0.301726	1.41473	0.309503	0.328492	0	0.714227	0.182104	0	0	0	0.129415
LOC_Os01g18150.1	0.0867212	0.0440773	0	0	0.257439	0.224382	0.467591	0.0767215	0	0	0.212457	0.270847	0	0	0	0
LOC_Os01g18160.1	5.62408	7.71136	2.11304	5.39719	5.43576	6.54263	23.9774	24.2993	7.12302	6.755	14.7396	16.7481	1.69991	2.58325	3.52942	5.22541
LOC_Os01g18170.1	417.982	379.253	1.77923	1.26238	7.77371	10.4482	1391.2	1530.39	3.92957	4.06277	5.84582	4.58612	2.50489	2.17516	1.67643	2.28144
LOC_Os01g18180.1	0	0	0	0	0	0	0.0518502	0.03403	0	0	0	0	0	0	0	0
LOC_Os01g18190.1	0	0	0	0	0	0	0	0	0	0	0	0	0	0	0	0
LOC_Os01g18200.1	0	0	0	0	0	0	0	0	0	0	0	0	0	0	0	0
LOC_Os01g18210.1	24.2837	27.6874	18.9974	17.8297	34.0958	33.1847	23.4444	22.0642	44.448	20.2774	36.1777	23.3165	32.7878	21.1544	20.6908	27.0405
LOC_Os01g18220.1	0.274957	0.531055	7.47756	5.6731	5.38714	5.26453	24.3136	24.082	6.04136	4.46306	8.08336	6.01122	3.48428	3.9221	11.1295	11.0461
LOC_Os01g18230.1	1.14488	1.09106	3.27537	2.06691	6.08926	8.14616	4.43687	2.65876	9.13756	6.33525	7.18733	4.91654	3.71999	5.02491	5.19856	6.03513
LOC_Os01g18240.1	8.99572	14.6528	2.30685	3.27019	98.2981	155.465	68.7139	58.0208	54.5016	50.4106	115.597	120.409	102.094	68.9536	58.8198	107.058
LOC_Os01g18250.1	0	0	0	0	0	0	0	0.106945	0	0	0.148076	0	0	0	0	0
LOC_Os01g18260.1	0	0	0	0	0	0	0	0	0	0	0	0	0	0	0	0
LOC_Os01g18270.1	0	0.0150748	0	0	0.0586974	0.1279	0	0	0	0	0.217985	0	0	0.032544	0.123131	0.0329151
LOC_Os01g18280.1	15.384	15.7726	6.61914	8.10801	20.6633	25.2596	19.2407	16.3695	16.5796	11.8965	18.3912	15.4378	18.5517	15.082	9.65685	14.0806
LOC_Os01g18300.1	0	0	0	0	0	0	0	0	0	0	0	0	0	0	0	0
LOC_Os01g18310.1	0.651294	1.43446	0.29228	0.44793	1.93342	2.43411	1.17057	2.11271	1.83464	2.40265	1.86153	0.678039	0.705406	0.238213	1.35193	0.24093
LOC_Os01g18320.1	18.4061	20.2333	26.1889	28.5561	37.7444	48.9774	4.10309	3.15576	25.4107	30.1782	40.8398	35.0559	52.3109	40.6013	31.9869	49.5622
LOC_Os01g18330.1	0	0.176309	0	0	0	0	0	0	0.325715	0	0	0	0	0	0	0
LOC_Os01g18340.1	0	0	0	0	0	0	0	0	0	0	0	0	0	0	0	0
LOC_Os01g18350.1	0	0	0	0	0	0	0	0.357386	0	0	0	0	0	0	0	0.448312
LOC_Os01g18360.2	0	0	0	0	0	0	0	0	0	0	0	0	0	0	0	0
LOC_Os01g18360.1	0.144768	0.196215	0.129935	0.132754	0.573009	0.49943	0.260192	0.341535	0.906224	1.06812	0.472888	0.602853	0.156796	0.105899	0	0.321321
LOC_Os01g18370.1	1.08606	0.509543	0	0	0.330672	0.288211	1.12613	0.147819	1.72578	0	0.818682	0	0	0.366674	0.34683	0
LOC_Os01g18375.1	2.12756	1.94645	1.7186	0.292648	0.421056	0.366989	1.72073	0.376447	0	0	0	0	0	0.933796	1.76652	0.472222
LOC_Os01g18390.1	1.86436	1.44925	2.2147	2.71529	1.73631	1.51336	20.4005	12.5159	4.11901	1.61828	0.537348	1.02754	1.42536	1.68468	0.910577	0.973654
LOC_Os01g18400.1	1.40528	2.35012	2.92944	4.17771	2.15313	3.20594	38.741	28.9554	4.00112	4.68244	8.10716	9.34423	3.68234	3.38236	0.940973	3.2197
LOC_Os01g18410.1	4.98195	5.43128	4.47148	4.36985	8.85932	9.21623	7.39682	6.64318	9.76262	9.05616	7.60614	4.51003	5.86508	2.69364	3.89673	3.84615
LOC_Os01g18420.1	0	0	0	0	0	0	0.178499	0	0	0	0	0	0	0	0	0
LOC_Os01g18440.1	0	0.0528354	0	0	0	0	0	0	0	0	0	0	0	0	0	0
LOC_Os01g18450.1	37.0353	51.6652	0	0.812911	12.0859	21.7475	19.1193	22.308	1.84974	7.26729	19.7873	11.0746	3.20045	0.864626	0.817833	0.874486
LOC_Os01g18460.1	0	0	0	0	0	0	0	0	0	0	0	0	0.424978	0	0	0
LOC_Os01g18470.1	0	0	0	0	0	0	0	0	0	0	0	0	0	0	0	0
LOC_Os01g18480.1	0	0	0	0	0	0	0	0.016876	0	0	0	0	0	0	0	0
LOC_Os01g18490.1	0	0	0	0	1.62779	0.567508	0	0.582134	0	0	0	0	0	0	0	0
LOC_Os01g18500.1	0	0	0	0	0	0	0	0	0	0	0	0	0	0	0	0
LOC_Os01g18510.1	0	0	0	0	0	0	0	0	0	0	0	0.0847069	0	0.0595196	0	0
LOC_Os01g18520.1	0	0	0	0	0	0	0	0	0	0	0	0	0.044163	0	0	0
LOC_Os01g18530.1	0	0.121958	0	0	0	0.206949	0.970339	1.06141	0	0	0	0	0	0	0	0
LOC_Os01g18550.1	0	0	0	0	0.06192	0	0	0.11072	0	0	0	0	0	0	0	0
LOC_Os01g18560.1	0	0	0	0	0	0	0	0	0	0	0	0	0	0	0	0
LOC_Os01g18570.1	0	0	0	0	0	0	0	0	0	0	0	0	0	0	0.031879	0
LOC_Os01g18584.1	1.38489	1.56715	7.52828	5.60695	14.1175	18.6599	36.8427	39.9924	11.8751	13.1097	2.94471	2.20344	9.25441	9.17485	7.05113	10.9034
LOC_Os01g18610.1	0	0	0	0	0	0	0	0	0	0	0	0	0	0	0	0
LOC_Os01g18620.1	1.05012	1.40595	0.0689649	0.070461	0.304133	0.17672	7.18123	3.94272	0.817687	1.32281	0.439236	0.799934	0.998664	0.955529	0.584823	0.568486
LOC_Os01g18630.2	0	0	0	0	0	0	0	0	0	0	0	0	0	0	0	0
LOC_Os01g18630.1	0.0683858	0.0463442	0.122757	0.0627103	0.0451131	0.0786404	0.12291	0.282335	0.0856166	0.336371	0.111692	0	0	0.10005	0.141952	0.10119
LOC_Os01g18640.1	0	0.0420401	0	0	0.0409233	0	0.111495	0	0.0388326	0	0	0	0	0	0	0
LOC_Os01g18640.2	0	0	0	0	0	0	0	0	0	0	0	0	0	0	0	0
LOC_Os01g18650.1	0	0	0	0	0.168198	0.03665	0	0.150378	0	0	0	0	0.0690377	0	0	0.0471593
LOC_Os01g18660.1	9.53094	12.699	0.942429	1.77761	8.15233	10.9137	67.8664	58.7378	5.9662	12.1173	25.7902	20.9378	2.88689	2.36338	1.84426	3.82452
LOC_Os01g18670.1	293.896	274.348	13.6312	17.733	203.668	318.026	413.859	413.645	75.4971	72.0478	306.596	303.782	61.5233	47.3796	33.3283	59.1838
LOC_Os01g18680.1	0	0	0	0	0	0	0	0	0	0	0	0	0	0	0	0
LOC_Os01g18690.1	0	0	0	0	0.053524	0	0	0	0	0	0	0	0	0	0	0
LOC_Os01g18700.1	0	0	0	0	0	0	0	0	0	0	0.0955796	0	0	0	0	0
LOC_Os01g18710.1	0	0	0.452264	0	0.498619	0.144864	0.90565	0	0.157715	0	0.205748	0	0	0	0	0
LOC_Os01g18720.1	0	0	0	0	0.190236	0.165808	0	0	0	0	0	0	0	0	0	0
LOC_Os01g18730.1	0.221007	0.314524	0	0	0.174954	0.609954	0.476658	0.625674	0.415039	0.652244	0.216576	0.13805	0	0	0	0.392428
LOC_Os01g18744.1	26.7195	79.577	1.01003	1.82574	355.994	342.882	1187.63	1415.05	51.8577	64.9325	131.202	121.751	24.2829	19.1234	8.32548	21.6471
LOC_Os01g18760.1	0	0.0321197	0	0	0	0	0.0851849	0	0	0	0	0	0	0	0	0
LOC_Os01g18770.1	0	0	0	0	0	0	0	0	0	0	0	0	0	0	0	0
LOC_Os01g18780.1	0	0	0	0	0	0	0	0.0960324	0	0	0.132966	0	0	0	0	0
LOC_Os01g18790.1	0	0	0	0	0	0	0	0	0	0	0	0	0	0	0	0
LOC_Os01g18800.2	0	0	0	0	0	0	0	0	0	0	0	0	0	0	0	0
LOC_Os01g18800.1	0	0	0	0	0	0	0	0	0	0	0	0	0	0	0	0
LOC_Os01g18800.3	0.47182	0.299762	2.96433	2.27148	0.505786	0.50866	0.795	1.60009	1.14448	0.290095	0.385301	0.122799	3.96041	2.45912	1.95877	1.91992
LOC_Os01g18800.5	0	0	0	0	0	0	0	0	0	0	0	0	0	0	0	0
LOC_Os01g18800.4	0	0	0	0	0	0	0	0	0	0	0	0	0	0	0	0
LOC_Os01g18810.1	0.127314	0.172558	0.914151	0.583739	0.0839872	0.366013	0.114411	0.0750892	0.0796963	0	0.103968	0.132542	4.96411	3.63212	2.37846	1.88387
LOC_Os01g18830.1	0	0	0	0.147306	0	0	0	0.189487	0	0	0	0	0.347969	0	0	0.237696
LOC_Os01g18840.1	0.0932231	0.142146	33.1338	35.5836	11.8998	4.42209	0	0	16.9816	7.222	2.85482	3.785	7.11828	11.7634	8.70789	11.0699
LOC_Os01g18850.1	0	0	0	0	0	0	0	0	0	0	0	0	0	0	0	0
LOC_Os01g18850.3	0	0	0	0	0	0	0	0	0	0	0	0	0	0	0	0
LOC_Os01g18850.4	0.0305781	0	0.0411675	0	0.0605158	0.0527451	0	0.0811567	0.0574241	0	0	0.191003	0.049678	0	0.0317364	0
LOC_Os01g18850.2	0.146436	0.387028	0.591444	0.906412	0.202864	0.303111	0.51322	0.518205	0.3575	0.324127	0.287002	0.411615	0.333066	0.289222	0.243173	0.552539
LOC_Os01g18860.2	0	0.0309945	0.164198	0.12582	0	0	0	0.0539494	0.0572595	0.224962	0	0.0952278	0	0	0	0
LOC_Os01g18860.1	0	0.0590551	0	0	0	0	0	0.051396	0.109099	0	0	0	0	0	0	0
LOC_Os01g18870.1	0	0.0298719	0	0.040421	9.24694	10.8475	0.158447	0.311973	0	0	0.215978	0.0917788	0	0	0.121997	0.130448
LOC_Os01g18880.2	1.737	1.97409	2.17876	1.85502	2.71167	2.77289	2.26872	1.39354	1.74243	1.11442	1.03082	0.741304	0.631002	0.78132	0.940591	1.02969
LOC_Os01g18880.1	0	0	0	0	0	0	0	0	0	0	0	0	0	0	0	0
LOC_Os01g18890.1	0.249323	0.126722	0	0.171473	0	0	1.6804	1.32345	0.234108	0.459883	0.152703	0.194671	0	0	0.129384	0
LOC_Os01g18900.1	0	0.163843	0	0	0	0	3.47623	2.2815	0	0	0	0	0	0	0	0
LOC_Os01g18910.1	0.0540905	0	0	0	0	0	3.06232	4.97676	0	0	0	0	0	0	0	0
LOC_Os01g18920.1	0	0	0	0	0	0	0.10768	0	0	0	0	0	0	0	0	0
LOC_Os01g18930.1	0	0	0	0	0.184674	0.48288	0.125785	0.247662	6.13335	11.7042	0.914434	0.728595	2.88041	1.0239	1.45273	0.932018
LOC_Os01g18940.1	0	0	0	0	0	0	0	0	0	0	0	0	0	0	0	0
[truncated: 64,155 more rows]
