# Supplementary material for: Dynamics of extrachromosomal circular DNA in rice
Source: Nat Commun. 2024 Mar 18;15:2413. doi: 10.1038/s41467-024-46691-0 (PMC10948907; doi:10.1038/s41467-024-46691-0)
Supplement: Supplementary file 15 — Source Data [file 41467_2024_46691_MOESM15_ESM.xlsx]

## Sheet: Fig 1b
	eccDNA
1wRoot-1	246
1wRoot-2	439
GE-1	130
GE-2	252
leaf-1	13630
leaf-2	8553
panicle-1	318
panicle-2	153
sheath-1	691
sheath-2	572
stem-1	411
stem-2	323

## Sheet: Fig 2a
	eccDNAs
1wRoot	685
GE	382
leaf	22183
panicle	471
sheath	1263
stem	734

## Sheet: Fig 2b
	Upstream	eccDNA	Downstream
1wRoot	52.3179	57.2238	51.6556
GE	47.0199	51.8085	46.3576
leaf	49.6689	55.4987	49.6689
panicle	48.3444	52.2505	49.0066
sheath	47.0199	50.3496	47.0199
stem	47.0199	54	47.6821

## Sheet: Fig 2c
	1wRoot	GE	leaf	panicle	sheath	stem
0-99	0	0.26	0.2	0.21	0.08	0.27
100-199	5.84	7.07	8.41	4.03	3.17	3.27
200-299	33.58	37.17	20.39	28.87	25.26	30.93
300-399	26.72	21.47	17.81	19.53	15.99	20.71
400-499	9.93	9.95	12.98	12.95	11.24	13.49
500-599	5.11	4.45	11.37	8.7	7.52	8.31
600-699	2.48	3.4	8.37	6.16	5.86	6.13
700-799	2.63	2.88	5.98	4.88	6.65	3.54
800-899	1.31	2.36	4.36	4.25	3.96	3.13
900-999	2.77	0.52	3.27	1.27	3.96	2.04
1000-1099	2.04	2.09	2.25	1.91	3.96	1.36
1100-1199	1.75	2.09	1.68	1.7	2.3	1.23
1200-1299	0.88	1.83	1.09	0.85	1.74	1.23
1300-1399	0.73	1.57	0.75	1.06	2.22	0.68
1400-1499	0.58	0.52	0.39	0.21	1.35	0.27
1500-1599	0.29	0.26	0.19	0.21	1.27	0.95
1600-1699	0.58	0.52	0.18	1.7	1.19	0.41
1700-1799	0.73	0.26	0.11	0.85	0.4	0.14
1800-1899	0.15	0	0.05	0	0.32	0.41
1900-1999	0.15	0.52	0.04	0.21	0.32	0
2000-2099	0.29	0.26	0.02	0	0	0.54
2100-2199	0	0	0.01	0	0.4	0.41
2200-2300	0.44	0	0.02	0	0.32	0
>2300	1.02	0.52	0.05	0.42	0.55	0.54

## Sheet: Fig 2d
	1wRoot	GE	leaf	panicle	sheath	stem
0-5k	50.22	13.35	68.62	23.78	23.44	26.98
5k-10k	16.06	10.21	14.76	11.25	13.14	11.85
10k-15k	6.57	8.9	5.59	8.07	9.34	6.95
15k-20k	3.94	5.76	2.59	6.37	6.97	4.77
20k-25k	3.5	3.4	1.72	3.61	5.07	3.54
25k-30k	2.04	5.76	1.23	4.67	3.33	3.27
30k-35k	1.61	1.83	0.78	2.76	3.48	3
35k-40k	1.75	3.14	0.6	1.27	2.14	3.27
40k-45k	1.02	3.4	0.58	2.12	1.9	2.32
45k-50k	0.73	2.88	0.41	2.12	1.9	1.63
50k-55k	0.73	2.36	0.23	1.06	2.45	1.91
55k-60k	0.15	1.57	0.25	2.12	1.74	1.63
60k-65k	0.73	1.83	0.17	0.85	1.43	1.09
65k-70k	0.73	0.79	0.18	0.85	1.5	1.09
70k-75k	0	2.09	0.14	0.64	0.95	0.68
75k-80k	0.44	0.79	0.14	0.42	0.63	1.5
80k-85k	0.29	1.05	0.09	0.85	1.19	1.23
85k-90k	0.58	0	0.12	0.21	0.4	0.95
90k-95k	0.29	0.52	0.11	0.64	1.03	1.36
95k-100k	0	1.05	0.08	0.42	0.79	0.68
>100k	8.61	29.32	1.59	25.9	17.18	20.3

## Sheet: Fig 3b
	Direct Repeats	Inverted Repeats
1wRoot	5.69	0.15
GE	6.28	0
leaf	0.78	0.18
panicle	7.01	0
sheath	4.75	0.24
stem	5.99	0.27
RM	0.28	0.26

## Sheet: Fig 3c
	RM						eccDNA
Direct	0.4	0.1	0.3	0.5	0.1	0	5.69	6.28	0.78	7.01	4.75	5.99
Inverted	0.1	0.4	0.3	0.3	0.2	0.5	0.15	0	0.18	0	0.24	0.27

## Sheet: Fig 3d
7bp~10bp	74.7
11bp~15bp	20.48
16bp~20bp	1.72
>20bp	3.1

## Sheet: Fig 3e
DR	Other
289	553
2082	310
827	423
1403	303
311	233
1138	216
1180	275
847	238
636	405
1161	249
469	261
1130	186
910	725
1088	526
238	420
626	1098
1138	1243
438	391
284	410
672	303
1396	178
1300	271
1031	792
2697	205
300	204
303	671
594	341
356	415
193	245
290	232
756	308
629	331
369	375
1205	413
134	207
1509	425
685	379
252	230
429	1522
215	250
314	271
957	198
443	659
1069	1686
911	700
1138	669
864	665
740	244
384	400
1405	231
534	298
693	469
319	285
632	450
399	226
448	238
378	241
375	204
703	872
621	225
1143	219
504	293
1038	218
377	551
1111	569
1412	355
768	549
575	870
374	655
1470	1209
201	498
185	556
185	348
1249	572
176	581
846	380
925	1162
736	726
1729	331
699	246
270	397
588	320
941	236
561	429
938	213
482	334
1138	553
511	354
217	286
1171	290
827	413
1042	240
326	240
311	286
498	494
240	263
100	153
542	1443
916	404
120	581
1253	711
320	106
833	410
502	265
755	584
182	455
545	436
286	398
478	824
983	208
594	771
205	632
380	589
1981	687
766	320
1170	440
348	438
1619	337
1031	331
847	309
1161	362
314	278
237	311
385	269
581	325
3333	300
1088	262
356	219
715	1216
232	193
458	341
299	1942
421	183
493	487
1698	1289
342	288
547	216
193	193
243	284
347	250
517	219
263	237
693	445
595	210
613	367
315	438
1038	326
473	1092
427	445
367	750
602	139
271	200
368	295
205	342
336	387
359	368
281	398
242	354
321	396
262	224
163	338
234	497
148	370
203	271
2887	333
302	264
293	325
322	236
331	236
254	231
387	322
503	338
407	356
545	1212
404	174
287	295
983	264
289	873
447	165
779	275
408	1154
844	279
824	342
574	252
672	82
1289	234
694	361
834	245
1031	194
1761	174
847	445
1161	381
1386	276
661	307
827	307
1088	335
1575	308
865	240
776	679
827	342
438	227
813	234
475	512
672	213
511	503
1473	194
780	204
764	283
1791	270
785	222
1031	172
755	356
847	775
1117	225
1198	607
422	241
1161	428
859	255
408	292
261	220
827	322
418	240
672	170
357	264
392	198
693	866
847	134
1161	346
469	435
1117	228
2082	323
1380	182
776	216
2247	208
1169	237
3007	594
1611	422
2833	302
960	712
4542	271
847	1095
1290	135
1198	520
1161	292
1088	266
2580	217
926	374
2082	718
427	330
1038	1104
560	207
298	1389
1138	229
932	237
609	1312
1796	216
1453	1014
784	297
1272	270
1056	265
1031	883
755	1314
1761	258
1117	247
1464	227
973	431
4244	238
1135	270
956	234
827	387
280	312
511	288
954	344
1025	220
782	208
846	366
707	274
852	254
1319	211
743	1204
873	431
672	202
1562	355
780	362
694	826
1031	288
755	166
847	235
1117	223
603	1084
1161	305
785	209
1260	214
973	219
1226	217
662	580
629	258
897	474
805	370
610	299
776	228
1025	200
767	350
701	174
1497	141
289	365
475	166
959	291
1230	305
356	449
511	267
764	397
649	697
1339	363
528	281
1022	261
574	257
931	272
755	214
847	196
1117	219
422	429
1161	210
848	244
973	221
1292	339
1226	409
1228	281
1088	216
473	366
2317	314
767	366
305	365
274	204
232	1377
1378	391
344	962
1572	211
624	382
2010	118
847	286
1117	407
1161	132
2073	300
1402	277
2344	371
1136	263
578	204
1698	1013
198	1949
204	1645
969	729
224	2638
299	1700
1878	1266
932	324
1234	308
1193	277
1572	568
1502	805
680	193
542	336
362	243
1031	849
847	110
1084	959
1161	369
2333	224
1226	1129
1229	605
458	219
1088	534
1722	670
	279
	757
	755
	394
	383
	364
	352
	318
	264
	337
	405
	562
	535
	1293
	953
	260
	617
	582
	509
	540
	122
	631
	586
	958
	255
	249
	278
	508
	537
	576
	550
	237
	239
	541
	172
	561
	547
	405
	212
	881
	251
	157
	489
	543
	202
	808
	974
	590
	919
	476
	254
	381
	643
	345
	324
	253
	356
	730
	431
	346
	1217
	173
	322
	302
	314
	536
	243
	213
	169
	281
	1159
	685
	541
	382
	375
	351
	1436
	294
	981
	328
	170
	406
	265
	702
	283
	123
	722
	896
	780
	992
	232
	271
	513
	223
	178
	430
	331
	278
	177
	310
	318
	605
	593
	524
	577
	179
	175
	1007
	356
	467
	501
	304
	279
	1037
	795
	238
	440
	215
	1174
	237
	1367
	475
	687
	228
	683
	655
	629
	889
	1288
	854
	464
	251
	319
	267
	315
	559
	512
	278
	872
	808
	457
	345
	643
	980
	937
	467
	446
	351
	322
	747
	1187
	850
	810
	578
	262
	160
	384
	629
	360
	422
	196
	504
	146
	319
	267
	555
	536
	305
	785
	644
	546
	210
	295
	789
	143
	344
	502
	226
	196
	339
	398
	332
	594
	507
	865
	260
	432
	1144
	1116
	1085
	1057
	1016
	981
	921
	272
	241
	818
	602
	535
	344
	328
	1048
	587
	761
	808
	876
	299
	841
	898
	130
	281
	233
	937
	900
	480
	481
	259
	770
	992
	426
	366
	514
	267
	262
	202
	180
	278
	611
	468
	555
	828
	799
	774
	590
	563
	443
	434
	339
	1009
	1008
	988
	254
	545
	819
	778
	721
	452
	1088
	917
	670
	135
	151
	505
	593
	653
	514
	498
	455
	1565
	383
	1038
	544
	746
	227
	269
	880
	373
	603
	271
	1147
	351
	235
	283
	542
	797
	419
	548
	603
	626
	346
	332
	303
	440
	515
	256
	613
	686
	664
	537
	358
	325
	867
	536
	970
	909
	202
	802
	245
	1009
	1119
	468
	513
	427
	595
	811
	352
	244
	236
	458
	573
	554
	418
	250
	230
	1246
	642
	397
	261
	298
	638
	460
	349
	529
	196
	195
	745
	641
	309
	289
	337
	189
	659
	513
	358
	548
	363
	908
	572
	463
	342
	976
	830
	483
	442
	404
	266
	720
	649
	576
	186
	748
	362
	698
	820
	694
	493
	686
	216
	502
	639
	576
	377
	473
	447
	170
	609
	530
	264
	691
	461
	191
	153
	648
	1320
	1259
	340
	1109
	1028
	827
	642
	432
	1059
	257
	894
	310
	585
	657
	258
	1341
	678
	620
	473
	693
	449
	459
	747
	595
	1249
	728
	844
	162
	1058
	1025
	894
	1080
	299
	262
	386
	820
	1122
	693
	1721
	253
	806
	215
	270
	893
	673
	1195
	1008
	185
	1081
	846
	171
	503
	461
	370
	795
	869
	968
	550
	214
	330
	677
	728
	649
	734
	635
	575
	612
	572
	583
	434
	209
	440
	339
	908
	702
	336
	257
	779
	730
	163
	140
	1203
	1113
	687
	249
	332
	551
	147
	965
	908
	730
	697
	717
	371
	240
	778
	735
	692
	685
	154
	508
	1249
	601
	730
	718
	618
	626
	564
	480
	896
	381
	210
	731
	795
	775
	720
	698
	511
	1126
	949
	322
	306
	785
	126
	477
	208
	328
	323
	257
	512
	403
	332
	314
	990
	988
	257
	292
	241
	977
	747
	156
	378
	318
	224
	777
	652
	295
	285
	278
	619
	741
	574
	769
	650
	1468
	1418
	511
	535
	444
	284
	228
	614
	575
	504
	1248
	748
	469
	653
	588
	87
	907
	718
	627
	588
	336
	215
	555
	291
	479
	980
	842
	1488
	1430
	1322
	920
	827
	783
	257
	1155
	270
	488
	264
	263
	256
	742
	167
	242
	212
	855
	515
	332
	1041
	366
	1069
	125
	418
	621
	459
	314
	449
	1070
	835
	831
	461
	454
	435
	619
	1275
	924
	261
	590
	257
	169
	522
	308
	275
	240
	492
	544
	603
	585
	713
	304
	342
	296
	1338
	393
	361
	133
	137
	714
	187
	294
	230
	243
	377
	1151
	345
	332
	263
	202
	666
	316
	628
	688
	778
	270
	487
	286
	606
	556
	214
	553
	719
	350
	1223
	749
	747
	447
	319
	540
	197
	613
	886
	726
	631
	485
	472
	459
	255
	477
	485
	415
	142
	270
	152
	303
	302
	270
	292
	269
	460
	118
	546
	973
	318
	628
	251
	323
	215
	494
	616
	145
	180
	918
	309
	307
	853
	769
	699
	614
	568
	985
	577
	351
	282
	533
	523
	318
	1026
	1091
	278
	175
	255
	206
	586
	462
	463
	885
	854
	279
	360
	968
	486
	538
	464
	1300
	1208
	1137
	430
	816
	329
	1235
	159
	358
	640
	998
	474
	548
	501
	613
	378
	372
	250
	226
	203
	523
	959
	924
	580
	1342
	1274
	1119
	654
	539
	800
	288
	688
	386
	777
	726
	686
	1137
	834
	764
	240
	162
	123
	164
	869
	283
	310
	263
	763
	740
	686
	593
	779
	193
	151
	1198
	220
	831
	814
	202
	400
	499
	345
	286
	912
	731
	487
	485
	1248
	411
	666
	328
	1204
	477
	896
	298
	288
	375
	263
	794
	819
	237
	176
	537
	837
	673
	665
	930
	905
	456
	424
	264
	1038
	841
	487
	1135
	489
	469
	449
	430
	398
	376
	317
	236
	304
	618
	422
	730
	1546
	302
	256
	859
	680
	965
	773
	911
	464
	282
	1122
	347
	377
	674
	531
	792
	261
	282
	300
	894
	166
	291
	334
	272
	259
	615
	521
	501
	278
	207
	201
	775
	925
	519
	955
	890
	1029
	595
	276
	219
	338
	316
	297
	1176
	388
	613
	1203
	1017
	529
	952
	512
	464
	1104
	527
	105
	250
	150
	1795
	1608
	841
	781
	468
	328
	469
	1127
	1098
	272
	272
	229
	396
	381
	284
	362
	1166
	1111
	1071
	1010
	547
	458
	365
	960
	914
	901
	797
	723
	692
	648
	556
	738
	671
	665
	229
	208
	616
	330
	1060
	774
	594
	193
	276
	722
	111
	957
	942
	364
	573
	582
	293
	410
	832
	316
	255
	897
	719
	937
	989
	1277
	264
	271
	360
	453
	501
	249
	677
	416
	340
	720
	467
	282
	243
	979
	105
	255
	393
	290
	273
	273
	319
	322
	508
	492
	1855
	325
	224
	421
	655
	272
	996
	997
	902
	853
	827
	506
	397
	365
	315
	277
	597
	585
	500
	575
	718
	701
	761
	548
	1354
	1291
	352
	979
	512
	366
	331
	302
	248
	226
	205
	817
	237
	173
	748
	349
	414
	289
	549
	556
	1174
	728
	750
	1204
	1094
	1108
	1071
	703
	802
	1327
	1184
	1118
	368
	341
	557
	371
	347
	311
	636
	547
	531
	246
	1211
	611
	206
	585
	427
	385
	254
	572
	322
	312
	297
	381
	203
	788
	1011
	787
	752
	708
	279
	362
	736
	205
	507
	286
	425
	280
	785
	291
	495
	238
	600
	575
	332
	317
	881
	616
	282
	621
	432
	258
	254
	648
	128
	714
	288
	1104
	566
	437
	482
	234
	187
	283
	282
	554
	321
	298
	157
	839
	836
	226
	737
	388
	179
	543
	317
	1339
	238
	721
	307
	230
	281
	260
	904
	859
	687
	659
	712
	625
	616
	243
	816
	534
	298
	200
	760
	1349
	591
	528
	651
	842
	964
	792
	898
	290
	175
	336
	706
	678
	98
	1021
	235
	180
	1205
	888
	692
	1053
	676
	583
	153
	648
	718
	350
	968
	987
	929
	389
	266
	259
	220
	426
	408
	995
	913
	798
	834
	126
	208
	662
	336
	593
	448
	514
	797
	359
	653
	323
	310
	320
	304
	840
	339
	1304
	335
	691
	356
	331
	295
	253
	630
	549
	349
	376
	316
	370
	252
	247
	629
	219
	595
	171
	124
	137
	304
	704
	311
	785
	1015
	291
	728
	452
	588
	275
	332
	594
	1028
	326
	497
	288
	411
	803
	709
	778
	326
	1187
	588
	263
	154
	290
	1166
	927
	257
	661
	705
	521
	277
	317
	270
	1501
	511
	265
	225
	372
	450
	680
	827
	235
	420
	287
	577
	347
	799
	384
	357
	311
	287
	966
	751
	164
	454
	375
	340
	270
	217
	199
	185
	494
	237
	338
	241
	626
	596
	1079
	494
	460
	954
	500
	236
	202
	1439
	277
	259
	155
	158
	901
	833
	306
	253
	497
	259
	364
	263
	304
	278
	848
	608
	169
	305
	944
	556
	703
	524
	219
	360
	246
	548
	282
	824
	1216
	831
	481
	691
	659
	618
	605
	584
	706
	487
	507
	907
	145
	119
	454
	710
	591
	287
	328
	362
	200
	617
	827
	566
	302
	397
	901
	463
	663
	272
	983
	234
	260
	277
	161
	654
	801
	443
	236
	829
	324
	1050
	288
	672
	643
	565
	386
	583
	1006
	330
	274
	640
	1261
	424
	375
	329
	293
	1012
	1024
	957
	325
	211
	729
	222
	1214
	256
	203
	307
	266
	279
	366
	622
	308
	948
	947
	1403
	699
	572
	521
	208
	251
	392
	620
	604
	1120
	1062
	345
	235
	502
	375
	346
	242
	660
	918
	574
	973
	904
	1452
	1368
	1295
	1268
	1155
	346
	321
	302
	345
	527
	199
	740
	725
	139
	305
	221
	213
	304
	237
	176
	174
	264
	320
	603
	388
	1307
	485
	287
	201
	930
	307
	886
	688
	847
	735
	551
	541
	974
	256
	256
	532
	299
	268
	254
	222
	279
	541
	731
	295
	510
	459
	269
	258
	250
	554
	1121
	962
	895
	779
	709
	360
	144
	414
	208
	610
	904
	390
	190
	235
	489
	186
	553
	766
	703
	721
	1100
	287
	552
	469
	1266
	1222
	1151
	148
	577
	492
	184
	497
	470
	929
	750
	708
	428
	255
	1146
	307
	629
	330
	240
	267
	370
	342
	331
	1070
	757
	524
	557
	350
	680
	1053
	694
	674
	524
	472
	643
	593
	2753
	630
	558
	477
	351
	570
	305
	593
	1188
	1247
	638
	375
	302
	238
	375
	346
	331
	495
	469
	1070
	462
	1090
	571
	646
	594
	864
	588
	834
	619
	624
	535
	288
	839
	768
	193
	551
	457
	440
	315
	298
	303
	261
	255
	478
	865
	789
	531
	197
	376
	383
	1254
	321
	377
	731
	693
	624
	306
	822
	1195
	1147
	1093
	938
	475
	557
	266
	786
	753
	463
	579
	145
	200
	1595
	952
	516
	457
	140
	455
	321
	755
	622
	404
	1456
	1082
	728
	555
	490
	186
	420
	154
	153
	872
	276
	903
	285
	160
	301
	220
	378
	341
	314
	340
	473
	218
	334
	530
	402
	187
	552
	525
	965
	840
	702
	554
	738
	674
	762
	1283
	812
	926
	700
	433
	412
	443
	289
[truncated: 23,346 more rows]

## Sheet: Fig 3f
DR	Other
64.86	50
74	50.97
86	51
102.93	51.79
105	52
138	52.73
155.66	52.86
161.94	52.91
173.99	53
180	53.92
205.95	53.93
223.9	54
230	55
257	55.88
260	55.99
263.97	56
277.88	56.88
282.62	57
317.98	57.76
320.42	57.93
331	57.98
347.57	57.99
357	58
386	59
398.55	59.7
402	59.97
422.71	60
432.29	60.66
439.88	60.95
448	60.99
448.99	61
453.05	61.75
453.98	61.99
463.08	62
468	62.92
486	62.94
487.3	62.97
495	62.99
497.92	63
519	63.77
526.94	63.83
544.87	63.94
554	63.95
582.36	63.97
633	63.98
661	63.99
676	64
710.44	64.87
726	64.98
760	65
768	65.84
790	65.96
819	65.99
833.43	66
834	66.82
848.49	66.89
849.26	66.97
874.08	66.99
902.94	67
925.18	67.58
951.07	67.9
998	67.92
1029.53	68
1057.04	68.71
1079.82	68.82
1083.51	68.88
1131.09	68.92
1160.4	68.98
1169	69
1190	69.77
1199	69.94
1203.7	69.95
1232	69.97
1243.86	70
1320.64	70.9
1335	70.91
1340.67	70.92
1349.3	70.95
1355.58	70.97
1373.62	70.98
1386.94	71
1400	71.82
1427.89	71.99
1516.05	72
1521.73	72.83
1527	72.89
1534.98	72.93
1606.92	72.99
1650	73
1652.26	73.99
1656.96	74
1667	74.76
1670	74.98
1690	75
1713.71	75.57
1736.31	75.79
1780.87	75.95
1799.82	75.96
1889.98	75.98
1896.91	76
1904.78	76.98
1953	77
1965	77.7
2062	77.86
2083	77.88
2106.3	77.97
2144.64	78
2187.8	79
2202	79.78
2299.7	79.79
2302.39	79.9
2313.9	79.91
2470.98	79.98
2475	79.99
2481.33	80
2531.93	80.87
2688.74	81
2745	81.53
2792	81.64
2883.87	81.81
2915.17	81.92
2938.47	82
2946.36	82.99
2981	83.62
2997	83.84
3102.48	83.89
3294.99	83.93
3300	84
3314	84.81
3338	84.97
3398	84.98
3425.36	84.99
3602.91	85
3623.97	85.99
3684.39	86
3705.82	86.92
3846	86.94
3856.45	86.98
3951	86.99
4039	87
4044	87.86
4059.69	87.94
4134.72	87.97
4220	87.99
4281.91	88
4361.85	88.38
4555	88.97
4566.42	89
4637.9	89.87
4702.3	89.88
4775.98	89.9
4800.31	89.97
4866.66	90
4887.12	90.98
4912.06	91
5030	91.73
5249.37	91.86
5283.77	91.92
5307.12	91.95
5438.96	92
5534.81	92.77
5632.23	92.87
5696.79	92.91
5702.17	92.94
5718	92.99
5801.38	93
6206.55	93.82
6564	93.89
6625.18	93.93
6679.84	93.97
6889	93.99
6914.95	94
7032.08	94.83
7303.06	94.84
7332.59	94.86
7372	94.87
7408.38	94.88
7579.69	94.89
7581.85	94.96
7585.94	94.98
7590.46	94.99
7728	95
7976.57	95.73
7994	95.9
8311.66	95.97
8328.8	96
8498.72	96.37
8582	96.55
8589.52	96.83
8722.49	96.96
8731	96.99
8776	97
8955.82	97.91
9077	97.92
9103.99	97.93
9139.21	97.97
9515.72	97.98
9536.81	97.99
9576	98
9716.84	98.82
9950.07	98.84
9994.81	98.9
10875.7	98.94
11058.5	99
11064.7	99.81
11560.9	99.87
11692	100
11886	100.75
12188.2	100.85
12379.8	101
12399	101.85
12399.2	101.87
12576	101.88
12673.7	101.99
13184	102
13794.7	102.63
14191.9	102.88
14661.7	102.89
15023.1	102.91
15790	102.93
15973	102.94
16040	103
16266.6	103.92
16997.8	103.95
17304	103.97
17507.2	103.98
17938.4	103.99
18420.5	104
18529.7	104.75
19033.9	104.78
20372.6	104.9
20464.8	104.91
20533.8	104.98
21582.9	105
22260	105.89
22365	105.95
23324	106
23382.6	106.79
23592.8	106.88
23685	106.9
23761.1	106.91
25363	106.99
26072.2	107
26149	107.95
26506.9	107.96
26617	107.97
26687	107.98
28160.9	107.99
28985.7	108
29584.8	108.97
29615.5	109
29733	109.72
30283.1	109.75
30326.1	109.76
30829	109.84
31985.3	109.95
32184.4	109.96
32518	109.98
32927.6	110
33690.3	110.52
33830	110.8
34050	111
34099	111.97
35495.7	111.98
35734	111.99
35876.5	112
36277	112.65
37364.6	112.75
39052.5	112.99
39361.3	113
39424.4	113.77
39778.4	113.84
39844	113.87
40741.3	113.98
41139.1	114
41719.2	114.97
41745.3	114.98
43992.2	114.99
45189	115
46190.6	115.6
48031.2	115.95
48683.4	116
48804	116.56
49285	116.69
51299.2	116.76
51626	116.88
52288.8	116.95
53634.1	117
55611	117.95
58709.3	117.99
59505.1	118
60263	118.82
62893.2	118.97
67144	118.99
68623.9	119
69057.7	119.61
69366.8	119.63
72138.3	119.76
75184.9	119.81
76531.9	119.88
77447	119.89
77625.5	119.96
78386.9	119.97
79679.9	119.98
81513.8	120
83328.4	120.68
90283.5	120.82
91682	120.93
94866.4	121
98541.3	121.55
102606	121.84
105399	121.99
106251	122
107056	122.96
108612	122.97
113031	123
115911	123.88
121629	123.94
124568	123.98
131253	123.99
137033	124
146783	124.72
149594	124.86
150673	124.91
152889	124.96
154336	125
155518	125.76
162117	125.78
169580	125.79
176062	125.81
177236	125.86
190379	125.88
193532	125.93
206083	125.97
221268	125.98
223956	126
225298	126.97
228354	127
229656	127.91
238491	127.92
244772	128
248770	128.49
251254	128.75
266376	128.97
276913	129
280151	129.9
286610	129.92
288173	129.93
334280	129.97
334481	130
335879	130.76
350506	130.97
414866	130.99
423156	131
426956	131.9
487615	131.93
538523	131.97
691272	131.98
784260	131.99
788443	132
797411	132.56
885553	132.84
1.02253e+06	132.86
1.11687e+06	132.92
1.16107e+06	133
1.25268e+06	133.56
2.37993e+06	133.79
2.61809e+06	133.92
2.65148e+06	133.98
2.84854e+06	134
3.61217e+06	134.11
8.2556e+06	134.6
1.09593e+07	134.7
	134.88
	134.89
	134.97
	135
	135.55
	135.85
	135.98
	136
	136.76
	136.9
	136.94
	136.99
	137
	137.79
	137.88
	137.89
	137.9
	137.92
	137.99
	138
	138.72
	138.86
	138.96
	139
	139.12
	139.74
	139.79
	139.89
	139.93
	140
	140.47
	140.69
	140.81
	140.98
	140.99
	141
	141.77
	141.98
	142
	142.67
	142.71
	142.8
	142.89
	142.91
	142.98
	143
	143.51
	143.54
	143.72
	143.73
	143.81
	143.91
	143.92
	143.95
	143.97
	143.98
	143.99
	144
	144.55
	144.71
	144.85
	144.9
	145
	145.46
	145.48
	145.66
	145.8
	145.86
	145.88
	145.92
	145.94
	145.98
	145.99
	146
	146.67
	146.85
	146.97
	146.98
	146.99
	147
	147.93
	147.94
	147.96
	147.96
	147.98
	148
	148.66
	148.73
	148.89
	148.96
	149
	149.42
	149.76
	149.85
	149.93
	149.94
	149.95
	149.96
	149.97
	149.98
	149.99
	150
	150.41
	150.87
	150.93
	150.94
	150.98
	150.99
	151
	151.78
	151.84
	151.94
	151.98
	151.99
	152
	152.98
	153
	153.6
	153.67
	153.72
	153.85
	153.88
	153.89
	153.99
	154
	154.77
	154.79
	154.85
	154.99
	155
	155.45
	155.52
	155.72
	155.73
	155.99
	156
	156.34
	156.65
	156.82
	156.91
	156.99
	157
	157.74
	157.93
	157.94
	157.96
	157.98
	158
	158.79
	158.84
	158.96
	158.97
	158.99
	159
	159.72
	159.75
	159.77
	159.88
	159.98
	159.99
	160
	160.68
	160.75
	160.9
	160.94
	160.97
	160.98
	160.99
	161
	161.5
	161.54
	161.7
	161.74
	161.79
	161.86
	161.87
	161.89
	161.91
	161.95
	161.98
	162
	162.86
	162.88
	162.91
	162.94
	163
	163.91
	163.94
	163.99
	164
	164.47
	164.87
	164.92
	164.97
	165
	165.08
	165.64
	165.72
	165.88
	165.89
	165.91
	165.93
	165.96
	165.98
	165.99
	166
	166.3
	166.82
	166.87
	166.94
	166.99
	167
	167.69
	167.81
	167.89
	167.91
	167.96
	167.98
	167.99
	168
	168.72
	168.84
	168.99
	169
	169.61
	169.79
	169.87
	169.88
	169.89
	170
	170.75
	170.83
	170.88
	170.89
	170.95
	171
	171.52
	171.9
	171.94
	171.99
	172
	172.62
	172.65
	172.83
	172.93
	172.94
	172.99
	173
	173.68
	173.8
	173.85
	173.88
	173.96
	173.97
	174
	174.66
	174.9
	174.99
	175
	175.34
	175.64
	175.72
	175.76
	175.8
	175.95
	175.96
	175.97
	175.98
	175.99
	176
	176.89
	176.95
	176.96
	177
	177.8
	177.89
	177.99
	178
	178.89
	178.95
	178.98
	179
	179.34
	179.66
	179.76
	179.83
	179.91
	179.94
	179.97
	180
	180.99
	181
	181.13
	181.74
	181.93
	181.94
	181.96
	182
	182.59
	182.84
	182.89
	182.91
	182.93
	182.96
	182.98
	183
	183.7
	183.71
	183.83
	183.87
	183.9
	183.91
	183.99
	184
	184.63
	184.83
	184.88
	184.96
	184.98
	184.99
	185
	185.92
	185.98
	186
	186.86
	186.95
	186.98
	186.99
	187
	187.77
	187.81
	187.89
	187.94
	187.96
	187.97
	188
	188.83
	188.85
	188.86
	188.92
	188.96
	189.95
	189.99
	190
	190.52
	190.61
	190.72
	190.82
	190.96
	190.99
	191.68
	191.77
	191.78
	191.97
	192
	192.82
	192.98
	192.99
	193
	193.51
	193.85
	193.89
	193.91
	193.94
	193.95
	193.97
	193.98
	193.99
	194
	194.54
	194.68
	194.89
	194.93
	194.97
	195
	195.29
	195.55
	195.61
	195.71
	195.8
	195.83
	195.94
	196
	196.82
	196.84
	196.91
	196.92
	196.98
	196.99
	197
	197.91
	197.96
	198
	198.57
	198.68
	198.7
	198.88
	198.94
	199
	199.73
	199.88
	199.91
	199.94
	199.96
	199.99
	200
	200.85
	200.87
	200.89
	200.99
	201
	201.24
	201.53
	201.61
	201.68
	201.71
	201.77
	201.79
	201.81
	201.82
	201.93
	201.96
	201.99
	202
	202.55
	202.74
	202.94
	202.95
	203
	203.65
	203.68
	203.7
	203.78
	203.8
	203.87
	203.89
	203.93
	203.98
	204
	204.57
	204.88
	204.92
	205
	205.92
	205.96
	206
	206.52
	206.58
	206.92
	206.96
	206.98
	207
	207.58
	207.7
	207.93
	207.96
	208
	208.86
	208.9
	208.96
	209.24
	209.49
	209.71
	209.77
	209.94
	209.95
	209.97
	209.98
	209.99
	210
	210.77
	210.84
	210.89
	210.9
	210.92
	210.96
	210.99
	211
	211.64
	211.68
	211.81
	211.93
	211.94
	211.99
	212
	212.89
	212.9
	212.91
	212.95
	212.97
	213
	213.42
	213.92
	213.97
	213.99
	214
	214.37
	214.43
	214.76
	214.78
	214.79
	214.84
	214.85
	214.86
	214.9
	214.93
	214.95
	214.99
	215
	215.67
	215.74
	215.77
	215.83
	215.89
	215.94
	215.95
	215.98
	215.99
	216
	216.86
	217
	217.44
	217.96
	218
	218.64
	218.89
	218.93
	218.97
	218.99
	219
	219.62
	219.69
	219.72
	219.73
	219.87
	219.95
	219.99
	220
	220.49
	220.59
	220.76
	220.88
	220.92
	220.97
	220.99
	221
	221.1
	221.79
	221.84
	221.95
	221.98
	222
	222.08
	222.53
	222.8
	222.86
	222.99
	223
	223.56
	223.58
	223.68
	223.94
	223.99
	224
	224.89
	224.93
	224.98
	224.99
	225
	225.81
	225.83
	225.84
	225.96
	226
	226.7
	226.77
	227
	227.44
	227.48
	227.59
	227.67
	227.77
	227.88
	227.9
	227.95
	227.97
	227.99
	228
	228.39
	228.43
	228.44
	228.59
	228.64
	228.7
	228.78
	229.68
	229.71
	229.86
	229.92
	230
	230.73
	230.93
	231
	231.34
	231.36
	231.72
	231.83
	231.87
	231.92
	231.96
	231.97
	231.98
	231.99
	232
	232.83
	232.87
	232.9
	232.95
	232.99
	233
	233.62
	233.78
	233.86
	233.88
	233.89
	234
	234.57
	234.81
	234.86
	234.96
	234.97
	235
	235.03
	235.45
	235.66
	235.98
	236
	236.94
	236.96
	236.97
	237
	237.45
	237.58
	237.6
	237.83
	237.94
	237.96
	238
	238.47
	238.76
	238.77
	238.98
	239
	239.76
	239.79
	239.84
	239.86
	239.88
	240
	240.59
	240.61
	240.66
	240.89
	240.99
	241
	241.27
	241.76
	241.85
	241.99
	242
	242.04
	242.59
	242.83
	242.84
	242.89
	242.9
	242.91
	242.98
	243.64
	243.76
	243.9
	243.91
	243.97
	243.99
	244
	244.38
	244.93
	244.94
	245
	245.09
	245.48
	245.6
	245.69
	245.78
	246
	246.64
	246.73
	246.78
	247
	247.22
	247.34
	247.4
	247.52
	247.69
	247.78
	247.81
	247.84
	247.93
	247.96
	247.99
	248
	248.68
	248.88
	248.93
	249
	249.67
	249.81
	249.93
	249.96
	249.97
	250
	250.77
	250.83
	250.97
	251
	251.47
	251.49
	251.75
	251.92
	251.98
	252
	252.42
	252.55
	252.68
	252.87
	252.93
	252.96
	253
	253.06
	253.33
	253.51
	253.81
	253.87
	253.91
	253.95
	253.98
	254
	254.43
	254.46
	254.63
	254.74
	254.79
	254.97
	255
	255.45
	255.72
	255.75
	255.8
	255.91
	255.93
	256
	256.15
	256.44
	256.84
	257
	257.53
	257.77
	257.94
	257.97
	257.99
	258
	258.83
	258.92
	259
	259.18
	259.22
	259.71
	259.72
	259.79
	259.89
	259.99
	260
	260.8
	260.88
	260.92
	260.96
	261.23
	261.28
	261.36
	261.58
	261.84
	261.92
	261.93
	261.99
	262
	262.69
	262.81
	262.92
	262.97
	263
	263.4
	263.66
	263.85
	263.87
	263.93
	263.97
	263.98
	263.99
	264
	264.8
	264.88
	264.89
	264.93
	265
	265.28
	265.73
	265.75
	265.89
	265.9
	265.97
	265.98
	266
	266.84
	266.89
	266.9
	266.95
	266.97
	266.98
	267
	267.74
	267.81
	267.86
	267.95
	267.98
	268
	268.62
	268.68
	268.92
	268.94
	269
	269.73
	269.78
	269.82
	269.85
	269.86
	269.92
	269.94
	269.96
	270
	270.82
	270.93
	271
	271.6
	271.62
	271.84
	271.9
	271.93
	271.95
	271.97
	271.98
	271.99
	272
	272.29
	272.98
	272.99
	273
	273.65
	273.87
	273.89
	273.9
	273.94
	274
	274.74
	274.82
	274.85
	274.87
	274.94
	275
	275.81
	275.91
	275.97
	275.99
	276
	276.25
	276.72
	276.75
	276.96
	277
	277.48
	277.82
	277.86
	277.99
	278
	278.33
	278.43
	278.69
	278.97
	279
	279.4
	279.7
	279.94
	279.95
	280
	280.13
	280.6
	280.98
	280.99
	281
	281.41
	281.6
	281.72
	281.76
	281.86
	281.89
	281.99
	282
	282.32
	282.88
	283
	283.8
	283.82
	283.88
	283.94
	283.98
	284
	284.7
	284.88
	284.97
	285.76
	285.8
	285.88
	285.9
	285.94
	285.97
	286
	286.49
	286.91
	286.97
	287
	287.31
	287.56
	287.58
	287.7
	287.77
	287.78
	287.92
	287.93
	287.99
	288
	288.6
	288.72
	288.73
	288.92
	288.97
	288.98
	289
	289.06
	289.68
	289.92
	289.93
	289.96
	289.99
	290
	290.67
	290.93
	290.94
	290.99
	291
	291.48
	291.53
	291.73
	291.78
	291.91
	291.97
	291.98
	291.99
	292
	292.13
	292.62
	292.63
	293.61
	293.63
	293.68
	293.74
	293.84
	293.93
	293.94
	294
	294.16
	294.82
	294.97
	295
	295.82
	295.85
	295.87
	295.92
	295.94
	295.98
	295.99
	296
	296.23
	296.27
	296.74
	296.84
	296.9
	296.95
	297
	297.6
	297.63
	297.7
	297.89
	297.95
	298
	298.58
	298.93
	298.94
	298.95
	298.99
	299
	299.86
	299.88
	299.92
	299.95
	299.96
	299.98
	299.99
	300
	300.79
	300.92
	301
	301.45
	301.49
	301.69
	301.83
	301.88
	301.92
	301.93
	301.94
	302
	302.58
	302.69
	302.85
	302.96
	302.98
	303
	303.32
	303.64
	303.89
	303.91
	303.94
	303.98
	304
	304.89
	304.91
	305
	305.92
	305.99
	306
	306.48
	306.67
	306.75
	306.78
	306.79
	306.93
	306.96
	307
	307.72
	307.83
	307.84
	307.86
	307.94
	307.98
	308
	308.78
	308.88
	308.98
	309
	309.11
	309.44
	309.82
	309.86
	310
	310.4
	310.96
	310.97
	311
	311.4
	311.64
	311.82
	311.84
	311.86
	311.94
	311.98
	311.99
	312
	312.52
	312.57
	312.63
	312.92
	313
	313.78
	313.9
	313.96
	313.99
	314
	314.6
	314.67
	314.69
	314.74
	314.94
	314.97
	315
	315.83
	315.91
	315.93
	315.96
	315.98
	316
	316.46
	316.5
	316.59
	316.68
	316.8
	316.82
	316.89
	316.92
	317
	317.25
	317.74
	317.78
	317.84
	317.91
	317.94
	317.96
	317.97
	318
	318.63
	318.97
	318.99
	319
	320
	320.61
	320.75
	320.83
	320.85
	320.86
	320.88
	320.89
	320.99
	321
	321.6
	321.68
	321.75
	321.78
	321.91
	321.95
	321.99
	322
	322.44
	322.51
	322.93
	322.98
	323.76
	323.83
	323.9
	324
	324.72
	324.86
	325
	325.87
	325.98
	325.99
	326
	326.38
	326.56
	326.9
	326.94
	326.97
	327
	327.13
	327.27
	327.44
	327.55
	327.8
	327.81
	327.97
	328
	328.82
	328.91
	328.93
	329.82
	329.84
	329.86
	329.93
	329.98
	330
	330.02
	330.64
	330.74
	330.81
	330.98
	331
	331.51
	331.75
	331.76
	331.92
	331.99
	332
	332.5
	332.63
	332.79
	332.95
	333
	333.67
	333.93
	333.99
	334
	334.49
	334.65
	334.7
	334.8
	334.94
	335
	335.46
	335.73
	335.76
	335.8
	335.83
	335.84
	335.85
	335.89
	335.94
	335.97
	335.98
	336
	336.37
	336.76
	336.9
	336.91
	336.94
	337
	337.11
	337.34
	337.89
	337.94
	338
	338.42
	338.65
	338.68
	338.69
	338.74
	338.75
	338.99
	339
	339.32
	339.86
	339.88
	339.93
	340
	340.8
	340.93
	341.17
	341.55
	341.81
	341.86
	341.87
	341.92
	341.96
	341.99
	342
	343
	343.48
	343.56
	343.85
	343.92
	343.94
	343.99
	344
	344.43
	344.91
	345
	345.42
	345.61
	345.84
	345.87
	345.92
	345.93
	345.95
	345.98
	346
	346.28
	346.95
	347
	347.24
	347.48
	347.65
	347.84
	347.92
	348
	348.7
	348.98
	349
	349.5
	349.54
	349.68
	349.7
	349.79
	349.98
	350
	350.78
	350.94
	351
	351.65
	351.68
	351.76
	351.86
	351.87
	351.89
	351.9
	351.92
	351.94
	351.97
	352
	352.12
	352.19
	352.31
	352.79
	352.94
	353
	353.25
	353.29
	353.42
	353.66
	353.82
	354
	354.45
	354.92
	354.97
	355
	355.45
	355.54
	355.71
	355.74
	355.75
	355.8
	355.85
	355.88
	355.92
	355.99
	356
	356.67
	356.78
	356.81
	356.83
	356.9
	356.97
	357
	357.51
	357.6
	357.64
	357.78
	357.91
	357.95
	357.96
	358
	358.7
	358.78
	358.86
	359.03
	359.1
	359.78
	359.79
	359.9
	359.96
	359.99
	360
	360.16
	360.52
	360.76
	360.87
	360.91
	361
	361.4
	361.62
	361.84
	361.93
	361.98
	362
	362.34
	362.61
	362.75
	362.89
	362.97
	362.99
	363
	363.6
	363.87
	363.89
	363.91
	363.92
	363.96
	363.98
	364
	364.58
	364.99
	365
	365.57
	365.86
	365.96
	366
	366.74
	366.88
	367
	367.08
	367.34
	367.89
	367.93
	367.99
	368
	368.67
	368.79
	368.82
	368.95
	369
	369.24
	369.56
	369.79
	369.84
	369.93
	370
	370.34
	370.51
	370.82
	370.86
	370.93
	371.67
	372
	372.58
	372.72
	372.83
	372.88
	372.94
	373
	373.1
	373.28
	373.95
	373.98
	374
	374.57
	374.58
	374.69
	374.7
	374.75
	374.79
	374.9
	375
	375.33
	375.54
	375.75
	375.93
	375.96
	376
	376.59
	376.67
	376.79
	376.99
	377
	377.05
	377.34
	377.72
	377.76
	377.79
	377.95
	378
	378.43
	378.71
	378.72
	378.81
	378.88
	378.91
	378.94
	378.95
	378.98
	378.99
	379
	379.56
	379.88
	379.9
	379.92
	379.98
	380
	380.51
	380.72
	380.95
	380.98
	381
	381.41
	381.71
	381.89
	381.96
	381.98
	381.99
	382
	382.71
	382.82
	382.85
	383
	383.39
	383.5
	383.64
	383.74
	383.78
	383.82
	383.89
	383.99
	384
	384.66
	384.9
	385
	385.06
	385.68
	385.93
	386
	386.6
	386.82
	386.91
	386.92
	386.97
	387
	387.56
	387.83
	387.87
	387.88
	387.92
	387.99
	388
	388.4
	388.73
	388.8
	388.91
	388.97
	389
	389.06
	389.22
	389.58
	389.76
	389.86
	389.98
	390
	390.61
	390.8
	390.94
	390.95
	391
	391.52
	391.77
	391.95
	391.98
	391.99
	392
	392.76
	392.83
	392.84
	393
	393.5
	393.57
	393.78
	393.8
	393.99
	394
	394.56
	394.75
	394.8
	395
	395.19
	395.34
	395.49
	395.55
	395.64
	395.67
	395.8
	395.91
	396
	396.49
	396.7
	396.82
	396.88
	396.91
	397
	397.28
	397.42
	397.69
	397.8
	397.95
	397.97
	397.98
	397.99
	398
	398.52
	398.93
	398.94
	399.3
	399.5
	399.83
	399.86
	399.94
	400
	400.3
	400.79
	400.95
	401
	401.15
	401.57
	401.68
	401.87
	401.97
	402.53
	402.87
	403
	403.13
	403.48
	403.87
	403.94
	404
	404.52
	404.72
[truncated: 20,911 more rows]

[truncated: 35 more sheets: Fig 3g, Fig 4b, Fig 4c, Fig 4d, Fig 4e, Fig 4f, Fig 4g, Fig 4h, Fig 4i, Fig 5d, Fig 6b, Fig 6c, Fig 6d, Fig 6e, Fig 6f, Fig 6g, Fig 6i, Fig 7a, Fig 7b, Fig 7c …]
